# Supplementary material for: High-pressure processing-induced transcriptome response during recovery of Listeria monocytogenes
Source: BMC Genomics. 2021 Feb 12;22:117. doi: 10.1186/s12864-021-07407-6 (PMC7881616; doi:10.1186/s12864-021-07407-6)
Supplement: Supplementary file 18 — Additional file 18: Table S1. List of up- and downregulated genes after 200 MPa treatment in RO15. [file 12864_2021_7407_MOESM18_ESM.ods]

## Sheet: T1_0min
Upregulated genes at T1(0 min) 200 MPa treatment in L. monocytogenes RO15						Downregulated genes at T1(0 min) 200 MPa treatment in L. monocytogenes RO15
Locus_tag	Product	log2FoldChange	padj			Locus_tag	Product	log2FoldChange	padj
OCPFDLNE_02918	D-arabitol-phosphate dehydrogenase	4.29498589011733	1.96889495035792E-118			OCPFDLNE_00112	ChiB	-2.62656882784872	2.66865389636354E-36
OCPFDLNE_02920	PTS system galactitol-specific transporter subunit IIC	4.25535366294942	3.76611313797867E-97			OCPFDLNE_00221	Cell division protein DivIC	-3.21825083332781	1.27194497820016E-26
OCPFDLNE_02919	Sugar-phosphate dehydrogenase	3.97666245527231	2.74527370542927E-90			OCPFDLNE_01015	hypothetical protein	-1.94958000130931	1.49052141929847E-22
OCPFDLNE_01304	hypothetical protein	3.4893757364029	3.27588819662805E-65			OCPFDLNE_02043	Tellurite resistance protein TelA	-1.89805977882985	7.31544425245674E-22
OCPFDLNE_02917	Ribose 5-phosphate isomerase RpiB	4.62691783408779	3.27588819662805E-65			OCPFDLNE_02660	DNA-binding transcriptional activator PspC	-2.02737112749953	4.4022012438811E-21
OCPFDLNE_02916	Ribulose phosphate epimerase	4.46828083178079	4.920299355303E-63			OCPFDLNE_01925	Manganese transport system ATP-binding protein MntB	-1.91769445272726	2.51187135700356E-20
OCPFDLNE_03078	hypothetical protein	3.43169655440608	3.20746096291779E-60			OCPFDLNE_00589	Invasion associated secreted endopeptidase	-1.72357534165158	4.61129501591317E-18
OCPFDLNE_02915	Transketolase	3.06228442017695	1.13967662573947E-52			OCPFDLNE_01395	Glycine cleavage system aminomethyltransferase GcvT	-1.91788569807215	4.20181050066069E-16
OCPFDLNE_01058	ATP-dependent Clp protease ATP-binding subunit ClpE	2.74785816805551	2.49609450956695E-51			OCPFDLNE_00369	Putative glycerol transporter	-2.07022179301448	6.05834949799569E-16
OCPFDLNE_01680	Bifunctional acetaldehyde-CoA/alcohol dehydrogenase	3.20620884983828	2.33784807248961E-49			OCPFDLNE_01286	hypothetical protein	-1.41453457982442	3.54682817050012E-13
OCPFDLNE_02928	Universal stress protein UspA	2.56161161869027	3.54051299691855E-49			OCPFDLNE_02096	Cell division initiation protein DivIVA	-1.99640611152185	7.66326708264665E-13
OCPFDLNE_02914	Ribulose-phosphate 3-epimerase	3.2547082882642	3.22867619992141E-47			OCPFDLNE_00944	RsbT co-antagonist protein RsbRA	-1.90897337977135	2.67615232644855E-12
OCPFDLNE_02923	Transcriptional regulator MtlR	2.92784425593003	3.68421722203133E-46			OCPFDLNE_00370	Protein-lysine deacetylase	-2.73473184968182	3.67768953048196E-12
OCPFDLNE_02921	Galactitol-specific phosphotransferase enzyme IIB component	3.82781139686984	1.05237868189381E-44			OCPFDLNE_01295	Multidrug resistance protein MdtG	-2.3775390973296	4.50308283745757E-12
OCPFDLNE_00514	Universal stress protein UspA	2.62946881416099	1.1263105804621E-44			OCPFDLNE_02118	Ribosomal RNA small subunit methyltransferase H	-1.79806353326485	2.51285963822453E-11
OCPFDLNE_01301	Alpha-phosphotrehalase	2.38203489784161	4.17788977383859E-43			OCPFDLNE_01476	Osmotically activated L-carnitine/choline ABC transporter ATP-binding protein OpuCA	-1.58836414881537	3.77078331304677E-11
OCPFDLNE_02922	Mannitol-specific phosphotransferase enzyme IIA component	3.49311662045907	3.05790431502904E-40			OCPFDLNE_01084	Sensor histidine kinase	-1.63665485056741	5.90981688382819E-11
OCPFDLNE_02092	Cold shock protein CspD	3.6010367521735	1.36830754942655E-33			OCPFDLNE_00476	hypothetical protein	-1.64028397181606	6.64467810926259E-11
OCPFDLNE_02074	Fructosamine deglycase frlB	3.3458300775443	5.80578661041475E-33			OCPFDLNE_02661	hypothetical protein	-1.32832222114729	6.75279866754754E-11
OCPFDLNE_02570	Putative transcriptional regulator CggR	2.27891226654572	1.08072382895047E-32			OCPFDLNE_02401	Acetoin transport repressor	-2.89418561814739	8.67222295234831E-11
OCPFDLNE_02929	Putative sugar phosphate isomerase YwlF	2.40862665895316	1.58124153225958E-32			OCPFDLNE_00138	Bifunctional metallophosphatase/5'-nucleotidase	-1.65593887060865	9.29894665891534E-11
OCPFDLNE_00287	ArgE/DapE family deacylase	1.93147475960804	2.30236125179032E-32			OCPFDLNE_01014	hypothetical protein	-1.38630170114227	1.50743179115853E-10
OCPFDLNE_01302	PTS system trehalose-specific EIIBC component	2.32025549683815	1.38963094573986E-31			OCPFDLNE_01105	Molybdopterin molybdenumtransferase MoeA	-1.90891834316788	2.45089827896216E-10
OCPFDLNE_02954	PTS system mannnose-specific family transporter subunit IIA	2.23032288494413	4.65139696168892E-31			OCPFDLNE_02013	Ribosome biogenesis GTPase Der	-1.6973996308132	4.51797118920036E-10
OCPFDLNE_02075	Glucosamine 6-phosphate synthetase, contains amidotransferase and phosphosugar isomerase domains	3.83533597906987	6.62408086319732E-31			OCPFDLNE_00367	D-erythrulose kinase	-1.31351998273255	9.67123091683329E-10
OCPFDLNE_02373	Heme-degrading monooxygenase HmoB	2.70771567939337	2.24500261113765E-30			OCPFDLNE_01216	Probable transcriptional regulatory protein pdtaR	-1.89692337794285	1.64347671944488E-09
OCPFDLNE_02335	Cyclopentanol dehydrogenase	2.8701767334525	9.30110512827584E-30			OCPFDLNE_03039	Thermostable beta-glucosidase B	-2.07142033610803	4.4549311238056E-09
OCPFDLNE_01131	hypothetical protein	2.16692011113139	3.59227414154496E-29			OCPFDLNE_00717	hypothetical protein	-1.60062416304006	7.66584888173256E-09
OCPFDLNE_00446	Mannosylglycerate hydrolase	3.30776160645603	1.98930438421057E-27			OCPFDLNE_01396	Aminomethyl-transferring glycine dehydrogenase subunit GcvPA	-1.1407811350353	9.09450876255731E-09
OCPFDLNE_01016	N-acetylglucosamine-6-phosphate deacetylase	1.95448716951037	3.07145852726267E-26			OCPFDLNE_00609	Cell surface protein	-1.52258997313759	1.59897947525353E-08
OCPFDLNE_02143	hypothetical protein	3.21157983073024	4.3118220438914E-25			OCPFDLNE_02009	GTP cyclohydrolase I FolE	-2.95836138982283	1.6009234018506E-08
OCPFDLNE_01203	Propanediol utilization microcompartment protein PduA	2.71429826851202	1.6131784270872E-24			OCPFDLNE_02032	Transcriptional repressor	-1.33243615103763	2.6946056786516E-08
OCPFDLNE_02239	Serine-aspartate repeat-containing protein F	1.840662562334	2.30073050828885E-23			OCPFDLNE_00880	Methylglyoxal reductase (NADPH-dependent)	-1.38186113135967	3.78961590591737E-08
OCPFDLNE_02746	Predicted integral membrane protein	2.18207867928431	5.18497559765052E-23			OCPFDLNE_00167	DNA polymerase III clamp loader delta' subunit	-1.33778362720821	6.48761263871035E-08
OCPFDLNE_02142	hypothetical protein	2.668890479864	1.44202561213441E-22			OCPFDLNE_00366	PEP-dependent dihydroxyacetone kinase, ADP-binding subunit DhaL	-1.25368225741868	6.62706029201476E-08
OCPFDLNE_02569	Glyceraldehyde-3-phosphate dehydrogenase	2.12798374691304	1.4562874322437E-22			OCPFDLNE_01943	Pyruvate phosphate dikinase	-1.37179841856078	9.00087680374165E-08
OCPFDLNE_02750	hypothetical protein	2.52386104454168	1.60143991689076E-22			OCPFDLNE_00361	Transketolase	-1.03734974838494	1.21780624774274E-07
OCPFDLNE_01202	Carbon dioxide-concentrating mechanism protein CcmK	2.16148861467686	2.37789507493916E-22			OCPFDLNE_01085	Two-component response regulator (YvqE) responding to cell wall stress	-1.81607911956728	1.39548818793311E-07
OCPFDLNE_02077	PTS system mannose-specific EIIC component	4.43158257694776	5.78252538305237E-22			OCPFDLNE_01005	hypothetical protein	-2.57700159057489	2.20999743696923E-07
OCPFDLNE_01210	Propanol dehydrogenase PduQ	2.31448971625693	1.43207743585455E-21			OCPFDLNE_01951	Putative ABC transporter, membrane domain and ATP-binding protein	-1.61337248777085	3.35738072783136E-07
OCPFDLNE_01018	hypothetical protein	1.87041389085955	2.09146391110554E-21			OCPFDLNE_01547	Endolytic murein transglycosylase	-1.77934864746004	4.55640756463653E-07
OCPFDLNE_01208	ATP/cobalamin adenosyltransferase	2.30705078473299	5.712738511735E-21			OCPFDLNE_01440	Antilisterial bacteriocin subtilosin biosynthesis protein AlbE	-1.63768961560812	6.35251047546317E-07
OCPFDLNE_01993	Keto-acid formate acetyltransferase	1.93137572027561	7.13204222922793E-21			OCPFDLNE_02681	Cell division ABC transporter ATP-binding protein FtsE	-1.41068849034202	6.7774912618091E-07
OCPFDLNE_01205	Ethanolamine utilization protein EutJ	2.21518785288358	3.82607606840365E-20			OCPFDLNE_02042	5-bromo-4-chloroindolyl phosphate hydrolysis protein	-1.18034022325171	7.39986877195943E-07
OCPFDLNE_01055	hypothetical protein	2.12997445454827	4.23977047771388E-20			OCPFDLNE_02284	hypothetical protein	-3.40092686539249	8.69298048329913E-07
OCPFDLNE_02078	PTS system mannose-specific EIIAB component	3.36267521318728	5.38685719661468E-20			OCPFDLNE_02659	DNA-binding transcriptional activator PspC	-1.78359939165963	1.1942522258937E-06
OCPFDLNE_02953	Phosphoenolpyruvate-dihydroxyacetone phosphotransferase, ADP-binding subunit DhaL	1.65141714796808	5.40551330411612E-20			OCPFDLNE_02024	Two-component system response regulator ResD	-1.17809583662919	1.58978180066315E-06
OCPFDLNE_01264	HTH-type transcriptional regulator YodB	1.84904476919033	5.41738406126268E-20			OCPFDLNE_00965	Laac	-1.48446595130402	1.63943256067848E-06
OCPFDLNE_00142	hypothetical protein	2.38175538491355	1.00877793653831E-19			OCPFDLNE_02117	Cell division protein FtsL	-1.35998647845863	3.12411017075732E-06
OCPFDLNE_02076	PTS system mannose-specific transporter subunit IID	3.7750379916815	1.1108817787611E-19			OCPFDLNE_01083	Predicted membrane protein	-1.77626238303226	3.69298137705019E-06
OCPFDLNE_02685	Ribosome hibernation promoting factor	1.78570441156432	1.84186510558347E-19			OCPFDLNE_00561	NADH-dependent butanol dehydrogenase a	-1.35219764856483	5.48113687208202E-06
OCPFDLNE_01209	CoA-dependent propionaldehyde dehydrogenase	2.24790735123849	5.38355682846061E-19			OCPFDLNE_01904	YicC-like family, N-terminal region	-3.68625843098781	8.66736823453661E-06
OCPFDLNE_02144	Choloylglycine hydrolase	1.49133259255309	1.06913944753436E-18			OCPFDLNE_02680	Cell division protein FtsX	-1.43881062195246	1.108676255025E-05
OCPFDLNE_02952	Phosphoenolpyruvate-dihydroxyacetone phosphotransferase dihydroxyacetone binding subunit DhaK	1.72070178733871	1.42316610672429E-18			OCPFDLNE_00987	Glycerol phosphate lipoteichoic acid synthase	-0.988459321658624	1.24266568193394E-05
OCPFDLNE_02771	AP2 domain-containing protein (Fragment)	2.15343848931487	2.93848691319366E-18			OCPFDLNE_02437	Carbohydrate kinase	-1.21284223990217	1.33033437334668E-05
OCPFDLNE_02073	PTS system mannose-specific transporter subunits IIA	3.95933258660147	6.01566913927904E-18			OCPFDLNE_01143	Teichoic acid biosynthesis protein (Fragment)	-1.2188054818417	1.4257302627053E-05
OCPFDLNE_02402	Methylated-DNA--protein-cysteine S-methyltransferase	1.81273126291801	6.24123818756458E-18			OCPFDLNE_02119	Cell division/cell wall cluster transcriptional repressor MraZ	-1.38423601012781	1.4257302627053E-05
OCPFDLNE_02568	Phosphoglycerate kinase	1.5774382404935	4.79075058977488E-17			OCPFDLNE_00457	Penicillin-binding transpeptidase domain-containing protein (Fragment)	-1.60666127532593	1.57509834563889E-05
OCPFDLNE_02966	hypothetical protein	2.38984057124587	5.47610083114475E-17			OCPFDLNE_01575	Multifunctional fusion protein	-0.999535260015678	1.57509834563889E-05
OCPFDLNE_01200	Propanediol dehydratase reactivation factor large subunit	1.91379443264622	1.04426392349008E-16			OCPFDLNE_00019	Bacterial SH3 domain family	-1.25432638626427	2.19887574029079E-05
OCPFDLNE_01206	Propanediol utilization protein PduM	2.74048681772954	1.31423160678675E-16			OCPFDLNE_01890	DAK2 domain fusion protein YloV	-1.31370617051954	2.75589477190235E-05
OCPFDLNE_01211	Glycerol uptake facilitator	2.34093523787656	1.45708187408025E-16			OCPFDLNE_01605	Glutamyl-tRNA reductase	-1.60596051623574	2.8048968999595E-05
OCPFDLNE_01199	Propanediol dehydratase small subunit PduE	1.89870282625598	1.65204873716425E-16			OCPFDLNE_00300	hypothetical protein	-1.00812933038755	3.09911396702513E-05
OCPFDLNE_02366	ATP-dependent chaperone ClpB	1.66827629954297	1.87068476274263E-16			OCPFDLNE_01322	Type I DNA topoisomerase	-1.2257049877672	3.19510727275854E-05
OCPFDLNE_02292	Crp/Fnr family transcriptional regulator	1.75830259173747	6.40716602193135E-16			OCPFDLNE_00363	Dehydrogenases with different specificities	-1.00990042008022	3.2578725849456E-05
OCPFDLNE_01906	hypothetical protein	1.89904240659525	7.82818490556626E-16			OCPFDLNE_00365	Triosephosphate isomerase	-1.04345038710923	3.33926737698236E-05
OCPFDLNE_00442	PRD/PTS system IIA 2 domain-containing regulatory protein	2.58019728785361	9.97529062655784E-16			OCPFDLNE_02525	hypothetical protein	-1.31815721943129	3.51737356378615E-05
OCPFDLNE_02350	Adapter protein MecA	1.59206889036284	2.81611469764863E-15			OCPFDLNE_02838	Iron-sulfur cluster carrier protein	-1.61007605203718	4.00544418609527E-05
OCPFDLNE_02333	Limonene hydroxylase	1.68605214556352	2.99741330829546E-15			OCPFDLNE_01606	Probable GTP-binding protein EngB	-1.82855627792271	4.39633858300442E-05
OCPFDLNE_02747	Bifunctional pyrazinamidase/nicotinamidase	1.72604977237476	4.54665593062564E-15			OCPFDLNE_00885	Fructose-bisphosphatase class III	-0.913396073899183	5.50072592963462E-05
OCPFDLNE_00057	Accessory transcriptional regulator protein A	1.69729621400074	4.77254587291634E-15			OCPFDLNE_02550	hypothetical protein	-1.75770807389474	5.86067201378081E-05
OCPFDLNE_01017	Glucosamine-6-phosphate deaminase	1.62965586220771	5.86056693258133E-15			OCPFDLNE_01924	Manganese ABC transporter inner membrane permease protein SitD	-0.818108816708494	6.18300641707453E-05
OCPFDLNE_00141	Divergent 4fe-4s mono-cluster	1.50875271743176	9.79482908607823E-15			OCPFDLNE_01646	Catabolite control protein A	-0.908958931528978	6.54209113802327E-05
OCPFDLNE_00697	Transaldolase	3.00037893168552	1.26490011446399E-14			OCPFDLNE_02948	hypothetical protein	-0.901603489383196	6.66594154762228E-05
OCPFDLNE_02505	hypothetical protein	1.40688098851572	3.6227444852466E-14			OCPFDLNE_02714	Serine hydroxymethyltransferase	-1.05216432548444	6.73995381850344E-05
OCPFDLNE_00884	Pyruvate-flavodoxin oxidoreductase	1.57946969397361	4.78767095087447E-14			OCPFDLNE_01682	hypothetical protein	-1.10211738466326	6.90538466766657E-05
OCPFDLNE_00411	hypothetical protein	1.37553652315661	5.90570583588695E-14			OCPFDLNE_01857	Exodeoxyribonuclease ExoA	-1.38959688132071	6.92915461902597E-05
OCPFDLNE_00445	PTS system fructose-specific EIIB'BC component	3.13910999504901	6.67341205149782E-14			OCPFDLNE_00698	LTA synthase family protein	-1.20071091614621	7.34824376517124E-05
OCPFDLNE_00634	YkoS	1.72856227227906	1.02807341557883E-13			OCPFDLNE_01300	Trehalose operon transcriptional repressor	-1.85329700422795	7.34824376517124E-05
OCPFDLNE_00701	hypothetical protein	1.7909547083713	1.02807341557883E-13			OCPFDLNE_02011	Tyrosine-protein phosphatase	-1.82341283453663	7.93566279922405E-05
OCPFDLNE_01204	Phosphate propanoyltransferase	2.13398884497986	1.50915006296617E-13			OCPFDLNE_00362	Probable transaldolase	-0.929039605872754	8.94762285724799E-05
OCPFDLNE_00056	Accessory transcriptional regulator protein C	1.26722375581069	2.03682117337872E-13			OCPFDLNE_02389	Penicillin-binding protein 1F	-1.07273376156524	0.000114263121606
OCPFDLNE_01198	Propanediol dehydratase medium subunit PduD	1.88668213048434	2.71287834676666E-13			OCPFDLNE_00838	Transcriptional regulatory protein DagR	-2.01674780014247	0.000144336642079
OCPFDLNE_01196	Propanediol utilization microcompartment protein PduB	2.34543917740662	3.2360412814365E-13			OCPFDLNE_00943	mRNA interferase	-1.27474770303779	0.000161114494265
OCPFDLNE_02769	hypothetical protein	2.40732063784455	5.57507027543715E-13			OCPFDLNE_01081	Copper homeostasis protein CutC	-2.48705999820577	0.000161114494265
OCPFDLNE_02068	Alpha-acetolactate decarboxylase	1.50510158814116	6.69424602238452E-13			OCPFDLNE_01933	hypothetical protein	-1.89204429576815	0.000165758056058
OCPFDLNE_02767	hypothetical protein	2.0270915537466	1.00960615909232E-12			OCPFDLNE_00840	Amino-acid permease AapA	-1.47105777926939	0.000172418497519
OCPFDLNE_02858	Acetamidase	1.68802064839625	1.19550671159839E-12			OCPFDLNE_01939	Fatty acid-binding protein DegV	-1.27677718059908	0.000172418497519
OCPFDLNE_00972	Transcription activator	1.57693282549061	1.42748405013455E-12			OCPFDLNE_02971	Cell wall surface anchor family protein (LPXTG motif)	-0.719837801952551	0.000181442772361
OCPFDLNE_03017	ADP-ribose-binding protein	2.04103743355335	1.82154338915485E-12			OCPFDLNE_02418	Cellobiose-specific phosphotransferase enzyme IIA component	-3.13272621075592	0.000183839201854
OCPFDLNE_02748	Bifunctional dihydrofolate reductase-thymidylate synthase	1.49442564517674	2.68164785575947E-12			OCPFDLNE_01953	HTH-type transcriptional regulator MntR	-1.11162663613754	0.000183914381044
OCPFDLNE_02256	Pyridoxal 5'-phosphate synthase glutaminase subunit PdxT	1.29608036545834	2.88558703906295E-12			OCPFDLNE_00567	NADP-specific glutamate dehydrogenase	-1.73842966294438	0.000200658666128
OCPFDLNE_00451	Internalin B	1.2743697589578	3.34157495431247E-12			OCPFDLNE_00368	Putative glycerol transporter	-1.29400214228928	0.000212379215293
OCPFDLNE_01867	hypothetical protein	1.5709314289426	5.09742688959788E-12			OCPFDLNE_02017	Peptidoglycan-binding protein LysM	-1.13850267288178	0.000214250559183
OCPFDLNE_02145	60 kDa chaperonin	1.46116809500156	6.6585368438883E-12			OCPFDLNE_00709	Serine/threonine protein phosphatase	-2.07026464140064	0.000217346212574
OCPFDLNE_02390	Arsenate reductase	1.47884790630283	8.30442342320917E-12			OCPFDLNE_00412	hypothetical protein	-2.87775447655083	0.000226062107458
OCPFDLNE_02796	Phage transcriptional regulator	1.79895256588068	8.46464730478167E-12			OCPFDLNE_00223	Bifunctional tRNA lysidine(34) synthetase TilS/hypoxanthine phosphoribosyltransferase HprT	-1.3006076429932	0.000242113159576
OCPFDLNE_00632	N-acetyltransferase	1.33867111197434	9.60356567361936E-12			OCPFDLNE_00912	Thermostable monoacylglycerol lipase	-1.5259620236257	0.000246432829709
OCPFDLNE_01517	30S ribosomal protein S21	1.60964604603768	1.89204240091611E-11			OCPFDLNE_01475	Osmotically activated L-carnitine/choline ABCtransporter permease protein OpuCB	-1.30520354548	0.000289827893826
OCPFDLNE_02584	AP2 domain-containing protein (Fragment)	1.4975553284647	1.97136279034784E-11			OCPFDLNE_01317	Signal peptidase I	-1.4019023539758	0.000291762259146
OCPFDLNE_01201	Propanediol utilization diol dehydratase-reactivating factor small chain	1.99041575785656	2.94390037976909E-11			OCPFDLNE_01485	Aspartate-semialdehyde dehydrogenase	-1.46480831966275	0.000295611856583
OCPFDLNE_02365	2,3-bisphosphoglycerate-dependent phosphoglycerate mutase	1.51817370526668	2.94390037976909E-11			OCPFDLNE_00935	LysM domain protein (LPXTG motif)	-1.15527709112944	0.000308810066384
OCPFDLNE_02347	hypothetical protein	2.40922374861807	3.07893616613807E-11			OCPFDLNE_01397	Glycine dehydrogenase	-0.706964828216955	0.000342636428826
OCPFDLNE_02487	Oligo-beta-mannoside-specific phosphotransferase enzyme IIB component	1.45153224854524	5.50410528106228E-11			OCPFDLNE_01952	Formate--tetrahydrofolate ligase	-0.85198336353915	0.000348232602949
OCPFDLNE_00980	Lincomycin resistance ABC-F type ribosomal protection protein	1.4799931881132	6.81241053720273E-11			OCPFDLNE_01135	Pyruvate carboxylase	-0.887706632884464	0.000382235599637
OCPFDLNE_01207	Carbon dioxide concentrating mechanism protein CcmL	2.59130692438025	7.56022676374625E-11			OCPFDLNE_03026	hypothetical protein	-1.02674156891235	0.000401544280757
OCPFDLNE_01626	Metallopeptidase	1.36761236337025	8.0253839944456E-11			OCPFDLNE_00106	PTS system fructose-specific transporter subunit IID	-1.10262287758796	0.000419366667242
OCPFDLNE_00409	hypothetical protein	1.34389314675658	1.03157545073551E-10			OCPFDLNE_02156	hypothetical protein	-2.71499834197336	0.000419366667242
OCPFDLNE_02039	ABC transporter permease	2.24629912788211	1.23051312568445E-10			OCPFDLNE_02150	Putative energy-sensing inhibitor of translation	-1.2289943053658	0.000424659461132
OCPFDLNE_02565	Enolase	1.09195686845946	1.3106617441723E-10			OCPFDLNE_01472	Divalent metal cation transporter MntH	-0.896572319782342	0.000475500301694
OCPFDLNE_02927	HTH-type transcriptional activator RhaS	1.51841971429906	1.6163365253913E-10			OCPFDLNE_02379	Foldase protein PrsA	-0.828910114943543	0.000476611214422
OCPFDLNE_02938	Cellobiose-specific phosphotransferase enzyme IIB component	1.53123148393699	1.74710809764271E-10			OCPFDLNE_03104	Membrane protein insertase YidC	-1.00949541918145	0.000477344679644
OCPFDLNE_01502	RNA polymerase sigma factor SigA	1.13779291893551	2.45089827896216E-10			OCPFDLNE_02523	Fe-S cluster assembly protein SufD	-0.826707618529866	0.000575327104523
OCPFDLNE_00633	Multifunctional acyl-CoA thioesterase I and protease I and lysophospholipase L1	1.30759020858403	3.05069030906376E-10			OCPFDLNE_00710	YozB	-2.13862666769938	0.000585522141762
OCPFDLNE_02416	Intracellular proteinase	1.23141307297209	3.98027914145613E-10			OCPFDLNE_01724	1,4-dihydroxy-2-naphthoate octaprenyltransferase	-1.35220004118276	0.000649817204179
OCPFDLNE_01197	Propanediol dehydratase large subunit PduC	1.58453147592779	4.64269062523829E-10			OCPFDLNE_00532	ATP synthase subunit alpha	-2.15445419934814	0.000662626678577
OCPFDLNE_02981	hypothetical protein	1.5562392203342	8.25426400767872E-10			OCPFDLNE_01642	Septation ring formation regulator EzrA	-0.944572610211906	0.000664508694422
OCPFDLNE_00828	hypothetical protein	1.66619071445518	1.06052141408356E-09			OCPFDLNE_00837	PTS system mannose-specific transporter subunit IIA	-0.849030468168701	0.000702153757468
OCPFDLNE_02987	HAD-superfamily hydrolase	1.4811735521219	1.20219240502911E-09			OCPFDLNE_02384	YheB	-1.2800587082532	0.000714644463287
OCPFDLNE_01958	Chitinase D	2.00112408285855	1.28969483796219E-09			OCPFDLNE_01436	Putative sugar uptake ABC transporter, substrate-binding protein surface lipoprotein CD4+ T cell-stimulating antigen	-0.707270395932007	0.000721116774774
OCPFDLNE_00202	Bifunctional UDP-N-acetylglucosamine diphosphorylase/glucosamine-1-phosphate N-acetyltransferase GlmU	1.4281231658154	1.49065668468555E-09			OCPFDLNE_01144	Glucose-1-phosphate thymidylyltransferase	-0.932086944602818	0.000828787847861
OCPFDLNE_02040	ABC transporter (ATP-binding protein)	2.38019098057655	2.18243516375416E-09			OCPFDLNE_02679	Putative cell wall-associated DL-endopeptidase peptidoglycan lytic protein P45	-0.886062126381414	0.000849991874488
OCPFDLNE_01118	Dihydrolipoyl dehydrogenase	1.11472775723775	2.76731869865246E-09			OCPFDLNE_01998	Beta-barrel assembly-enhancing protease	-1.23581055120171	0.00088241868163
OCPFDLNE_01574	YrvD	1.48988122410646	2.76811385748319E-09			OCPFDLNE_00608	hypothetical protein	-1.0175143581637	0.000883862815543
OCPFDLNE_01628	Universal stress protein UspA	1.25246814951926	3.10789703888735E-09			OCPFDLNE_01372	Translation initiation factor IF-2	-0.744092768966847	0.000883862815543
OCPFDLNE_01234	ECF transporter S component	1.2429526596638	3.93564491590475E-09			OCPFDLNE_02324	Methylphosphotriester-DNA--protein-cysteine S-methyltransferase	-3.55613424561128	0.000896045205523
OCPFDLNE_00827	Diacylglycerol kinase catalytic subunit	1.23722341239857	4.28824336446698E-09			OCPFDLNE_00196	Transcriptional regulator of the purine biosynthesis operon	-1.21706661516288	0.000954108355537
OCPFDLNE_01245	Uroporphyrinogen-III C-methyltransferase	1.97655238087727	4.42474823259337E-09			OCPFDLNE_02275	Diadenylate cyclase	-0.971858058952148	0.000957889729072
OCPFDLNE_01184	hypothetical protein	1.5375491789319	5.03676543123671E-09			OCPFDLNE_03052	Nucleoid occlusion protein	-1.23139568475423	0.00098105990345
OCPFDLNE_02925	Predicted DNA-binding protein, MmcQ/YjbR family	1.61295344256015	5.48699076147053E-09			OCPFDLNE_00455	Module of peptide synthetase	-1.32675303424605	0.001078277369429
OCPFDLNE_02567	Triose-phosphate isomerase	1.17346011323628	6.24642495304061E-09			OCPFDLNE_00969	AI-2 transport protein TqsA	-2.3971951657914	0.001102836042423
OCPFDLNE_01212	Probable propionate kinase	1.7706195837396	7.17763661578407E-09			OCPFDLNE_01923	Manganese ABC transporter substrate-binding protein MntA	-0.628507003214043	0.001123182350794
OCPFDLNE_01455	Pyruvate formate-lyase-activating enzyme	1.21818597783224	1.12610815576994E-08			OCPFDLNE_01380	hypothetical protein	-1.14527119977067	0.00117679774321
OCPFDLNE_00393	hypothetical protein	3.10303169272744	1.35225458404016E-08			OCPFDLNE_02299	hypothetical protein	-1.7769618980405	0.00117679774321
OCPFDLNE_02809	DNA replication protein DnaD	1.45367742143139	1.60114199538178E-08			OCPFDLNE_01139	hypothetical protein	-1.25179673484106	0.001265837942105
OCPFDLNE_00444	PTS system fructose-specific transporter subunit IIB	3.23325961594413	1.85100392489875E-08			OCPFDLNE_01448	hypothetical protein	-2.2591093629887	0.001298861361301
OCPFDLNE_02364	hypothetical protein	2.67602037494603	2.52344612755648E-08			OCPFDLNE_02016	L-asparaginase AnsA	-1.74911541528888	0.001308056563888
OCPFDLNE_01299	hypothetical protein	1.66066218569615	2.85768744354072E-08			OCPFDLNE_02753	Pyridoxal phosphate phosphatase YbhA	-1.73721392483098	0.001308056563888
OCPFDLNE_02426	ATP-dependent helicase/nuclease subunit A	1.09608329306889	4.90812859297194E-08			OCPFDLNE_00910	D-alanine--D-alanine ligase	-1.80181243496345	0.001336631499914
OCPFDLNE_02459	Glutamate decarboxylase beta	1.22187864375556	5.08115817347014E-08			OCPFDLNE_01573	Single-stranded-DNA-specific exonuclease RecJ	-1.2021250643719	0.001336631499914
OCPFDLNE_02038	HTH-type transcriptional regulator RutR	2.46615681388685	5.8534254712628E-08			OCPFDLNE_02692	Transcriptional regulator ywtF	-1.53656618245988	0.001489146489262
OCPFDLNE_01379	Small ribosomal subunit biogenesis GTPase RsgA	1.18656388821023	6.84234787526537E-08			OCPFDLNE_00168	Stage 0 sporulation protein yaaT	-1.27428652199911	0.002001045231529
OCPFDLNE_02276	Kojibiose phosphorylase	1.10822786882666	7.56621509171909E-08			OCPFDLNE_00716	Pyridoxine, pyridoxal, and pyridoxamine kinase	-0.819125736286857	0.002066603501636
OCPFDLNE_01116	Alpha-ketoacid dehydrogenase subunit beta	1.1876096345755	7.58807895860818E-08			OCPFDLNE_01994	Tricarballylate dehydrogenase	-1.83292949689918	0.002088790985788
OCPFDLNE_02749	Alcohol dehydrogenase	0.98046451539649	8.66966303028806E-08			OCPFDLNE_02367	YetJ	-0.921783356880118	0.002090657975532
OCPFDLNE_01516	GatB/Yqey domain-containing protein	1.33046928680222	9.2970356971213E-08			OCPFDLNE_01569	Sporulation-specific N-acetylmuramoyl-L-alanine amidase	-0.78435041806566	0.002146942537581
OCPFDLNE_02857	Methyltransferase	1.37003461639617	9.93381726522164E-08			OCPFDLNE_02361	3-oxoacyl-ACP synthase	-0.904141092748704	0.002146942537581
OCPFDLNE_01243	Precorrin methylase	1.78744688036985	1.08189999325857E-07			OCPFDLNE_02677	Major cardiolipin synthase ClsA	-0.931876351234038	0.002146942537581
OCPFDLNE_02312	Thiol reductase thioredoxin	1.96079845839512	1.30176943596141E-07			OCPFDLNE_01589	YsxB	-0.943228444427662	0.00228655870446
OCPFDLNE_01024	Predicted dithiol-disulfide isomerase	0.962864350984703	1.31494950008254E-07			OCPFDLNE_02488	Aspartokinase	-3.29195469562532	0.002296265639583
OCPFDLNE_02124	50S ribosomal protein L32	3.09672260291435	1.3598248955221E-07			OCPFDLNE_02481	Glucose-6-phosphate isomerase	-0.803342564917206	0.002402279555604
OCPFDLNE_02840	Glyoxal reductase	1.80733252760017	1.79055330406247E-07			OCPFDLNE_00605	CRP-like cAMP-activated global transcriptional regulator	-1.01791532940742	0.002413894859855
OCPFDLNE_01792	Oligo-beta-mannoside-specific phosphotransferase enzyme IIB component	1.04041010045512	1.94986188317785E-07			OCPFDLNE_01515	Phosphate starvation-inducible protein PhoH	-0.887026859562773	0.002595248703617
OCPFDLNE_01117	Dihydrolipoyllysine-residue acetyltransferase component of pyruvate dehydrogenase complex	1.07769694187903	2.66905502495783E-07			OCPFDLNE_03075	Phosphoserine aminotransferase	-2.07619040869632	0.002600237333892
OCPFDLNE_02817	DNA-binding domain-containing protein	1.38853097102219	2.99296497623314E-07			OCPFDLNE_02535	Spx/MgsR family transcriptional regulator	-0.777405825006391	0.002644322121756
OCPFDLNE_02768	hypothetical protein	1.89657290785574	3.26339734836053E-07			OCPFDLNE_03041	PTS sugar transporter subunit IIC	-1.75540132193931	0.002651337609894
OCPFDLNE_02303	Phosphomannose isomerase	1.5871651063306	4.27998534932428E-07			OCPFDLNE_00942	EndoA inhibitor	-0.815869858670778	0.002915883163273
OCPFDLNE_02564	hypothetical protein	3.66552801695321	4.55640756463653E-07			OCPFDLNE_02243	hypothetical protein	-0.74159720476351	0.002934486175264
OCPFDLNE_02079	Mannosyl-D-glycerate transport/metabolism system repressor MngR	2.37340229518634	4.56026042839514E-07			OCPFDLNE_01486	Penicillin-binding protein H	-0.777998845568916	0.002938383411368
OCPFDLNE_00926	hypothetical protein	2.2614938227679	4.76090551945268E-07			OCPFDLNE_02041	Methanol dehydrogenase activator	-1.62073738080215	0.002938383411368
OCPFDLNE_00560	Predicted signal-transduction protein containing cAMP-binding and CBS domains	1.05827601932303	4.92222666538463E-07			OCPFDLNE_01997	IDEAL domain-containing protein	-1.25709840846225	0.002938751695045
OCPFDLNE_00616	ABC transporter transmembrane region	1.06514109964576	5.48415441376072E-07			OCPFDLNE_01424	6-phosphogluconate dehydrogenase, decarboxylating	-0.814348326903116	0.002943938172828
OCPFDLNE_01387	hypothetical protein	1.07462076565329	6.28166887760484E-07			OCPFDLNE_01593	Septum site-determining protein MinC	-1.79816792351408	0.002945593471818
OCPFDLNE_01247	Cobalt-precorrin-2 C-methyltransferase	2.13314817363484	6.41716864428393E-07			OCPFDLNE_00053	Peptidase propeptide and ypeb domain subfamily	-0.736766746039667	0.002955241647766
OCPFDLNE_00853	hypothetical protein	1.30397164272837	7.10112463318914E-07			OCPFDLNE_01145	dTDP-4-dehydrorhamnose 3,5-epimerase	-1.07202019780028	0.002955241647766
OCPFDLNE_02224	Phage major tail protein, TP901-1 family	1.49083957640609	7.39986877195943E-07			OCPFDLNE_00959	Iron chaperone	-2.24140644977005	0.002960830479907
OCPFDLNE_00410	hypothetical protein	0.81182891830482	8.16639459090232E-07			OCPFDLNE_00563	Phosphoglycerate mutase	-1.07284935071511	0.003000507381789
OCPFDLNE_03022	PTS sugar transporter subunit IIC	3.0156959356183	8.44685033686246E-07			OCPFDLNE_02266	FMN reductase	-1.79807960430544	0.003017476840509
OCPFDLNE_00450	Truncated internalin A	0.993486372808992	1.40702170898956E-06			OCPFDLNE_01155	Nicotinate phosphoribosyltransferase	-1.02011612883735	0.003034251400192
OCPFDLNE_01241	Cobalt-precorrin-4 methyltransferase	1.6600966253836	1.84463778902145E-06			OCPFDLNE_01931	Serine-type D-Ala-D-Ala carboxypeptidase	-0.800458925837532	0.003065210349623
OCPFDLNE_02349	Competence protein CoiA	2.05678456934556	1.85699157588874E-06			OCPFDLNE_01968	Penicillin-binding protein 1A	-0.807908297063371	0.003288440014194
OCPFDLNE_01122	Bifunctional disulfide isomerase/thiol-disulfide oxidase	0.991289892845796	2.1945279473465E-06			OCPFDLNE_00253	PIN/TRAM domain-containing protein	-0.874708117140991	0.00329207407077
OCPFDLNE_02892	FMN-binding domain protein	0.962262591611355	2.23994849678241E-06			OCPFDLNE_01932	Purine nucleoside phosphorylase DeoD-type	-1.04773556287221	0.00329207407077
OCPFDLNE_01195	Propanediol utilization microcompartment protein PduA	1.68286081634306	2.29044309423382E-06			OCPFDLNE_00013	Quinol oxidase subunit 2	-0.620688722387111	0.003364147159894
OCPFDLNE_02980	N-acetyltransferase	2.1590520018374	2.44267558933496E-06			OCPFDLNE_00340	Putative peptidoglycan bound protein	-0.763323838012086	0.003426308214753
OCPFDLNE_02770	Cro/C1-type-helix-turn-helix domain-containing protein	2.22559084685089	3.06034297837108E-06			OCPFDLNE_01368	Ribosome maturation factor RimP	-0.834602689279566	0.003472136297943
OCPFDLNE_02566	2,3-bisphosphoglycerate-independent phosphoglycerate mutase	0.936609109393478	3.08127986207001E-06			OCPFDLNE_01927	Carboxy-terminal processing protease CtpA	-1.16515584785621	0.003472136297943
OCPFDLNE_02893	NADH dehydrogenase-like protein YjlD	1.05625456134044	3.33565803548153E-06			OCPFDLNE_00364	Ribose 5-phosphate isomerase B	-0.832499791901279	0.003490292619838
OCPFDLNE_02319	Predicted dehydrogenase	1.5995404644196	4.34787053494878E-06			OCPFDLNE_01232	Major teichoic acid biosynthesis protein C	-1.26183052166915	0.003490292619838
OCPFDLNE_02810	hypothetical protein	1.19305668369391	4.47827639446079E-06			OCPFDLNE_01048	hypothetical protein	-1.57110667183266	0.003560363619404
OCPFDLNE_03020	Aryl-phospho-beta-D-glucosidase BglC	2.63014484637298	5.45946450743636E-06			OCPFDLNE_01474	Glycine betaine/carnitine/choline ABC transporter	-0.875556971245678	0.003779895523177
OCPFDLNE_02926	Glyoxalase	1.20568180911558	8.5668675107484E-06			OCPFDLNE_00545	Catalyzes the cleavage of p-aminobenzoyl-glutamate to p-aminobenzoate and glutamate, subunit A	-1.36296052441044	0.003888999917604
OCPFDLNE_02541	hypothetical protein	4.34659503394109	1.00956808532754E-05			OCPFDLNE_01259	hypothetical protein	-1.6754427822433	0.003944702141457
OCPFDLNE_02824	Transcriptional regulator	1.38652484147208	1.1513084686697E-05			OCPFDLNE_01767	Antibiotic resistance protein VanZ	-2.10282007591397	0.003968987191148
OCPFDLNE_02814	hypothetical protein	2.46486093637558	1.61962755168516E-05			OCPFDLNE_01381	hypothetical protein	-0.952788040236551	0.004043100341385
OCPFDLNE_00443	PTS system fructose-specific transporter subunit IIA	2.713466003236	1.62205516262343E-05			OCPFDLNE_02336	Putative HTH-type transcriptional regulator YxbF	-2.2930755913607	0.004116555977283
OCPFDLNE_02359	Organic hydroperoxide resistance protein OhrA	1.0857956714159	1.62205516262343E-05			OCPFDLNE_03048	Partition protein ParB homolg	-0.757823642321768	0.004529945655927
OCPFDLNE_01238	Cobalamin biosynthesis protein CbiD (Fragment)	1.3792054762718	1.62334583964867E-05			OCPFDLNE_00868	Carbonic anhydrase	-1.75573454090032	0.004547839016864
OCPFDLNE_02425	4-hydroxyphenylacetate degradation bifunctional isomerase/decarboxylase	1.19883681154591	1.77411773029821E-05			OCPFDLNE_01038	Putative acetyl esterase YjcH	-1.42006431850661	0.004674339671632
OCPFDLNE_02226	hypothetical protein	1.34604526847107	1.89242905391005E-05			OCPFDLNE_02965	PTS sugar transporter subunit IIC	-0.797352620512704	0.004884751856645
OCPFDLNE_00204	Listeriolysin positive regulatory factor A	1.00477947645144	1.9017722774968E-05			OCPFDLNE_01820	hypothetical protein	-1.97103592329472	0.00492251623219
OCPFDLNE_01242	Cobalamin biosynthesis protein CbiG	1.34348731128701	2.29362923380156E-05			OCPFDLNE_00899	Translation initiation inhibitor	-2.02827187605663	0.004981400981671
OCPFDLNE_02905	Ascorbate-specific phosphotransferase system enzyme IIB component	1.50560818596594	2.46041303653447E-05			OCPFDLNE_01683	ABC-type sugar transport system, ATPase component	-0.769591633980997	0.005052755314314
OCPFDLNE_02818	hypothetical protein	1.11687129015825	2.54623468092598E-05			OCPFDLNE_01140	Polyribitolphosphotransferase	-1.34881735919751	0.005268285071702
OCPFDLNE_01013	hypothetical protein	2.60994823744497	2.73396904891903E-05			OCPFDLNE_02730	hypothetical protein	-0.677234587468495	0.005550589812695
OCPFDLNE_02798	hypothetical protein	1.30667913922694	2.8048968999595E-05			OCPFDLNE_01544	Transcription elongation factor GreA	-1.19960489314113	0.006233906080156
OCPFDLNE_02813	hypothetical protein	2.53883072084322	2.86459037111317E-05			OCPFDLNE_00649	hypothetical protein	-3.56188473988714	0.006295374398954
OCPFDLNE_01248	Cobalamin biosynthesis protein CbiM	2.09122001112773	3.92694301370773E-05			OCPFDLNE_01468	UDP-N-acetylenolpyruvoylglucosamine reductase	-1.62129310724636	0.00662093309618
OCPFDLNE_02820	hypothetical protein	1.33387435228884	4.27180401597547E-05			OCPFDLNE_03028	Putative ABC transporter, membrane domain and ATP-binding protein	-1.64824256415045	0.0077954114062
OCPFDLNE_01235	Cobyrinate a,c-diamide synthase	1.33812488370035	4.58475178264261E-05			OCPFDLNE_02012	Glycerol-3-phosphate dehydrogenase	-1.49069851278783	0.007844534718947
OCPFDLNE_03050	Transcriptional regulator, y4mF family	0.849494296896327	4.58475178264261E-05			OCPFDLNE_00718	Maltose transacetylase (Maltose O-acetyltransferaseacetyltransferase)	-2.49350657722801	0.008479490174579
OCPFDLNE_02215	Peptidoglycan L-alanyl-D-glutamate endopeptidase CwlK	1.05251410710188	4.93387702069197E-05			OCPFDLNE_03040	Oligo-beta-mannoside-specific phosphotransferase enzyme IIB component	-2.75921016924919	0.008489422021263
OCPFDLNE_02924	hypothetical protein	0.909298706731634	6.19763691974085E-05			OCPFDLNE_01341	tRNA dimethylallyltransferase	-1.02930111452523	0.008789527436892
OCPFDLNE_00591	UPF0118 membrane protein yubA	0.831984626576736	6.42577237423583E-05			OCPFDLNE_03037	Ribosome-binding ATPase YchF	-1.1828529420767	0.008998394183788
OCPFDLNE_00302	Anaerobic ribonucleoside-triphosphate reductase activating protein (Fragment)	1.78792357938109	6.63850660837306E-05			OCPFDLNE_00702	Magnesium and cobalt transport protein CorA	-0.903934729323399	0.009478484661444
OCPFDLNE_02422	5-amino-6-(5-phospho-D-ribitylamino)uracil phosphatase YitU	0.787683652722384	8.75026631630126E-05			OCPFDLNE_03074	D-isomer specific 2-hydroxyacid dehydrogenase NAD-binding	-1.08671765944605	0.009505352867266
OCPFDLNE_00117	hypothetical protein	1.22754684709893	8.87129660343044E-05			OCPFDLNE_01558	TPR repeat-containing protein YrrB	-1.56433366436015	0.009585695847891
OCPFDLNE_00282	Aryl-phospho-beta-D-glucosidase BglH	1.12469194497139	8.87129660343044E-05			OCPFDLNE_02098	Aminotransferase class V-fold PLP-dependent enzyme	-4.02722258094726	0.009692453110638
OCPFDLNE_02723	50S ribosomal protein L31 type B	1.01913913301603	9.64888590514806E-05			OCPFDLNE_02501	Putative ion-transport protein YfeO	-0.878528010928775	0.009878907812029
OCPFDLNE_01415	DNA recombination protein RecN	0.911395471859968	9.89079266690845E-05			OCPFDLNE_00481	Transcription activator, putative	-1.17032062922308	0.009988625172668
OCPFDLNE_02812	hypothetical protein	1.66176137747277	0.000103049594685			OCPFDLNE_01844	Phosphoribosylaminoimidazole-succinocarboxamide synthase	-1.41306144602874	0.009988625172668
OCPFDLNE_02815	hypothetical protein	1.68700905876758	0.000103049594685			OCPFDLNE_01658	Predicted small secreted protein	-0.773938929366016	0.010069773302369
OCPFDLNE_00214	L-lactate dehydrogenase	0.736388719048491	0.000108759464241			OCPFDLNE_01647	3-deoxy-D-arabino-heptulosonate 7-phosphate synthase chorismate mutase	-1.4178103720216	0.010079079035022
OCPFDLNE_01250	Energy-coupling factor ABC transporter transmembrane protein	2.03582678145005	0.000126249337648			OCPFDLNE_03012	D-alanyl-D-alanine carboxypeptidase DacA	-0.976378699487742	0.010090318852779
OCPFDLNE_01520	Molecular chaperone DnaJ	1.15879350682249	0.000126249337648			OCPFDLNE_00174	Glucose uptake protein GlcU	-0.771058901141582	0.010547437708218
OCPFDLNE_02800	hypothetical protein	1.3960710782156	0.000172753183192			OCPFDLNE_01559	Predicted dienelactone hydrolase	-1.49949530536064	0.010566764959842
OCPFDLNE_01237	Cobalt-precorrin-8 methylmutase	1.66109191265668	0.000176853646967			OCPFDLNE_01498	DEAD-box ATP-dependent RNA helicase CshB	-0.83955311018969	0.010849623342337
OCPFDLNE_00420	Putative licABCH operon regulator	1.00554352901331	0.000193072259057			OCPFDLNE_01150	Ribitol-5-phosphate dehydrogenase	-0.631110603958796	0.011507846626704
OCPFDLNE_02453	HdeD family acid-resistance protein (Fragment)	0.863100871867083	0.000237458059102			OCPFDLNE_00344	Transcriptional regulator	-2.42291076712319	0.011823501692527
OCPFDLNE_02281	Intracellular maltogenic amylase	1.20371085265393	0.000252299783335			OCPFDLNE_03049	Partition protein, ParA homolog	-0.779847793908587	0.011823501692527
OCPFDLNE_02803	hypothetical protein	1.24601179325608	0.000254243039906			OCPFDLNE_00784	hypothetical protein	-0.988255686315433	0.011912315191885
OCPFDLNE_02111	Cell division protein DivIB	1.41344120887426	0.000260763368507			OCPFDLNE_01369	Transcription elongation factor NusA	-0.669992854026385	0.011950372468781
OCPFDLNE_00426	Cobalamin synthesis protein	1.16576201486413	0.000264237096013			OCPFDLNE_01495	Putative metal (Zinc) transport protein(ABC transporter, ATP-binding protein)	-0.951886602044683	0.01235332144742
OCPFDLNE_02131	hypothetical protein	1.32413185330637	0.000284159392387			OCPFDLNE_02658	Putative membrane protein YvlD	-0.942180665664555	0.012447816669223
OCPFDLNE_02112	UDP-diphospho-muramoylpentapeptide beta-N-acetylglucosaminyltransferase	1.04289247356876	0.000295611856583			OCPFDLNE_01947	Phosphomannomutase/phosphoglucomutase	-1.1153359135432	0.012570106298328
OCPFDLNE_00203	Ribose-phosphate pyrophosphokinase	1.13395417722104	0.000299594362526			OCPFDLNE_01613	DNA polymerase I	-0.671121047819243	0.012646556610639
OCPFDLNE_01132	hypothetical protein	1.74428127094152	0.000346994712561			OCPFDLNE_01503	DNA primase	-0.748249874146427	0.012993164493404
OCPFDLNE_02146	Chaperonin	1.18923884701104	0.000396241833213			OCPFDLNE_01891	Asp23/Gls24 family envelope stress response protein (Fragment)	-1.73914994158764	0.013240529496196
OCPFDLNE_02221	hypothetical protein	0.813103910579641	0.000405283881006			OCPFDLNE_01524	Oxygen-independent coproporphyrinogen-III oxidase-like protein	-1.05847978001957	0.013325570030866
OCPFDLNE_01777	YihY/virulence factor BrkB family protein (Fragment)	1.25663920962408	0.000406799281094			OCPFDLNE_01816	Nucleoside-diphosphate-sugar epimerase	-2.61784502486265	0.014012280283676
OCPFDLNE_00215	General stress protein CTC	0.659139227759611	0.000442565609556			OCPFDLNE_01269	Multiple antibiotic resistance protein MarR	-1.12103230935083	0.014270629763229
OCPFDLNE_02337	hypothetical protein	1.31727311715931	0.000471004600126			OCPFDLNE_01073	Putative transcription regulator (LysR family)	-0.824606422585197	0.014289313661588
OCPFDLNE_00206	Cholesterol-dependent cytolysin listeriolysin O	1.28588726481276	0.000475500301694			OCPFDLNE_01384	Rhomboid protease GluP	-0.972378796297797	0.014366810452801
OCPFDLNE_00615	ABC transporter transmembrane region	0.980161989906448	0.000475500301694			OCPFDLNE_01794	Putative ATP-dependent RNA helicase YfmL	-0.713796015414925	0.014795567106661
OCPFDLNE_01969	hypothetical protein	1.31288514848256	0.000483099562999			OCPFDLNE_01141	UTP--glucose-1-phosphate uridylyltransferase	-1.44229236859509	0.014859142769348
OCPFDLNE_02105	RNA-binding protein S4	0.922666424810205	0.000500664062964			OCPFDLNE_02328	Glyoxalase I/lactoylglutathione lyase	-0.858929213599652	0.014859142769348
OCPFDLNE_01187	Polyhedral organelle shell protein PduT, putative	1.40697354633172	0.000653754339889			OCPFDLNE_01665	D-alanine aminotransferase apoenzyme	-0.973373263248762	0.016275663873549
OCPFDLNE_01190	Alpha-ribazole-5-phosphate synthase CblS	1.32527107526238	0.00075715464688			OCPFDLNE_00010	D-glycero-alpha-D-manno-heptose 7-phosphate kinase	-0.996274574702882	0.017019951267575
OCPFDLNE_02947	HTH-type transcriptional regulator BetI	1.87851623099873	0.000786863315267			OCPFDLNE_01280	Conserved protein YslB	-1.34331121701584	0.017439190367912
OCPFDLNE_01454	Formate C-acetyltransferase	0.64157196954718	0.000828787847861			OCPFDLNE_00378	Fructose-bisphosphate aldolase	-1.44349267254234	0.017519415620122
OCPFDLNE_01648	General stress protein	0.811886563127091	0.000828787847861			OCPFDLNE_00512	Transcriptional regulator	-1.18821510386799	0.017707564417295
OCPFDLNE_02225	hypothetical protein	1.000848937113	0.000828787847861			OCPFDLNE_01610	Transcriptional repressor NrdR	-0.749383368139252	0.017707564417295
OCPFDLNE_00781	hypothetical protein	0.671408894902769	0.000831665195231			OCPFDLNE_02876	50S ribosomal protein L24	-0.642991496159407	0.018097229882413
OCPFDLNE_02931	Excinuclease ABC subunit A	0.921493772669844	0.000857213893438			OCPFDLNE_01817	Sensory transduction protein BceR	-1.01009031520425	0.018413771925575
OCPFDLNE_01868	tRNA (guanine-N(1)-)-methyltransferase	0.669710343967405	0.000877733634853			OCPFDLNE_00107	Regulator of the mannose operon, ManO	-1.02552523744293	0.01900978765034
OCPFDLNE_02255	Pyridoxal 5'-phosphate synthase lyase subunit PdxS	0.752033351941937	0.000913186596305			OCPFDLNE_01362	Isoprenyl transferase	-1.39274249645903	0.019047908180351
OCPFDLNE_01021	Protease	1.69092024950973	0.000917530922356			OCPFDLNE_02403	hypothetical protein	-1.08194136450418	0.019047908180351
OCPFDLNE_01791	Lichenan-specific phosphotransferase enzyme IIA component	1.05541314446077	0.000917530922356			OCPFDLNE_01072	CBS domain-containing protein YkuL	-1.03257392885103	0.019104974441712
OCPFDLNE_02819	hypothetical protein	1.07066409791808	0.00094457750314			OCPFDLNE_01149	Ribitol-5-phosphate cytidylyltransferase	-0.705876496644731	0.019104974441712
OCPFDLNE_02797	hypothetical protein	1.22154938247423	0.000957889729072			OCPFDLNE_01562	Recombination factor protein RarA	-0.746109567008817	0.019320268859032
OCPFDLNE_01115	Pyruvate dehydrogenase alpha subunit	0.845419572795645	0.00098105990345			OCPFDLNE_02097	Transcription repressor NadR	-2.55932638588327	0.019452094949845
OCPFDLNE_02220	hypothetical protein	1.10054686099573	0.001078277369429			OCPFDLNE_02873	30S ribosomal protein S8	-0.620717915983491	0.019452094949845
OCPFDLNE_02454	Glucosamine-6-phosphate deaminase	0.688496882873656	0.001078277369429			OCPFDLNE_00271	16S rRNA methyltransferase	-1.07758804261155	0.01949324773486
OCPFDLNE_03023	N-acetyl-D-glucosamine kinase	3.02470276762868	0.001155451427148			OCPFDLNE_01370	Cytosolic protein YlxR	-1.06095622605402	0.019910653206682
OCPFDLNE_00841	2-hydroxyisocaproyl-CoA dehydratase activator	0.757093066326275	0.00117679774321			OCPFDLNE_02969	Gluconate kinase	-1.60404449325559	0.019942143692563
OCPFDLNE_02766	hypothetical protein	1.56822179421615	0.00125202113263			OCPFDLNE_02871	50S ribosomal protein L18	-0.713793068657386	0.020150903377759
OCPFDLNE_02807	DUF1642 domain-containing protein (Fragment)	0.917861798541257	0.001298583076496			OCPFDLNE_00113	Sugar kinase and transcription regulator	-3.18604923168297	0.020262013672506
OCPFDLNE_02802	hypothetical protein	1.26361568660064	0.001486600387656			OCPFDLNE_00595	Deoxyribodipyrimidine photo-lyase type I	-1.38029258214043	0.020709045987763
OCPFDLNE_00429	hypothetical protein	1.70623412257135	0.001560167890943			OCPFDLNE_00939	Protoporphyrinogen oxidase	-1.83750304001251	0.020709045987763
OCPFDLNE_01342	RNA-binding protein Hfq	1.10938365259863	0.001610499715402			OCPFDLNE_00643	Pyrimidine 5'-nucleotidase YjjG	-3.18740074096953	0.020898963132598
OCPFDLNE_00427	hypothetical protein	1.83275434621293	0.001669267880376			OCPFDLNE_01882	Acyl carrier protein (Fragment)	-0.809958607663419	0.020898963132598
OCPFDLNE_02222	hypothetical protein	1.14033080070808	0.001786495258071			OCPFDLNE_01942	Phosphotransferase yqfL	-1.13310655689053	0.020918217102338
OCPFDLNE_02183	hypothetical protein	0.965813109031587	0.001866526268734			OCPFDLNE_00778	Methyl-accepting chemotaxis protein tlpA	-1.10279159229217	0.021460528379142
OCPFDLNE_01577	Preprotein translocase subunit YajC	1.43887814577644	0.001888142369561			OCPFDLNE_01723	Salicylate biosynthesis isochorismate synthase	-0.641862786421103	0.021651908419108
OCPFDLNE_02811	hypothetical protein	1.32124899108659	0.002066603501636			OCPFDLNE_00785	GIY-YIG nuclease family protein	-1.51826519017675	0.021828694434432
OCPFDLNE_02823	hypothetical protein	1.10660370541596	0.002124621875756			OCPFDLNE_01261	Glutamyl aminopeptidase	-0.819694906353028	0.022227277825181
OCPFDLNE_00714	Transposase	5.25401415326829	0.00212488327036			OCPFDLNE_02110	Cell division protein FtsA	-0.662701609097586	0.02234015382858
OCPFDLNE_01246	Sirohydrochlorin cobaltochelatase CbiK	1.38613685926374	0.002146942537581			OCPFDLNE_02891	FAD:protein FMN transferase	-1.00397571458203	0.023419130331904
OCPFDLNE_01961	Metal-dependent carboxypeptidase	0.858678431707191	0.002146942537581			OCPFDLNE_01807	Transcription activator of glutamate synthase operon GltC	-2.73042607886372	0.023434613252592
OCPFDLNE_00301	Class III anaerobic ribonucleoside-triphosphate reductase catalytic subunit	0.803102142459693	0.002148475561481			OCPFDLNE_02696	Cell wall-binding protein YocH	-0.976361161591838	0.02369588485487
OCPFDLNE_01981	CCA-adding enzyme	0.8026438986092	0.002168202127783			OCPFDLNE_02641	GlcNAc-binding protein A	-0.620108254093772	0.023926608735501
OCPFDLNE_01214	Propanediol utilization protein PduX	3.08739297947823	0.002267100824251			OCPFDLNE_01529	DNA polymerase III subunit delta	-1.34899717024528	0.024279283938465
OCPFDLNE_00611	hypothetical protein	1.14856820657078	0.002316613706224			OCPFDLNE_01313	TPR repeat-containing protein ysoA	-1.45832888755031	0.024844065345237
OCPFDLNE_01251	Cobalt import ATP-binding protein CbiO	1.26608968514364	0.002408978932978			OCPFDLNE_01919	RNA pseudouridine synthase	-1.26753128887166	0.025741743815421
OCPFDLNE_01236	Cobalamin biosynthesis protein CobD	1.32379569196784	0.002549345489903			OCPFDLNE_01555	Putative transcriptional regulatory protein yclJ	-1.39423620239721	0.025924942135747
OCPFDLNE_00924	Antibiotic biosynthesis monooxygenase	1.11531924679607	0.002595248703617			OCPFDLNE_01291	ATP-dependent RNA helicase DbpA	-0.70230617223289	0.026107500017332
OCPFDLNE_02168	hypothetical protein	1.17080287679866	0.002692624104829			OCPFDLNE_01217	Ethanolamine two-component sensor kinase	-0.667839145995805	0.026263260040373
OCPFDLNE_00991	Lipoate--protein ligase	0.693076899023063	0.00279135561879			OCPFDLNE_01281	Glutamate racemase	-1.4820790949427	0.027277682196129
OCPFDLNE_00921	DEAD-box ATP-dependent RNA helicase CshA	0.714339844575997	0.002811852805329			OCPFDLNE_01832	Heptaprenylglyceryl phosphate synthase	-0.892073144799645	0.027277682196129
OCPFDLNE_02423	Membrane protein YitT	0.917207110001161	0.002915883163273			OCPFDLNE_00225	Type III pantothenate kinase	-1.22190795746369	0.027312914948002
OCPFDLNE_02214	hypothetical protein	1.53875483227602	0.002928222891328			OCPFDLNE_00166	RsbT co-antagonist protein RsbRD	-0.901922742979063	0.027879065578129
OCPFDLNE_02227	hypothetical protein	1.05921428540259	0.002938383411368			OCPFDLNE_01831	ATP-dependent DNA helicase PcrA	-0.724593014875216	0.028656333354901
OCPFDLNE_02904	Ascorbate-specific phosphotransferase system enzyme IIC component	0.860368611379389	0.002938383411368			OCPFDLNE_01296	Listeriolysin regulatory protein	-1.91989310480859	0.028918408877453
OCPFDLNE_00045	Carbamate kinase	1.63188334745018	0.003026691576117			OCPFDLNE_01373	YlxP	-0.869703071811628	0.029077054462998
OCPFDLNE_02964	hypothetical protein	1.04662252249733	0.003196290078734			OCPFDLNE_00544	Hydantoin utilization protein C	-1.18220457021625	0.029156256989691
OCPFDLNE_02277	Maltodextrose utilization protein MalA	0.789582045230637	0.003240364167159			OCPFDLNE_02955	HTH-type transcriptional regulator HexR	-1.29104119959817	0.029248262577993
OCPFDLNE_02232	hypothetical protein	0.90010218196601	0.00324195301355			OCPFDLNE_01881	Ribonuclease III	-2.03790591264489	0.0298448907069
OCPFDLNE_01855	Peptidase T	0.838082495751104	0.00329207407077			OCPFDLNE_01030	Enoyl-ACP reductase	-0.732420310517769	0.029998870526787
OCPFDLNE_00807	Bile acid 7-alpha dehydratase	1.7107085932908	0.003408105802356			OCPFDLNE_01987	Hypothetical sensory transduction histidine kinase	-0.974505345270472	0.030008955432498
OCPFDLNE_01182	ATP-dependent Clp protease proteolytic subunit	1.23249126248782	0.003419587519351			OCPFDLNE_02383	hypothetical protein	-0.834274768578081	0.030141035437946
OCPFDLNE_01863	50S ribosomal protein L19	0.944237476801275	0.003419587519351			OCPFDLNE_02894	NusG domain II-containing protein	-1.23370907561758	0.030584425892841
OCPFDLNE_00269	hypothetical protein	1.46253382502929	0.003467194343756			OCPFDLNE_02504	Ferredoxin--NADP reductase	-0.731500780998631	0.03133491916007
OCPFDLNE_01866	hypothetical protein	1.53226907697791	0.00349688647534			OCPFDLNE_02524	SUF system FeS assembly ATPase	-0.709973806052198	0.03133491916007
OCPFDLNE_02816	hypothetical protein	0.952200431874642	0.003538012512988			OCPFDLNE_01431	Isopentenyl-diphosphate delta-isomerase	-0.747098475813672	0.031405330283951
OCPFDLNE_00251	Negative regulator of genetic competence	0.605639152258745	0.003686090004341			OCPFDLNE_00360	Bacteriocin immunity protein	-0.703710610599347	0.032202829374061
OCPFDLNE_02235	hypothetical protein	0.800389194268461	0.003779895523177			OCPFDLNE_00852	Oxygen-sensing cyclic-di-GMP phosphodiesterase	-0.773904874067437	0.032391319289892
OCPFDLNE_00035	hypothetical protein	1.22523087017045	0.003885640289528			OCPFDLNE_01869	Ribosome maturation factor RimM	-0.809734227816254	0.03298698475637
OCPFDLNE_01758	Cysteinyl-tRNA synthetase related protein	0.616291771810991	0.004050035219976			OCPFDLNE_02138	Conserved membrane protein in copper uptake YcnI	-0.759965417508523	0.033206324585996
OCPFDLNE_02228	hypothetical protein	0.699720577593342	0.004069545628555			OCPFDLNE_02381	hypothetical protein	-0.635939563731296	0.033423915358651
OCPFDLNE_02799	hypothetical protein	0.938203660975051	0.004652498134982			OCPFDLNE_02700	Rod shape-determining protein MreB	-0.850563285142191	0.034298055826368
OCPFDLNE_00394	hypothetical protein	1.00081822392498	0.004656351371848			OCPFDLNE_00222	RNA binding protein, contains ribosomal protein S1 domain	-0.797931710326338	0.034954153769312
OCPFDLNE_00123	Antigen D	3.35144715505549	0.004696194260432			OCPFDLNE_00565	6-phosphogluconolactonase	-0.667049274822138	0.035125742396544
OCPFDLNE_01521	Molecular chaperone DnaK	0.732231913122562	0.004719488407817			OCPFDLNE_00826	Acryloyl-CoA reductase	-0.853567203938095	0.035990218157177
OCPFDLNE_02424	hypothetical protein	1.51427378641878	0.004884751856645			OCPFDLNE_00945	RsbT antagonist protein RsbS	-0.893637922707992	0.036399407433858
OCPFDLNE_01964	Cell division regulator GpsB	0.73866593343412	0.004905695785535			OCPFDLNE_00140	Inosine-5'-monophosphate dehydrogenase	-1.13147919000492	0.03689952821746
OCPFDLNE_02678	hypothetical protein	0.630492590979613	0.00492251623219			OCPFDLNE_02139	Copper resistance protein CopC	-0.923007432792656	0.037924677512741
OCPFDLNE_02029	Purine nucleoside phosphorylase	0.718454279956606	0.005180186207359			OCPFDLNE_01328	Putative acyl-CoA thioesterase YneP	-1.06671595923178	0.037969060393302
OCPFDLNE_02218	Phage baseplate upper protein	0.681111220213435	0.005292588993799			OCPFDLNE_01527	Elongation factor 4	-1.02393246749955	0.038482917495295
OCPFDLNE_02583	Cro/C1-type-helix-turn-helix domain-containing protein	1.14090759202305	0.005917427993835			OCPFDLNE_00424	Glyoxalase/bleomycin resistance/extradiol dioxygenase family protein	-1.3991314010722	0.039566149623042
OCPFDLNE_03106	50S ribosomal protein L34	1.8295307154968	0.006004027109616			OCPFDLNE_01622	DNA polymerase III subunit alpha	-0.709566281341319	0.040163662590709
OCPFDLNE_00267	Ribosomal protein (Fragment)	0.926798798274111	0.006008995301354			OCPFDLNE_00564	Alpha-ribazole phosphatase	-0.732822364473995	0.040169513199435
OCPFDLNE_01629	Acetate kinase	0.810480758001033	0.006440239287759			OCPFDLNE_02147	CAAX amino terminal protease self- immunity	-1.92239566792522	0.040729700939306
OCPFDLNE_02740	Predicted HD superfamily hydrolase	0.829774928241116	0.006519796969518			OCPFDLNE_01433	UPF0750 membrane protein yqfU	-0.789587216368685	0.040910650217916
OCPFDLNE_02862	30S ribosomal protein S11	0.785887351200456	0.006698695898112			OCPFDLNE_03070	hypothetical protein	-1.14242600431717	0.040944424828149
OCPFDLNE_02321	PalA	1.52330437789001	0.006919499596679			OCPFDLNE_00979	PRD domain-containing protein	-0.903984287690943	0.041614504479183
OCPFDLNE_02801	Single-stranded DNA-binding protein 3	0.823703071523578	0.007244930230129			OCPFDLNE_01651	Thioredoxin-like protein ykuU	-0.877200813664013	0.042135771563554
OCPFDLNE_01623	Bifunctional oligoribonuclease and PAP phosphatase NrnA	0.825529654332458	0.00729144968833			OCPFDLNE_02163	hypothetical protein	-1.42591830577149	0.043383659693767
OCPFDLNE_02906	Ascorbate-specific phosphotransferase enzyme IIA component	1.18122380371386	0.0081727977466			OCPFDLNE_01945	Aromatic acid exporter family protein	-0.890671895510659	0.044063351729291
OCPFDLNE_02942	hypothetical protein	1.44009574320437	0.0081727977466			OCPFDLNE_00472	Putative CadR family transcriptional regulator	-1.05359729177146	0.044265764458436
OCPFDLNE_00121	Putative toxin-antitoxin system, toxin component	1.1099723078406	0.008207902289457			OCPFDLNE_01967	Holliday junction resolvase RecU	-0.876303109171513	0.044455447178892
OCPFDLNE_00404	3D-(3,5/4)-trihydroxycyclohexane-1,2-dione hydrolase	1.23729207042809	0.008489422021263			OCPFDLNE_00169	DNA replication initiation control protein YabA	-0.905776936450183	0.044512202649439
OCPFDLNE_02175	hypothetical protein	1.277589691173	0.008998394183788			OCPFDLNE_01818	Bacitracin export permease protein BceB	-1.0726170407697	0.045643556635031
OCPFDLNE_02234	Phage portal protein	0.696865521880252	0.009049594167752			OCPFDLNE_01257	Transcriptional regulator YqjI	-2.41154286554943	0.045761753952551
OCPFDLNE_02511	UPF0053 protein yhdP	0.835301545028247	0.009472747239188			OCPFDLNE_02878	30S ribosomal protein S17	-0.774249417020238	0.045761753952551
OCPFDLNE_01186	Electron transport complex subunit RsxC	0.928326404730275	0.009988625172668			OCPFDLNE_01441	hypothetical protein	-0.740595279588793	0.045765430750633
OCPFDLNE_02313	Ribonucleotide reductase-associated flavodoxin	0.791838674966722	0.009988625172668			OCPFDLNE_01027	GTP pyrophosphokinase yjbM	-0.94302242889271	0.046050075631034
OCPFDLNE_01955	Ribonuclease HI	0.993355508030509	0.010028410750047			OCPFDLNE_02008	Heptaprenyl diphosphate synthase component I	-0.847028123257379	0.046075380274075
OCPFDLNE_00587	Phospholipase/carboxylesterase	0.61869056220474	0.010090318852779			OCPFDLNE_02649	Alpha-phosphoglucomutase	-0.862721943277811	0.04659637709006
OCPFDLNE_01249	Cobalt ABC transporter substrate-binding protein CbiN	2.13369085757522	0.010503891060759			OCPFDLNE_01473	Osmotically activated L-carnitine/choline ABC transporter permease OpuCD	-0.804557001343014	0.046967322330467
OCPFDLNE_02988	RpiR family transcriptional regulator	0.768933012058353	0.010716002668799			OCPFDLNE_00726	hypothetical protein	-1.23116081391395	0.047438555328445
OCPFDLNE_03067	Catalyzes the cleavage of p-aminobenzoyl-glutamate to p-aminobenzoate and glutamate, subunit A	1.90710981412683	0.011870494539742
OCPFDLNE_01188	Propanediol utilization microcompartment protein PduU	1.26162820922652	0.011950372468781
OCPFDLNE_00610	Protease synthase and sporulation negative regulatory protein PAI 1	0.916658815219256	0.012097301930321
OCPFDLNE_02217	hypothetical protein	0.963486294019529	0.012249976668133
OCPFDLNE_01522	Nucleotide exchange factor GrpE	1.34493581671696	0.012570106298328
OCPFDLNE_01253	ATP-binding cobalamin adenosyltransferase	0.982125139269746	0.012646556610639
OCPFDLNE_01779	Aminoglycoside 3-N-acetyltransferase	1.10146973445293	0.012709432464308
OCPFDLNE_01528	30S ribosomal protein S20	1.77511205251394	0.013167862559267
OCPFDLNE_03068	Quinolone resistance protein NorB	1.95338121473872	0.013237607176058
OCPFDLNE_02189	hypothetical protein	0.966905247930135	0.013339135857759
OCPFDLNE_01754	PerR peroxide-sensing regulator	0.812104757893018	0.013768659420382
OCPFDLNE_00624	Glycerophosphodiester phosphodiesterase	1.39424388318868	0.014012280283676
OCPFDLNE_00505	Zinc-dependent alcohol dehydrogenase	1.90853749140959	0.015249042879213
OCPFDLNE_01617	Exclusion suppressor FxsA	1.19920041728253	0.015659909366018
OCPFDLNE_00855	Sodium:proton antiporter	0.883268925039923	0.016064576866845
OCPFDLNE_00507	PTS system galactitol-specific transporter subunit IIC	1.70474228605197	0.016343496593491
OCPFDLNE_01976	L-aspartate 1-decarboxylase	1.03304738967557	0.016639828078662
OCPFDLNE_00973	Formate-nitrite transporter	0.9713748850449	0.016935711425621
OCPFDLNE_02233	hypothetical protein	0.825570260763837	0.017439190367912
OCPFDLNE_02051	DNA polymerase IV	0.785778035445481	0.017707564417295
OCPFDLNE_01523	Heat-inducible transcriptional repressor HrcA	1.14751565970292	0.017803172490915
OCPFDLNE_02272	hypothetical protein	2.43740296273176	0.018105507236489
OCPFDLNE_02223	hypothetical protein	0.744244614228918	0.018270158013178
OCPFDLNE_00439	Lineage-specific thermal regulator protein putative transcriptional regulator (PadR family)	1.80073437869155	0.018413771925575
OCPFDLNE_02311	MazG nucleotide pyrophosphohydrolase	2.29109030929052	0.019047908180351
OCPFDLNE_01244	Cobalt-precorrin-6A reductase CbiJ	1.00010025524606	0.019639839642096
OCPFDLNE_02548	Amino acid ABC transporter ATP-binding protein	1.81069375800785	0.020264238999436
OCPFDLNE_00431	Zinc transporter ZIP11	0.932802953895482	0.020493018916451
OCPFDLNE_00268	50S ribosomal protein L10	0.808476175355474	0.021333058835614
OCPFDLNE_03080	Thioredoxin	0.79732678775884	0.022406741492988
OCPFDLNE_01634	NAD kinase	0.696001027728722	0.022777892393339
OCPFDLNE_00212	Putative heavy metal-binding protein	1.04395749958712	0.023367563614819
OCPFDLNE_03018	Energy-dependent translational throttle protein EttA	1.30595315471593	0.023862077959287
OCPFDLNE_02417	hypothetical protein	1.09869013587813	0.024356921766085
OCPFDLNE_02169	hypothetical protein	1.10589410272098	0.025193914391636
OCPFDLNE_02795	hypothetical protein	1.128306505545	0.025741743815421
OCPFDLNE_01179	HTH-type transcriptional regulator AdhR	1.08732654952073	0.025789016605988
OCPFDLNE_01861	Class 3 internalin InlC	1.54362779890554	0.025935559399301
OCPFDLNE_02351	Transcriptional regulator Spx	0.645872212799992	0.026301146573777
OCPFDLNE_01189	Ethanolamine utilization protein EutP	0.990208035464976	0.026328369849484
OCPFDLNE_02304	Putative histidine utilization repressor	1.96008099762078	0.026595667153656
OCPFDLNE_02739	4-oxalocrotonate tautomerase	1.58248449721612	0.026700915416823
OCPFDLNE_02841	HTH-type transcriptional regulator AdhR	1.32256350891069	0.02913220740733
OCPFDLNE_03069	N-acyl-L-amino acid amidohydrolase	2.25409894108936	0.02913220740733
OCPFDLNE_02745	Dipeptide-binding protein DppE	0.65062797537913	0.029602973564397
OCPFDLNE_00850	MarR family transcriptional regulator	0.757798755993919	0.0298448907069
OCPFDLNE_01445	Putative competence-damage inducible protein	1.02707650552526	0.030264053437839
OCPFDLNE_02545	Beta-glucoside operon transcriptional antiterminator	0.873529538462775	0.031405330283951
OCPFDLNE_00292	SMI1/KNR4 family protein SUKH-1	0.961439870561933	0.032712035918195
OCPFDLNE_02141	Large-conductance mechanosensitive channel	0.671843181331755	0.033048924878832
OCPFDLNE_02279	Maltodextrin transport system permease protein MalC	0.672873315707158	0.033088668302389
OCPFDLNE_01298	UPF0750 membrane protein yxkD	1.26807915267734	0.034298055826368
OCPFDLNE_01346	Glutamine synthetase type I	1.09434332932922	0.035717911098068
OCPFDLNE_00272	RNA-splicing ligase RtcB, repairs tRNA damage	1.58630382755321	0.036313037373792
OCPFDLNE_02854	Energy-coupling factor transporter transmembrane protein EcfT	1.16638867435735	0.037969060393302
OCPFDLNE_02080	Putative HTH-type transcriptional regulator YurK	1.207831686395	0.038193709698305
OCPFDLNE_01191	Bifunctional adenosylcobinamide kinase/adenosylcobinamide-phosphate guanylyltransferase	1.6451492527586	0.03873075944439
OCPFDLNE_02765	HTH-type transcriptional repressor NemR	1.61454586127396	0.039490618859392
OCPFDLNE_00982	UPF0703 protein ycgQ	1.53877356156581	0.040428393569828
OCPFDLNE_00813	hypothetical protein	0.851689760886015	0.040729700939306
OCPFDLNE_02318	General stress response protein CsbD	1.77058338191356	0.040944424828149
OCPFDLNE_00312	Two-component system WalR/WalK regulatory protein YycI	0.984499747944441	0.041606599889454
OCPFDLNE_00816	3',5'-cyclic adenosine monophosphate phosphodiesterase CpdA	0.710937523722111	0.041698723632482
OCPFDLNE_00052	30S ribosomal protein S18	1.54697512957489	0.044414409066541
OCPFDLNE_00388	Alkylphosphonate utilization operon protein PhnA	1.18968716332001	0.044708262678697
OCPFDLNE_02851	30S ribosomal protein S9	0.820425174712169	0.04473902969476
OCPFDLNE_02181	hypothetical protein	0.994965564137011	0.045323119722507
OCPFDLNE_00879	Putative transcriptional regulators	1.12731249113522	0.045357465238968
OCPFDLNE_00600	Formate-nitrite transporter	1.12203950451741	0.045625592289361
OCPFDLNE_02573	Membrane protein, MmpL family	0.632490824985428	0.046075380274075
OCPFDLNE_01192	Adenosylcobinamide-GDP ribazoletransferase	2.39001177321932	0.049163510164778
OCPFDLNE_02808	hypothetical protein	1.14105187275905	0.049386514265111

## Sheet: T2_5min
Upregulated genes at T2(5 min) 200 MPa treatment in L. monocytogenes RO15						Downregulated genes at T2(5 min) 200 MPa treatment in L. monocytogenes RO15
Locus_tag	Product	log2FoldChange	padj			Locus_tag	Product	log2FoldChange	padj
OCPFDLNE_02918	D-arabitol-phosphate dehydrogenase	4.04265362409224	7.95023539848949E-154			OCPFDLNE_00112	ChiB	-2.64702345834278	6.73449569964969E-59
OCPFDLNE_02919	Sugar-phosphate dehydrogenase	3.84071771104048	8.92398885819896E-115			OCPFDLNE_02043	Tellurite resistance protein TelA	-1.93294961948117	8.60790858145943E-40
OCPFDLNE_02920	PTS system galactitol-specific transporter subunit IIC	3.95896913301674	5.70850208459177E-113			OCPFDLNE_01015	hypothetical protein	-1.76919357829798	2.79761254325556E-37
OCPFDLNE_02928	Universal stress protein UspA	2.46772028515187	1.28478340197845E-98			OCPFDLNE_02660	DNA-binding transcriptional activator PspC	-2.04030451961539	4.61211806206108E-35
OCPFDLNE_01680	Bifunctional acetaldehyde-CoA/alcohol dehydrogenase	2.95096967297758	1.78762878230704E-96			OCPFDLNE_01925	Manganese transport system ATP-binding protein MntB	-1.9215030895494	6.86465461255692E-30
OCPFDLNE_02921	Galactitol-specific phosphotransferase enzyme IIB component	3.66555704466757	1.56663173092622E-91			OCPFDLNE_01395	Glycine cleavage system aminomethyltransferase GcvT	-1.77970375294092	2.67959818686895E-26
OCPFDLNE_02916	Ribulose phosphate epimerase	4.37885935932152	3.79049044423947E-80			OCPFDLNE_01286	hypothetical protein	-1.51608550134762	6.81075004512534E-25
OCPFDLNE_00514	Universal stress protein UspA	2.75469392520225	5.5481276568895E-79			OCPFDLNE_02661	hypothetical protein	-1.62128978470541	6.81075004512534E-25
OCPFDLNE_02917	Ribose 5-phosphate isomerase RpiB	4.450738549639	1.24390401098417E-76			OCPFDLNE_00221	Cell division protein DivIC	-2.91393555649175	4.52923488065583E-24
OCPFDLNE_02915	Transketolase	3.21443582418438	6.7202841886606E-76			OCPFDLNE_02042	5-bromo-4-chloroindolyl phosphate hydrolysis protein	-2.21557583758452	3.88162927479344E-19
OCPFDLNE_02923	Transcriptional regulator MtlR	2.95929615052993	1.24066962282801E-74			OCPFDLNE_00589	Invasion associated secreted endopeptidase	-1.54583425813901	3.24368711886215E-18
OCPFDLNE_00287	ArgE/DapE family deacylase	2.05906707700718	2.47901096815919E-74			OCPFDLNE_00367	D-erythrulose kinase	-1.25338529212235	1.23148303625996E-17
OCPFDLNE_02569	Glyceraldehyde-3-phosphate dehydrogenase	2.06969202631184	8.26807574688564E-72			OCPFDLNE_00944	RsbT co-antagonist protein RsbRA	-2.10685459367639	6.98759661868432E-17
OCPFDLNE_01058	ATP-dependent Clp protease ATP-binding subunit ClpE	3.08892173596552	5.01164735964391E-69			OCPFDLNE_00369	Putative glycerol transporter	-1.74555734538566	7.64424028410514E-17
OCPFDLNE_03078	hypothetical protein	3.37139550851222	3.17634018473021E-68			OCPFDLNE_00476	hypothetical protein	-1.84878983658185	1.43821708210093E-16
OCPFDLNE_02922	Mannitol-specific phosphotransferase enzyme IIA component	3.18636500056207	1.02651887916415E-65			OCPFDLNE_00370	Protein-lysine deacetylase	-3.14935108000836	1.78375906937747E-15
OCPFDLNE_01131	hypothetical protein	2.33135338643458	3.43397031071486E-59			OCPFDLNE_01396	Aminomethyl-transferring glycine dehydrogenase subunit GcvPA	-1.16019235117701	2.19982824181935E-14
OCPFDLNE_02092	Cold shock protein CspD	3.39309600080458	1.11729927265525E-58			OCPFDLNE_02118	Ribosomal RNA small subunit methyltransferase H	-1.90957580440102	8.10467100569598E-14
OCPFDLNE_01301	Alpha-phosphotrehalase	2.35110991590648	3.37109559996337E-58			OCPFDLNE_01014	hypothetical protein	-1.51328405236527	7.55550374471127E-13
OCPFDLNE_02929	Putative sugar phosphate isomerase YwlF	2.25980964771379	7.24160783315734E-56			OCPFDLNE_00366	PEP-dependent dihydroxyacetone kinase, ADP-binding subunit DhaL	-1.31742775631922	1.22799249307749E-12
OCPFDLNE_02570	Putative transcriptional regulator CggR	2.20852672087821	8.25385960988326E-55			OCPFDLNE_03039	Thermostable beta-glucosidase B	-2.21990338047546	1.47070586923242E-12
OCPFDLNE_02914	Ribulose-phosphate 3-epimerase	3.19256224887686	4.06663165289383E-50			OCPFDLNE_01084	Sensor histidine kinase	-1.70974820424839	1.54106979319077E-12
OCPFDLNE_01013	hypothetical protein	2.42599448474453	4.02842392081865E-39			OCPFDLNE_01476	Osmotically activated L-carnitine/choline ABC transporter ATP-binding protein OpuCA	-1.40378176782592	2.03729244426228E-12
OCPFDLNE_02685	Ribosome hibernation promoting factor	2.02909512571064	2.13529799752554E-37			OCPFDLNE_02096	Cell division initiation protein DivIVA	-2.02431654738471	2.79678038523207E-12
OCPFDLNE_02365	2,3-bisphosphoglycerate-dependent phosphoglycerate mutase	1.66914224209712	2.78539307395512E-37			OCPFDLNE_01943	Pyruvate phosphate dikinase	-1.19878976639026	3.98153921965334E-12
OCPFDLNE_02239	Serine-aspartate repeat-containing protein F	1.58926623470328	3.36234435153288E-37			OCPFDLNE_01682	hypothetical protein	-1.27748739504047	6.19284058420016E-12
OCPFDLNE_02952	Phosphoenolpyruvate-dihydroxyacetone phosphotransferase dihydroxyacetone binding subunit DhaK	1.48036439111087	7.49933571372539E-36			OCPFDLNE_00609	Cell surface protein	-1.22754731946713	1.59267856654066E-11
OCPFDLNE_01203	Propanediol utilization microcompartment protein PduA	2.52891371739376	1.98187942266306E-35			OCPFDLNE_01105	Molybdopterin molybdenumtransferase MoeA	-1.92282165562722	1.23644411182504E-10
OCPFDLNE_02068	Alpha-acetolactate decarboxylase	1.73721785458457	1.98187942266306E-35			OCPFDLNE_00365	Triosephosphate isomerase	-1.24935063349397	2.78694392882954E-10
OCPFDLNE_02075	Glucosamine 6-phosphate synthetase, contains amidotransferase and phosphosugar isomerase domains	3.83759822682096	1.98187942266306E-35			OCPFDLNE_00361	Transketolase	-0.974989526704908	3.04085109812946E-10
OCPFDLNE_02954	PTS system mannnose-specific family transporter subunit IIA	1.86884295597289	4.3824408286773E-35			OCPFDLNE_00138	Bifunctional metallophosphatase/5'-nucleotidase	-1.2478895534674	3.53719097832785E-10
OCPFDLNE_02074	Fructosamine deglycase frlB	3.00051819351371	4.12582604221792E-34			OCPFDLNE_00363	Dehydrogenases with different specificities	-1.11076828257157	4.00899555066347E-10
OCPFDLNE_02390	Arsenate reductase	1.51480629977051	5.97064207729894E-33			OCPFDLNE_01952	Formate--tetrahydrofolate ligase	-1.15285797201916	1.55770870182022E-09
OCPFDLNE_01302	PTS system trehalose-specific EIIBC component	2.11266099650434	1.01033917876438E-31			OCPFDLNE_02401	Acetoin transport repressor	-2.85052932238463	1.94007192298015E-09
OCPFDLNE_01016	N-acetylglucosamine-6-phosphate deacetylase	1.80663326552104	1.45040009203054E-31			OCPFDLNE_02681	Cell division ABC transporter ATP-binding protein FtsE	-1.6423027154445	1.97220499769815E-09
OCPFDLNE_00451	Internalin B	1.45380248182232	6.49208388506777E-31			OCPFDLNE_02013	Ribosome biogenesis GTPase Der	-1.47460009041304	3.51040741634607E-09
OCPFDLNE_02366	ATP-dependent chaperone ClpB	1.63214927918005	9.86879935943681E-29			OCPFDLNE_00885	Fructose-bisphosphatase class III	-1.18057659184321	4.14872248440461E-09
OCPFDLNE_02771	AP2 domain-containing protein (Fragment)	2.31521534727156	4.49087889707094E-28			OCPFDLNE_00364	Ribose 5-phosphate isomerase B	-1.16026501134543	2.48521831286816E-08
OCPFDLNE_01208	ATP/cobalamin adenosyltransferase	2.19142908073963	4.55932531683051E-28			OCPFDLNE_02524	SUF system FeS assembly ATPase	-1.29192680635818	2.74053515943978E-08
OCPFDLNE_01264	HTH-type transcriptional regulator YodB	1.98300504895249	6.78523076464195E-28			OCPFDLNE_01397	Glycine dehydrogenase	-0.753058821870515	3.39993086753945E-08
OCPFDLNE_01517	30S ribosomal protein S21	1.68049208751312	5.72070375771817E-27			OCPFDLNE_00167	DNA polymerase III clamp loader delta' subunit	-1.27340603719525	4.01041418056746E-08
OCPFDLNE_02568	Phosphoglycerate kinase	1.36272522763766	5.91986213513084E-27			OCPFDLNE_01083	Predicted membrane protein	-2.26773360890717	5.26783745949288E-08
OCPFDLNE_00446	Mannosylglycerate hydrolase	2.81637834291398	6.68291370108705E-27			OCPFDLNE_02659	DNA-binding transcriptional activator PspC	-1.72436748505287	6.26893532594915E-08
OCPFDLNE_02750	hypothetical protein	2.29774478587197	8.8884541758337E-27			OCPFDLNE_01295	Multidrug resistance protein MdtG	-1.71557276860594	7.1858686324761E-08
OCPFDLNE_00411	hypothetical protein	1.51595607341456	1.03024953149605E-26			OCPFDLNE_01322	Type I DNA topoisomerase	-1.2635569870422	1.06189082195707E-07
OCPFDLNE_02892	FMN-binding domain protein	1.28707223257532	2.79147796489126E-26			OCPFDLNE_00362	Probable transaldolase	-1.02547726213835	1.67536072160495E-07
OCPFDLNE_01055	hypothetical protein	2.11836691390376	2.27109766604313E-24			OCPFDLNE_00943	mRNA interferase	-1.63291982093019	1.82095868309717E-07
OCPFDLNE_02143	hypothetical protein	3.04308703356098	2.42293237813982E-24			OCPFDLNE_02948	hypothetical protein	-1.10193245533511	3.02381502534167E-07
OCPFDLNE_00057	Accessory transcriptional regulator protein A	1.71328713990063	3.00217602957677E-24			OCPFDLNE_02275	Diadenylate cyclase	-1.3897430980665	3.4533892306966E-07
OCPFDLNE_00980	Lincomycin resistance ABC-F type ribosomal protection protein	1.93232657408895	4.27680698205235E-24			OCPFDLNE_00300	hypothetical protein	-1.10610339644279	3.90849791095192E-07
OCPFDLNE_01200	Propanediol dehydratase reactivation factor large subunit	1.79453335855334	1.33341691715121E-23			OCPFDLNE_02119	Cell division/cell wall cluster transcriptional repressor MraZ	-1.71309145864675	3.94915515638899E-07
OCPFDLNE_01205	Ethanolamine utilization protein EutJ	1.99294869155967	1.5152006227253E-23			OCPFDLNE_01924	Manganese ABC transporter inner membrane permease protein SitD	-0.765554851696539	4.41480841931509E-07
OCPFDLNE_01210	Propanol dehydrogenase PduQ	2.25556520175832	1.63189471113273E-23			OCPFDLNE_01575	Multifunctional fusion protein	-1.0645839572236	4.59588284330535E-07
OCPFDLNE_01209	CoA-dependent propionaldehyde dehydrogenase	2.05398024363862	9.70802927704528E-23			OCPFDLNE_01216	Probable transcriptional regulatory protein pdtaR	-1.61715394113834	5.15400356870056E-07
OCPFDLNE_02373	Heme-degrading monooxygenase HmoB	2.45131835407528	1.26886597546928E-22			OCPFDLNE_02024	Two-component system response regulator ResD	-1.08819757890437	7.14213334877871E-07
OCPFDLNE_02402	Methylated-DNA--protein-cysteine S-methyltransferase	2.01601008896673	3.43352865266113E-22			OCPFDLNE_00987	Glycerol phosphate lipoteichoic acid synthase	-0.934404598062195	7.16413200936846E-07
OCPFDLNE_00972	Transcription activator	1.59726032790606	4.16359477716595E-22			OCPFDLNE_02009	GTP cyclohydrolase I FolE	-2.64714887419752	9.00757946765559E-07
OCPFDLNE_02487	Oligo-beta-mannoside-specific phosphotransferase enzyme IIB component	1.55638247146556	6.16561369127582E-22			OCPFDLNE_01605	Glutamyl-tRNA reductase	-1.95897224520582	9.71789631673391E-07
OCPFDLNE_01993	Keto-acid formate acetyltransferase	1.4999208523091	9.51909806617182E-22			OCPFDLNE_02838	Iron-sulfur cluster carrier protein	-1.78237338480675	1.0431437289032E-06
OCPFDLNE_02505	hypothetical protein	1.32681436418505	9.51909806617182E-22			OCPFDLNE_00565	6-phosphogluconolactonase	-1.16410781672934	1.19140748510971E-06
OCPFDLNE_01202	Carbon dioxide-concentrating mechanism protein CcmK	1.80685690105537	1.08721717626885E-21			OCPFDLNE_01085	Two-component response regulator (YvqE) responding to cell wall stress	-1.66587273184428	1.28556518536397E-06
OCPFDLNE_01906	hypothetical protein	1.88984406235264	2.57998692872891E-21			OCPFDLNE_01646	Catabolite control protein A	-0.850127732626715	1.32117195705419E-06
OCPFDLNE_02564	hypothetical protein	2.71279345379044	6.28620921217112E-21			OCPFDLNE_01683	ABC-type sugar transport system, ATPase component	-0.802234556705147	1.7434267100266E-06
OCPFDLNE_02953	Phosphoenolpyruvate-dihydroxyacetone phosphotransferase, ADP-binding subunit DhaL	1.50880509980301	2.49635527597184E-20			OCPFDLNE_00965	Laac	-1.6650002698629	2.08323393956191E-06
OCPFDLNE_02142	hypothetical protein	2.53057822597766	4.20622003947787E-20			OCPFDLNE_01436	Putative sugar uptake ABC transporter, substrate-binding protein surface lipoprotein CD4+ T cell-stimulating antigen	-0.729430776305824	2.30385083971288E-06
OCPFDLNE_02350	Adapter protein MecA	1.56712046206097	4.96243248822401E-20			OCPFDLNE_00837	PTS system mannose-specific transporter subunit IIA	-1.03320323341158	2.43937684644545E-06
OCPFDLNE_02747	Bifunctional pyrazinamidase/nicotinamidase	1.53816697062672	1.05811084238939E-19			OCPFDLNE_02680	Cell division protein FtsX	-1.53541564969534	2.53113001534408E-06
OCPFDLNE_02966	hypothetical protein	2.81538048901099	1.50799401018841E-19			OCPFDLNE_00880	Methylglyoxal reductase (NADPH-dependent)	-1.15159853941392	2.58632420494803E-06
OCPFDLNE_02145	60 kDa chaperonin	1.41096349387	9.39364691737726E-19			OCPFDLNE_02032	Transcriptional repressor	-1.06876849987088	2.89804700314267E-06
OCPFDLNE_02584	AP2 domain-containing protein (Fragment)	1.81188246807557	1.09089682616334E-18			OCPFDLNE_02714	Serine hydroxymethyltransferase	-1.14716686796596	3.88181512195198E-06
OCPFDLNE_01867	hypothetical protein	1.42870403334153	1.11133785560409E-18			OCPFDLNE_02117	Cell division protein FtsL	-1.3769331019781	4.64277532365985E-06
OCPFDLNE_02565	Enolase	1.17940983252453	1.25080434581592E-18			OCPFDLNE_01300	Trehalose operon transcriptional repressor	-2.48459213944059	4.73931851011589E-06
OCPFDLNE_01197	Propanediol dehydratase large subunit PduC	1.70770299956779	2.31355714076307E-18			OCPFDLNE_02523	Fe-S cluster assembly protein SufD	-0.893467475821208	5.98063827685693E-06
OCPFDLNE_01628	Universal stress protein UspA	1.1536564551339	3.7570315117879E-18			OCPFDLNE_00412	hypothetical protein	-3.53071798454426	7.88090589016641E-06
OCPFDLNE_01211	Glycerol uptake facilitator	1.98237389443194	1.24756474269707E-17			OCPFDLNE_01653	DNA translocase SftA	-0.72406440508136	9.14046342564534E-06
OCPFDLNE_00634	YkoS	1.79021886009193	2.34088252939555E-17			OCPFDLNE_00019	Bacterial SH3 domain family	-1.4578944005752	1.07321810150411E-05
OCPFDLNE_01234	ECF transporter S component	1.76653217505789	3.35419971970811E-17			OCPFDLNE_01143	Teichoic acid biosynthesis protein (Fragment)	-1.19890845008625	1.21057283338668E-05
OCPFDLNE_02144	Choloylglycine hydrolase	1.3393175486134	1.87213378394944E-16			OCPFDLNE_00838	Transcriptional regulatory protein DagR	-2.32212317906281	1.498138306699E-05
OCPFDLNE_02335	Cyclopentanol dehydrogenase	2.1339460793497	6.07415273700036E-16			OCPFDLNE_01139	hypothetical protein	-1.38916982121467	1.63109688677546E-05
OCPFDLNE_02746	Predicted integral membrane protein	1.66721947313729	1.03068259279143E-15			OCPFDLNE_01440	Antilisterial bacteriocin subtilosin biosynthesis protein AlbE	-1.48281764654527	1.67734575508327E-05
OCPFDLNE_02416	Intracellular proteinase	1.08147152881941	1.24994455624785E-15			OCPFDLNE_01951	Putative ABC transporter, membrane domain and ATP-binding protein	-1.26504770470234	1.84256937478779E-05
OCPFDLNE_02938	Cellobiose-specific phosphotransferase enzyme IIB component	1.85163782850783	1.86110020163618E-15			OCPFDLNE_01642	Septation ring formation regulator EzrA	-1.23699115695145	2.48360510390123E-05
OCPFDLNE_01117	Dihydrolipoyllysine-residue acetyltransferase component of pyruvate dehydrogenase complex	1.15908323908599	3.06974737607911E-15			OCPFDLNE_01904	YicC-like family, N-terminal region	-4.18675931003534	2.81793951500289E-05
OCPFDLNE_02073	PTS system mannose-specific transporter subunits IIA	3.85792062050758	3.9036739783362E-15			OCPFDLNE_02437	Carbohydrate kinase	-1.02809439915798	3.41329297292391E-05
OCPFDLNE_02333	Limonene hydroxylase	1.54833818977883	6.89750604256539E-15			OCPFDLNE_02017	Peptidoglycan-binding protein LysM	-1.12124014975162	3.55035375661843E-05
OCPFDLNE_02748	Bifunctional dihydrofolate reductase-thymidylate synthase	1.25465482971742	6.97353738271975E-15			OCPFDLNE_02525	hypothetical protein	-1.28037908395057	3.74097240198627E-05
OCPFDLNE_01018	hypothetical protein	1.56193324721139	1.41109803492576E-14			OCPFDLNE_01968	Penicillin-binding protein 1A	-0.970183849520673	3.75632721121205E-05
OCPFDLNE_01017	Glucosamine-6-phosphate deaminase	1.51759395974016	1.86260298577488E-14			OCPFDLNE_02011	Tyrosine-protein phosphatase	-2.07747013295952	3.89055062751698E-05
OCPFDLNE_00921	DEAD-box ATP-dependent RNA helicase CshA	1.29691762364742	2.26153315839679E-14			OCPFDLNE_01485	Aspartate-semialdehyde dehydrogenase	-1.77603472729912	4.15678762616667E-05
OCPFDLNE_01502	RNA polymerase sigma factor SigA	1.03307906095162	2.62871410522461E-14			OCPFDLNE_01474	Glycine betaine/carnitine/choline ABC transporter	-0.990486452740226	4.18087124105645E-05
OCPFDLNE_00056	Accessory transcriptional regulator protein C	1.12864712613022	3.10579293445499E-14			OCPFDLNE_01341	tRNA dimethylallyltransferase	-1.43400469605502	4.45093095386708E-05
OCPFDLNE_01304	hypothetical protein	3.08016111977434	4.05353615906194E-14			OCPFDLNE_02356	Putative pheromone ABC transporter (Binding protein)	-0.79975969618894	4.77030785038263E-05
OCPFDLNE_02076	PTS system mannose-specific transporter subunit IID	3.33733477301522	4.21985249445046E-14			OCPFDLNE_00698	LTA synthase family protein	-1.15930565493377	4.92188858311642E-05
OCPFDLNE_02749	Alcohol dehydrogenase	1.02830785517785	4.3465528507107E-14			OCPFDLNE_01424	6-phosphogluconate dehydrogenase, decarboxylating	-0.915343014894645	5.35415225731487E-05
OCPFDLNE_02810	hypothetical protein	1.65026409510131	4.37451893240948E-14			OCPFDLNE_02389	Penicillin-binding protein 1F	-0.964629254737035	5.46382426591042E-05
OCPFDLNE_00884	Pyruvate-flavodoxin oxidoreductase	1.34290253409655	5.05633716675155E-14			OCPFDLNE_00710	YozB	-3.28523037774844	5.61687690576023E-05
OCPFDLNE_01648	General stress protein	0.968398431236512	5.05633716675155E-14			OCPFDLNE_02550	hypothetical protein	-1.79100235362543	5.97178129578969E-05
OCPFDLNE_01626	Metallopeptidase	1.25357032712729	5.49843411513367E-14			OCPFDLNE_00561	NADH-dependent butanol dehydrogenase a	-1.04463843134567	6.05878524212108E-05
OCPFDLNE_00142	hypothetical protein	1.86673744391469	5.7227179212702E-14			OCPFDLNE_01515	Phosphate starvation-inducible protein PhoH	-1.0845483058801	6.48997655773283E-05
OCPFDLNE_01791	Lichenan-specific phosphotransferase enzyme IIA component	1.50321492748864	6.39846781273129E-14			OCPFDLNE_00567	NADP-specific glutamate dehydrogenase	-1.66232839247343	7.06603173788148E-05
OCPFDLNE_01206	Propanediol utilization protein PduM	2.26034013920658	6.86603418003942E-14			OCPFDLNE_03075	Phosphoserine aminotransferase	-2.31224221937837	7.78689694034238E-05
OCPFDLNE_02038	HTH-type transcriptional regulator RutR	3.35013648252058	6.9154968244995E-14			OCPFDLNE_01072	CBS domain-containing protein YkuL	-2.04511133103719	9.06994969390174E-05
OCPFDLNE_02077	PTS system mannose-specific EIIC component	3.09412555160555	7.74321293959261E-14			OCPFDLNE_03041	PTS sugar transporter subunit IIC	-1.92603798177938	9.26862933809003E-05
OCPFDLNE_01118	Dihydrolipoyl dehydrogenase	1.17245331711382	9.27301246489139E-14			OCPFDLNE_01933	hypothetical protein	-2.23850201161925	9.65820540377795E-05
OCPFDLNE_01455	Pyruvate formate-lyase-activating enzyme	1.18365142512093	1.22707726319493E-13			OCPFDLNE_02284	hypothetical protein	-4.66570151305245	0.000105862469658
OCPFDLNE_02078	PTS system mannose-specific EIIAB component	3.31524379220401	1.37418132690142E-13			OCPFDLNE_01547	Endolytic murein transglycosylase	-1.45255155477026	0.000118038719251
OCPFDLNE_01574	YrvD	1.46675061936943	1.66658406418586E-13			OCPFDLNE_02658	Putative membrane protein YvlD	-1.28190608367936	0.000125165764333
OCPFDLNE_00445	PTS system fructose-specific EIIB'BC component	2.87844613760751	1.77847163428951E-13			OCPFDLNE_01038	Putative acetyl esterase YjcH	-1.92046925621009	0.000140881944183
OCPFDLNE_00853	hypothetical protein	1.50567621087553	2.48903439647245E-13			OCPFDLNE_00618	Class 1 internalin InlK	-0.652053990547742	0.000145785215963
OCPFDLNE_01116	Alpha-ketoacid dehydrogenase subunit beta	1.22346584936334	2.62139522871702E-13			OCPFDLNE_01472	Divalent metal cation transporter MntH	-0.884418061483259	0.000157426824204
OCPFDLNE_00442	PRD/PTS system IIA 2 domain-containing regulatory protein	2.47223442368001	3.4054001932032E-13			OCPFDLNE_00544	Hydantoin utilization protein C	-2.01386853913377	0.000175121722824
OCPFDLNE_02459	Glutamate decarboxylase beta	1.10984704971186	3.83991963507317E-13			OCPFDLNE_02481	Glucose-6-phosphate isomerase	-0.830857003531491	0.000193620014873
OCPFDLNE_01516	GatB/Yqey domain-containing protein	1.60623355316662	3.98870942647104E-13			OCPFDLNE_01998	Beta-barrel assembly-enhancing protease	-1.28640573246763	0.00020594489478
OCPFDLNE_02567	Triose-phosphate isomerase	1.11728187353509	4.1400442267336E-13			OCPFDLNE_00368	Putative glycerol transporter	-1.1940286587539	0.000211670558315
OCPFDLNE_01204	Phosphate propanoyltransferase	1.7723414429381	5.37927078489161E-13			OCPFDLNE_01384	Rhomboid protease GluP	-1.50950181820823	0.000224190145676
OCPFDLNE_00633	Multifunctional acyl-CoA thioesterase I and protease I and lysophospholipase L1	1.03030415872417	7.78700162432087E-13			OCPFDLNE_02485	Glutamine-transport transmembrane protein ABC transporter	-1.93704349323339	0.000229620807286
OCPFDLNE_02858	Acetamidase	1.32454353345452	1.077563991615E-12			OCPFDLNE_01372	Translation initiation factor IF-2	-0.733290988508277	0.00023733554325
OCPFDLNE_03050	Transcriptional regulator, y4mF family	1.09397009212871	1.16983309079628E-12			OCPFDLNE_01941	Control catabolite protein of gluconeogenesis	-1.8183926172723	0.000241763878591
OCPFDLNE_01199	Propanediol dehydratase small subunit PduE	1.66729313938382	2.31822094205187E-12			OCPFDLNE_01135	Pyruvate carboxylase	-0.709410016514146	0.000300826216363
OCPFDLNE_01792	Oligo-beta-mannoside-specific phosphotransferase enzyme IIB component	1.37192469751774	2.79678038523207E-12			OCPFDLNE_01953	HTH-type transcriptional regulator MntR	-1.05529684818236	0.000311841451188
OCPFDLNE_02221	hypothetical protein	1.0849884381823	6.62917430616649E-12			OCPFDLNE_00912	Thermostable monoacylglycerol lipase	-1.54623017102448	0.000360645221934
OCPFDLNE_00632	N-acetyltransferase	1.14494460384011	1.96646991398274E-11			OCPFDLNE_02379	Foldase protein PrsA	-0.718084899552256	0.000366741910121
OCPFDLNE_02228	hypothetical protein	1.26086891751716	2.25361047512485E-11			OCPFDLNE_02585	hypothetical protein	-4.38681560507395	0.000417273627055
OCPFDLNE_02566	2,3-bisphosphoglycerate-independent phosphoglycerate mutase	0.947595417640779	2.46323903999249E-11			OCPFDLNE_00717	hypothetical protein	-0.914133246515419	0.000425880597278
OCPFDLNE_02105	RNA-binding protein S4	1.56879101774665	2.47855545608273E-11			OCPFDLNE_02692	Transcriptional regulator ywtF	-1.63534719130955	0.000443108103548
OCPFDLNE_02292	Crp/Fnr family transcriptional regulator	1.68084536586375	5.01838705873613E-11			OCPFDLNE_01809	Putative oxidoreductase YbdH	-1.28436793482214	0.000525737593747
OCPFDLNE_02426	ATP-dependent helicase/nuclease subunit A	1.06298234132103	7.37713902009075E-11			OCPFDLNE_01723	Salicylate biosynthesis isochorismate synthase	-0.765734126081407	0.000538589310766
OCPFDLNE_02280	Maltodextrin-binding protein	0.840976613190886	1.2469452471991E-10			OCPFDLNE_02110	Cell division protein FtsA	-0.938320759798237	0.000560870479178
OCPFDLNE_02796	Phage transcriptional regulator	1.48489085544233	1.88357460966816E-10			OCPFDLNE_00457	Penicillin-binding transpeptidase domain-containing protein (Fragment)	-1.12021773436626	0.000579924226381
OCPFDLNE_02817	DNA-binding domain-containing protein	1.20624986634226	2.14357513486867E-10			OCPFDLNE_00196	Transcriptional regulator of the purine biosynthesis operon	-1.22298202393699	0.000614420099909
OCPFDLNE_00616	ABC transporter transmembrane region	1.16113544522328	2.30123796894568E-10			OCPFDLNE_01569	Sporulation-specific N-acetylmuramoyl-L-alanine amidase	-0.784997401077641	0.000635081197176
OCPFDLNE_00450	Truncated internalin A	0.770075183207599	4.07702045741063E-10			OCPFDLNE_02711	ATP synthase subunit I	-0.786448184745898	0.000655195269842
OCPFDLNE_01201	Propanediol utilization diol dehydratase-reactivating factor small chain	1.59155222890566	5.1946673169667E-10			OCPFDLNE_02971	Cell wall surface anchor family protein (LPXTG motif)	-0.601262607891032	0.000688593561058
OCPFDLNE_01024	Predicted dithiol-disulfide isomerase	1.10283843712799	7.65306269651429E-10			OCPFDLNE_01338	Peptidoglycan-N-acetylmuramate O-acetyltransferase	-0.739791614771468	0.000726872606355
OCPFDLNE_01198	Propanediol dehydratase medium subunit PduD	1.58873842475173	8.51441575914353E-10			OCPFDLNE_02702	Transmembrane protein YwzB	-2.69312709853345	0.000810744698708
OCPFDLNE_02040	ABC transporter (ATP-binding protein)	2.44018219639242	1.0383702244756E-09			OCPFDLNE_01724	1,4-dihydroxy-2-naphthoate octaprenyltransferase	-1.41038890575751	0.000822151236111
OCPFDLNE_02818	hypothetical protein	1.08919935495443	1.5360436206929E-09			OCPFDLNE_02418	Cellobiose-specific phosphotransferase enzyme IIA component	-3.14529298955198	0.000874162740395
OCPFDLNE_02303	Phosphomannose isomerase	1.63829875235221	1.90993881162173E-09			OCPFDLNE_02243	hypothetical protein	-0.714644843012617	0.000963541588023
OCPFDLNE_02364	hypothetical protein	2.74146054433001	2.02715885246901E-09			OCPFDLNE_02871	50S ribosomal protein L18	-0.780588291987118	0.001009348726058
OCPFDLNE_02927	HTH-type transcriptional activator RhaS	1.17884164081364	2.02715885246901E-09			OCPFDLNE_00709	Serine/threonine protein phosphatase	-2.51421398028209	0.001035280406795
OCPFDLNE_02809	DNA replication protein DnaD	1.54947766056305	2.56506570323279E-09			OCPFDLNE_00840	Amino-acid permease AapA	-1.24253134063667	0.001063456489398
OCPFDLNE_01411	Cold shock protein CspC	1.4928022742654	3.23678623414462E-09			OCPFDLNE_01713	hypothetical protein	-0.623090003962644	0.001139869947719
OCPFDLNE_01243	Precorrin methylase	1.78014621557618	3.87702294743098E-09			OCPFDLNE_01891	Asp23/Gls24 family envelope stress response protein (Fragment)	-2.9711799585763	0.001156315317282
OCPFDLNE_02807	DUF1642 domain-containing protein (Fragment)	1.35082033801816	3.9148207446826E-09			OCPFDLNE_00223	Bifunctional tRNA lysidine(34) synthetase TilS/hypoxanthine phosphoribosyltransferase HprT	-1.07930699952287	0.001178565524232
OCPFDLNE_02219	hypothetical protein	1.02230384377579	4.16866784045673E-09			OCPFDLNE_00471	Regulatory ATPase RavA	-1.99477159616207	0.001196377631974
OCPFDLNE_01195	Propanediol utilization microcompartment protein PduA	1.79977843276731	4.28111816052652E-09			OCPFDLNE_02008	Heptaprenyl diphosphate synthase component I	-1.47188470582718	0.00121740722486
OCPFDLNE_01387	hypothetical protein	1.16145203006136	4.97321247183043E-09			OCPFDLNE_00563	Phosphoglycerate mutase	-1.22722732945848	0.001221902865248
OCPFDLNE_02039	ABC transporter permease	2.08643544160516	6.82960874226598E-09			OCPFDLNE_01159	Glutamine-hydrolyzing GMP synthase	-1.32691706257566	0.001329417086494
OCPFDLNE_02422	5-amino-6-(5-phospho-D-ribitylamino)uracil phosphatase YitU	1.00081121098437	7.13429311456778E-09			OCPFDLNE_01475	Osmotically activated L-carnitine/choline ABCtransporter permease protein OpuCB	-1.01574997673637	0.001329417086494
OCPFDLNE_01207	Carbon dioxide concentrating mechanism protein CcmL	2.15974113330676	8.12655410621698E-09			OCPFDLNE_01106	Molybdopterin guanine dinucleotide biosynthesis accessory protein MobB	-1.46472281401571	0.001338629809009
OCPFDLNE_00697	Transaldolase	2.86425774419654	1.22449283141486E-08			OCPFDLNE_03026	hypothetical protein	-0.94950698491939	0.001379845084997
OCPFDLNE_00410	hypothetical protein	0.93610003011475	1.40753930272235E-08			OCPFDLNE_00852	Oxygen-sensing cyclic-di-GMP phosphodiesterase	-1.10609664791821	0.001522708024346
OCPFDLNE_01241	Cobalt-precorrin-4 methyltransferase	1.84301258941978	1.40753930272235E-08			OCPFDLNE_01573	Single-stranded-DNA-specific exonuclease RecJ	-1.23965127630676	0.001590833006261
OCPFDLNE_02276	Kojibiose phosphorylase	1.04282181209043	1.51137326562118E-08			OCPFDLNE_01695	hypothetical protein	-0.963922388879976	0.001647948523764
OCPFDLNE_01196	Propanediol utilization microcompartment protein PduB	1.66988699626838	1.79597164342096E-08			OCPFDLNE_03037	Ribosome-binding ATPase YchF	-1.60558551047634	0.001705445780721
OCPFDLNE_02798	hypothetical protein	1.48329248121735	2.21347160254204E-08			OCPFDLNE_01259	hypothetical protein	-2.09562164683572	0.001706626208756
OCPFDLNE_02312	Thiol reductase thioredoxin	2.0739367939424	2.40819158519937E-08			OCPFDLNE_01486	Penicillin-binding protein H	-0.776949163641624	0.001795122605454
OCPFDLNE_02802	hypothetical protein	1.68623191858528	2.8064815156502E-08			OCPFDLNE_02480	Putative HTH-type transcriptional regulator YulB	-1.32304075791107	0.00182569379008
OCPFDLNE_02224	Phage major tail protein, TP901-1 family	1.82138130733546	4.53581165600211E-08			OCPFDLNE_02299	hypothetical protein	-1.66243712704156	0.001827189135156
OCPFDLNE_01238	Cobalamin biosynthesis protein CbiD (Fragment)	1.61698447085912	4.56740984718896E-08			OCPFDLNE_00778	Methyl-accepting chemotaxis protein tlpA	-1.30569319973466	0.001852603221484
OCPFDLNE_02769	hypothetical protein	2.31203140560637	4.95671571707862E-08			OCPFDLNE_01767	Antibiotic resistance protein VanZ	-2.19753281920392	0.001870518549149
OCPFDLNE_01379	Small ribosomal subunit biogenesis GTPase RsgA	0.983021303095727	5.29139801184844E-08			OCPFDLNE_02156	hypothetical protein	-2.22267075049214	0.001889062741277
OCPFDLNE_00701	hypothetical protein	1.2605477596193	5.92708587213635E-08			OCPFDLNE_00935	LysM domain protein (LPXTG motif)	-0.985507396441994	0.001900550062543
OCPFDLNE_00827	Diacylglycerol kinase catalytic subunit	1.06835198963144	5.92708587213635E-08			OCPFDLNE_01284	Phosphoesterase	-2.2079338135825	0.001932741103241
OCPFDLNE_02234	Phage portal protein	0.984233864190488	7.00550365532622E-08			OCPFDLNE_00899	Translation initiation inhibitor	-3.36886779798973	0.001936489334423
OCPFDLNE_02233	hypothetical protein	1.21156773674583	8.89024727381728E-08			OCPFDLNE_02016	L-asparaginase AnsA	-1.66263952069488	0.002007754902993
OCPFDLNE_02543	Glutamate decarboxylase beta	0.706347764978365	1.18203148422142E-07			OCPFDLNE_01149	Ribitol-5-phosphate cytidylyltransferase	-0.934455520904658	0.00207742646826
OCPFDLNE_00560	Predicted signal-transduction protein containing cAMP-binding and CBS domains	0.895942490070415	1.2850667012921E-07			OCPFDLNE_01005	hypothetical protein	-1.34424711788798	0.002103573305982
OCPFDLNE_02925	Predicted DNA-binding protein, MmcQ/YjbR family	1.54339007208343	1.4610085635901E-07			OCPFDLNE_00605	CRP-like cAMP-activated global transcriptional regulator	-0.989485626909815	0.00224697379986
OCPFDLNE_00409	hypothetical protein	1.19740325488383	1.9768535749253E-07			OCPFDLNE_02372	Uroporphyrinogen decarboxylase	-1.25750658372376	0.002389399675073
OCPFDLNE_03020	Aryl-phospho-beta-D-glucosidase BglC	2.50621755237822	1.98804004342152E-07			OCPFDLNE_00140	Inosine-5'-monophosphate dehydrogenase	-1.307278705079	0.002457843464416
OCPFDLNE_00202	Bifunctional UDP-N-acetylglucosamine diphosphorylase/glucosamine-1-phosphate N-acetyltransferase GlmU	1.0435745270106	2.21397132919818E-07			OCPFDLNE_01081	Copper homeostasis protein CutC	-2.1005548668353	0.002628092906169
OCPFDLNE_01245	Uroporphyrinogen-III C-methyltransferase	1.67562426635913	3.85600968159396E-07			OCPFDLNE_01819	Putative metabolite uptake ABC transporter, ATP-binding protein	-1.9093023752277	0.002894478949074
OCPFDLNE_02723	50S ribosomal protein L31 type B	1.1544659018244	3.94915515638899E-07			OCPFDLNE_01004	Iron-sulphur cluster biosynthesis	-0.782880160956081	0.002917162756206
OCPFDLNE_02981	hypothetical protein	1.39240698525062	5.17922731250693E-07			OCPFDLNE_01593	Septum site-determining protein MinC	-2.28858839455713	0.003121828933113
OCPFDLNE_02541	hypothetical protein	2.55077237322338	6.06264709159963E-07			OCPFDLNE_02266	FMN reductase	-1.99577402757351	0.003361598443611
OCPFDLNE_02507	Disulfide oxidoreductase YuzD	1.04110155531476	6.17444182511069E-07			OCPFDLNE_01794	Putative ATP-dependent RNA helicase YfmL	-0.637841921516957	0.003398222275225
OCPFDLNE_02893	NADH dehydrogenase-like protein YjlD	0.872107205355996	6.28119781761024E-07			OCPFDLNE_01047	Putative antibiotic transport system ATP-binding protein	-1.26420887345959	0.003764244747221
OCPFDLNE_02079	Mannosyl-D-glycerate transport/metabolism system repressor MngR	2.82203253785601	6.41952242729691E-07			OCPFDLNE_02327	Hydroxyacylglutathione hydrolase	-1.50679742469683	0.003824256768458
OCPFDLNE_02800	hypothetical protein	1.757338179624	7.16413200936846E-07			OCPFDLNE_01022	Listeria epitope LemA	-0.950343807734651	0.003950660021085
OCPFDLNE_01122	Bifunctional disulfide isomerase/thiol-disulfide oxidase	0.887070580588638	8.08161425313133E-07			OCPFDLNE_01269	Multiple antibiotic resistance protein MarR	-1.50985277828407	0.003970547434814
OCPFDLNE_02767	hypothetical protein	1.64761929479326	8.61804933793565E-07			OCPFDLNE_03104	Membrane protein insertase YidC	-0.852599468460267	0.004301170377025
OCPFDLNE_01342	RNA-binding protein Hfq	1.2710106052244	9.9121459623577E-07			OCPFDLNE_02677	Major cardiolipin synthase ClsA	-0.769129677052303	0.004357709457073
OCPFDLNE_00141	Divergent 4fe-4s mono-cluster	1.33413109659055	1.04962601199595E-06			OCPFDLNE_01606	Probable GTP-binding protein EngB	-1.26967947177798	0.004692356234371
OCPFDLNE_02803	hypothetical protein	1.56482680205538	1.26418890079958E-06			OCPFDLNE_02306	Regulator of sulfur assimilation CysL, activates cysJI expression	-3.19375422485504	0.004802850951199
OCPFDLNE_01212	Probable propionate kinase	1.45682031429452	1.28256298112715E-06			OCPFDLNE_00784	hypothetical protein	-1.113299833074	0.004986616907576
OCPFDLNE_02454	Glucosamine-6-phosphate deaminase	0.732826383523686	1.36586941081105E-06			OCPFDLNE_00716	Pyridoxine, pyridoxal, and pyridoxamine kinase	-0.734820562955331	0.005124778707018
OCPFDLNE_02359	Organic hydroperoxide resistance protein OhrA	1.19168543253373	1.45583949913522E-06			OCPFDLNE_00969	AI-2 transport protein TqsA	-2.36213941242284	0.00514600683369
OCPFDLNE_02924	hypothetical protein	0.981321100303174	1.60801604983057E-06			OCPFDLNE_00959	Iron chaperone	-2.22068362685248	0.005246355504481
OCPFDLNE_00204	Listeriolysin positive regulatory factor A	1.00538626078278	1.7434267100266E-06			OCPFDLNE_02826	Metallopeptidase ImmA	-1.97418530472197	0.005322239173814
OCPFDLNE_00395	AraC family transcriptional regulator	0.773448013777657	2.08323393956191E-06			OCPFDLNE_00105	PTS system mannose-specific transporter subunit IIC	-0.860421631730971	0.005495570583044
OCPFDLNE_02349	Competence protein CoiA	1.95187334389129	2.0855800604835E-06			OCPFDLNE_02957	Putative multifunctional methylglyoxal reductase	-1.26381302599434	0.005516704990326
OCPFDLNE_02801	Single-stranded DNA-binding protein 3	1.16215994378607	2.0855800604835E-06			OCPFDLNE_03052	Nucleoid occlusion protein	-1.14684910283483	0.005516704990326
OCPFDLNE_00926	hypothetical protein	2.51122380789792	2.19022989138931E-06			OCPFDLNE_01114	Peptide deformylase	-1.37097095602912	0.005518064562325
OCPFDLNE_02768	hypothetical protein	1.97622934982517	2.43937684644545E-06			OCPFDLNE_01155	Nicotinate phosphoribosyltransferase	-0.92536408707532	0.00589041617701
OCPFDLNE_02235	hypothetical protein	1.06707071341646	2.49133532889623E-06			OCPFDLNE_02041	Methanol dehydrogenase activator	-1.7535199396879	0.005916045175217
OCPFDLNE_01115	Pyruvate dehydrogenase alpha subunit	0.86651276701526	2.60954203943046E-06			OCPFDLNE_02403	hypothetical protein	-1.30745398984344	0.00599555655986
OCPFDLNE_02351	Transcriptional regulator Spx	0.952381560819363	2.60954203943046E-06			OCPFDLNE_02504	Ferredoxin--NADP reductase	-0.818678776787036	0.006005047748435
OCPFDLNE_01521	Molecular chaperone DnaK	1.02961540926021	2.96875331059413E-06			OCPFDLNE_00180	Glucose uptake protein GlcU	-4.47167883931663	0.00601234108507
OCPFDLNE_02218	Phage baseplate upper protein	0.918119616462411	3.02287858134776E-06			OCPFDLNE_00512	Transcriptional regulator	-1.55535627725391	0.006047632371318
OCPFDLNE_02256	Pyridoxal 5'-phosphate synthase glutaminase subunit PdxT	0.678709220204774	3.20737835518646E-06			OCPFDLNE_01381	hypothetical protein	-0.96475863425345	0.006047632371318
OCPFDLNE_02347	hypothetical protein	2.14936542687232	3.92648047982957E-06			OCPFDLNE_01484	Aspartokinase	-0.901569947811005	0.006047632371318
OCPFDLNE_01236	Cobalamin biosynthesis protein CobD	1.64381852078614	4.05350236728956E-06			OCPFDLNE_01326	ATP-dependent protease ATPase subunit HslU	-0.63554550238191	0.006216304586481
OCPFDLNE_00206	Cholesterol-dependent cytolysin listeriolysin O	1.54367719839222	4.40174216837506E-06			OCPFDLNE_01665	D-alanine aminotransferase apoenzyme	-1.24782222800203	0.006795804348716
OCPFDLNE_00991	Lipoate--protein ligase	0.92634610935671	4.40174216837506E-06			OCPFDLNE_01890	DAK2 domain fusion protein YloV	-0.883435827264277	0.006804819707548
OCPFDLNE_00610	Protease synthase and sporulation negative regulatory protein PAI 1	1.14592330752791	5.05234298226371E-06			OCPFDLNE_01313	TPR repeat-containing protein ysoA	-2.19775387557404	0.006934990895663
OCPFDLNE_02215	Peptidoglycan L-alanyl-D-glutamate endopeptidase CwlK	1.17788884666242	5.54834312930768E-06			OCPFDLNE_02730	hypothetical protein	-0.695162071941507	0.006934990895663
OCPFDLNE_02987	HAD-superfamily hydrolase	1.19128155681287	5.67441868346318E-06			OCPFDLNE_02753	Pyridoxal phosphate phosphatase YbhA	-1.59166465768607	0.007051739132506
OCPFDLNE_02313	Ribonucleotide reductase-associated flavodoxin	1.34173628499939	6.41841393045196E-06			OCPFDLNE_01002	Molecular chaperone HtpG	-1.70141688370413	0.007054111046033
OCPFDLNE_01868	tRNA (guanine-N(1)-)-methyltransferase	0.854788425102535	7.77103365912921E-06			OCPFDLNE_01927	Carboxy-terminal processing protease CtpA	-1.03148985601099	0.007099404942262
OCPFDLNE_00828	hypothetical protein	1.23846264142658	1.01595824823907E-05			OCPFDLNE_01901	Bifunctional phosphopantothenoylcysteine decarboxylase/phosphopantothenate--cysteine ligase CoaBC	-1.78863011719395	0.007136787350999
OCPFDLNE_01235	Cobyrinate a,c-diamide synthase	1.20202500257292	1.01851294443498E-05			OCPFDLNE_02965	PTS sugar transporter subunit IIC	-0.633909515698312	0.007136787350999
OCPFDLNE_02811	hypothetical protein	1.6897824030348	1.05663325218659E-05			OCPFDLNE_01027	GTP pyrophosphokinase yjbM	-1.45928476415617	0.007270664726758
OCPFDLNE_01471	hypothetical protein	0.780479085123604	1.33500063825338E-05			OCPFDLNE_01541	Oligoendopeptidase F	-0.687452854159448	0.007453740578839
OCPFDLNE_02857	Methyltransferase	0.989152439629358	1.34294953793023E-05			OCPFDLNE_00961	HTH-type transcriptional regulator GmuR	-0.853875917366484	0.007574969741282
OCPFDLNE_02220	hypothetical protein	1.39261243149036	1.38913699800381E-05			OCPFDLNE_00197	Macrolide-specific efflux protein macA	-2.68443516346179	0.007590123374841
OCPFDLNE_01247	Cobalt-precorrin-2 C-methyltransferase	2.17297984048199	1.68911837658153E-05			OCPFDLNE_01806	Glutamate synthase NADPH large chain	-1.49712052293741	0.007689190438503
OCPFDLNE_03067	Catalyzes the cleavage of p-aminobenzoyl-glutamate to p-aminobenzoate and glutamate, subunit A	2.81732954338232	2.02468977331298E-05			OCPFDLNE_02873	30S ribosomal protein S8	-0.660933619273008	0.007952238790787
OCPFDLNE_01958	Chitinase D	1.55015162984609	2.47751797739822E-05			OCPFDLNE_01651	Thioredoxin-like protein ykuU	-1.24721025617283	0.008054622048579
OCPFDLNE_00214	L-lactate dehydrogenase	0.670110277865931	2.90763653411875E-05			OCPFDLNE_02336	Putative HTH-type transcriptional regulator YxbF	-2.28284625378609	0.008075895588326
OCPFDLNE_02805	DNA-packaging protein	1.86773645889732	3.17296695169074E-05			OCPFDLNE_01369	Transcription elongation factor NusA	-0.671887786162915	0.008269758388352
OCPFDLNE_02804	hypothetical protein	1.3109814779731	3.39784282040284E-05			OCPFDLNE_01622	DNA polymerase III subunit alpha	-0.820567334262436	0.008492645894478
OCPFDLNE_01242	Cobalamin biosynthesis protein CbiG	1.16840750582359	3.41329297292391E-05			OCPFDLNE_01544	Transcription elongation factor GreA	-1.35214429938042	0.00907563462246
OCPFDLNE_02820	hypothetical protein	1.2002544497357	3.99660017243709E-05			OCPFDLNE_01942	Phosphotransferase yqfL	-1.13216009609306	0.009166760878103
OCPFDLNE_01299	hypothetical protein	1.44273848418328	4.02024386130067E-05			OCPFDLNE_02150	Putative energy-sensing inhibitor of translation	-0.948379128623515	0.00919697732692
OCPFDLNE_01415	DNA recombination protein RecN	0.857129428365558	4.19222148944857E-05			OCPFDLNE_03013	Cocaine esterase	-1.3160492977544	0.00919697732692
OCPFDLNE_02583	Cro/C1-type-helix-turn-helix domain-containing protein	1.52320760986438	5.06336017306446E-05			OCPFDLNE_01818	Bacitracin export permease protein BceB	-1.31042536779856	0.009241880111129
OCPFDLNE_00215	General stress protein CTC	0.606411977047816	5.42918108599936E-05			OCPFDLNE_00649	hypothetical protein	-3.99919128464429	0.009377577879419
OCPFDLNE_01755	Glycerate dehydrogenase	0.692572902672345	5.75299313473355E-05			OCPFDLNE_01987	Hypothetical sensory transduction histidine kinase	-1.52920161589087	0.009428566341708
OCPFDLNE_01237	Cobalt-precorrin-8 methylmutase	1.71254874236417	5.86219773133028E-05			OCPFDLNE_00424	Glyoxalase/bleomycin resistance/extradiol dioxygenase family protein	-2.11765184120794	0.009622932465246
OCPFDLNE_02231	Minor capsid protein E	0.87750764163389	5.90788185452296E-05			OCPFDLNE_01380	hypothetical protein	-0.891226548231722	0.010108312674609
OCPFDLNE_02232	hypothetical protein	0.999294030720612	6.43675160274276E-05			OCPFDLNE_02679	Putative cell wall-associated DL-endopeptidase peptidoglycan lytic protein P45	-0.693784601184349	0.010296962258367
OCPFDLNE_02319	Predicted dehydrogenase	1.33075329039686	7.83110504556352E-05			OCPFDLNE_01832	Heptaprenylglyceryl phosphate synthase	-0.957434680937623	0.010697735608427
OCPFDLNE_02926	Glyoxalase	1.00579774915444	8.59896650219845E-05			OCPFDLNE_00718	Maltose transacetylase (Maltose O-acetyltransferaseacetyltransferase)	-3.94913693542133	0.010857346349293
OCPFDLNE_02226	hypothetical protein	1.13974728938615	9.46874098148644E-05			OCPFDLNE_01430	hypothetical protein	-0.995453481939686	0.011105725381387
OCPFDLNE_02279	Maltodextrin transport system permease protein MalC	1.09649119456515	9.46874098148644E-05			OCPFDLNE_00789	Transcriptional regulator of D-allose utilization, LacI	-1.59147847249049	0.011448410405161
OCPFDLNE_02453	HdeD family acid-resistance protein (Fragment)	0.770404566520265	0.000112008751635			OCPFDLNE_01498	DEAD-box ATP-dependent RNA helicase CshB	-0.726733579331776	0.011897878542636
OCPFDLNE_02277	Maltodextrose utilization protein MalA	0.893633556133094	0.000112301539617			OCPFDLNE_00108	hypothetical protein	-1.45127334898205	0.012117536476382
OCPFDLNE_02824	Transcriptional regulator	1.44701402891172	0.000117504478801			OCPFDLNE_02696	Cell wall-binding protein YocH	-1.1239243466797	0.012427141678956
OCPFDLNE_02281	Intracellular maltogenic amylase	1.16840506068809	0.000119127544362			OCPFDLNE_01441	hypothetical protein	-0.965396929948791	0.012495202114951
OCPFDLNE_02964	hypothetical protein	1.38709424812422	0.000119127544362			OCPFDLNE_01846	5-(Carboxyamino)imidazole ribonucleotide synthase	-0.693180359284062	0.012927907411389
OCPFDLNE_01248	Cobalamin biosynthesis protein CbiM	1.86875521987879	0.000126165502189			OCPFDLNE_00360	Bacteriocin immunity protein	-0.794819420665134	0.013073135600518
OCPFDLNE_00267	Ribosomal protein (Fragment)	1.18162412285855	0.000142809231375			OCPFDLNE_02876	50S ribosomal protein L24	-0.628687179282357	0.013502492861325
OCPFDLNE_02225	hypothetical protein	1.03926079518706	0.000197686094312			OCPFDLNE_01448	hypothetical protein	-1.63230010109664	0.013524383315336
OCPFDLNE_02146	Chaperonin	1.27606909275194	0.000203064812319			OCPFDLNE_01069	Aminotransferase class I/II-fold pyridoxal phosphate-dependent enzyme	-2.35473860903728	0.013591457577265
OCPFDLNE_00444	PTS system fructose-specific transporter subunit IIB	2.54298879244691	0.00026856665435			OCPFDLNE_01144	Glucose-1-phosphate thymidylyltransferase	-0.672230620884388	0.013591457577265
OCPFDLNE_00050	30S ribosomal protein S6	0.723679752546211	0.000276915909413			OCPFDLNE_01089	Polyisoprenyl-teichoic acid--peptidoglycan teichoic acid transferase TagU	-1.55498423601298	0.013653324844461
OCPFDLNE_00479	Oleate hydratase	1.13996660075181	0.00028028281708			OCPFDLNE_02384	YheB	-1.16461422976257	0.013742909343499
OCPFDLNE_02425	4-hydroxyphenylacetate degradation bifunctional isomerase/decarboxylase	1.07268429604449	0.000282840419528			OCPFDLNE_01073	Putative transcription regulator (LysR family)	-0.798225266234282	0.014126303175538
OCPFDLNE_02931	Excinuclease ABC subunit A	0.900612556139468	0.000304161871194			OCPFDLNE_02436	Pseudouridine-5'-phosphate glycosidase	-0.726991438041978	0.014527585616219
OCPFDLNE_02821	hypothetical protein	1.34184937550086	0.000311841451188			OCPFDLNE_00726	hypothetical protein	-1.65836249276617	0.014794020031923
OCPFDLNE_00611	hypothetical protein	1.39171567223858	0.000324562963453			OCPFDLNE_01473	Osmotically activated L-carnitine/choline ABC transporter permease OpuCD	-0.720381363555866	0.014962669144899
OCPFDLNE_01184	hypothetical protein	0.994178459777114	0.000327781105205			OCPFDLNE_01291	ATP-dependent RNA helicase DbpA	-0.672692259998424	0.015108641431267
OCPFDLNE_02051	DNA polymerase IV	0.902450624442983	0.000334716556335			OCPFDLNE_01067	hypothetical protein	-1.73641119798307	0.015258523830115
OCPFDLNE_01969	hypothetical protein	1.30985705736196	0.000422660306555			OCPFDLNE_00166	RsbT co-antagonist protein RsbRD	-1.10917608747287	0.015730744119519
OCPFDLNE_02770	Cro/C1-type-helix-turn-helix domain-containing protein	1.94438624511208	0.000430622593844			OCPFDLNE_01997	IDEAL domain-containing protein	-1.03379763830617	0.015807364532634
OCPFDLNE_00394	hypothetical protein	1.17233756425833	0.000431331391372			OCPFDLNE_02019	hypothetical protein	-2.26947187647705	0.016515208563342
OCPFDLNE_01754	PerR peroxide-sensing regulator	0.919293129358846	0.000434446315219			OCPFDLNE_01939	Fatty acid-binding protein DegV	-0.776036960302187	0.016566361105567
OCPFDLNE_03017	ADP-ribose-binding protein	1.27248645368208	0.000479868202827			OCPFDLNE_01156	NAD synthetase	-0.706293183902857	0.016614543112945
OCPFDLNE_02947	HTH-type transcriptional regulator BetI	2.50170196514728	0.000520602694228			OCPFDLNE_01656	Thiol-disulfide isomerase and thioredoxin	-1.43300798853078	0.016805659627459
OCPFDLNE_01549	hypothetical protein	0.85443599042389	0.000583189602935			OCPFDLNE_01558	TPR repeat-containing protein YrrB	-1.35744137621281	0.016913573358391
OCPFDLNE_02187	Replicative DNA helicase	1.1210497924941	0.000621399863153			OCPFDLNE_01610	Transcriptional repressor NrdR	-0.694895933340889	0.01695063799841
OCPFDLNE_00420	Putative licABCH operon regulator	0.799108924711009	0.000846633719842			OCPFDLNE_00455	Module of peptide synthetase	-1.03345245474817	0.017141538680921
OCPFDLNE_00587	Phospholipase/carboxylesterase	0.646985537776124	0.000879002799888			OCPFDLNE_00942	EndoA inhibitor	-0.603616525475374	0.017352117200654
OCPFDLNE_02217	hypothetical protein	1.24861554554185	0.000879002799888			OCPFDLNE_02531	hypothetical protein	-2.05009841714052	0.017352117200654
OCPFDLNE_02799	hypothetical protein	0.936801799275946	0.000912516301936			OCPFDLNE_01524	Oxygen-independent coproporphyrinogen-III oxidase-like protein	-0.919100647349444	0.017749981430852
OCPFDLNE_03022	PTS sugar transporter subunit IIC	2.26162084311807	0.000998206558133			OCPFDLNE_01817	Sensory transduction protein BceR	-1.00328502432573	0.018471483279164
OCPFDLNE_00035	hypothetical protein	1.08484797911253	0.001009348726058			OCPFDLNE_01784	Cell-shape determining protein MreBH	-0.880714136447298	0.018958406934946
OCPFDLNE_01239	Synthesis of vitamin b12 adenosyl cobalamide	1.4509154062365	0.001040662276386			OCPFDLNE_02293	Fructose-bisphosphate aldolase class-II	-4.00406634350614	0.019114858339511
OCPFDLNE_02223	hypothetical protein	0.868688650401993	0.001111965210977			OCPFDLNE_00340	Putative peptidoglycan bound protein	-0.692767349127573	0.019265434930929
OCPFDLNE_02904	Ascorbate-specific phosphotransferase system enzyme IIC component	0.786624753070216	0.001118527379902			OCPFDLNE_01671	Lipid II flippase MurJ	-1.98724367393883	0.019466856581244
OCPFDLNE_02112	UDP-diphospho-muramoylpentapeptide beta-N-acetylglucosaminyltransferase	0.920365063989228	0.001169514909823			OCPFDLNE_00049	Arginine deiminase	-0.618228778612346	0.019615247989635
OCPFDLNE_00117	hypothetical protein	0.918545719146127	0.001178565524232			OCPFDLNE_02894	NusG domain II-containing protein	-1.37769122977005	0.019615247989635
OCPFDLNE_03045	Beta-glucoside-specific phosphotransferase enzyme II ABC component	1.43143831535339	0.001185018848109			OCPFDLNE_01503	DNA primase	-0.683135183246794	0.019792792554983
OCPFDLNE_00404	3D-(3,5/4)-trihydroxycyclohexane-1,2-dione hydrolase	1.22108024896779	0.001433689592512			OCPFDLNE_00937	UPF0699 transmembrane protein ydbS	-2.44818336032841	0.02015586429356
OCPFDLNE_00301	Class III anaerobic ribonucleoside-triphosphate reductase catalytic subunit	0.793043376364885	0.001452506275039			OCPFDLNE_00983	Type I pantothenate kinase	-0.609761842209176	0.020321812365469
OCPFDLNE_02816	hypothetical protein	0.882336995553345	0.001493286124682			OCPFDLNE_01261	Glutamyl aminopeptidase	-0.752696576953919	0.020517652607628
OCPFDLNE_00203	Ribose-phosphate pyrophosphokinase	1.05556770001329	0.001545173353535			OCPFDLNE_01869	Ribosome maturation factor RimM	-0.894046983183865	0.020714775660835
OCPFDLNE_01244	Cobalt-precorrin-6A reductase CbiJ	1.17388828244462	0.001947831840287			OCPFDLNE_00225	Type III pantothenate kinase	-1.23300734183801	0.020733943418531
OCPFDLNE_02141	Large-conductance mechanosensitive channel	0.653350732473414	0.002007754902993			OCPFDLNE_01140	Polyribitolphosphotransferase	-1.13569288812343	0.020733943418531
OCPFDLNE_01251	Cobalt import ATP-binding protein CbiO	1.44570796324169	0.00211964622029			OCPFDLNE_01848	hypothetical protein	-1.72468148247218	0.02154834784755
OCPFDLNE_02790	Phage minor capsid protein 2	0.642489120930409	0.00211964622029			OCPFDLNE_00532	ATP synthase subunit alpha	-1.41528303908714	0.023632782400654
OCPFDLNE_02311	MazG nucleotide pyrophosphohydrolase	3.25931482396852	0.002391491233688			OCPFDLNE_02241	Multidrug efflux MATE transporter FepA	-3.6297263547241	0.0239089258792
OCPFDLNE_02278	Maltodextrin transport system permease protein mdxG	0.983051638828443	0.002394778423102			OCPFDLNE_00373	AMP-dependent synthetase and ligase	-0.876458876628432	0.02458854488548
OCPFDLNE_00429	hypothetical protein	2.05441686691807	0.002396122040081			OCPFDLNE_02147	CAAX amino terminal protease self- immunity	-2.67254461658744	0.025906755233601
OCPFDLNE_02980	N-acetyltransferase	1.38277133931527	0.002457843464416			OCPFDLNE_00113	Sugar kinase and transcription regulator	-3.62763782794159	0.02602545906637
OCPFDLNE_01213	Threonine-phosphate decarboxylase	1.65826572744159	0.00250523631826			OCPFDLNE_00407	Bacterial low temperature requirement protein A	-2.65626747946729	0.026134410951167
OCPFDLNE_02107	Cell division protein SepF	0.652100001500571	0.002510953890099			OCPFDLNE_01308	PrsW family intramembrane metalloprotease	-0.744148279495878	0.027115719418794
OCPFDLNE_00374	Fumarate reductase flavoprotein subunit	0.670617268125077	0.002754759013748			OCPFDLNE_01215	NADPH-dependent butanol dehydrogenase Adh	-1.73546395655597	0.027376436481525
OCPFDLNE_00268	50S ribosomal protein L10	1.00871391369838	0.002758571659148			OCPFDLNE_02139	Copper resistance protein CopC	-0.921423186427798	0.027498698633269
OCPFDLNE_02812	hypothetical protein	1.65109906388443	0.002785835780599			OCPFDLNE_01932	Purine nucleoside phosphorylase DeoD-type	-0.768875925412471	0.028311112468718
OCPFDLNE_00302	Anaerobic ribonucleoside-triphosphate reductase activating protein (Fragment)	1.56443475442366	0.002809849520386			OCPFDLNE_01141	UTP--glucose-1-phosphate uridylyltransferase	-1.19271501800819	0.028555729506499
OCPFDLNE_01600	Valine--tRNA ligase	1.00289028171522	0.002809849520386			OCPFDLNE_01615	Citrate synthase	-0.692389959192131	0.029313655436617
OCPFDLNE_02124	50S ribosomal protein L32	2.08360748469041	0.003177873860396			OCPFDLNE_01316	Signal peptidase I	-0.994978219865843	0.030341557155155
OCPFDLNE_02815	hypothetical protein	1.63021282595653	0.003239232897952			OCPFDLNE_00832	hypothetical protein	-1.19319992812662	0.030408598569265
OCPFDLNE_02905	Ascorbate-specific phosphotransferase system enzyme IIB component	1.08542180498578	0.003239232897952			OCPFDLNE_00608	hypothetical protein	-0.611144384842963	0.030678261263109
OCPFDLNE_00139	Putative cyclic-di-GMP phosphodiesterase YjcC	0.728780687349028	0.003379179763919			OCPFDLNE_03028	Putative ABC transporter, membrane domain and ATP-binding protein	-1.52311789923914	0.030889294695318
OCPFDLNE_01188	Propanediol utilization microcompartment protein PduU	1.50237763700618	0.003379179763919			OCPFDLNE_01262	RNA methyltransferase	-0.860160707281662	0.031052415922144
OCPFDLNE_03080	Thioredoxin	1.05422211239909	0.0035827831155			OCPFDLNE_01328	Putative acyl-CoA thioesterase YneP	-1.12802958869046	0.032311063658563
OCPFDLNE_01863	50S ribosomal protein L19	0.977793225695555	0.00370658168315			OCPFDLNE_02488	Aspartokinase	-2.07268900431515	0.032501106365218
OCPFDLNE_01523	Heat-inducible transcriptional repressor HrcA	1.3149758589446	0.003713442294222			OCPFDLNE_01468	UDP-N-acetylenolpyruvoylglucosamine reductase	-1.22155890938512	0.033674901274513
OCPFDLNE_01250	Energy-coupling factor ABC transporter transmembrane protein	1.71327894579927	0.003745157441341			OCPFDLNE_03099	Rhamnulokinase	-3.78465873530124	0.033674901274513
OCPFDLNE_02813	hypothetical protein	2.17839179126299	0.003747218107502			OCPFDLNE_01425	KDP operon response regulator KdpE	-0.915541100738517	0.033795522237378
OCPFDLNE_02511	UPF0053 protein yhdP	0.864845983444189	0.004074094037359			OCPFDLNE_01148	hypothetical protein	-0.807461449950198	0.034241587949781
OCPFDLNE_02222	hypothetical protein	1.05234178601967	0.004338166882001			OCPFDLNE_00702	Magnesium and cobalt transport protein CorA	-0.855437931658923	0.034517040239291
OCPFDLNE_02840	Glyoxal reductase	1.04399221752286	0.004547100384377			OCPFDLNE_02438	rRNA pseudouridine synthase	-1.74175881715915	0.034517040239291
OCPFDLNE_00443	PTS system fructose-specific transporter subunit IIA	2.07212852077404	0.004630253076725			OCPFDLNE_00271	16S rRNA methyltransferase	-1.13256376780037	0.035190765393119
OCPFDLNE_02318	General stress response protein CsbD	2.25360026109628	0.005014860940538			OCPFDLNE_01402	Elongation factor P	-0.717946534914855	0.03546163489377
OCPFDLNE_02229	hypothetical protein	1.2157152042481	0.005044099694778			OCPFDLNE_02537	Peptidoglycan glycosyltransferase RodA	-2.07332137704818	0.036996241377482
OCPFDLNE_01961	Metal-dependent carboxypeptidase	0.707204554613942	0.005055958039532			OCPFDLNE_02885	50S ribosomal protein L23	-0.676807192811884	0.038663714931409
OCPFDLNE_02797	hypothetical protein	1.1678821849466	0.005209249046749			OCPFDLNE_01905	Fibronectin/fibrinogen binding protein, putative	-0.864178063612967	0.038744837662847
OCPFDLNE_02337	hypothetical protein	1.20345183272575	0.00547142749374			OCPFDLNE_00421	2'-O-methyl transferase	-0.952066411146375	0.039544208753668
OCPFDLNE_01132	hypothetical protein	1.73415665345922	0.005570650507055			OCPFDLNE_01289	Glucosyl-3-phosphoglycerate phosphatase	-1.56019696259798	0.039754287609731
OCPFDLNE_02782	Ig domain-containing protein	0.602708793332756	0.005711325074343			OCPFDLNE_00387	hypothetical protein	-0.711781490615499	0.040817215233195
OCPFDLNE_02236	Phage protein (Fragment)	1.00329318271694	0.005791425732246			OCPFDLNE_02937	Potassium-transporting ATPase potassium-binding subunit	-1.22677784292237	0.041665279981261
OCPFDLNE_00282	Aryl-phospho-beta-D-glucosidase BglH	0.737271765443812	0.00585970736175			OCPFDLNE_01903	Guanylate kinase	-1.26525310893595	0.041936819515444
OCPFDLNE_02424	hypothetical protein	1.43839971584364	0.006350184705505			OCPFDLNE_01376	Riboflavin biosynthesis protein RibF	-0.763111820333162	0.042440164222393
OCPFDLNE_01214	Propanediol utilization protein PduX	3.3136933522746	0.006463428081886			OCPFDLNE_02434	Aminopeptidase PepC	-0.605268528349637	0.042770010234439
OCPFDLNE_01298	UPF0750 membrane protein yxkD	1.71555366598472	0.006759557415662			OCPFDLNE_01934	Putative oxidoreductase YceM	-0.802730344315333	0.042950241972938
OCPFDLNE_01777	YihY/virulence factor BrkB family protein (Fragment)	0.986147156837129	0.006841582605682			OCPFDLNE_01821	Shikimate kinase AroK	-3.37109415942743	0.043401634887899
OCPFDLNE_00201	Septation protein spoVG	0.811970971249697	0.007099404942262			OCPFDLNE_03074	D-isomer specific 2-hydroxyacid dehydrogenase NAD-binding	-0.911427507815202	0.044898310417527
OCPFDLNE_01377	30S ribosomal protein S15	0.640789696900791	0.007375519500645			OCPFDLNE_01621	Acetyl-coenzyme A carboxylase carboxyl transferase subunit beta	-1.07863209202622	0.045981964030721
OCPFDLNE_02216	Holin, phage phi LC3	1.32337638658597	0.007453740578839			OCPFDLNE_00511	hypothetical protein	-1.65231437757969	0.046282369850543
OCPFDLNE_01629	Acetate kinase	0.716915949318669	0.007906432299257			OCPFDLNE_02651	UDP-glucose 4-epimerase GalE	-1.23374918519829	0.046606606609358
OCPFDLNE_02819	hypothetical protein	0.938095053202657	0.007952238790787			OCPFDLNE_00612	hypothetical protein	-1.61773653370806	0.046909145931132
OCPFDLNE_02431	PTS system fructose-specific transporter subunit IIABC	1.00773765964065	0.008075895588326			OCPFDLNE_03003	Putative drug efflux/lipid export ABC transporter, ATP-binding and permease protein	-0.829423223160235	0.047351037630044
OCPFDLNE_02906	Ascorbate-specific phosphotransferase enzyme IIA component	1.15898914994272	0.008107975807917			OCPFDLNE_01107	Molybdenum cofactor biosynthesis protein MoaE	-0.969754384656845	0.047666463816287
OCPFDLNE_00025	Putative phosphosugar isomerase/binding protein	2.51288381274518	0.008244446947065			OCPFDLNE_02326	Cyclic nucleotide-binding domain protein	-1.08663648558201	0.048064008225526
OCPFDLNE_01855	Peptidase T	0.64513685101681	0.008300258936893			OCPFDLNE_01037	Predicted acyltransferase	-2.18909934334893	0.048096857955566
OCPFDLNE_00060	Replicative DNA helicase	0.661755202685356	0.00919697732692			OCPFDLNE_01672	hypothetical protein	-2.16617857209176	0.048096857955566
OCPFDLNE_03068	Quinolone resistance protein NorB	1.81908071400657	0.00931060248472			OCPFDLNE_02257	Phosphotransacetylase	-0.778256856683621	0.049195552283723
OCPFDLNE_01249	Cobalt ABC transporter substrate-binding protein CbiN	2.17435398445874	0.009532956321838			OCPFDLNE_00253	PIN/TRAM domain-containing protein	-0.623350699961986	0.049433064110828
OCPFDLNE_02178	hypothetical protein	2.10858768236392	0.009787948125525			OCPFDLNE_00515	Capsule biosynthesis protein CapA	-1.63262744762408	0.049433064110828
OCPFDLNE_01981	CCA-adding enzyme	0.696907664751268	0.009796114325309
OCPFDLNE_02580	hypothetical protein	1.82592804917631	0.009796114325309
OCPFDLNE_02227	hypothetical protein	0.933096010385365	0.010638178498536
OCPFDLNE_00045	Carbamate kinase	1.65191463443784	0.010997032617243
OCPFDLNE_01191	Bifunctional adenosylcobinamide kinase/adenosylcobinamide-phosphate guanylyltransferase	2.00509417346587	0.010997032617243
OCPFDLNE_01445	Putative competence-damage inducible protein	1.25463555494942	0.011005566244897
OCPFDLNE_02320	Sugar phosphate isomerase/epimerase	1.52917824793917	0.011105725381387
OCPFDLNE_02545	Beta-glucoside operon transcriptional antiterminator	1.00490523823771	0.011226935463697
OCPFDLNE_01187	Polyhedral organelle shell protein PduT, putative	1.18398084207662	0.011552287180091
OCPFDLNE_02814	hypothetical protein	1.91734674428434	0.012427141678956
OCPFDLNE_02186	hypothetical protein	2.52827626978692	0.013073135600518
OCPFDLNE_03032	Beta-glucoside operon transcriptional antiterminator	0.788559505624027	0.013073135600518
OCPFDLNE_01182	ATP-dependent Clp protease proteolytic subunit	1.08200513533871	0.013759014699514
OCPFDLNE_03010	Putative drug efflux/lipid export ABC transporter, ATP-binding and permease protein	1.25989348127036	0.013957800939502
OCPFDLNE_01956	5'-3' exonuclease	0.80899210566449	0.014113724590412
OCPFDLNE_02168	hypothetical protein	1.1761030087913	0.014126303175538
OCPFDLNE_02740	Predicted HD superfamily hydrolase	0.704598578013152	0.014583342408934
OCPFDLNE_01190	Alpha-ribazole-5-phosphate synthase CblS	1.1412947012717	0.014962669144899
OCPFDLNE_00925	hypothetical protein	1.61859921255433	0.016566361105567
OCPFDLNE_02942	hypothetical protein	2.07970725066397	0.017192028142989
OCPFDLNE_02202	DNA replication protein DnaC	0.992483783554744	0.018412848395082
OCPFDLNE_01980	Bifunctional ligase/repressor BirA	0.674798543944594	0.018609050908069
OCPFDLNE_00495	DUF896 domain-containing protein (Fragment)	4.35317109982063	0.019669372256225
OCPFDLNE_01189	Ethanolamine utilization protein EutP	1.02598972881572	0.019792792554983
OCPFDLNE_02823	hypothetical protein	0.984197067393826	0.019792792554983
OCPFDLNE_02781	Kappa-carrageenase	0.685776714102341	0.020733943418531
OCPFDLNE_00272	RNA-splicing ligase RtcB, repairs tRNA damage	1.86768981632403	0.022560135614794
OCPFDLNE_02808	hypothetical protein	1.49265874328331	0.023102153379989
OCPFDLNE_00016	Quinol oxidase polypeptide IV	0.787235203697318	0.024503258736392
OCPFDLNE_03019	hypothetical protein	1.59883655849515	0.025234590160799
OCPFDLNE_02506	hypothetical protein	1.79519922087561	0.027070128588611
OCPFDLNE_01528	30S ribosomal protein S20	1.58463825291999	0.027433432443112
OCPFDLNE_01617	Exclusion suppressor FxsA	1.27885750537119	0.027498698633269
OCPFDLNE_01246	Sirohydrochlorin cobaltochelatase CbiK	1.0955489814394	0.028853177874784
OCPFDLNE_01179	HTH-type transcriptional regulator AdhR	1.00133953107236	0.028980596223841
OCPFDLNE_00393	hypothetical protein	1.72745486563221	0.030408598569265
OCPFDLNE_01866	hypothetical protein	1.12176317830469	0.030439036150331
OCPFDLNE_00178	Transposase for ISSau4	3.83011626276274	0.031740177864171
OCPFDLNE_01861	Class 3 internalin InlC	1.6985740552553	0.032127250481878
OCPFDLNE_02513	Acid sugar phosphatase	0.747905555019068	0.033674901274513
OCPFDLNE_00617	Thiosulfate sulfurtransferase GlpE	0.879504713473342	0.036054065209935
OCPFDLNE_03021	PTS system oligo-beta-mannoside-specific EIIB component	2.51322755799298	0.038744837662847
OCPFDLNE_00431	Zinc transporter ZIP11	1.03782855177687	0.039226465033182
OCPFDLNE_02497	Monovalent cation/H+ antiporter subunit F	2.49520630038441	0.039544208753668
OCPFDLNE_02080	Putative HTH-type transcriptional regulator YurK	1.13901129637942	0.040389601958301
OCPFDLNE_00123	Antigen D	3.22839398625249	0.041120247502315
OCPFDLNE_02423	Membrane protein YitT	0.785447784511714	0.041123708783813
OCPFDLNE_00813	hypothetical protein	0.862105475742859	0.042606085529597
OCPFDLNE_02756	Heme efflux system ATPase HrtA	1.98604504005593	0.042606085529597
OCPFDLNE_03023	N-acetyl-D-glucosamine kinase	2.21800348828218	0.042606085529597
OCPFDLNE_02780	hypothetical protein	0.647191936337027	0.04478089652749
OCPFDLNE_02263	N-acetylglucosamine/N-acetylgalactosamine-6-phosphate deacetylase	1.50296982378716	0.045342517190356
OCPFDLNE_00924	Antibiotic biosynthesis monooxygenase	0.792890689909691	0.045933379189559
OCPFDLNE_02494	Monovalent cation/H+ antiporter subunit C	1.67653757457489	0.048064008225526
OCPFDLNE_00975	Phosphotransferase system lactose cellobiose-specific IIB subunit	1.22640415505938	0.048740707750027
OCPFDLNE_02173	hypothetical protein	2.07193858213651	0.049949164677016

## Sheet: T3_10min
Upregulated genes at T3(10 min) 200 MPa treatment in L. monocytogenes RO15						Downregulated genes at T3(10 min) 200 MPa treatment in L. monocytogenes RO15
Locus_tag	Product	log2FoldChange	padj			Locus_tag	Product	log2FoldChange	padj
OCPFDLNE_00514	Universal stress protein UspA	3.79623824991036	3.07011358050243E-82			OCPFDLNE_00589	Invasion associated secreted endopeptidase	-1.90465142704589	1.05111119087557E-26
OCPFDLNE_01055	hypothetical protein	3.11312076010336	4.24818847805465E-48			OCPFDLNE_02948	hypothetical protein	-1.8519967935893	1.01434512746335E-23
OCPFDLNE_02685	Ribosome hibernation promoting factor	2.20904405454318	1.85133041884872E-44			OCPFDLNE_00369	Putative glycerol transporter	-2.74244294367386	2.40870306117071E-20
OCPFDLNE_01058	ATP-dependent Clp protease ATP-binding subunit ClpE	2.58970705356063	2.48690959994266E-43			OCPFDLNE_01925	Manganese transport system ATP-binding protein MntB	-1.52252189376424	3.07884051430124E-19
OCPFDLNE_03078	hypothetical protein	2.56293007989874	3.37669538429284E-43			OCPFDLNE_01395	Glycine cleavage system aminomethyltransferase GcvT	-1.7826333496959	1.24223661595494E-17
OCPFDLNE_02144	Choloylglycine hydrolase	2.1290128583701	1.47502722374149E-37			OCPFDLNE_00370	Protein-lysine deacetylase	-2.77566676634094	5.27498265685191E-15
OCPFDLNE_02750	hypothetical protein	2.5708736157045	1.31300193552952E-35			OCPFDLNE_00364	Ribose 5-phosphate isomerase B	-2.39864870530539	1.33008561597164E-12
OCPFDLNE_00287	ArgE/DapE family deacylase	1.94815701815242	2.94929283177718E-34			OCPFDLNE_01105	Molybdopterin molybdenumtransferase MoeA	-1.94262869254677	1.39441281258588E-11
OCPFDLNE_01131	hypothetical protein	2.54126324478183	5.28576758084959E-33			OCPFDLNE_00112	ChiB	-1.72726045327117	2.63052275786262E-11
OCPFDLNE_02373	Heme-degrading monooxygenase HmoB	3.56262293803568	1.02267542311566E-32			OCPFDLNE_00368	Putative glycerol transporter	-2.57416665531063	3.19364213614856E-11
OCPFDLNE_02929	Putative sugar phosphate isomerase YwlF	2.19208572370021	3.95284718396903E-32			OCPFDLNE_00457	Penicillin-binding transpeptidase domain-containing protein (Fragment)	-2.03456093376175	3.79747721904179E-11
OCPFDLNE_01013	hypothetical protein	2.92129589565822	6.86751236968763E-32			OCPFDLNE_00221	Cell division protein DivIC	-1.52655091899748	5.35388266864415E-11
OCPFDLNE_02928	Universal stress protein UspA	2.08588203953853	1.0614751801849E-31			OCPFDLNE_02284	hypothetical protein	-4.44908685529645	7.55454089264248E-11
OCPFDLNE_02505	hypothetical protein	1.88328363430109	1.34421275980111E-30			OCPFDLNE_02118	Ribosomal RNA small subunit methyltransferase H	-1.72970412143875	9.12718974528376E-11
OCPFDLNE_02918	D-arabitol-phosphate dehydrogenase	2.73600561485734	7.85292248844179E-29			OCPFDLNE_02681	Cell division ABC transporter ATP-binding protein FtsE	-1.50251098467833	1.73256756603074E-10
OCPFDLNE_00701	hypothetical protein	2.15390493282173	1.27370470699021E-27			OCPFDLNE_00138	Bifunctional metallophosphatase/5'-nucleotidase	-1.52387574763129	2.2975988787873E-10
OCPFDLNE_01411	Cold shock protein CspC	2.19592166382897	2.51260799160739E-27			OCPFDLNE_02524	SUF system FeS assembly ATPase	-1.38423834053814	3.33104516006611E-10
OCPFDLNE_01628	Universal stress protein UspA	1.87207364334424	2.51260799160739E-27			OCPFDLNE_01924	Manganese ABC transporter inner membrane permease protein SitD	-0.990831032114235	1.18317465764209E-07
OCPFDLNE_01387	hypothetical protein	2.18518625186915	7.3468976414449E-27			OCPFDLNE_02523	Fe-S cluster assembly protein SufD	-1.15629248183806	1.4811647035526E-07
OCPFDLNE_02919	Sugar-phosphate dehydrogenase	2.48401468810292	1.45092411235953E-26			OCPFDLNE_00412	hypothetical protein	-2.18510970854422	2.92964419651905E-07
OCPFDLNE_02145	60 kDa chaperonin	2.00039209646793	2.34313561824079E-26			OCPFDLNE_02680	Cell division protein FtsX	-1.49092376024938	3.98323889547867E-07
OCPFDLNE_01301	Alpha-phosphotrehalase	2.24628275224995	2.54112161417621E-26			OCPFDLNE_02013	Ribosome biogenesis GTPase Der	-1.26664819703873	5.43863879469778E-07
OCPFDLNE_01680	Bifunctional acetaldehyde-CoA/alcohol dehydrogenase	2.15571581804352	7.90779350728698E-25			OCPFDLNE_00367	D-erythrulose kinase	-2.48241185201111	6.16175122390743E-07
OCPFDLNE_02569	Glyceraldehyde-3-phosphate dehydrogenase	1.78558825607981	1.69998652786895E-24			OCPFDLNE_00943	mRNA interferase	-1.4113178426618	8.11653283812873E-07
OCPFDLNE_02365	2,3-bisphosphoglycerate-dependent phosphoglycerate mutase	1.72600131839752	2.86199633321141E-22			OCPFDLNE_00837	PTS system mannose-specific transporter subunit IIA	-1.10246524913752	8.54280401830535E-07
OCPFDLNE_02487	Oligo-beta-mannoside-specific phosphotransferase enzyme IIB component	1.70629507488412	3.14709563861767E-22			OCPFDLNE_01923	Manganese ABC transporter substrate-binding protein MntA	-0.828715778950811	2.42967470644986E-06
OCPFDLNE_02920	PTS system galactitol-specific transporter subunit IIC	2.47240944433712	3.77843518273359E-22			OCPFDLNE_00912	Thermostable monoacylglycerol lipase	-1.70968368959528	2.51137266096862E-06
OCPFDLNE_02092	Cold shock protein CspD	2.29648248530905	7.6240546868513E-22			OCPFDLNE_02401	Acetoin transport repressor	-1.68828276309947	4.49037821573946E-06
OCPFDLNE_01574	YrvD	2.12895010437836	8.58299586845577E-22			OCPFDLNE_01341	tRNA dimethylallyltransferase	-1.37467325089993	5.74778431241359E-06
OCPFDLNE_02068	Alpha-acetolactate decarboxylase	1.76535839467947	6.87311794298668E-21			OCPFDLNE_02117	Cell division protein FtsL	-1.21228515958712	6.31393068949277E-06
OCPFDLNE_02351	Transcriptional regulator Spx	1.79695391953645	1.89349238244578E-20			OCPFDLNE_01436	Putative sugar uptake ABC transporter, substrate-binding protein surface lipoprotein CD4+ T cell-stimulating antigen	-0.911812836372847	6.43245733963215E-06
OCPFDLNE_00972	Transcription activator	2.04794427990765	1.589062541738E-19			OCPFDLNE_02275	Diadenylate cyclase	-1.26494086346854	6.43245733963215E-06
OCPFDLNE_02292	Crp/Fnr family transcriptional regulator	2.33451596353199	6.45386988104946E-18			OCPFDLNE_00223	Bifunctional tRNA lysidine(34) synthetase TilS/hypoxanthine phosphoribosyltransferase HprT	-1.21823489358536	8.34888733201617E-06
OCPFDLNE_01016	N-acetylglucosamine-6-phosphate deacetylase	1.78870191319022	7.88254662010656E-18			OCPFDLNE_01933	hypothetical protein	-1.81238599503849	9.48430542346533E-06
OCPFDLNE_02954	PTS system mannnose-specific family transporter subunit IIA	1.86518602075382	2.02045918888765E-17			OCPFDLNE_02119	Cell division/cell wall cluster transcriptional repressor MraZ	-1.36398278108918	9.48430542346533E-06
OCPFDLNE_02390	Arsenate reductase	1.77374938418065	3.09905442604415E-17			OCPFDLNE_02692	Transcriptional regulator ywtF	-1.70634298667068	1.25623487607885E-05
OCPFDLNE_02915	Transketolase	1.91045578813387	6.50825475176438E-17			OCPFDLNE_02696	Cell wall-binding protein YocH	-1.63118540152879	1.30025007647482E-05
OCPFDLNE_02239	Serine-aspartate repeat-containing protein F	1.76455632527851	7.53120267984476E-17			OCPFDLNE_02762	Formate dehydrogenase subunit alpha	-0.932159303390517	1.33261555181315E-05
OCPFDLNE_02584	AP2 domain-containing protein (Fragment)	1.78313435961462	3.90777998699639E-16			OCPFDLNE_00944	RsbT co-antagonist protein RsbRA	-1.00303458396821	1.65950717012668E-05
OCPFDLNE_02350	Adapter protein MecA	1.62731961117173	4.00457949191334E-15			OCPFDLNE_02480	Putative HTH-type transcriptional regulator YulB	-1.57775104626907	4.12370018142275E-05
OCPFDLNE_01304	hypothetical protein	1.93546186874823	1.00885213071805E-14			OCPFDLNE_01216	Probable transcriptional regulatory protein pdtaR	-1.28123177455184	4.50568737160713E-05
OCPFDLNE_00634	YkoS	2.16119482768612	2.76233958404301E-14			OCPFDLNE_01968	Penicillin-binding protein 1A	-0.993438335229765	4.58392663005366E-05
OCPFDLNE_01906	hypothetical protein	1.82912395019855	3.65790805606979E-14			OCPFDLNE_00167	DNA polymerase III clamp loader delta' subunit	-1.03577443434589	4.63657749515356E-05
OCPFDLNE_02923	Transcriptional regulator MtlR	1.5040938217427	4.37230166172854E-14			OCPFDLNE_02031	Site-specific tyrosine recombinase XerD	-1.07169338148975	5.23468813034215E-05
OCPFDLNE_00591	UPF0118 membrane protein yubA	1.43689509002974	1.34566955288571E-13			OCPFDLNE_02458	Glutamate gamma-aminobutyrate antiporter	-1.04162646345441	6.09162788836383E-05
OCPFDLNE_02938	Cellobiose-specific phosphotransferase enzyme IIB component	2.08178297007925	1.83308949671857E-13			OCPFDLNE_00967	Glutathione-disulfide reductase	-0.962197469824465	7.03813166339147E-05
OCPFDLNE_00451	Internalin B	1.3467312686976	4.36103542785287E-13			OCPFDLNE_01904	YicC-like family, N-terminal region	-1.70475668401795	7.22482508236876E-05
OCPFDLNE_01502	RNA polymerase sigma factor SigA	1.32941945415013	6.88267071934645E-13			OCPFDLNE_02521	Zinc-dependent sulfurtransferase SufU	-1.17829766091471	8.28187522901058E-05
OCPFDLNE_02953	Phosphoenolpyruvate-dihydroxyacetone phosphotransferase, ADP-binding subunit DhaL	1.23380201639834	1.36158866965749E-12			OCPFDLNE_00140	Inosine-5'-monophosphate dehydrogenase	-1.43787631150659	8.59641124476514E-05
OCPFDLNE_02966	hypothetical protein	2.31734382049563	1.618563235255E-12			OCPFDLNE_01194	Transcriptional regulator PocR	-1.24925468202603	9.49419688864138E-05
OCPFDLNE_02141	Large-conductance mechanosensitive channel	1.46130916591997	1.64496355032967E-12			OCPFDLNE_00361	Transketolase	-2.06697201277269	9.7074167069326E-05
OCPFDLNE_02743	hypothetical protein	2.30956114504991	1.64496355032967E-12			OCPFDLNE_01396	Aminomethyl-transferring glycine dehydrogenase subunit GcvPA	-0.795870678034988	0.000116401392916
OCPFDLNE_00142	hypothetical protein	2.12553436013856	2.92103934509997E-12			OCPFDLNE_01372	Translation initiation factor IF-2	-0.842061720484476	0.000158426290922
OCPFDLNE_01342	RNA-binding protein Hfq	1.80836076392089	3.03537332694344E-12			OCPFDLNE_01139	hypothetical protein	-1.03754714307172	0.000163097803617
OCPFDLNE_02914	Ribulose-phosphate 3-epimerase	1.89436483521502	5.29579261191862E-12			OCPFDLNE_00547	Serine-type D-Ala-D-Ala carboxypeptidase	-0.836216697940929	0.000227235479541
OCPFDLNE_02312	Thiol reductase thioredoxin	2.38469020670883	5.65448637674765E-12			OCPFDLNE_02150	Putative energy-sensing inhibitor of translation	-1.15880621700847	0.000231853214775
OCPFDLNE_01867	hypothetical protein	1.44996122042317	9.74344156115505E-12			OCPFDLNE_01954	Cold-shock protein, molecular chaperone, RNA-helicase co-factor CspD	-1.14064048243322	0.000242431044382
OCPFDLNE_01791	Lichenan-specific phosphotransferase enzyme IIA component	2.18037839055777	1.23123723362756E-11			OCPFDLNE_02711	ATP synthase subunit I	-0.959958686974991	0.000257530125399
OCPFDLNE_03050	Transcriptional regulator, y4mF family	1.19343512531151	1.68485772847714E-11			OCPFDLNE_03041	PTS sugar transporter subunit IIC	-1.62911398232541	0.000283255964413
OCPFDLNE_02335	Cyclopentanol dehydrogenase	1.92106537527267	3.79747721904179E-11			OCPFDLNE_01474	Glycine betaine/carnitine/choline ABC transporter	-1.1123566782178	0.000333846400351
OCPFDLNE_02454	Glucosamine-6-phosphate deaminase	1.2509688825358	7.35006563575073E-11			OCPFDLNE_00366	PEP-dependent dihydroxyacetone kinase, ADP-binding subunit DhaL	-2.23300241980683	0.000351167987112
OCPFDLNE_00587	Phospholipase/carboxylesterase	1.4345301823693	7.55454089264248E-11			OCPFDLNE_02016	L-asparaginase AnsA	-1.62109931987644	0.000465943884298
OCPFDLNE_01516	GatB/Yqey domain-containing protein	1.3622397007077	8.58271370014878E-11			OCPFDLNE_01447	Ribonuclease Y	-0.72046075916775	0.000478604111892
OCPFDLNE_02892	FMN-binding domain protein	1.2286028039039	8.70365146211626E-11			OCPFDLNE_00365	Triosephosphate isomerase	-2.19346895633664	0.000488239538238
OCPFDLNE_02771	AP2 domain-containing protein (Fragment)	1.73722686002566	1.07166383256999E-10			OCPFDLNE_01281	Glutamate racemase	-1.88664603374064	0.000544432995747
OCPFDLNE_02570	Putative transcriptional regulator CggR	1.52288434793789	1.45275500651655E-10			OCPFDLNE_00362	Probable transaldolase	-2.02637983307141	0.000553452097977
OCPFDLNE_02796	Phage transcriptional regulator	1.80066364307069	1.5529600843756E-10			OCPFDLNE_00476	hypothetical protein	-0.665717395067219	0.000561328191664
OCPFDLNE_02981	hypothetical protein	1.88292819104025	2.28375655681985E-10			OCPFDLNE_01951	Putative ABC transporter, membrane domain and ATP-binding protein	-0.9988678801675	0.000706543748655
OCPFDLNE_00057	Accessory transcriptional regulator protein A	1.38439211847334	6.66378385325972E-10			OCPFDLNE_02110	Cell division protein FtsA	-0.895768137545256	0.000839310785316
OCPFDLNE_01792	Oligo-beta-mannoside-specific phosphotransferase enzyme IIB component	1.76378724856297	8.46955012056683E-10			OCPFDLNE_02679	Putative cell wall-associated DL-endopeptidase peptidoglycan lytic protein P45	-0.966383410226731	0.000923136573643
OCPFDLNE_02749	Alcohol dehydrogenase	1.10745120631068	1.51010988507629E-09			OCPFDLNE_00363	Dehydrogenases with different specificities	-2.04480470803813	0.000943484460995
OCPFDLNE_02917	Ribose 5-phosphate isomerase RpiB	2.35725752629461	1.51010988507629E-09			OCPFDLNE_00545	Catalyzes the cleavage of p-aminobenzoyl-glutamate to p-aminobenzoate and glutamate, subunit A	-1.51417870112791	0.000943484460995
OCPFDLNE_02417	hypothetical protein	2.38328448957478	1.57180634023893E-09			OCPFDLNE_00838	Transcriptional regulatory protein DagR	-1.55147888613076	0.000952647340083
OCPFDLNE_00193	hypothetical protein	1.22079557096684	1.58641258796492E-09			OCPFDLNE_02014	Small subunit ribosomal protein S1	-0.707094845769775	0.000978494553482
OCPFDLNE_02767	hypothetical protein	1.77934680015315	2.37510089087317E-09			OCPFDLNE_01085	Two-component response regulator (YvqE) responding to cell wall stress	-1.01323085840958	0.001043451663052
OCPFDLNE_02744	hypothetical protein	1.65382731061045	2.60820397016307E-09			OCPFDLNE_02253	Transcription antiterminator, putative	-0.963300490122759	0.001068692372305
OCPFDLNE_02402	Methylated-DNA--protein-cysteine S-methyltransferase	1.3933402656385	3.08835460220374E-09			OCPFDLNE_02871	50S ribosomal protein L18	-0.856275740540215	0.001122484118605
OCPFDLNE_01523	Heat-inducible transcriptional repressor HrcA	2.36133540475207	5.87835882477486E-09			OCPFDLNE_01653	DNA translocase SftA	-0.71214394260624	0.001128478041346
OCPFDLNE_00309	PhoP family transcriptional regulator	1.15230300035655	7.57504934471305E-09			OCPFDLNE_02827	hypothetical protein	-1.97750767735068	0.001175964605382
OCPFDLNE_00974	NAD-dependent succinate-semialdehyde dehydrogenase	0.992989598970286	7.73780354956281E-09			OCPFDLNE_03075	Phosphoserine aminotransferase	-1.49818932608735	0.001182803788533
OCPFDLNE_02543	Glutamate decarboxylase beta	0.997525218888026	1.04651178770978E-08			OCPFDLNE_01300	Trehalose operon transcriptional repressor	-1.46271660914921	0.001401324063257
OCPFDLNE_02105	RNA-binding protein S4	1.62754127160773	1.32305598446915E-08			OCPFDLNE_02017	Peptidoglycan-binding protein LysM	-0.814921554894607	0.001461910678259
OCPFDLNE_02276	Kojibiose phosphorylase	1.44916337904995	1.96164222797174E-08			OCPFDLNE_03001	Transaldolase	-0.698847074270811	0.001483184504785
OCPFDLNE_01471	hypothetical protein	1.06839345018371	2.97185941949795E-08			OCPFDLNE_01295	Multidrug resistance protein MdtG	-1.04946584540584	0.001510805638606
OCPFDLNE_00204	Listeriolysin positive regulatory factor A	1.71736782432299	3.40379490244539E-08			OCPFDLNE_02043	Tellurite resistance protein TelA	-0.885136439460234	0.001535797567294
OCPFDLNE_01302	PTS system trehalose-specific EIIBC component	1.48951372717398	3.40379490244539E-08			OCPFDLNE_03013	Cocaine esterase	-1.56182258346687	0.001535797567294
OCPFDLNE_00461	Capsule synthesis positive regulator AcpB	1.55023454846313	3.46566189251236E-08			OCPFDLNE_00649	hypothetical protein	-2.59078416217711	0.001668927363961
OCPFDLNE_01517	30S ribosomal protein S21	1.03641695681006	5.96088583637458E-08			OCPFDLNE_00885	Fructose-bisphosphatase class III	-0.762480503187301	0.001669258440735
OCPFDLNE_02916	Ribulose phosphate epimerase	2.45913517311411	2.70123072035458E-07			OCPFDLNE_01476	Osmotically activated L-carnitine/choline ABC transporter ATP-binding protein OpuCA	-0.809137745336951	0.001798534589853
OCPFDLNE_01758	Cysteinyl-tRNA synthetase related protein	0.988662581069711	4.10015993229389E-07			OCPFDLNE_01901	Bifunctional phosphopantothenoylcysteine decarboxylase/phosphopantothenate--cysteine ligase CoaBC	-1.76500395805812	0.001798534589853
OCPFDLNE_00035	hypothetical protein	1.42985555531755	4.22378946901538E-07			OCPFDLNE_01397	Glycine dehydrogenase	-0.746416674617196	0.00195322663115
OCPFDLNE_00214	L-lactate dehydrogenase	0.938873566875913	5.96827654161455E-07			OCPFDLNE_03029	Glutathione biosynthesis bifunctional protein GshAB	-0.745712364828972	0.001971226565332
OCPFDLNE_00632	N-acetyltransferase	1.26634571666428	6.16175122390743E-07			OCPFDLNE_01107	Molybdenum cofactor biosynthesis protein MoaE	-1.45355095919173	0.00201791438596
OCPFDLNE_01018	hypothetical protein	1.25195006559915	8.4833740300208E-07			OCPFDLNE_01322	Type I DNA topoisomerase	-0.771517974724042	0.002063383100593
OCPFDLNE_00411	hypothetical protein	1.12703857907636	8.54280401830535E-07			OCPFDLNE_03039	Thermostable beta-glucosidase B	-2.30614605911671	0.002154123901312
OCPFDLNE_00633	Multifunctional acyl-CoA thioesterase I and protease I and lysophospholipase L1	1.13251443605012	8.54280401830535E-07			OCPFDLNE_01934	Putative oxidoreductase YceM	-1.25806814691771	0.002278563225468
OCPFDLNE_02453	HdeD family acid-resistance protein (Fragment)	1.17293822502779	8.58551832381947E-07			OCPFDLNE_01384	Rhomboid protease GluP	-1.0346169743997	0.002362989140384
OCPFDLNE_02893	NADH dehydrogenase-like protein YjlD	1.07263253873008	1.02624214438941E-06			OCPFDLNE_02550	hypothetical protein	-1.30797466563262	0.002467449591747
OCPFDLNE_01648	General stress protein	0.913673071511513	1.39742309173413E-06			OCPFDLNE_01947	Phosphomannomutase/phosphoglucomutase	-1.29697353070557	0.002508072425419
OCPFDLNE_02422	5-amino-6-(5-phospho-D-ribitylamino)uracil phosphatase YitU	1.01627661913295	1.41076750358544E-06			OCPFDLNE_00939	Protoporphyrinogen oxidase	-2.03725425465093	0.00252109850851
OCPFDLNE_02769	hypothetical protein	2.02962931702239	1.48455685984488E-06			OCPFDLNE_02912	Deoxyguanosinetriphosphate triphosphohydrolase	-1.15669035257954	0.002550131338352
OCPFDLNE_02952	Phosphoenolpyruvate-dihydroxyacetone phosphotransferase dihydroxyacetone binding subunit DhaK	0.99024446616257	1.67602703851486E-06			OCPFDLNE_02243	hypothetical protein	-0.775395587770726	0.002702085157103
OCPFDLNE_00847	hypothetical protein	0.939806357992039	1.89204240435797E-06			OCPFDLNE_00574	Histidinol dehydrogenase	-2.48957297552049	0.002866168098579
OCPFDLNE_01958	Chitinase D	1.84099993934872	2.01098714790457E-06			OCPFDLNE_02021	Riboflavin ECF transporter S component FmnP	-1.40854780416059	0.002948008887085
OCPFDLNE_02333	Limonene hydroxylase	1.15609680924562	2.35333859851181E-06			OCPFDLNE_01831	ATP-dependent DNA helicase PcrA	-0.82995991102515	0.002958587448713
OCPFDLNE_02922	Mannitol-specific phosphotransferase enzyme IIA component	1.29032200256136	2.42946016588461E-06			OCPFDLNE_02012	Glycerol-3-phosphate dehydrogenase	-1.2062775532255	0.002997973426867
OCPFDLNE_02921	Galactitol-specific phosphotransferase enzyme IIB component	1.66402619885313	3.3011118147442E-06			OCPFDLNE_01472	Divalent metal cation transporter MntH	-0.748845674444807	0.003161977817418
OCPFDLNE_00053	Peptidase propeptide and ypeb domain subfamily	1.14522881228728	3.53836943344715E-06			OCPFDLNE_00899	Translation initiation inhibitor	-1.98720572906988	0.003404919860394
OCPFDLNE_02583	Cro/C1-type-helix-turn-helix domain-containing protein	1.86205849595262	4.06569929231013E-06			OCPFDLNE_00961	HTH-type transcriptional regulator GmuR	-1.04405824970673	0.00374031928275
OCPFDLNE_01116	Alpha-ketoacid dehydrogenase subunit beta	1.09654134174543	4.07227895036776E-06			OCPFDLNE_03003	Putative drug efflux/lipid export ABC transporter, ATP-binding and permease protein	-1.30771771381191	0.004105346205797
OCPFDLNE_03032	Beta-glucoside operon transcriptional antiterminator	1.33332522339876	5.32295755178497E-06			OCPFDLNE_02418	Cellobiose-specific phosphotransferase enzyme IIA component	-1.62815118630501	0.004290329957755
OCPFDLNE_02366	ATP-dependent chaperone ClpB	0.902443443008208	5.74382876617146E-06			OCPFDLNE_01809	Putative oxidoreductase YbdH	-0.966246672741102	0.004469732997399
OCPFDLNE_02303	Phosphomannose isomerase	1.74942643874204	5.79272580652895E-06			OCPFDLNE_00710	YozB	-1.4716949375867	0.004568288041262
OCPFDLNE_02541	hypothetical protein	3.98602487240426	6.31366639422594E-06			OCPFDLNE_03043	Catalase	-0.622532335899525	0.004581855827118
OCPFDLNE_02776	hypothetical protein	0.901844275922523	6.68009331125278E-06			OCPFDLNE_03040	Oligo-beta-mannoside-specific phosphotransferase enzyme IIB component	-1.87220491831787	0.004721309713155
OCPFDLNE_02678	hypothetical protein	1.04333016045837	7.52133486184932E-06			OCPFDLNE_00300	hypothetical protein	-0.985832182755601	0.005019183055273
OCPFDLNE_00141	Divergent 4fe-4s mono-cluster	1.09182842943912	8.50505602939975E-06			OCPFDLNE_01846	5-(Carboxyamino)imidazole ribonucleotide synthase	-0.86447519989295	0.005310234229896
OCPFDLNE_01004	Iron-sulphur cluster biosynthesis	0.972332814925097	1.2207157645199E-05			OCPFDLNE_01144	Glucose-1-phosphate thymidylyltransferase	-0.827252464275487	0.005331289353127
OCPFDLNE_01765	Putative CDP-abequose synthase	0.898322856034392	1.23186129362009E-05			OCPFDLNE_01448	hypothetical protein	-1.41613447328587	0.005423784724036
OCPFDLNE_02010	Bacterial nucleoid protein Hbs	1.07750089135529	1.58010863515018E-05			OCPFDLNE_02255	Pyridoxal 5'-phosphate synthase lyase subunit PdxS	-0.697235353864814	0.005423784724036
OCPFDLNE_01790	Outer surface protein	1.15055324411316	1.65950717012668E-05			OCPFDLNE_01941	Control catabolite protein of gluconeogenesis	-1.13388935031054	0.00578551023263
OCPFDLNE_01130	Translational GTPase TypA	1.09751644740699	2.00587294567076E-05			OCPFDLNE_01974	Peptidase propeptide and ypeb domain subfamily	-1.35041862370806	0.005875312032518
OCPFDLNE_01264	HTH-type transcriptional regulator YodB	1.14005978386895	2.00587294567076E-05			OCPFDLNE_02269	Putative metabolite uptake ABC transporter, ATP-binding protein	-2.29382932770178	0.005978008156354
OCPFDLNE_01017	Glucosamine-6-phosphate deaminase	1.13888026529885	2.06583357099701E-05			OCPFDLNE_00567	NADP-specific glutamate dehydrogenase	-1.19167899262102	0.005992833452751
OCPFDLNE_00409	hypothetical protein	1.02186372347079	2.20745100429737E-05			OCPFDLNE_02913	hypothetical protein	-2.35270141650551	0.005992833452751
OCPFDLNE_00926	hypothetical protein	2.30815875378528	2.20745100429737E-05			OCPFDLNE_03073	SpoOJ/ParA/ParB/RepB family protein (Fragment)	-1.74319717818091	0.006125358909065
OCPFDLNE_02723	50S ribosomal protein L31 type B	0.942456363183615	2.20745100429737E-05			OCPFDLNE_00880	Methylglyoxal reductase (NADPH-dependent)	-0.777685493575933	0.006420067334042
OCPFDLNE_02819	hypothetical protein	1.68651936772972	2.3548333179961E-05			OCPFDLNE_00360	Bacteriocin immunity protein	-1.18388130315019	0.00646029424451
OCPFDLNE_00998	Lmo0937 family membrane protein (Fragment)	2.75221102282598	2.41813722786723E-05			OCPFDLNE_02522	Cysteine desulfurase	-0.708674063729335	0.006624254130262
OCPFDLNE_02074	Fructosamine deglycase frlB	2.0818301929397	2.4775421148545E-05			OCPFDLNE_01593	Septum site-determining protein MinC	-1.65122253307085	0.006740508627546
OCPFDLNE_00410	hypothetical protein	0.719368428300046	2.87254813242814E-05			OCPFDLNE_02133	Putative membrane protein ylbC	-1.40973608496757	0.006805042826949
OCPFDLNE_00980	Lincomycin resistance ABC-F type ribosomal protection protein	1.04941978780193	2.91527846421998E-05			OCPFDLNE_02971	Cell wall surface anchor family protein (LPXTG motif)	-0.617521793653755	0.006852499010237
OCPFDLNE_02773	Peptidoglycan L-alanyl-D-glutamate endopeptidase CwlK	0.946292998864647	3.2884976129505E-05			OCPFDLNE_02071	Deoxyribose-phosphate aldolase	-1.43406512647555	0.006888884062668
OCPFDLNE_00546	Tagatose-bisphosphate aldolase	0.782526589439707	4.04178856335405E-05			OCPFDLNE_02838	Iron-sulfur cluster carrier protein	-1.00854940257246	0.007096978638818
OCPFDLNE_02367	YetJ	1.13578706873156	4.12619067310283E-05			OCPFDLNE_02901	2-dehydro-3-deoxy-phosphogluconate aldolase	-1.22865298855249	0.007096978638818
OCPFDLNE_02857	Methyltransferase	1.36457580799031	4.13769109540325E-05			OCPFDLNE_01081	Copper homeostasis protein CutC	-1.57532439879749	0.007114193345769
OCPFDLNE_02221	hypothetical protein	0.899267013699871	4.50568737160713E-05			OCPFDLNE_02760	Formate dehydrogenase accessory sulfurtransferase FdhD	-1.27793555637436	0.007133236619359
OCPFDLNE_02146	Chaperonin	1.32758444456716	4.83158540270334E-05			OCPFDLNE_03028	Putative ABC transporter, membrane domain and ATP-binding protein	-1.71474742121654	0.00753302519407
OCPFDLNE_02925	Predicted DNA-binding protein, MmcQ/YjbR family	1.40107569722725	5.27791353076848E-05			OCPFDLNE_01023	Protease HtpX homolog	-0.949871301230661	0.007625637336152
OCPFDLNE_02926	Glyoxalase	1.25237195189771	5.45233305354277E-05			OCPFDLNE_02030	Phosphopentomutase	-0.793896699247757	0.007767191700946
OCPFDLNE_02107	Cell division protein SepF	0.993648643699971	5.9034073329589E-05			OCPFDLNE_01475	Osmotically activated L-carnitine/choline ABCtransporter permease protein OpuCB	-0.983164781109309	0.007798633777992
OCPFDLNE_02500	Putative membrane protein yuiD	1.14598017434548	6.20278180693601E-05			OCPFDLNE_00200	Septation protein spoVG	-0.721158644511695	0.008399181151782
OCPFDLNE_01521	Molecular chaperone DnaK	1.03079647872313	6.68266372985316E-05			OCPFDLNE_02714	Serine hydroxymethyltransferase	-0.740645978720925	0.008472493250999
OCPFDLNE_02927	HTH-type transcriptional activator RhaS	1.15405920518589	7.03813166339147E-05			OCPFDLNE_00419	Mannosylglycerate hydrolase	-0.645855711660615	0.008650646537523
OCPFDLNE_00450	Truncated internalin A	0.8135071260754	7.22482508236876E-05			OCPFDLNE_01027	GTP pyrophosphokinase yjbM	-1.21422639975484	0.008728746051952
OCPFDLNE_02420	N-6 Adenine-specific DNA methylase YitW	1.27031983855921	7.76601049396486E-05			OCPFDLNE_01816	Nucleoside-diphosphate-sugar epimerase	-1.64135379539793	0.008728746051952
OCPFDLNE_01863	50S ribosomal protein L19	1.12721078369432	8.18365195138452E-05			OCPFDLNE_01430	hypothetical protein	-0.968646042017339	0.009064122336673
OCPFDLNE_02800	hypothetical protein	1.74554745439123	9.35800015232899E-05			OCPFDLNE_01784	Cell-shape determining protein MreBH	-0.864164013079406	0.009770550088184
OCPFDLNE_02798	hypothetical protein	1.23344744196546	0.000100332070524			OCPFDLNE_02876	50S ribosomal protein L24	-0.733260424660037	0.009859509209333
OCPFDLNE_01182	ATP-dependent Clp protease proteolytic subunit	1.71307202514917	0.000101766264688			OCPFDLNE_01135	Pyruvate carboxylase	-0.605764669639644	0.010172581848578
OCPFDLNE_02364	hypothetical protein	2.30552254307757	0.000121716552907			OCPFDLNE_01069	Aminotransferase class I/II-fold pyridoxal phosphate-dependent enzyme	-1.57266505122399	0.010301622946675
OCPFDLNE_02078	PTS system mannose-specific EIIAB component	2.54391999740826	0.000140984591854			OCPFDLNE_01143	Teichoic acid biosynthesis protein (Fragment)	-0.728415280690564	0.01038271455329
OCPFDLNE_02746	Predicted integral membrane protein	1.13267655913971	0.000153184343129			OCPFDLNE_01713	hypothetical protein	-0.604070539462338	0.01038271455329
OCPFDLNE_02219	hypothetical protein	0.98599653248241	0.00015674752523			OCPFDLNE_01338	Peptidoglycan-N-acetylmuramate O-acetyltransferase	-0.650093116384717	0.011282991029983
OCPFDLNE_02777	hypothetical protein	0.867817228284766	0.000164236996091			OCPFDLNE_01657	Putative aminopeptidase ytoP	-0.813875391157082	0.011664649641085
OCPFDLNE_02106	Yggt family protein (Fragment)	1.33106116162745	0.000182795775921			OCPFDLNE_02526	hypothetical protein	-1.23500904666523	0.011778668675241
OCPFDLNE_02561	Preprotein translocase subunit SecG	1.45698071973705	0.000186432323274			OCPFDLNE_01569	Sporulation-specific N-acetylmuramoyl-L-alanine amidase	-0.609183700374121	0.012153200879084
OCPFDLNE_01350	Cell division suppressor protein YneA	1.81934131467149	0.000194883441523			OCPFDLNE_01362	Isoprenyl transferase	-1.27329089966433	0.01256350713574
OCPFDLNE_03017	ADP-ribose-binding protein	1.3638113591696	0.000200983381536			OCPFDLNE_02882	50S ribosomal protein L22	-0.667558962631261	0.012957247573318
OCPFDLNE_02511	UPF0053 protein yhdP	1.21925330609172	0.000210539944723			OCPFDLNE_02266	FMN reductase	-1.45174475927703	0.013448048972988
OCPFDLNE_02370	hypothetical protein	1.0778408238427	0.000211976703634			OCPFDLNE_00190	Cell wall-binding protein YocH	-0.958444507684572	0.014115432018034
OCPFDLNE_02924	hypothetical protein	0.961684654137931	0.000284875056454			OCPFDLNE_02856	Energy-coupling factor transporter ATP-binding protein EcfA	-1.14934935664767	0.014602058652823
OCPFDLNE_02391	Putative transporter ydbO	1.63546921827116	0.000293221957152			OCPFDLNE_01186	Electron transport complex subunit RsxC	-0.808095290528426	0.015017799764522
OCPFDLNE_02785	hypothetical protein	1.17073790756684	0.000324819004388			OCPFDLNE_01323	Methylenetetrahydrofolate--tRNA-(uracil-5-)-methyltransferase TrmFO	-1.04156342124038	0.015050937964688
OCPFDLNE_02642	ATP-dependent Clp endopeptidase proteolytic subunit ClpP	1.07703546534743	0.000440177354518			OCPFDLNE_03105	Ribonuclease P protein component	-1.40681456568996	0.015235675251719
OCPFDLNE_01761	YfhP	0.651334510288317	0.000452970804887			OCPFDLNE_01417	Butyrate kinase	-0.875174253328841	0.015302614190869
OCPFDLNE_01298	UPF0750 membrane protein yxkD	2.43506405144712	0.000457159512528			OCPFDLNE_00716	Pyridoxine, pyridoxal, and pyridoxamine kinase	-0.749571074065356	0.016005885799485
OCPFDLNE_02820	hypothetical protein	1.12777098406763	0.000462835580263			OCPFDLNE_00595	Deoxyribodipyrimidine photo-lyase type I	-1.27207612130451	0.016234795870704
OCPFDLNE_02778	Phage tail tape measure protein, TP901 family, core region	0.690291535766633	0.000469074324881			OCPFDLNE_01559	Predicted dienelactone hydrolase	-1.22024079742702	0.016581083143402
OCPFDLNE_01003	DNA protection during starvation protein 2	0.62219811950752	0.000491858283011			OCPFDLNE_00313	MBL fold metallo-hydrolase	-0.659910512324653	0.016743726210711
OCPFDLNE_00056	Accessory transcriptional regulator protein C	0.755732235038093	0.000544432995747			OCPFDLNE_01109	Cyclic pyranopterin monophosphate synthase MoaC	-1.0470576743641	0.016937762628678
OCPFDLNE_00269	hypothetical protein	1.77928655987908	0.000553452097977			OCPFDLNE_01614	NADP-dependent isocitrate dehydrogenase	-0.845680598709166	0.016937762628678
OCPFDLNE_01133	hypothetical protein	1.08906602867123	0.000611940477258			OCPFDLNE_02139	Copper resistance protein CopC	-1.02687733164154	0.016937762628678
OCPFDLNE_01717	Membrane protein insertion efficiency factor YidD	1.84299741954943	0.000627511269222			OCPFDLNE_02516	Probable membrane transporter protein	-1.42428934877497	0.016937762628678
OCPFDLNE_02788	Lactobacillus delbrueckii phage mv4 main capsid protein	0.753985562988631	0.000676136774722			OCPFDLNE_02156	hypothetical protein	-1.30681295509059	0.017567780125884
OCPFDLNE_01119	hypothetical protein	1.67729848492342	0.000748062329604			OCPFDLNE_01030	Enoyl-ACP reductase	-0.768067077020324	0.019587657587626
OCPFDLNE_01549	hypothetical protein	0.884493264714251	0.000767128745314			OCPFDLNE_02041	Methanol dehydrogenase activator	-1.25015900290286	0.020013127614107
OCPFDLNE_01024	Predicted dithiol-disulfide isomerase	0.720199302965305	0.000853960389969			OCPFDLNE_03026	hypothetical protein	-0.661077264494914	0.020586420926858
OCPFDLNE_02799	hypothetical protein	1.14278347077807	0.000867411064917			OCPFDLNE_00881	Winged helix DNA-binding domain-containing protein	-3.53652788080227	0.022464653737948
OCPFDLNE_01415	DNA recombination protein RecN	0.842676047739938	0.000923136573643			OCPFDLNE_02826	Metallopeptidase ImmA	-1.16068911911676	0.022690994154082
OCPFDLNE_02980	N-acetyltransferase	1.33548508887385	0.000932833363061			OCPFDLNE_00718	Maltose transacetylase (Maltose O-acetyltransferaseacetyltransferase)	-1.58581059992545	0.022858981693806
OCPFDLNE_01118	Dihydrolipoyl dehydrogenase	0.78950846984677	0.001022255548199			OCPFDLNE_02024	Two-component system response regulator ResD	-0.646319416816348	0.024768668864341
OCPFDLNE_02228	hypothetical protein	1.02781237856135	0.001022255548199			OCPFDLNE_01089	Polyisoprenyl-teichoic acid--peptidoglycan teichoic acid transferase TagU	-1.23317626900637	0.025003229269311
OCPFDLNE_00445	PTS system fructose-specific EIIB'BC component	2.21737474204712	0.001025688864738			OCPFDLNE_02585	hypothetical protein	-1.37214871710639	0.025689717989512
OCPFDLNE_02416	Intracellular proteinase	0.73342447148274	0.001155052929034			OCPFDLNE_01927	Carboxy-terminal processing protease CtpA	-0.792587118486594	0.026656341604484
OCPFDLNE_02507	Disulfide oxidoreductase YuzD	0.732923116025226	0.001292831663692			OCPFDLNE_00387	hypothetical protein	-0.769957704919655	0.026925948223471
OCPFDLNE_01445	Putative competence-damage inducible protein	1.78336252271554	0.001331884155481			OCPFDLNE_01381	hypothetical protein	-0.765714148667075	0.027268960203036
OCPFDLNE_02858	Acetamidase	0.977273468549091	0.001355118348399			OCPFDLNE_02072	Deoxyribonucleoside regulator	-2.16244673239974	0.027268960203036
OCPFDLNE_02143	hypothetical protein	1.58346787822348	0.001410775481154			OCPFDLNE_00941	Alanine racemase	-1.61669393682711	0.027311179662515
OCPFDLNE_02040	ABC transporter (ATP-binding protein)	1.58263453580704	0.001419042198741			OCPFDLNE_01215	NADPH-dependent butanol dehydrogenase Adh	-1.38481811012641	0.02771971493117
OCPFDLNE_02077	PTS system mannose-specific EIIC component	3.26006612177311	0.001483457577961			OCPFDLNE_02713	Uracil phosphoribosyltransferase	-1.04197767331807	0.027991823490697
OCPFDLNE_02747	Bifunctional pyrazinamidase/nicotinamidase	0.8360593424772	0.001518139150823			OCPFDLNE_02138	Conserved membrane protein in copper uptake YcnI	-0.810990393599659	0.028027305458109
OCPFDLNE_01314	Trigger factor	0.678351577457878	0.001557974978616			OCPFDLNE_01547	Endolytic murein transglycosylase	-0.814761378132402	0.028118029886597
OCPFDLNE_02782	Ig domain-containing protein	0.764336821628456	0.001561151327593			OCPFDLNE_01151	Teichoic acid glycerol-phosphate primase	-0.971779335394145	0.029168905013604
OCPFDLNE_02766	hypothetical protein	2.0530480296764	0.001561755584995			OCPFDLNE_00942	EndoA inhibitor	-0.642024592663546	0.029188776146331
OCPFDLNE_02801	Single-stranded DNA-binding protein 3	0.889549751965864	0.001561755584995			OCPFDLNE_00966	hypothetical protein	-0.934696688687956	0.029188776146331
OCPFDLNE_00853	hypothetical protein	0.698372292716175	0.001625344364995			OCPFDLNE_00563	Phosphoglycerate mutase	-0.767867654473391	0.03060263040988
OCPFDLNE_00707	IgA FC receptor	0.64438112079138	0.001661146100439			OCPFDLNE_02885	50S ribosomal protein L23	-0.690476334335914	0.03060263040988
OCPFDLNE_00784	hypothetical protein	1.17208933207877	0.001686165363845			OCPFDLNE_01485	Aspartate-semialdehyde dehydrogenase	-0.837096753441618	0.030683491925393
OCPFDLNE_02428	YhzC	1.37911561638409	0.001808134772743			OCPFDLNE_00515	Capsule biosynthesis protein CapA	-1.49969385736856	0.030769047618986
OCPFDLNE_02817	DNA-binding domain-containing protein	0.792464183214038	0.001971226565332			OCPFDLNE_00693	Surface antigen negative regulator Par	-2.60411094425807	0.030769047618986
OCPFDLNE_02784	hypothetical protein	0.938702854173737	0.001985251606017			OCPFDLNE_02957	Putative multifunctional methylglyoxal reductase	-0.909884857837604	0.031539925721661
OCPFDLNE_01348	hypothetical protein	0.732190156785957	0.002079956134246			OCPFDLNE_01325	ATP-dependent protease subunit HslV	-0.837594547725344	0.032050431430828
OCPFDLNE_01203	Propanediol utilization microcompartment protein PduA	0.858028067389847	0.002272131330489			OCPFDLNE_00532	ATP synthase subunit alpha	-1.08839361307548	0.032350090403883
OCPFDLNE_02582	hypothetical protein	1.14742075360496	0.002324090856495			OCPFDLNE_00826	Acryloyl-CoA reductase	-0.884188883443655	0.033002819666304
OCPFDLNE_01132	hypothetical protein	1.69510384690253	0.002372764136762			OCPFDLNE_01484	Aspartokinase	-0.681619496167267	0.03329726573733
OCPFDLNE_00206	Cholesterol-dependent cytolysin listeriolysin O	1.17479108541383	0.002387653008696			OCPFDLNE_02935	Potassium-transporting ATPase KdpC subunit	-1.37663934443433	0.033801321772088
OCPFDLNE_00268	50S ribosomal protein L10	1.09151363173905	0.002387653008696			OCPFDLNE_03052	Nucleoid occlusion protein	-0.783443029772833	0.033895219213029
OCPFDLNE_02783	hypothetical protein	0.859351523128475	0.002406223170294			OCPFDLNE_02009	GTP cyclohydrolase I FolE	-1.00038411475286	0.034319145932827
OCPFDLNE_00586	Transcriptional coactivator p15 (Pc4)	0.945838835684705	0.002424349146417			OCPFDLNE_02535	Spx/MgsR family transcriptional regulator	-0.607090806112122	0.034512387841466
OCPFDLNE_02319	Predicted dehydrogenase	1.37383187172554	0.00250414301098			OCPFDLNE_00471	Regulatory ATPase RavA	-1.09914788173922	0.034623157377251
OCPFDLNE_01508	DNA recombination protein RecO	0.958254274634482	0.002508072425419			OCPFDLNE_00225	Type III pantothenate kinase	-1.02708738466692	0.034860962418247
OCPFDLNE_00616	ABC transporter transmembrane region	0.780794532227867	0.002782812362074			OCPFDLNE_00320	PTS sugar transporter subunit IIC	-1.45898814843803	0.035059732622246
OCPFDLNE_02809	DNA replication protein DnaD	0.879500711347687	0.002782812362074			OCPFDLNE_02348	Oligoendopeptidase F	-0.637357533650457	0.035059732622246
OCPFDLNE_01184	hypothetical protein	1.0691522594189	0.002868139156803			OCPFDLNE_01929	Heavy metal translocating P-type ATPase	-0.612562738010977	0.035456142322885
OCPFDLNE_00296	Crp/Fnr family transcriptional regulator	1.40917251365131	0.002948008887085			OCPFDLNE_02011	Tyrosine-protein phosphatase	-1.04213773870352	0.035541888224638
OCPFDLNE_02818	hypothetical protein	0.692212598867677	0.003227586384951			OCPFDLNE_02732	Lipid kinase	-0.822740495154287	0.036274444241997
OCPFDLNE_00302	Anaerobic ribonucleoside-triphosphate reductase activating protein (Fragment)	1.79025884520378	0.003247175054327			OCPFDLNE_01106	Molybdopterin guanine dinucleotide biosynthesis accessory protein MobB	-0.935764873740512	0.036275476559882
OCPFDLNE_02108	YggS family pyridoxal phosphate-dependent enzyme (Fragment)	0.729350116806225	0.003247175054327			OCPFDLNE_02095	Isoleucine--tRNA ligase	-1.00060911281585	0.036275476559882
OCPFDLNE_02564	hypothetical protein	3.04126387035881	0.003247175054327			OCPFDLNE_00698	LTA synthase family protein	-0.715971014232456	0.036904403583276
OCPFDLNE_00745	Flagellin	4.86672720755775	0.003258575448813			OCPFDLNE_02754	Alpha/beta hydrolase	-1.33036667055174	0.036904403583276
OCPFDLNE_02224	Phage major tail protein, TP901-1 family	1.30521435294436	0.003265687427434			OCPFDLNE_02251	Galactitol-specific phosphotransferase enzyme IIB component	-0.727348838299409	0.037173094034444
OCPFDLNE_01630	hypothetical protein	0.778384139172125	0.003443996639118			OCPFDLNE_03027	ABC transporter permease	-1.06346611873293	0.037535024279083
OCPFDLNE_00121	Putative toxin-antitoxin system, toxin component	1.4434601787327	0.003447040472301			OCPFDLNE_01269	Multiple antibiotic resistance protein MarR	-1.00473167555748	0.037892823203389
OCPFDLNE_02277	Maltodextrose utilization protein MalA	0.854806110694475	0.003568694571546			OCPFDLNE_01698	Putative drug efflux ABC transporter, ATP-binding and permease protein	-1.60020112478462	0.038706022181886
OCPFDLNE_02215	Peptidoglycan L-alanyl-D-glutamate endopeptidase CwlK	1.01176272951776	0.003651844447761			OCPFDLNE_00979	PRD domain-containing protein	-1.06900963910226	0.040780526538691
OCPFDLNE_00600	Formate-nitrite transporter	1.69124104310766	0.00385004925997			OCPFDLNE_01965	hypothetical protein	-1.38646514430924	0.040999847111426
OCPFDLNE_02768	hypothetical protein	1.38854938454262	0.004480428756063			OCPFDLNE_02004	Chorismate synthase	-1.29839186226026	0.041610285005949
OCPFDLNE_02142	hypothetical protein	1.12142953967077	0.004541801045036			OCPFDLNE_02651	UDP-glucose 4-epimerase GalE	-0.939021458282096	0.042816200572146
OCPFDLNE_02111	Cell division protein DivIB	1.38038517965429	0.004826408855938			OCPFDLNE_02070	Ribose operon repressor	-1.14120241558874	0.043229992339393
OCPFDLNE_02075	Glucosamine 6-phosphate synthetase, contains amidotransferase and phosphosugar isomerase domains	2.01502081364785	0.004972952328546			OCPFDLNE_00158	High-affinity zinc uptake system binding-protein ZnuA	-2.08074263788131	0.043447463794443
OCPFDLNE_03079	Nitroreductase	3.65812189007909	0.005479223914192			OCPFDLNE_02129	Pantetheine-phosphate adenylyltransferase	-1.7312401164289	0.043447463794443
OCPFDLNE_02076	PTS system mannose-specific transporter subunit IID	3.2248852026462	0.005515855555543			OCPFDLNE_01360	Uridylate kinase	-0.775567259652314	0.044011035798657
OCPFDLNE_02770	Cro/C1-type-helix-turn-helix domain-containing protein	1.60077861646619	0.005529310485175			OCPFDLNE_01957	30S ribosomal protein S14	-0.951119841491702	0.044030844439269
OCPFDLNE_02318	General stress response protein CsbD	1.96036536368058	0.005532855334768			OCPFDLNE_00965	Laac	-0.801863063153748	0.044259277742001
OCPFDLNE_00393	hypothetical protein	1.99487767253405	0.005689909479008			OCPFDLNE_01328	Putative acyl-CoA thioesterase YneP	-1.06158168770347	0.044593142286493
OCPFDLNE_01179	HTH-type transcriptional regulator AdhR	1.26709251651038	0.00578551023263			OCPFDLNE_03074	D-isomer specific 2-hydroxyacid dehydrogenase NAD-binding	-0.768308376245094	0.045179076602974
OCPFDLNE_01754	PerR peroxide-sensing regulator	0.838433537993207	0.005992833452751			OCPFDLNE_02336	Putative HTH-type transcriptional regulator YxbF	-1.4845449077625	0.045305051602274
OCPFDLNE_01214	Propanediol utilization protein PduX	2.69407704105245	0.006126349212944			OCPFDLNE_01261	Glutamyl aminopeptidase	-0.719780822599968	0.045594129315383
OCPFDLNE_02279	Maltodextrin transport system permease protein MalC	0.836406566865861	0.006126349212944			OCPFDLNE_01605	Glutamyl-tRNA reductase	-0.646484801813631	0.046095640705185
OCPFDLNE_01207	Carbon dioxide concentrating mechanism protein CcmL	1.27372605744948	0.006252081645438			OCPFDLNE_02899	Cell wall assembly/cell proliferation coordinating protein, KNR4-like protein	-0.875845153138822	0.046513867442247
OCPFDLNE_01528	30S ribosomal protein S20	1.6399453190705	0.006252081645438			OCPFDLNE_02096	Cell division initiation protein DivIVA	-0.609920079971014	0.047468983812744
OCPFDLNE_02214	hypothetical protein	2.4337402719543	0.006252081645438			OCPFDLNE_01497	Probable endonuclease 4	-0.849104793660988	0.04814673750446
OCPFDLNE_00203	Ribose-phosphate pyrophosphokinase	0.940171901117135	0.006524368410543			OCPFDLNE_01695	hypothetical protein	-0.681651742962598	0.048561415578133
OCPFDLNE_00054	Regulator	0.613449811261556	0.00696018193455			OCPFDLNE_01373	YlxP	-0.735018168722873	0.048782678635461
OCPFDLNE_00446	Mannosylglycerate hydrolase	1.15578376581479	0.00701542287174			OCPFDLNE_00415	ATPase	-0.928385123115742	0.049073365588526
OCPFDLNE_02426	ATP-dependent helicase/nuclease subunit A	0.761555392952355	0.007096978638818			OCPFDLNE_01932	Purine nucleoside phosphorylase DeoD-type	-0.665297115460916	0.049073365588526
OCPFDLNE_00866	Subtilase	1.08207780390172	0.007378858425579
OCPFDLNE_02780	hypothetical protein	0.768520435805882	0.007524073123597
OCPFDLNE_02781	Kappa-carrageenase	0.830808721457615	0.00753302519407
OCPFDLNE_00989	Putative cysteine protease ywpE	0.938055335184209	0.007692319276075
OCPFDLNE_00725	YdaT	2.61577757029087	0.007749075703881
OCPFDLNE_00202	Bifunctional UDP-N-acetylglucosamine diphosphorylase/glucosamine-1-phosphate N-acetyltransferase GlmU	0.793991635836666	0.007798633777992
OCPFDLNE_02189	hypothetical protein	1.12123926320744	0.008056821512242
OCPFDLNE_02235	hypothetical protein	0.812310271384661	0.008320820248484
OCPFDLNE_01577	Preprotein translocase subunit YajC	1.29937819500584	0.008381736271425
OCPFDLNE_02486	Putative hemin import ATP-binding protein HrtA	1.11166986232082	0.008582355218716
OCPFDLNE_01277	Thioredoxin	0.743928911872738	0.008640286860667
OCPFDLNE_03010	Putative drug efflux/lipid export ABC transporter, ATP-binding and permease protein	1.5399328269876	0.008723689184154
OCPFDLNE_00477	hypothetical protein	0.849408423509662	0.008728746051952
OCPFDLNE_02205	hypothetical protein	3.47095897740603	0.008783407641879
OCPFDLNE_01124	hypothetical protein	1.60767311324938	0.009079786176243
OCPFDLNE_02278	Maltodextrin transport system permease protein mdxG	0.904807212491329	0.009179593708254
OCPFDLNE_02804	hypothetical protein	0.909196057771498	0.009838615228531
OCPFDLNE_01629	Acetate kinase	0.826855345127961	0.009859509209333
OCPFDLNE_03080	Thioredoxin	0.882887427558012	0.010087624949505
OCPFDLNE_01032	D-alanyl carrier protein	1.01512269921837	0.01038271455329
OCPFDLNE_00581	Mannoside-phospho-beta-d-glucosidase	1.3997904996025	0.010602138487285
OCPFDLNE_00828	hypothetical protein	0.964824165721737	0.011043483779431
OCPFDLNE_02786	Putative head-tail connector protein	0.733640724973121	0.011767287347016
OCPFDLNE_02810	hypothetical protein	0.688295833139865	0.012153200879084
OCPFDLNE_01588	50S ribosomal protein L27	0.838459777991682	0.012423462696682
OCPFDLNE_01873	30S ribosomal protein S16	0.816325765900163	0.01256350713574
OCPFDLNE_02906	Ascorbate-specific phosphotransferase enzyme IIA component	0.957114251340107	0.012575028106955
OCPFDLNE_03019	hypothetical protein	1.78478250542167	0.013000669773753
OCPFDLNE_02223	hypothetical protein	1.01089232312083	0.014039966229119
OCPFDLNE_02234	Phage portal protein	0.756435192755982	0.014602058652823
OCPFDLNE_02974	Cytochrome bd ubiquinol oxidase subunit II	0.669085665951304	0.014602058652823
OCPFDLNE_02510	Low temperature requirement protein C	1.0007231706199	0.014763418366205
OCPFDLNE_02795	hypothetical protein	1.40253470871324	0.014763418366205
OCPFDLNE_00267	Ribosomal protein (Fragment)	0.857692511231944	0.015255340752985
OCPFDLNE_02218	Phage baseplate upper protein	0.774136513001658	0.016233688882838
OCPFDLNE_01858	50S ribosomal protein L20	1.27180674174844	0.016343233345129
OCPFDLNE_02220	hypothetical protein	1.17248862006271	0.016426673100056
OCPFDLNE_01501	SAM-dependent methyltransferase	1.18286738689792	0.016937762628678
OCPFDLNE_02232	hypothetical protein	0.948327342564324	0.017478080907062
OCPFDLNE_00442	PRD/PTS system IIA 2 domain-containing regulatory protein	0.980185381134442	0.017681161299008
OCPFDLNE_01210	Propanol dehydrogenase PduQ	0.668435429945573	0.0179143937361
OCPFDLNE_02904	Ascorbate-specific phosphotransferase system enzyme IIC component	0.665659630546852	0.0179143937361
OCPFDLNE_00560	Predicted signal-transduction protein containing cAMP-binding and CBS domains	0.609857412300168	0.018344492359988
OCPFDLNE_01872	KH domain-containing protein	2.42499766420899	0.018407580388561
OCPFDLNE_03067	Catalyzes the cleavage of p-aminobenzoyl-glutamate to p-aminobenzoate and glutamate, subunit A	2.02609252360473	0.018649514526356
OCPFDLNE_02423	Membrane protein YitT	1.08374125494406	0.018783760990086
OCPFDLNE_01208	ATP/cobalamin adenosyltransferase	0.63249775457066	0.019587657587626
OCPFDLNE_00617	Thiosulfate sulfurtransferase GlpE	0.800122966507987	0.020037895064617
OCPFDLNE_02347	hypothetical protein	1.55581501256106	0.020098792730005
OCPFDLNE_00951	Indirect negative regulation of sigma B dependent gene expression	0.778551221963895	0.020453649478139
OCPFDLNE_01206	Propanediol utilization protein PduM	0.962353590193901	0.02123464090942
OCPFDLNE_02051	DNA polymerase IV	0.730667384645715	0.022917028345283
OCPFDLNE_00052	30S ribosomal protein S18	1.76277458339664	0.023479292589722
OCPFDLNE_02802	hypothetical protein	0.855311442173532	0.023479292589722
OCPFDLNE_02765	HTH-type transcriptional repressor NemR	2.17157170595762	0.024789241913019
OCPFDLNE_00025	Putative phosphosugar isomerase/binding protein	2.49048425428969	0.024879051825446
OCPFDLNE_00827	Diacylglycerol kinase catalytic subunit	0.663904353980861	0.025248393018553
OCPFDLNE_02039	ABC transporter permease	1.17985583846484	0.025695009295228
OCPFDLNE_01377	30S ribosomal protein S15	0.666121886061096	0.025893919258383
OCPFDLNE_01779	Aminoglycoside 3-N-acetyltransferase	1.15087740297656	0.026125005426271
OCPFDLNE_01826	Glutamyl-tRNA amidotransferase	0.889372552280027	0.026599414622275
OCPFDLNE_00331	Low specificity L-threonine aldolase	0.97727621241953	0.027052337724449
OCPFDLNE_01981	CCA-adding enzyme	0.711767475849794	0.027726558800308
OCPFDLNE_00301	Class III anaerobic ribonucleoside-triphosphate reductase catalytic subunit	0.648293891805523	0.028027305458109
OCPFDLNE_01190	Alpha-ribazole-5-phosphate synthase CblS	0.892856413715713	0.028226461663189
OCPFDLNE_02983	MarR family transcriptional regulator	1.99838192785976	0.029188776146331
OCPFDLNE_01021	Protease	1.42878543220895	0.030650080342851
OCPFDLNE_01245	Uroporphyrinogen-III C-methyltransferase	0.70407405234505	0.031181225877932
OCPFDLNE_01299	hypothetical protein	0.745559624125223	0.031353480404514
OCPFDLNE_02073	PTS system mannose-specific transporter subunits IIA	2.40612471316645	0.031353480404514
OCPFDLNE_02509	Putative nitrogen fixation protein YutI	1.04344820332908	0.033002819666304
OCPFDLNE_01050	Transcriptional activatory protein BadR	1.34850903178997	0.035094556842038
OCPFDLNE_00482	Antibiotic resistance protein VanZ	1.98167789694194	0.035810051754389
OCPFDLNE_02337	hypothetical protein	1.22624309927221	0.036393737625073
OCPFDLNE_02124	50S ribosomal protein L32	1.4881856628632	0.036425514804797
OCPFDLNE_03018	Energy-dependent translational throttle protein EttA	1.48472261928942	0.036904403583276
OCPFDLNE_01822	Molybdate metabolism regulator	0.967033278334146	0.037173094034444
OCPFDLNE_02821	hypothetical protein	0.734044597526003	0.037909888518324
OCPFDLNE_02739	4-oxalocrotonate tautomerase	1.69816922681365	0.039688339434962
OCPFDLNE_02431	PTS system fructose-specific transporter subunit IIABC	0.935554405196551	0.040608769044317
OCPFDLNE_02226	hypothetical protein	1.01401954460071	0.040683840850568
OCPFDLNE_01045	Transcriptional regulatory protein YpdB	1.16454723944997	0.040780526538691
OCPFDLNE_01980	Bifunctional ligase/repressor BirA	0.792996272021345	0.041146467026786
OCPFDLNE_02807	DUF1642 domain-containing protein (Fragment)	0.625666797169061	0.044259277742001
OCPFDLNE_00358	Inorganic pyrophosphatase	1.90606057358292	0.045174500250239
OCPFDLNE_02229	hypothetical protein	1.35457807037743	0.045338404678662
OCPFDLNE_00724	hypothetical protein	0.614857540669178	0.046105618000542
OCPFDLNE_02506	hypothetical protein	1.62087814859502	0.046204371231171
OCPFDLNE_01479	ATPase components of ABC transporters with duplicated ATPase domains	0.674253594851716	0.047604240059662
OCPFDLNE_02362	Ketoacyl-ACP synthase III	0.678219858195836	0.047604240059662
OCPFDLNE_02430	hypothetical protein	1.20959840510492	0.048484222311204

## Sheet: T4_30min
Upregulated genes at T4(30 min) 200 MPa treatment in L. monocytogenes RO15						Downregulated genes at T4(30 min) 200 MPa treatment in L. monocytogenes RO15
Locus_tag	Product	log2FoldChange	padj			Locus_tag	Product	log2FoldChange	padj
OCPFDLNE_01058	ATP-dependent Clp protease ATP-binding subunit ClpE	3.97044819382382	2.81499990010919E-62			OCPFDLNE_00369	Putative glycerol transporter	-3.34386534778557	3.45447245179525E-26
OCPFDLNE_02744	hypothetical protein	4.36921652868145	1.57967330889855E-54			OCPFDLNE_02118	Ribosomal RNA small subunit methyltransferase H	-2.78130923573697	1.13779237042224E-21
OCPFDLNE_00053	Peptidase propeptide and ypeb domain subfamily	3.08204943636355	1.21506677822346E-44			OCPFDLNE_02948	hypothetical protein	-2.00114504863968	1.48993454385167E-21
OCPFDLNE_02918	D-arabitol-phosphate dehydrogenase	3.1870532703777	3.03338749379367E-40			OCPFDLNE_00589	Invasion associated secreted endopeptidase	-2.02984786841882	3.00378163437554E-21
OCPFDLNE_00193	hypothetical protein	2.98530501602944	5.9627233500083E-32			OCPFDLNE_00370	Protein-lysine deacetylase	-4.17171602778828	1.02379207320645E-19
OCPFDLNE_02068	Alpha-acetolactate decarboxylase	2.75572207663903	4.56610565777555E-28			OCPFDLNE_00457	Penicillin-binding transpeptidase domain-containing protein (Fragment)	-2.39797831277685	1.34928984200907E-17
OCPFDLNE_02919	Sugar-phosphate dehydrogenase	2.57025431850169	4.8441312651003E-28			OCPFDLNE_00221	Cell division protein DivIC	-1.94284844611804	4.32849705209344E-16
OCPFDLNE_01411	Cold shock protein CspC	3.22479151138107	2.15176362649142E-27			OCPFDLNE_01933	hypothetical protein	-3.2125832888384	1.51393586554531E-15
OCPFDLNE_02929	Putative sugar phosphate isomerase YwlF	2.34667845959271	2.59865362785524E-27			OCPFDLNE_00112	ChiB	-1.93080958596356	9.28321026818545E-15
OCPFDLNE_00451	Internalin B	2.66886789860606	4.20488317664289E-26			OCPFDLNE_01942	Phosphotransferase yqfL	-2.39748349583332	1.27562291945364E-14
OCPFDLNE_01016	N-acetylglucosamine-6-phosphate deacetylase	2.23111472642369	9.18201000967339E-26			OCPFDLNE_01941	Control catabolite protein of gluconeogenesis	-2.69567537463832	1.36270937784158E-13
OCPFDLNE_02920	PTS system galactitol-specific transporter subunit IIC	2.93034023798579	1.03820139207902E-24			OCPFDLNE_01105	Molybdopterin molybdenumtransferase MoeA	-2.20967547734801	2.68110933693372E-13
OCPFDLNE_03078	hypothetical protein	2.33811990627526	2.80145082835652E-24			OCPFDLNE_00200	Septation protein spoVG	-1.55034132418392	5.46239396956361E-13
OCPFDLNE_00309	PhoP family transcriptional regulator	2.27895454079943	5.72810838244497E-24			OCPFDLNE_00367	D-erythrulose kinase	-2.14833663781204	2.30796518983977E-12
OCPFDLNE_02661	hypothetical protein	2.35939516953859	1.99245411129961E-22			OCPFDLNE_00885	Fructose-bisphosphatase class III	-1.48428978233224	2.72543390149764E-12
OCPFDLNE_00514	Universal stress protein UspA	2.34715265197538	2.34661281982993E-22			OCPFDLNE_01216	Probable transcriptional regulatory protein pdtaR	-2.45973342484286	6.21666080289952E-12
OCPFDLNE_02750	hypothetical protein	2.46204845967777	5.61357421482928E-22			OCPFDLNE_00361	Transketolase	-1.82217094456158	6.30204334139109E-12
OCPFDLNE_01791	Lichenan-specific phosphotransferase enzyme IIA component	2.70810983504395	7.71611793282074E-22			OCPFDLNE_02009	GTP cyclohydrolase I FolE	-3.58643525753829	1.63950603738598E-11
OCPFDLNE_02239	Serine-aspartate repeat-containing protein F	1.95052473508507	5.0938996289268E-21			OCPFDLNE_00366	PEP-dependent dihydroxyacetone kinase, ADP-binding subunit DhaL	-2.17339591722232	4.45026474718892E-11
OCPFDLNE_02915	Transketolase	2.06546876692518	3.30966582749257E-20			OCPFDLNE_02110	Cell division protein FtsA	-1.87914611756213	7.85070293071569E-11
OCPFDLNE_01304	hypothetical protein	2.59942404803286	4.22372883567548E-20			OCPFDLNE_01947	Phosphomannomutase/phosphoglucomutase	-2.43492168038022	1.29456972553999E-10
OCPFDLNE_01523	Heat-inducible transcriptional repressor HrcA	2.96762392578782	5.00976426023351E-20			OCPFDLNE_01583	Transcriptional regulator	-2.06640159808241	5.09179100573326E-10
OCPFDLNE_02743	hypothetical protein	5.45549887098423	6.25318603005434E-19			OCPFDLNE_00943	mRNA interferase	-1.92994520040144	5.71790100317313E-10
OCPFDLNE_02923	Transcriptional regulator MtlR	1.74468157360218	2.38746611121327E-17			OCPFDLNE_01395	Glycine cleavage system aminomethyltransferase GcvT	-1.42336182857755	6.28679101239948E-10
OCPFDLNE_02642	ATP-dependent Clp endopeptidase proteolytic subunit ClpP	2.0545243210654	2.65802030459517E-17			OCPFDLNE_01627	Alanine dehydrogenase	-1.23042499785188	6.28679101239948E-10
OCPFDLNE_01790	Outer surface protein	2.17762239969647	7.61728451369513E-17			OCPFDLNE_00415	ATPase	-2.13473380831395	1.12822687268879E-09
OCPFDLNE_02569	Glyceraldehyde-3-phosphate dehydrogenase	1.90795289111727	8.43433774128453E-17			OCPFDLNE_00649	hypothetical protein	-3.79553894135309	1.28253740565292E-09
OCPFDLNE_01182	ATP-dependent Clp protease proteolytic subunit	2.46173409227686	2.78620937176576E-16			OCPFDLNE_01436	Putative sugar uptake ABC transporter, substrate-binding protein surface lipoprotein CD4+ T cell-stimulating antigen	-1.3667183624586	3.7195157420101E-09
OCPFDLNE_01574	YrvD	2.38064040600843	2.78620937176576E-16			OCPFDLNE_02119	Cell division/cell wall cluster transcriptional repressor MraZ	-1.90151592699877	3.7195157420101E-09
OCPFDLNE_00287	ArgE/DapE family deacylase	1.61079503147301	3.59454074713514E-16			OCPFDLNE_00138	Bifunctional metallophosphatase/5'-nucleotidase	-1.47597244507149	4.43654820287108E-09
OCPFDLNE_02564	hypothetical protein	2.11647849570798	4.08899936030332E-16			OCPFDLNE_02692	Transcriptional regulator ywtF	-2.00639887487763	7.056983427925E-09
OCPFDLNE_02928	Universal stress protein UspA	1.71589922362702	1.05918377864243E-15			OCPFDLNE_02581	hypothetical protein	-1.77838709056508	7.81826195250153E-09
OCPFDLNE_02318	General stress response protein CsbD	2.26929566698025	1.51393586554531E-15			OCPFDLNE_00368	Putative glycerol transporter	-2.25566614505627	8.05875803357303E-09
OCPFDLNE_02939	PTS lactose transporter subunit IIC	1.76651589643376	1.71895187151178E-15			OCPFDLNE_00362	Probable transaldolase	-1.70521776680155	2.08794561518734E-08
OCPFDLNE_01090	Ribonuclease J	2.29639916791285	2.77255057199083E-15			OCPFDLNE_00365	Triosephosphate isomerase	-1.88385254016683	2.08794561518734E-08
OCPFDLNE_01301	Alpha-phosphotrehalase	1.9058042637492	9.13607271326683E-15			OCPFDLNE_01571	GTP pyrophosphokinase	-1.66013220958059	2.44810310528285E-08
OCPFDLNE_01130	Translational GTPase TypA	2.372654967036	1.0010234316171E-14			OCPFDLNE_01418	Dihydrolipoyl dehydrogenase	-1.53797373292239	3.05532637169072E-08
OCPFDLNE_01013	hypothetical protein	1.94964833832225	1.38477790703224E-14			OCPFDLNE_02681	Cell division ABC transporter ATP-binding protein FtsE	-1.75720553127983	3.33216036077758E-08
OCPFDLNE_02584	AP2 domain-containing protein (Fragment)	1.86446140916189	1.8862809029355E-14			OCPFDLNE_00363	Dehydrogenases with different specificities	-1.79962710189323	3.66435200025659E-08
OCPFDLNE_02402	Methylated-DNA--protein-cysteine S-methyltransferase	1.98788573307251	5.70570737525502E-14			OCPFDLNE_00481	Transcription activator, putative	-1.87965714150292	7.34128765624904E-08
OCPFDLNE_01055	hypothetical protein	2.45647245732434	7.20228807854783E-14			OCPFDLNE_00140	Inosine-5'-monophosphate dehydrogenase	-1.83083599382531	8.05397765613171E-08
OCPFDLNE_02145	60 kDa chaperonin	1.59459163517814	7.20228807854783E-14			OCPFDLNE_01934	Putative oxidoreductase YceM	-1.85381057811001	9.31801006505353E-08
OCPFDLNE_02953	Phosphoenolpyruvate-dihydroxyacetone phosphotransferase, ADP-binding subunit DhaL	1.49135494735834	1.57673164047033E-13			OCPFDLNE_01569	Sporulation-specific N-acetylmuramoyl-L-alanine amidase	-1.23968207510857	1.26364393600764E-07
OCPFDLNE_01682	hypothetical protein	1.73342061846867	2.31711284889498E-13			OCPFDLNE_02336	Putative HTH-type transcriptional regulator YxbF	-2.78219263045761	1.36025060516257E-07
OCPFDLNE_02351	Transcriptional regulator Spx	2.00908221306681	1.54944950609162E-12			OCPFDLNE_03039	Thermostable beta-glucosidase B	-1.56346466993547	2.69283022036746E-07
OCPFDLNE_02954	PTS system mannnose-specific family transporter subunit IIA	1.83403742929509	1.72955822216865E-12			OCPFDLNE_02284	hypothetical protein	-5.81636406091335	2.76981611485422E-07
OCPFDLNE_02914	Ribulose-phosphate 3-epimerase	2.20299413265417	1.97438630290598E-12			OCPFDLNE_02011	Tyrosine-protein phosphatase	-2.21288688857295	3.20858374991899E-07
OCPFDLNE_00784	hypothetical protein	2.75295814639261	5.10404137578705E-12			OCPFDLNE_00412	hypothetical protein	-2.83957666431052	3.64522668149597E-07
OCPFDLNE_02366	ATP-dependent chaperone ClpB	1.55532499185357	6.21666080289952E-12			OCPFDLNE_02251	Galactitol-specific phosphotransferase enzyme IIB component	-1.4120563898435	3.74535906952577E-07
OCPFDLNE_02922	Mannitol-specific phosphotransferase enzyme IIA component	1.78609581902473	9.23297534308677E-12			OCPFDLNE_02651	UDP-glucose 4-epimerase GalE	-2.30992619201322	3.85307333142417E-07
OCPFDLNE_01479	ATPase components of ABC transporters with duplicated ATPase domains	2.15970576308102	1.26879670567858E-11			OCPFDLNE_01417	Butyrate kinase	-1.63337802975487	8.77908012840339E-07
OCPFDLNE_02917	Ribose 5-phosphate isomerase RpiB	3.15801280199627	1.63950603738598E-11			OCPFDLNE_02523	Fe-S cluster assembly protein SufD	-1.16975101573038	9.66077483823032E-07
OCPFDLNE_02390	Arsenate reductase	1.57173768367029	3.89460326974906E-11			OCPFDLNE_00942	EndoA inhibitor	-1.17332154741279	1.24452757383994E-06
OCPFDLNE_02454	Glucosamine-6-phosphate deaminase	1.46847479909426	3.89460326974906E-11			OCPFDLNE_01993	Keto-acid formate acetyltransferase	-0.990738831590562	1.36850495881705E-06
OCPFDLNE_02417	hypothetical protein	3.41789668767453	5.32761012441866E-11			OCPFDLNE_01653	DNA translocase SftA	-1.14123870109335	1.59989920442714E-06
OCPFDLNE_02921	Galactitol-specific phosphotransferase enzyme IIB component	2.05630137908146	5.32761012441866E-11			OCPFDLNE_02269	Putative metabolite uptake ABC transporter, ATP-binding protein	-3.6749657788672	1.66701877890005E-06
OCPFDLNE_02453	HdeD family acid-resistance protein (Fragment)	1.93404062111525	5.32761012441866E-11			OCPFDLNE_01027	GTP pyrophosphokinase yjbM	-2.01916303698652	1.97069788033136E-06
OCPFDLNE_00701	hypothetical protein	1.91813720255554	5.42932914591464E-11			OCPFDLNE_01943	Pyruvate phosphate dikinase	-1.34185642173861	2.81736826260009E-06
OCPFDLNE_02858	Acetamidase	2.03333619103324	7.92295523512004E-11			OCPFDLNE_02243	hypothetical protein	-1.16116721775073	2.869432151159E-06
OCPFDLNE_02940	Lichenan-specific phosphotransferase enzyme IIA component	1.49761632548545	9.82244817268085E-11			OCPFDLNE_00371	Glucitol operon repressor	-2.52124712931918	2.91003151700408E-06
OCPFDLNE_01348	hypothetical protein	1.51457015201321	1.76563365218872E-10			OCPFDLNE_00281	Pyrimidine 5'-nucleotidase YjjG	-2.22092220011457	3.25445644450038E-06
OCPFDLNE_00450	Truncated internalin A	1.14092120029493	2.32870631814391E-10			OCPFDLNE_02713	Uracil phosphoribosyltransferase	-1.96160677111357	3.41460656712048E-06
OCPFDLNE_02660	DNA-binding transcriptional activator PspC	1.46388530798685	2.76941584186147E-10			OCPFDLNE_02714	Serine hydroxymethyltransferase	-1.2971558955709	4.27243915102878E-06
OCPFDLNE_02422	5-amino-6-(5-phospho-D-ribitylamino)uracil phosphatase YitU	1.55854490587753	3.14920713010939E-10			OCPFDLNE_01485	Aspartate-semialdehyde dehydrogenase	-1.72436527859109	4.90694614925423E-06
OCPFDLNE_02292	Crp/Fnr family transcriptional regulator	2.00207717743695	4.40151016368154E-10			OCPFDLNE_01605	Glutamyl-tRNA reductase	-1.57861181026289	5.16290715840544E-06
OCPFDLNE_02952	Phosphoenolpyruvate-dihydroxyacetone phosphotransferase dihydroxyacetone binding subunit DhaK	1.14745373595741	9.99981476607049E-10			OCPFDLNE_02275	Diadenylate cyclase	-1.27657987661491	5.31868080959918E-06
OCPFDLNE_02280	Maltodextrin-binding protein	1.60582116424461	1.4314678556139E-09			OCPFDLNE_02401	Acetoin transport repressor	-2.28822443477263	6.00942100925195E-06
OCPFDLNE_00847	hypothetical protein	1.44210901460125	1.68737868497417E-09			OCPFDLNE_00648	hypothetical protein	-3.52009777981845	6.13034284496412E-06
OCPFDLNE_02916	Ribulose phosphate epimerase	2.97054265189227	2.72754762792557E-09			OCPFDLNE_00563	Phosphoglycerate mutase	-1.47634637929737	7.87156103117912E-06
OCPFDLNE_02748	Bifunctional dihydrofolate reductase-thymidylate synthase	1.599944476005	2.72754762792557E-09			OCPFDLNE_02418	Cellobiose-specific phosphotransferase enzyme IIA component	-2.3238554812282	8.52780576888661E-06
OCPFDLNE_02051	DNA polymerase IV	1.59886589998746	3.07342597342247E-09			OCPFDLNE_02762	Formate dehydrogenase subunit alpha	-0.926119246480001	9.49238021749086E-06
OCPFDLNE_01792	Oligo-beta-mannoside-specific phosphotransferase enzyme IIB component	2.0106963996025	3.37081731954072E-09			OCPFDLNE_00710	YozB	-2.21540656156909	9.96799981727274E-06
OCPFDLNE_00974	NAD-dependent succinate-semialdehyde dehydrogenase	1.62726132301064	3.7195157420101E-09			OCPFDLNE_02521	Zinc-dependent sulfurtransferase SufU	-1.26724439103388	1.03674796846919E-05
OCPFDLNE_01704	30S ribosomal protein S2	1.46997782004846	3.88691090026898E-09			OCPFDLNE_01300	Trehalose operon transcriptional repressor	-1.89882223078516	1.09061390324995E-05
OCPFDLNE_01210	Propanol dehydrogenase PduQ	1.64339026844003	4.51446525442313E-09			OCPFDLNE_00944	RsbT co-antagonist protein RsbRA	-1.13883114777123	1.15708021494179E-05
OCPFDLNE_02487	Oligo-beta-mannoside-specific phosphotransferase enzyme IIB component	1.64537229493998	5.57676016271986E-09			OCPFDLNE_01109	Cyclic pyranopterin monophosphate synthase MoaC	-1.74273311252311	1.41291650627122E-05
OCPFDLNE_02312	Thiol reductase thioredoxin	2.25039672966417	5.78520914304934E-09			OCPFDLNE_01613	DNA polymerase I	-1.14155133341679	1.44261616007689E-05
OCPFDLNE_01208	ATP/cobalamin adenosyltransferase	1.57580455751815	6.66965216861393E-09			OCPFDLNE_01425	KDP operon response regulator KdpE	-1.50173973958328	1.57369856477545E-05
OCPFDLNE_00479	Oleate hydratase	2.53976428555429	1.44106897518319E-08			OCPFDLNE_00695	Heavy metal translocating P-type ATPase	-1.14881022648879	1.78478921572318E-05
OCPFDLNE_01014	hypothetical protein	1.61182735162584	1.61915710985156E-08			OCPFDLNE_01904	YicC-like family, N-terminal region	-1.88095370205223	1.80418341541643E-05
OCPFDLNE_03050	Transcriptional regulator, y4mF family	1.46253112089072	1.71810940965714E-08			OCPFDLNE_01952	Formate--tetrahydrofolate ligase	-1.06792746473704	1.99181520414611E-05
OCPFDLNE_01680	Bifunctional acetaldehyde-CoA/alcohol dehydrogenase	1.30858966345249	1.9294468975635E-08			OCPFDLNE_03074	D-isomer specific 2-hydroxyacid dehydrogenase NAD-binding	-1.42627782049622	2.29438339182546E-05
OCPFDLNE_00980	Lincomycin resistance ABC-F type ribosomal protection protein	1.59935171808173	2.0830953301037E-08			OCPFDLNE_02524	SUF system FeS assembly ATPase	-1.11200457186529	2.3422573793583E-05
OCPFDLNE_02279	Maltodextrin transport system permease protein MalC	1.8465760896173	2.31321612958352E-08			OCPFDLNE_01932	Purine nucleoside phosphorylase DeoD-type	-1.2723934080698	2.44163678799397E-05
OCPFDLNE_01018	hypothetical protein	1.4900267344223	2.37271228574656E-08			OCPFDLNE_00143	Oligopeptide-binding protein AppA	-1.8212228994295	2.5497825678365E-05
OCPFDLNE_02747	Bifunctional pyrazinamidase/nicotinamidase	1.5840495397358	2.42376798112943E-08			OCPFDLNE_00364	Ribose 5-phosphate isomerase B	-1.62454739285145	2.60052413136947E-05
OCPFDLNE_02771	AP2 domain-containing protein (Fragment)	1.45838961628103	2.88418620406354E-08			OCPFDLNE_01341	tRNA dimethylallyltransferase	-1.36901653910552	2.86765304855184E-05
OCPFDLNE_02092	Cold shock protein CspD	1.788699172193	3.05532637169072E-08			OCPFDLNE_00595	Deoxyribodipyrimidine photo-lyase type I	-1.92759735570877	2.88811466673932E-05
OCPFDLNE_00608	hypothetical protein	2.37658916595743	3.13889073171111E-08			OCPFDLNE_01186	Electron transport complex subunit RsxC	-1.31789630774654	3.43079510043089E-05
OCPFDLNE_01211	Glycerol uptake facilitator	1.99789675682671	3.18697433692825E-08			OCPFDLNE_01269	Multiple antibiotic resistance protein MarR	-1.81764897134198	4.38456843060984E-05
OCPFDLNE_02276	Kojibiose phosphorylase	1.54717930654396	3.25105016666042E-08			OCPFDLNE_02255	Pyridoxal 5'-phosphate synthase lyase subunit PdxS	-1.07249544776111	5.69902818319554E-05
OCPFDLNE_00581	Mannoside-phospho-beta-d-glucosidase	2.44088826101488	3.39588562911461E-08			OCPFDLNE_01328	Putative acyl-CoA thioesterase YneP	-1.68208617735911	6.06601513267645E-05
OCPFDLNE_01209	CoA-dependent propionaldehyde dehydrogenase	1.56213550194435	3.66435200025659E-08			OCPFDLNE_02733	Autolysin, amidase	-0.92318621661633	6.77390723840316E-05
OCPFDLNE_00214	L-lactate dehydrogenase	1.2307775044377	4.28094883429872E-08			OCPFDLNE_02480	Putative HTH-type transcriptional regulator YulB	-1.87681484760695	7.19532007790398E-05
OCPFDLNE_01589	YsxB	1.48571982469406	5.57009791617699E-08			OCPFDLNE_01974	Peptidase propeptide and ypeb domain subfamily	-1.82091893532906	8.17576146551121E-05
OCPFDLNE_02796	Phage transcriptional regulator	1.76335186372261	1.1357444742896E-07			OCPFDLNE_02899	Cell wall assembly/cell proliferation coordinating protein, KNR4-like protein	-1.48927346200175	8.20299420781411E-05
OCPFDLNE_01500	GTP cyclohydrolase 1 type 2 homolog	1.96765501985232	1.26364393600764E-07			OCPFDLNE_01361	Ribosome-recycling factor	-1.58468425270937	8.78614392038049E-05
OCPFDLNE_01488	hypothetical protein	1.89926412383008	1.37578011551868E-07			OCPFDLNE_00959	Iron chaperone	-2.24947854443743	9.18565513511311E-05
OCPFDLNE_00142	hypothetical protein	1.58011943623103	1.37578011551868E-07			OCPFDLNE_02711	ATP synthase subunit I	-1.0617015437391	9.22072033939978E-05
OCPFDLNE_00410	hypothetical protein	1.13736891186796	1.37578011551868E-07			OCPFDLNE_01987	Hypothetical sensory transduction histidine kinase	-2.77068820295563	9.81140539487493E-05
OCPFDLNE_02966	hypothetical protein	1.81479806366022	1.54084571433324E-07			OCPFDLNE_01593	Septum site-determining protein MinC	-2.44810879152897	9.85214311387569E-05
OCPFDLNE_02798	hypothetical protein	1.70870823367478	2.22313428922634E-07			OCPFDLNE_01882	Acyl carrier protein (Fragment)	-1.17854528029587	0.000103704418023
OCPFDLNE_02105	RNA-binding protein S4	1.56047786702382	2.68332479036602E-07			OCPFDLNE_02013	Ribosome biogenesis GTPase Der	-1.12995039022001	0.00012317976261
OCPFDLNE_02926	Glyoxalase	1.72141178251363	3.02168623671852E-07			OCPFDLNE_02680	Cell division protein FtsX	-1.36275930289941	0.000124044029374
OCPFDLNE_01703	Translation elongation factor Ts	1.4492640328263	3.08987140468864E-07			OCPFDLNE_01767	Antibiotic resistance protein VanZ	-2.43350066001901	0.000129450978203
OCPFDLNE_01648	General stress protein	1.19066213298223	3.29693976836642E-07			OCPFDLNE_01870	YlqD	-1.41901213974229	0.000148689607381
OCPFDLNE_00921	DEAD-box ATP-dependent RNA helicase CshA	3.53044244483415	7.52841152095226E-07			OCPFDLNE_02016	L-asparaginase AnsA	-1.69756502877305	0.000158628361384
OCPFDLNE_02857	Methyltransferase	1.82811157719948	8.07906424152759E-07			OCPFDLNE_00899	Translation initiation inhibitor	-2.88648714723475	0.000165999114003
OCPFDLNE_01516	GatB/Yqey domain-containing protein	1.36824659324879	9.14403602300526E-07			OCPFDLNE_02518	DUF72 domain-containing protein	-1.29379747485447	0.000192022356298
OCPFDLNE_01521	Molecular chaperone DnaK	1.36986290057252	1.16030295778426E-06			OCPFDLNE_00781	hypothetical protein	-1.0481173310984	0.000218423605969
OCPFDLNE_00853	hypothetical protein	1.24038412541182	1.51817905653206E-06			OCPFDLNE_02117	Cell division protein FtsL	-1.06861613076343	0.000233166041305
OCPFDLNE_02685	Ribosome hibernation promoting factor	1.23170791250918	1.76688195667227E-06			OCPFDLNE_01832	Heptaprenylglyceryl phosphate synthase	-1.41494135402982	0.000255942817859
OCPFDLNE_01264	HTH-type transcriptional regulator YodB	1.52197841481077	1.88635172585936E-06			OCPFDLNE_03070	hypothetical protein	-1.62034479896968	0.000261230809336
OCPFDLNE_01522	Nucleotide exchange factor GrpE	2.03880596658799	1.92967291420294E-06			OCPFDLNE_03075	Phosphoserine aminotransferase	-1.86809246952142	0.000272724767534
OCPFDLNE_01517	30S ribosomal protein S21	1.04433285971169	2.03586251733581E-06			OCPFDLNE_00937	UPF0699 transmembrane protein ydbS	-3.029856513786	0.000282567449439
OCPFDLNE_00411	hypothetical protein	1.00705328744392	2.869432151159E-06			OCPFDLNE_00459	Transcription regulatory protein MsrR	-0.947236120920417	0.000300399578815
OCPFDLNE_01116	Alpha-ketoacid dehydrogenase subunit beta	1.27783951066998	3.36350685534687E-06			OCPFDLNE_02014	Small subunit ribosomal protein S1	-0.834642294995804	0.000304436622735
OCPFDLNE_02303	Phosphomannose isomerase	2.11314918602645	3.45246113061997E-06			OCPFDLNE_01831	ATP-dependent DNA helicase PcrA	-1.0317416707351	0.000312882155039
OCPFDLNE_00249	UVR domain-containing protein (Fragment)	1.85824635352842	3.52625147166046E-06			OCPFDLNE_00386	Isopentenyl-diphosphate Delta-isomerase	-2.05880855953901	0.000394789568344
OCPFDLNE_01502	RNA polymerase sigma factor SigA	1.15903379952016	4.31109540015269E-06			OCPFDLNE_00881	Winged helix DNA-binding domain-containing protein	-3.97781865187043	0.00042358033367
OCPFDLNE_02362	Ketoacyl-ACP synthase III	1.59739253714087	4.89880585843963E-06			OCPFDLNE_02163	hypothetical protein	-2.02192440292351	0.00042358033367
OCPFDLNE_02141	Large-conductance mechanosensitive channel	1.11080952285632	5.10583354722853E-06			OCPFDLNE_01973	Pyridoxal phosphate-dependent aminotransferase	-1.31492918584919	0.000435960785612
OCPFDLNE_00823	Transcriptional repressor of the arabinose operon	1.88973119199356	5.56778062604064E-06			OCPFDLNE_00330	DUF3578 domain-containing protein (Fragment)	-3.3273509472488	0.000439702860591
OCPFDLNE_02817	DNA-binding domain-containing protein	1.18712518595908	6.91236520475874E-06			OCPFDLNE_01281	Glutamate racemase	-1.88382873483272	0.000452734798311
OCPFDLNE_01683	ABC-type sugar transport system, ATPase component	1.2297641895378	7.56585319952589E-06			OCPFDLNE_03001	Transaldolase	-0.936475519730554	0.000536789726416
OCPFDLNE_02769	hypothetical protein	2.05721389078361	8.34562155831612E-06			OCPFDLNE_01107	Molybdenum cofactor biosynthesis protein MoaE	-1.35939476386334	0.000551164701693
OCPFDLNE_02784	hypothetical protein	1.20323198744848	8.34562155831612E-06			OCPFDLNE_00430	hypothetical protein	-1.38902972913715	0.000585823743841
OCPFDLNE_01314	Trigger factor	1.00587637903628	1.01295090199527E-05			OCPFDLNE_01925	Manganese transport system ATP-binding protein MntB	-0.806088684747069	0.00064769339329
OCPFDLNE_02767	hypothetical protein	1.46048125698234	1.3136421985028E-05			OCPFDLNE_00013	Quinol oxidase subunit 2	-0.819871995573508	0.000663561966565
OCPFDLNE_00972	Transcription activator	1.46804393021912	1.5821740369767E-05			OCPFDLNE_02316	hypothetical protein	-1.81031000168659	0.000676611269199
OCPFDLNE_02350	Adapter protein MecA	0.996014476526069	1.78478921572318E-05			OCPFDLNE_01034	D-alanine--D-alanyl carrier protein ligase	-0.800532362954112	0.000708011111783
OCPFDLNE_02782	Ig domain-containing protein	1.00567870268697	2.07831797720479E-05			OCPFDLNE_03043	Catalase	-0.783150821520362	0.000734279217051
OCPFDLNE_02981	hypothetical protein	1.55552219217272	2.31943544590568E-05			OCPFDLNE_00612	hypothetical protein	-2.79429784764973	0.000821471994468
OCPFDLNE_01765	Putative CDP-abequose synthase	1.47183767774093	2.33904315498462E-05			OCPFDLNE_00647	hypothetical protein	-1.68819061551202	0.000921632657928
OCPFDLNE_01867	hypothetical protein	1.19670062295151	2.33904315498462E-05			OCPFDLNE_01419	2-oxoisovalerate dehydrogenase subunit alpha	-0.969534184286118	0.001145025349759
OCPFDLNE_01298	UPF0750 membrane protein yxkD	3.77075011894786	2.68693098110406E-05			OCPFDLNE_02653	TPR repeat-containing protein yvcD	-2.07093071668239	0.001152946166516
OCPFDLNE_01873	30S ribosomal protein S16	1.75666542929491	3.47428535834017E-05			OCPFDLNE_02515	Trifunctional nucleotide phosphoesterase protein YfkN	-0.953756734722431	0.001204489727353
OCPFDLNE_01017	Glucosamine-6-phosphate deaminase	1.14646026950459	4.31543920119071E-05			OCPFDLNE_02096	Cell division initiation protein DivIVA	-0.869556669388165	0.001217371135538
OCPFDLNE_01446	hypothetical protein	0.974806887017919	4.45816764709967E-05			OCPFDLNE_02072	Deoxyribonucleoside regulator	-2.38922739963859	0.001426532711579
OCPFDLNE_01131	hypothetical protein	1.16853173514195	5.07720798050869E-05			OCPFDLNE_01384	Rhomboid protease GluP	-1.26346037335162	0.001496614482402
OCPFDLNE_00409	hypothetical protein	1.04164559658896	5.08694075086389E-05			OCPFDLNE_03040	Oligo-beta-mannoside-specific phosphotransferase enzyme IIB component	-2.38933940185994	0.001856533910758
OCPFDLNE_02074	Fructosamine deglycase frlB	2.15607906854749	6.02980974717133E-05			OCPFDLNE_00565	6-phosphogluconolactonase	-0.823362556356335	0.001864708172159
OCPFDLNE_02977	Benzoate--CoA ligase	2.00350746935979	6.0633162701228E-05			OCPFDLNE_02070	Ribose operon repressor	-1.66313202124905	0.001876359074495
OCPFDLNE_01083	Predicted membrane protein	1.65538318484301	6.6179479289096E-05			OCPFDLNE_01681	hypothetical protein	-1.65437338499192	0.001952051561503
OCPFDLNE_00607	Transcriptional regulator	2.19481719724122	7.56746681720227E-05			OCPFDLNE_02299	hypothetical protein	-1.62323630845909	0.001992874403219
OCPFDLNE_02652	Thioredoxin-disulfide reductase	0.895661492236714	8.08410841989E-05			OCPFDLNE_02826	Metallopeptidase ImmA	-1.80487158603915	0.001992874403219
OCPFDLNE_01590	50S ribosomal protein L21	1.31574837941968	8.91003601461975E-05			OCPFDLNE_00965	Laac	-1.28448697740598	0.002049990711751
OCPFDLNE_02384	YheB	1.85959492176819	9.50656548187449E-05			OCPFDLNE_01951	Putative ABC transporter, membrane domain and ATP-binding protein	-1.04646220365252	0.002078359103972
OCPFDLNE_02043	Tellurite resistance protein TelA	1.05145224154672	0.000105922288071			OCPFDLNE_02041	Methanol dehydrogenase activator	-1.9316728837584	0.00208013496952
OCPFDLNE_02221	hypothetical protein	0.953001341212485	0.00011980692456			OCPFDLNE_02483	Polyribonucleotide nucleotidyltransferase (General stress protein 13)	-1.41813452899483	0.002178678666142
OCPFDLNE_02144	Choloylglycine hydrolase	1.08055270711849	0.000122374860224			OCPFDLNE_01148	hypothetical protein	-1.0756360730282	0.002219373189136
OCPFDLNE_02078	PTS system mannose-specific EIIAB component	2.91925350083028	0.000124044029374			OCPFDLNE_01106	Molybdopterin guanine dinucleotide biosynthesis accessory protein MobB	-1.37370278568674	0.002237031071087
OCPFDLNE_01377	30S ribosomal protein S15	1.06519174710337	0.000124044029374			OCPFDLNE_01284	Phosphoesterase	-1.68326468503798	0.002240993190785
OCPFDLNE_01480	hypothetical protein	0.980701758228123	0.000124044029374			OCPFDLNE_01108	Molybdopterin synthase catalytic subunit/molybdopterin synthase sulfur carrier subunit	-1.77819357582352	0.002397940986303
OCPFDLNE_02420	N-6 Adenine-specific DNA methylase YitW	1.5887251671882	0.000128203989874			OCPFDLNE_00857	hypothetical protein	-4.2541105099816	0.002400887024338
OCPFDLNE_00248	Transcriptional regulator CtsR	1.81380873956134	0.000129510922687			OCPFDLNE_01954	Cold-shock protein, molecular chaperone, RNA-helicase co-factor CspD	-0.848823518745551	0.002591837819264
OCPFDLNE_00632	N-acetyltransferase	1.09574287623976	0.000130393161091			OCPFDLNE_02438	rRNA pseudouridine synthase	-1.53155052502641	0.002796416255681
OCPFDLNE_02688	Fatty acid-binding protein DegV	0.963226544185653	0.000139614902583			OCPFDLNE_01335	S-ribosylhomocysteine lyase	-1.10004768205837	0.002798686663881
OCPFDLNE_02149	Redox-sensing transcriptional repressor Rex	0.892104355701196	0.000139614902583			OCPFDLNE_02348	Oligoendopeptidase F	-0.818048845824728	0.003101789850417
OCPFDLNE_00393	hypothetical protein	3.58088447375728	0.000141159915027			OCPFDLNE_01691	SMC family ATPase	-1.1360015158929	0.003279836980667
OCPFDLNE_01132	hypothetical protein	2.32907545330827	0.000147568951997			OCPFDLNE_02058	Ribosomal-protein-alanine N-acetyltransferase	-4.69308737514053	0.003326074247832
OCPFDLNE_01212	Probable propionate kinase	1.5583154625456	0.000154761227166			OCPFDLNE_01655	hypothetical protein	-0.84841976233649	0.003461807629109
OCPFDLNE_00926	hypothetical protein	2.43875163530015	0.000158628361384			OCPFDLNE_01869	Ribosome maturation factor RimM	-1.19608385114398	0.003528040570491
OCPFDLNE_00019	Bacterial SH3 domain family	1.6786123104755	0.000161491039542			OCPFDLNE_02328	Glyoxalase I/lactoylglutathione lyase	-0.870122236736251	0.003528040570491
OCPFDLNE_01350	Cell division suppressor protein YneA	1.70929032167683	0.000164989894123			OCPFDLNE_01984	Nucleoside triphosphate pyrophosphohydrolase	-2.59013140211817	0.00360864942252
OCPFDLNE_02365	2,3-bisphosphoglycerate-dependent phosphoglycerate mutase	1.11245903384847	0.000165042162396			OCPFDLNE_01582	L-lactate dehydrogenase	-1.56555280158121	0.003611829969715
OCPFDLNE_00006	DNA gyrase subunit B	1.01838302988993	0.000170688140968			OCPFDLNE_02430	hypothetical protein	-1.52465444070802	0.003732877310069
OCPFDLNE_02776	hypothetical protein	0.82514714018803	0.000177320758693			OCPFDLNE_01081	Copper homeostasis protein CutC	-1.7773496021427	0.003793431001525
OCPFDLNE_00998	Lmo0937 family membrane protein (Fragment)	2.36431720721227	0.000192022356298			OCPFDLNE_02637	hypothetical protein	-1.77325924171907	0.003848322673465
OCPFDLNE_01892	50S ribosomal protein L28	1.69925098105143	0.000204433481893			OCPFDLNE_00709	Serine/threonine protein phosphatase	-1.98815658519908	0.003891138290927
OCPFDLNE_00269	hypothetical protein	2.02951387016143	0.000218423605969			OCPFDLNE_02256	Pyridoxal 5'-phosphate synthase glutaminase subunit PdxT	-0.785309946032434	0.003916933235657
OCPFDLNE_02416	Intracellular proteinase	0.801744742211039	0.000218648573916			OCPFDLNE_02053	Ribonuclease Z	-2.0132717038927	0.004080069826735
OCPFDLNE_01302	PTS system trehalose-specific EIIBC component	1.20844782650026	0.000277094979405			OCPFDLNE_01028	NAD kinase	-1.41759048104885	0.004255732636517
OCPFDLNE_01493	Transcriptional regulator ZurR	2.6207264635146	0.000282567449439			OCPFDLNE_00223	Bifunctional tRNA lysidine(34) synthetase TilS/hypoxanthine phosphoribosyltransferase HprT	-0.976867370103666	0.004303421666386
OCPFDLNE_02746	Predicted integral membrane protein	1.26840396542856	0.000288089497778			OCPFDLNE_02266	FMN reductase	-1.62227918061308	0.004429910197063
OCPFDLNE_01204	Phosphate propanoyltransferase	1.15035475781284	0.00030226839613			OCPFDLNE_00691	Serine protease	-2.90660263599346	0.004445798409949
OCPFDLNE_00960	PTS cellobiose transporter subunit IIC	4.12098518741372	0.000304436622735			OCPFDLNE_01511	Cytidine deaminase	-1.14313070180984	0.004458325036026
OCPFDLNE_03032	Beta-glucoside operon transcriptional antiterminator	1.23932698390828	0.000304436622735			OCPFDLNE_01766	Phosphatidylglycerol lysyltransferase	-0.791591452364077	0.004458325036026
OCPFDLNE_00818	Metal-independent alpha-mannosidase	3.71843782782244	0.000319050240261			OCPFDLNE_02324	Methylphosphotriester-DNA--protein-cysteine S-methyltransferase	-1.60604261452734	0.004696368988078
OCPFDLNE_01251	Cobalt import ATP-binding protein CbiO	1.78058007050241	0.000340191730041			OCPFDLNE_00626	Serine/threonine-protein kinase PknB	-2.08854129556874	0.004715457405052
OCPFDLNE_02568	Phosphoglycerate kinase	0.825607563343112	0.000394219976117			OCPFDLNE_01558	TPR repeat-containing protein YrrB	-1.33750689732527	0.004778184251754
OCPFDLNE_00785	GIY-YIG nuclease family protein	2.51340184286222	0.000408418986172			OCPFDLNE_00515	Capsule biosynthesis protein CapA	-1.91372604803505	0.004820114606485
OCPFDLNE_00035	hypothetical protein	1.17329141073542	0.000415841332651			OCPFDLNE_02071	Deoxyribose-phosphate aldolase	-1.40636256831985	0.004820114606485
OCPFDLNE_01133	hypothetical protein	1.23765927849607	0.000442103840093			OCPFDLNE_00313	MBL fold metallo-hydrolase	-1.15992525354438	0.005093345726229
OCPFDLNE_02583	Cro/C1-type-helix-turn-helix domain-containing protein	1.70867277148943	0.000468627532071			OCPFDLNE_01026	Tetratricopeptide repeat protein	-1.79500297700417	0.005093345726229
OCPFDLNE_02379	Foldase protein PrsA	0.912255889152821	0.000478342365542			OCPFDLNE_03012	D-alanyl-D-alanine carboxypeptidase DacA	-1.03546561716762	0.005093345726229
OCPFDLNE_01203	Propanediol utilization microcompartment protein PduA	1.01387949613223	0.000482226621141			OCPFDLNE_01360	Uridylate kinase	-1.08788616085304	0.005151275406735
OCPFDLNE_02561	Preprotein translocase subunit SecG	1.53334464948783	0.000489597547993			OCPFDLNE_02759	Two-component system response regulator	-1.85210316089347	0.005286230703198
OCPFDLNE_02749	Alcohol dehydrogenase	0.832056101327576	0.000504601194038			OCPFDLNE_02031	Site-specific tyrosine recombinase XerD	-0.883665507240165	0.005362934478713
OCPFDLNE_02215	Peptidoglycan L-alanyl-D-glutamate endopeptidase CwlK	1.34845621658153	0.00051148463237			OCPFDLNE_02300	Sodium transport system permease	-1.2173318100717	0.005684296053408
OCPFDLNE_02570	Putative transcriptional regulator CggR	0.802345430980137	0.00057987375171			OCPFDLNE_01871	Gamma-glutamyl-gamma-aminobutyrate hydrolase PuuD	-1.08106099676705	0.00591609191804
OCPFDLNE_01015	hypothetical protein	1.03907886201266	0.000610659053423			OCPFDLNE_02017	Peptidoglycan-binding protein LysM	-0.958966852458125	0.005980124542993
OCPFDLNE_02359	Organic hydroperoxide resistance protein OhrA	1.09770357425593	0.000620681976753			OCPFDLNE_03073	SpoOJ/ParA/ParB/RepB family protein (Fragment)	-1.41943381104431	0.006036510963514
OCPFDLNE_00616	ABC transporter transmembrane region	0.997403700391078	0.000653693581699			OCPFDLNE_02097	Transcription repressor NadR	-3.06059055100879	0.006286934941181
OCPFDLNE_01649	YtxG	0.867688294313441	0.000663561966565			OCPFDLNE_02270	Bacitracin export permease protein BceB	-1.03821171347453	0.006336526744574
OCPFDLNE_02777	hypothetical protein	0.880822344746556	0.000714497705			OCPFDLNE_01938	Spore germination lipase LipC	-1.51305492746247	0.00650682277678
OCPFDLNE_02730	hypothetical protein	0.966727421185917	0.000731753578076			OCPFDLNE_02356	Putative pheromone ABC transporter (Binding protein)	-0.64788575130155	0.006738001719091
OCPFDLNE_01184	hypothetical protein	1.355998601087	0.000739677106971			OCPFDLNE_01852	HD domain-containing protein	-2.37132990000853	0.006742837988658
OCPFDLNE_01003	DNA protection during starvation protein 2	0.789061769240939	0.000753129879334			OCPFDLNE_01029	RNA pseudouridine synthase	-1.253507054825	0.006799691489533
OCPFDLNE_02075	Glucosamine 6-phosphate synthetase, contains amidotransferase and phosphosugar isomerase domains	2.14450038187622	0.000780819718349			OCPFDLNE_01728	5-methyltetrahydropteroyltriglutamate--homocysteine S-methyltransferase	-2.05370425261409	0.006966966131487
OCPFDLNE_02541	hypothetical protein	1.5074499770801	0.000810703295854			OCPFDLNE_01178	HTH-type transcriptional regulator AdhR	-1.70146000130146	0.00721078138132
OCPFDLNE_02925	Predicted DNA-binding protein, MmcQ/YjbR family	1.45463581327426	0.000823168402646			OCPFDLNE_01782	Aminopeptidase PepS	-1.08641399738478	0.007353800210747
OCPFDLNE_02778	Phage tail tape measure protein, TP901 family, core region	0.727096178902238	0.000823168402646			OCPFDLNE_01263	hypothetical protein	-0.912804083210385	0.007367245072348
OCPFDLNE_02278	Maltodextrin transport system permease protein mdxG	1.3685535176083	0.000915942655832			OCPFDLNE_02160	Bacterial transcription activator family protein	-1.75141451100755	0.007441872753621
OCPFDLNE_02983	MarR family transcriptional regulator	5.1172727406897	0.001009651581842			OCPFDLNE_02719	Thymidine kinase	-1.82135874841447	0.007549469498593
OCPFDLNE_02335	Cyclopentanol dehydrogenase	1.13083471519083	0.001022778357951			OCPFDLNE_00231	tRNA dihydrouridine synthase DusB	-1.1735552129078	0.0076109356452
OCPFDLNE_01200	Propanediol dehydratase reactivation factor large subunit	0.848068369348301	0.00105981466031			OCPFDLNE_02252	PTS system galactitol-specific transporter subunit IIB	-0.732994129235039	0.00835558392799
OCPFDLNE_01248	Cobalamin biosynthesis protein CbiM	2.18681093524468	0.001086565901			OCPFDLNE_00938	Bacterial membrane flanked domain	-1.48203050952141	0.008459995357363
OCPFDLNE_01119	hypothetical protein	1.92688087292058	0.001108758971854			OCPFDLNE_00387	hypothetical protein	-0.884200098388971	0.008513755172838
OCPFDLNE_02573	Membrane protein, MmpL family	1.24564452275388	0.001114562732637			OCPFDLNE_00628	Phage envelope protein (Fragment)	-1.37646758433945	0.008523426508511
OCPFDLNE_02228	hypothetical protein	1.08953242373083	0.001119930826661			OCPFDLNE_03081	Predicted beta-phosphoglucomutase	-2.16743209549645	0.008543334361524
OCPFDLNE_01206	Propanediol utilization protein PduM	1.42093449146386	0.001160637364065			OCPFDLNE_03094	hypothetical protein	-1.76829336319909	0.008896229921284
OCPFDLNE_00633	Multifunctional acyl-CoA thioesterase I and protease I and lysophospholipase L1	0.8469002623502	0.001212019099627			OCPFDLNE_01609	Replicative DNA helicase loader DnaB	-0.809041419930897	0.008952993923379
OCPFDLNE_01863	50S ribosomal protein L19	1.05947479704943	0.001415278506179			OCPFDLNE_00912	Thermostable monoacylglycerol lipase	-1.07777509756938	0.009090972622643
OCPFDLNE_02773	Peptidoglycan L-alanyl-D-glutamate endopeptidase CwlK	0.836137352339934	0.001419079763301			OCPFDLNE_03013	Cocaine esterase	-1.26561578366649	0.009204454129791
OCPFDLNE_01644	30S ribosomal protein S4	0.865527223287789	0.00143581150797			OCPFDLNE_01901	Bifunctional phosphopantothenoylcysteine decarboxylase/phosphopantothenate--cysteine ligase CoaBC	-1.44874870040576	0.009262692280891
OCPFDLNE_02770	Cro/C1-type-helix-turn-helix domain-containing protein	2.75800988030557	0.001538209525092			OCPFDLNE_01515	Phosphate starvation-inducible protein PhoH	-0.778824449624186	0.009328439591783
OCPFDLNE_02391	Putative transporter ydbO	1.74821019733314	0.001615624458913			OCPFDLNE_00729	Motility genes transcriptional repressor MogR	-1.04484207249383	0.009448689136663
OCPFDLNE_02167	DUF3310 domain-containing protein (Fragment)	5.37971232639831	0.001659407354329			OCPFDLNE_02550	hypothetical protein	-1.14389733024569	0.009646996244316
OCPFDLNE_02785	hypothetical protein	1.07044179631643	0.001669785731731			OCPFDLNE_00480	Probable dual-specificity RNA methyltransferase RlmN	-1.36992014463338	0.009961079532359
OCPFDLNE_02224	Phage major tail protein, TP901-1 family	1.53468438659509	0.001698335197793			OCPFDLNE_00008	Cardiolipin synthetase	-1.58219683577578	0.009991715619393
OCPFDLNE_00420	Putative licABCH operon regulator	0.996354883644449	0.001706164850921			OCPFDLNE_00545	Catalyzes the cleavage of p-aminobenzoyl-glutamate to p-aminobenzoate and glutamate, subunit A	-1.09820199800451	0.010162193541556
OCPFDLNE_01455	Pyruvate formate-lyase-activating enzyme	0.872869015033659	0.001721922886321			OCPFDLNE_02710	ATP synthase subunit a	-0.749180567575668	0.010162193541556
OCPFDLNE_01588	50S ribosomal protein L27	1.07396840084605	0.001734265255828			OCPFDLNE_02024	Two-component system response regulator ResD	-0.675333768708781	0.010183042733834
OCPFDLNE_01958	Chitinase D	1.39534618458741	0.001766172866508			OCPFDLNE_00939	Protoporphyrinogen oxidase	-1.90837215067306	0.01043373938546
OCPFDLNE_01628	Universal stress protein UspA	0.82732086287424	0.001801027490214			OCPFDLNE_01038	Putative acetyl esterase YjcH	-1.23042113544759	0.01043373938546
OCPFDLNE_01990	Putative cyclic-di-GMP phosphodiesterase YjcC	1.37000259485699	0.001835526727233			OCPFDLNE_01286	hypothetical protein	-0.861634058566211	0.010774419585974
OCPFDLNE_01086	Trk system potassium uptake protein TrkA	1.14477984882865	0.001840876443573			OCPFDLNE_02683	Peptide chain release factor 2	-1.07875191351623	0.011002380313037
OCPFDLNE_01214	Propanediol utilization protein PduX	3.38719444095438	0.001849859361724			OCPFDLNE_01364	1-deoxy-D-xylulose 5-phosphate reductoisomerase	-1.06958775235901	0.0111356689178
OCPFDLNE_00446	Mannosylglycerate hydrolase	1.46388739372602	0.001849859361724			OCPFDLNE_02585	hypothetical protein	-2.56187720092916	0.011179791604109
OCPFDLNE_01250	Energy-coupling factor ABC transporter transmembrane protein	2.31825714578657	0.002011993690946			OCPFDLNE_00486	Bifunctional NMN adenylyltransferase/Nudix hydrolase	-1.67946822090636	0.012335041617665
OCPFDLNE_00395	AraC family transcriptional regulator	0.758058961009926	0.002019526013186			OCPFDLNE_01996	Putative membrane protein YpjA	-1.95189926166416	0.012562029348585
OCPFDLNE_01118	Dihydrolipoyl dehydrogenase	0.954242692561251	0.002025787589697			OCPFDLNE_01036	Ribose-5-phosphate isomerase A	-1.91333870629623	0.012856627612568
OCPFDLNE_02980	N-acetyltransferase	1.29567544277669	0.002026865821374			OCPFDLNE_00528	Diacetylchitobiose-6-phosphate hydrolase	-0.75703231509369	0.013232593709844
OCPFDLNE_01549	hypothetical protein	0.97338626569514	0.002071870280148			OCPFDLNE_01756	Glutamate-1-semialdehyde aminotransferase	-1.46734712317321	0.014321358310646
OCPFDLNE_01495	Putative metal (Zinc) transport protein(ABC transporter, ATP-binding protein)	1.29422727184596	0.002087202904396			OCPFDLNE_01288	hypothetical protein	-1.16201298944209	0.014610688535117
OCPFDLNE_01794	Putative ATP-dependent RNA helicase YfmL	0.935013584786832	0.002178678666142			OCPFDLNE_01813	Integral membrane sensor signal transduction histidine kinase	-1.11311628836608	0.014627388008496
OCPFDLNE_01471	hypothetical protein	0.861308994297445	0.002178678666142			OCPFDLNE_01429	Acylphosphatase	-1.19722068250808	0.014838140260188
OCPFDLNE_00591	UPF0118 membrane protein yubA	0.99115347840749	0.002188389417858			OCPFDLNE_01896	Serine/threonine protein kinase with PASTA sensor(S)	-0.706485530985743	0.014884050810637
OCPFDLNE_02658	Putative membrane protein YvlD	1.1568105206059	0.002365902403122			OCPFDLNE_01799	Putative transcription regulators (LacI family)	-1.47274380551928	0.015760544965523
OCPFDLNE_00951	Indirect negative regulation of sigma B dependent gene expression	1.15169727942507	0.002365902403122			OCPFDLNE_02522	Cysteine desulfurase	-0.692716974731325	0.015769477190065
OCPFDLNE_01205	Ethanolamine utilization protein EutJ	0.86551040066963	0.002391542213894			OCPFDLNE_00947	Phosphoserine phosphatase RsbU (Sigma factor sigBregulation protein rsbU)	-0.69043546311368	0.016172791637765
OCPFDLNE_02819	hypothetical protein	1.55400603458608	0.002400887024338			OCPFDLNE_02679	Putative cell wall-associated DL-endopeptidase peptidoglycan lytic protein P45	-0.724952203925392	0.016237467198345
OCPFDLNE_01818	Bacitracin export permease protein BceB	1.33020154083503	0.002400887024338			OCPFDLNE_00726	hypothetical protein	-1.42168382006319	0.016490619642267
OCPFDLNE_01663	Membrane component of multidrug resistance system	2.56522620187274	0.002433712251525			OCPFDLNE_00910	D-alanine--D-alanine ligase	-1.19055069943048	0.016537074983093
OCPFDLNE_00051	Single-stranded DNA-binding protein A	0.89094645245817	0.00248399546091			OCPFDLNE_01287	YdeI	-1.52535772256039	0.016559077680921
OCPFDLNE_01761	YfhP	0.73990708624454	0.00248399546091			OCPFDLNE_00084	Pentapeptide repeat protein MfpA	-1.9906124356349	0.016845880367814
OCPFDLNE_02787	hypothetical protein	0.939766006038854	0.002524853431055			OCPFDLNE_01283	dITP/XTP pyrophosphatase	-1.54549302130861	0.017277523466301
OCPFDLNE_01981	CCA-adding enzyme	1.0203030620903	0.002563426345946			OCPFDLNE_01997	IDEAL domain-containing protein	-0.902429455481075	0.017485391268878
OCPFDLNE_00012	Phosphomevalonate kinase	1.36393630337927	0.00266941937808			OCPFDLNE_03072	Arsenical resistance operon transcriptional repressor ArsD	-3.07367029989006	0.018730515017123
OCPFDLNE_00617	Thiosulfate sulfurtransferase GlpE	1.02838027214533	0.002743131267129			OCPFDLNE_01257	Transcriptional regulator YqjI	-2.15439729329824	0.018739192264394
OCPFDLNE_00268	50S ribosomal protein L10	1.09403400038287	0.00285327946511			OCPFDLNE_01689	Sulfate transporter	-1.15808308565071	0.019079196373972
OCPFDLNE_00061	Adenylosuccinate synthetase	1.26566643857766	0.002883909497641			OCPFDLNE_01259	hypothetical protein	-1.21626007238417	0.019107731476918
OCPFDLNE_02076	PTS system mannose-specific transporter subunit IID	2.91266140267401	0.002904552229064			OCPFDLNE_00408	Uracil-DNA glycosylase	-2.76391922488899	0.019600787334144
OCPFDLNE_02389	Penicillin-binding protein 1F	1.0646197267769	0.002936569349931			OCPFDLNE_00540	hypothetical protein	-3.58262898192891	0.019600787334144
OCPFDLNE_02886	50S ribosomal protein L4	1.05275102397832	0.002936569349931			OCPFDLNE_01576	Post-transcriptional regulator ComN	-1.26260449066421	0.020027224920017
OCPFDLNE_02723	50S ribosomal protein L31 type B	0.713057479298916	0.003101789850417			OCPFDLNE_00118	hypothetical protein	-4.14340964326267	0.020362087886322
OCPFDLNE_02373	Heme-degrading monooxygenase HmoB	1.20442701144158	0.003108815413116			OCPFDLNE_01891	Asp23/Gls24 family envelope stress response protein (Fragment)	-1.53066870476049	0.021044970700614
OCPFDLNE_00609	Cell surface protein	0.882564014828619	0.003157170752302			OCPFDLNE_01616	hypothetical protein	-2.74510012990757	0.021440709258103
OCPFDLNE_00057	Accessory transcriptional regulator protein A	0.903878142593221	0.003678536666612			OCPFDLNE_01338	Peptidoglycan-N-acetylmuramate O-acetyltransferase	-0.67018461299563	0.021702507164517
OCPFDLNE_02795	hypothetical protein	1.72548960256857	0.00374137708947			OCPFDLNE_00344	Transcriptional regulator	-1.92572624263584	0.021707954997588
OCPFDLNE_01720	1,4-dihydroxy-2-naphthoyl-CoA synthase	0.922043379421467	0.00374137708947			OCPFDLNE_00567	NADP-specific glutamate dehydrogenase	-1.27166205298226	0.021707954997588
OCPFDLNE_02131	hypothetical protein	1.54099641728162	0.00376548774965			OCPFDLNE_00360	Bacteriocin immunity protein	-0.853047139728946	0.021739108219863
OCPFDLNE_01501	SAM-dependent methyltransferase	2.20188358537947	0.003848322673465			OCPFDLNE_02761	hypothetical protein	-0.653133401384812	0.021833456582601
OCPFDLNE_00477	hypothetical protein	1.04987709991539	0.003848322673465			OCPFDLNE_00510	Class I glutamine amidotransferase	-2.53481951350202	0.021908208034315
OCPFDLNE_02358	Tryptophanyl-tRNA ligase	1.66034129698098	0.003891138290927			OCPFDLNE_01295	Multidrug resistance protein MdtG	-0.857403685671038	0.021908208034315
OCPFDLNE_01819	Putative metabolite uptake ABC transporter, ATP-binding protein	1.75117171714567	0.003970370755059			OCPFDLNE_02381	hypothetical protein	-0.641358799401601	0.021908208034315
OCPFDLNE_02189	hypothetical protein	1.56037931838435	0.004112721998978			OCPFDLNE_02098	Aminotransferase class V-fold PLP-dependent enzyme	-2.21630775506991	0.022346719403682
OCPFDLNE_01494	hypothetical protein	1.95368564350509	0.004255732636517			OCPFDLNE_00517	CRISPR-associated endoribonuclease Cas6	-2.15583166650669	0.02261620918929
OCPFDLNE_02042	5-bromo-4-chloroindolyl phosphate hydrolysis protein	1.04431799440495	0.004347258253574			OCPFDLNE_01994	Tricarballylate dehydrogenase	-1.04563452278365	0.02261620918929
OCPFDLNE_02678	hypothetical protein	0.872808309774258	0.00441377677802			OCPFDLNE_01833	Sodium-dependent transporter	-3.05031808798151	0.023188221089239
OCPFDLNE_01717	Membrane protein insertion efficiency factor YidD	1.7458021732494	0.004445798409949			OCPFDLNE_01875	hypothetical protein	-1.00164373548989	0.023605191417177
OCPFDLNE_02235	hypothetical protein	0.929516453906007	0.004495234662224			OCPFDLNE_01442	Putative oxidoreductase ymfI	-0.613112590109577	0.023609906994689
OCPFDLNE_01860	Translation initiation factor IF-3	1.10025017616287	0.004573249235345			OCPFDLNE_01113	Flavin reductase family protein	-1.914393726015	0.023742515475967
OCPFDLNE_01989	Glycoside transferase	1.20779364797163	0.004671030703232			OCPFDLNE_01267	Putative ABC transporter ATP-binding protein MG065 homolog	-2.08191589398253	0.024543823788768
OCPFDLNE_02040	ABC transporter (ATP-binding protein)	1.67613363758469	0.004839299852642			OCPFDLNE_01451	DNA mismatch repair protein MutS	-0.797106832628187	0.024833213653415
OCPFDLNE_02277	Maltodextrose utilization protein MalA	1.11381760714532	0.005093345726229			OCPFDLNE_01440	Antilisterial bacteriocin subtilosin biosynthesis protein AlbE	-0.830617672222854	0.024931746701526
OCPFDLNE_01315	ATP-dependent Clp protease ATP-binding subunit ClpX	0.765388877165865	0.005093345726229			OCPFDLNE_00561	NADH-dependent butanol dehydrogenase a	-0.924518662116795	0.025403596355186
OCPFDLNE_02106	Yggt family protein (Fragment)	1.24408467271032	0.0051420952734			OCPFDLNE_01104	Molybdate-binding periplasmic protein	-2.00079331305861	0.025403596355186
OCPFDLNE_02242	Putative transcription regulators	2.0655837463806	0.005290262330203			OCPFDLNE_01878	hypothetical protein	-1.50542017595812	0.025493775340974
OCPFDLNE_00828	hypothetical protein	1.15548973481262	0.005351171177136			OCPFDLNE_02282	CAAX amino terminal protease self- immunity	-1.67667376653169	0.025673947166719
OCPFDLNE_02505	hypothetical protein	0.843745083573314	0.005769327640582			OCPFDLNE_00832	hypothetical protein	-1.01942037230688	0.026132164960915
OCPFDLNE_02142	hypothetical protein	1.18662772407925	0.00591609191804			OCPFDLNE_00870	ROK fructokinase glucomannan utilization protein E	-1.08378498193036	0.026251302303312
OCPFDLNE_02786	Putative head-tail connector protein	0.781452207574282	0.00619057437042			OCPFDLNE_01686	hypothetical protein	-1.27179957979833	0.027060864752388
OCPFDLNE_02801	Single-stranded DNA-binding protein 3	0.821383555804928	0.006286934941181			OCPFDLNE_01030	Enoyl-ACP reductase	-0.765991691608375	0.027079520856974
OCPFDLNE_01631	Thiol peroxidase	0.664952226521437	0.006318100641855			OCPFDLNE_00108	hypothetical protein	-1.08991958086306	0.027621940908415
OCPFDLNE_00267	Ribosomal protein (Fragment)	0.996537061229076	0.006375210018894			OCPFDLNE_01914	Aspartate carbamoyltransferase catalytic subunit	-2.71205360087385	0.027621940908415
OCPFDLNE_02884	50S ribosomal protein L2	0.860049791916111	0.006491062408406			OCPFDLNE_02551	YdcF family protein (Fragment)	-3.91361404529089	0.027899209887578
OCPFDLNE_01823	23S rRNA (Uracil-5-)-methyltransferase RumA	1.45703342582617	0.006514005353625			OCPFDLNE_01775	OsmC family peroxiredoxin	-1.08745606871757	0.028300034072869
OCPFDLNE_02219	hypothetical protein	0.913610311654726	0.006588651199353			OCPFDLNE_00224	ATP-dependent zinc metalloprotease FtsH	-0.627678582067855	0.028565450925284
OCPFDLNE_02428	YhzC	1.41361751869775	0.006865586165571			OCPFDLNE_01612	Formamidopyrimidine-DNA glycosylase	-0.912630349749932	0.028739652436934
OCPFDLNE_01249	Cobalt ABC transporter substrate-binding protein CbiN	2.52535950081018	0.006966966131487			OCPFDLNE_00405	Intracellular iron chaperone frataxin	-1.71966706205426	0.029459049667611
OCPFDLNE_01117	Dihydrolipoyllysine-residue acetyltransferase component of pyruvate dehydrogenase complex	0.871163468268198	0.006966966131487			OCPFDLNE_01881	Ribonuclease III	-1.66239620654531	0.029474854779666
OCPFDLNE_02146	Chaperonin	0.905892086256588	0.007215406555713			OCPFDLNE_01983	Dihydrodipicolinate reductase	-0.989505506270065	0.029618359603051
OCPFDLNE_02911	30S ribosomal protein S12	0.899065199637663	0.007514369774198			OCPFDLNE_02002	Chorismate mutase AroH	-3.48583229286034	0.03000298003905
OCPFDLNE_03031	Trigger enzyme beta-glucoside-specific phosphotransferase system EIIBCA component	1.1654088687305	0.007660120001348			OCPFDLNE_01714	L-lactate dehydrogenase	-1.23962037820583	0.030224511305712
OCPFDLNE_02924	hypothetical protein	0.820910743898045	0.007660120001348			OCPFDLNE_00373	AMP-dependent synthetase and ligase	-0.815276951287021	0.030426083925135
OCPFDLNE_02818	hypothetical protein	0.731270508495442	0.008035854056869			OCPFDLNE_01088	FUSC family protein (Fragment)	-2.26455926412841	0.030426083925135
OCPFDLNE_00426	Cobalamin synthesis protein	1.11911965191008	0.008662223114658			OCPFDLNE_02371	Ferrochelatase	-0.882621509494954	0.030441656810322
OCPFDLNE_00010	D-glycero-alpha-D-manno-heptose 7-phosphate kinase	1.14319588435048	0.009040296387474			OCPFDLNE_01194	Transcriptional regulator PocR	-0.784566210068562	0.03115800239131
OCPFDLNE_02134	Protoheme IX farnesyltransferase	0.772938510984636	0.009111391932332			OCPFDLNE_00424	Glyoxalase/bleomycin resistance/extradiol dioxygenase family protein	-1.94684562879035	0.031758306498749
OCPFDLNE_01629	Acetate kinase	0.936881526732756	0.009339811929412			OCPFDLNE_00988	DNA-3-methyladenine glycosylase	-1.6317404553451	0.033296350058829
OCPFDLNE_00621	hypothetical protein	1.10404425593922	0.009448689136663			OCPFDLNE_01035	Teichoic acid D-Ala incorporation-associated protein DltX	-0.975008635973251	0.034829580562543
OCPFDLNE_01577	Preprotein translocase subunit YajC	1.50653390866114	0.009611781873388			OCPFDLNE_01544	Transcription elongation factor GreA	-0.876460165677672	0.035968491841965
OCPFDLNE_01349	Transcriptional repressor LexA	0.635935452185454	0.009711322817174			OCPFDLNE_01322	Type I DNA topoisomerase	-0.608088573935888	0.036425611276878
OCPFDLNE_02851	30S ribosomal protein S9	0.901011109828363	0.010393703468662			OCPFDLNE_00845	Nitrilase/cyanide hydratase and apolipoprotein N-acyltransferase	-1.92865034536795	0.036870916098428
OCPFDLNE_00050	30S ribosomal protein S6	0.802717390503026	0.010394425568863			OCPFDLNE_01280	Conserved protein YslB	-1.04439226657014	0.037051572660757
OCPFDLNE_02792	Terminase large subunit	0.627108182028991	0.010510346953037			OCPFDLNE_02514	putative protein YutD	-1.29214253996916	0.037286249732638
OCPFDLNE_02225	hypothetical protein	1.16517277971948	0.011002380313037			OCPFDLNE_01903	Guanylate kinase	-0.974589547802656	0.038176417121856
OCPFDLNE_00804	hypothetical protein	1.99307246625672	0.011095063495702			OCPFDLNE_02665	5'-deoxynucleotidase YfbR	-1.16486660886714	0.038227471342291
OCPFDLNE_02543	Glutamate decarboxylase beta	0.719632391969283	0.01120190764449			OCPFDLNE_01656	Thiol-disulfide isomerase and thioredoxin	-1.05012548457646	0.039708167341427
OCPFDLNE_01528	30S ribosomal protein S20	1.60963643188589	0.011946035289587			OCPFDLNE_02485	Glutamine-transport transmembrane protein ABC transporter	-0.911943668861637	0.04010403585147
OCPFDLNE_01905	Fibronectin/fibrinogen binding protein, putative	1.04909051002195	0.012113384403709			OCPFDLNE_01087	hypothetical protein	-1.82919093681525	0.040327717417904
OCPFDLNE_02790	Phage minor capsid protein 2	0.682227223464542	0.01221379331234			OCPFDLNE_02913	hypothetical protein	-1.56955453843278	0.040508195455432
OCPFDLNE_01247	Cobalt-precorrin-2 C-methyltransferase	1.64858963148813	0.012248022423403			OCPFDLNE_00778	Methyl-accepting chemotaxis protein tlpA	-1.21450270396129	0.041583981845599
OCPFDLNE_02881	Ribosomal protein S3 (Fragment)	0.769716040476601	0.012311515697928			OCPFDLNE_03028	Putative ABC transporter, membrane domain and ATP-binding protein	-1.66981243512862	0.041868482654043
OCPFDLNE_02226	hypothetical protein	1.42550717620692	0.013467847645167			OCPFDLNE_02372	Uroporphyrinogen decarboxylase	-0.932058156023565	0.041946151202604
OCPFDLNE_01423	Putative aminotripeptidase	1.5913870916336	0.013646209251072			OCPFDLNE_00702	Magnesium and cobalt transport protein CorA	-1.03225866165247	0.043108625826907
OCPFDLNE_02823	hypothetical protein	1.13380841945921	0.014292330405721			OCPFDLNE_02825	hypothetical protein	-1.32300225483008	0.044965649251485
OCPFDLNE_00141	Divergent 4fe-4s mono-cluster	0.628739516614243	0.014321358310646			OCPFDLNE_02690	IMPACT family member YigZ	-1.78260521172562	0.046359066166637
OCPFDLNE_02800	hypothetical protein	1.15494198083107	0.014401369553311			OCPFDLNE_01890	DAK2 domain fusion protein YloV	-0.683735896115518	0.046675793805416
OCPFDLNE_02847	Transcriptional regulator	1.23576206210014	0.014800753136435			OCPFDLNE_01139	hypothetical protein	-0.661481551806361	0.046903520741119
OCPFDLNE_00182	N-acetylglucosamine repressor	1.36659565340604	0.015412050900578			OCPFDLNE_00961	HTH-type transcriptional regulator GmuR	-0.706998357296398	0.047387958740435
OCPFDLNE_00284	Class 1 internalin InlE	0.75382656769937	0.015526299720917			OCPFDLNE_01559	Predicted dienelactone hydrolase	-1.0804100243398	0.048157875822167
OCPFDLNE_01299	hypothetical protein	1.05982340542952	0.015769477190065			OCPFDLNE_00718	Maltose transacetylase (Maltose O-acetyltransferaseacetyltransferase)	-1.36026535761455	0.04849696245254
OCPFDLNE_01387	hypothetical protein	1.55250190568144	0.016495317698213			OCPFDLNE_01217	Ethanolamine two-component sensor kinase	-0.763630577470163	0.049202272318527
OCPFDLNE_00834	Mannose-specific phosphotransferasesystem component IID	0.682903096740746	0.016845880367814			OCPFDLNE_02951	Arginine decarboxylase	-0.696681867993421	0.049770070879659
OCPFDLNE_01940	Predicted membrane bound oxidoreductase, hemolysin III	0.9776598236889	0.017395875399087
OCPFDLNE_01198	Propanediol dehydratase medium subunit PduD	0.702284071541915	0.017494730947905
OCPFDLNE_00192	Ribosomal RNA small subunit methyltransferase A	1.01189001503517	0.018409225475267
OCPFDLNE_02772	hypothetical protein	1.00133991500545	0.019107731476918
OCPFDLNE_02860	50S ribosomal protein L17	0.979373044451401	0.019407239835845
OCPFDLNE_00971	Clp protease ClpA	1.12749671874187	0.02002883950111
OCPFDLNE_00725	YdaT	2.1105488683016	0.020193539857152
OCPFDLNE_01858	50S ribosomal protein L20	1.42002462916976	0.020193539857152
OCPFDLNE_02259	Ferrous iron transport protein B	1.06006633884103	0.02054769232718
OCPFDLNE_02875	50S ribosomal protein L5	0.931997641532397	0.020552128143181
OCPFDLNE_01179	HTH-type transcriptional regulator AdhR	1.19650027089222	0.020553825225785
OCPFDLNE_01560	tRNA-specific 2-thiouridylase MnmA	1.147892708766	0.021527983435561
OCPFDLNE_01201	Propanediol utilization diol dehydratase-reactivating factor small chain	0.833588098015826	0.021528985108164
OCPFDLNE_00036	hypothetical protein	1.61203654454475	0.021623239976548
OCPFDLNE_00005	DNA replication and repair protein RecF	0.767667010303922	0.021702507164517
OCPFDLNE_02231	Minor capsid protein E	0.792525987697411	0.022306047869034
OCPFDLNE_02220	hypothetical protein	1.12523046798765	0.022346719403682
OCPFDLNE_01207	Carbon dioxide concentrating mechanism protein CcmL	1.10966456819794	0.022353896370693
OCPFDLNE_01320	Ribonuclease HII	1.2594302439902	0.022506121905588
OCPFDLNE_00819	Putative transmembrane permease MsmF	4.08349074503436	0.023115035967555
OCPFDLNE_02214	hypothetical protein	2.10901510814513	0.023115035967555
OCPFDLNE_01150	Ribitol-5-phosphate dehydrogenase	0.634201341010787	0.023609906994689
OCPFDLNE_02509	Putative nitrogen fixation protein YutI	1.20565728448096	0.023708948386239
OCPFDLNE_00634	YkoS	0.864273766238681	0.023708948386239
OCPFDLNE_00478	TetR family dihydroxyacetone kinase regulator	1.32420589246326	0.024316138673049
OCPFDLNE_02218	Phage baseplate upper protein	0.722563761433672	0.024316138673049
OCPFDLNE_02175	hypothetical protein	1.62853880068636	0.024400260701579
OCPFDLNE_01147	dTDP-4-dehydrorhamnose reductase	0.805104653618758	0.024616637611798
OCPFDLNE_02904	Ascorbate-specific phosphotransferase system enzyme IIC component	0.858575530792972	0.024900533496684
OCPFDLNE_01550	Putative pre-16S rRNA nuclease	0.611506065909977	0.027079520856974
OCPFDLNE_03045	Beta-glucoside-specific phosphotransferase enzyme II ABC component	1.33321118660993	0.027542424058481
OCPFDLNE_01213	Threonine-phosphate decarboxylase	1.78861121466604	0.028565450925284
OCPFDLNE_01412	1-deoxy-D-xylulose-5-phosphate synthase	0.888478298763394	0.030224511305712
OCPFDLNE_02367	YetJ	0.636870493488352	0.030368728342048
OCPFDLNE_00553	Predicted homoserine dehydrogenase, contains C-terminal SAF domain	2.0755568346139	0.031370761941134
OCPFDLNE_02125	DUF177 domain-containing protein	0.872166225707188	0.032166937199377
OCPFDLNE_02387	Putative ABC transporter ATP-binding protein YxlF	1.93854667554552	0.033048481946119
OCPFDLNE_01508	DNA recombination protein RecO	0.757011753708805	0.033296350058829
OCPFDLNE_01340	Glycerol-3-phosphate dehydrogenase	0.676367382807272	0.034136516432043
OCPFDLNE_02347	hypothetical protein	1.61098325497421	0.035968491841965
OCPFDLNE_02783	hypothetical protein	0.678960387994458	0.036425611276878
OCPFDLNE_01021	Protease	1.43005020687203	0.036483493981495
OCPFDLNE_02107	Cell division protein SepF	0.721875045833142	0.037211289466296
OCPFDLNE_01044	Glutathione peroxidase	0.902553377464922	0.037337662818642
OCPFDLNE_02868	50S ribosomal protein L15	0.709382720131329	0.037503329387404
OCPFDLNE_02143	hypothetical protein	1.21121200731376	0.038280543333184
OCPFDLNE_02168	hypothetical protein	1.15241757522359	0.038381125553093
OCPFDLNE_02780	hypothetical protein	0.695254353197106	0.039566274506473
OCPFDLNE_00724	hypothetical protein	0.723520407803112	0.039829000595873
OCPFDLNE_00175	hypothetical protein	0.632069484315359	0.040047535453204
OCPFDLNE_02185	hypothetical protein	1.25045400963353	0.040173655932344
OCPFDLNE_02209	ImmA/IrrE family metallo-endopeptidase	0.803065442665845	0.041083228248792
OCPFDLNE_00316	HTH-type transcriptional regulator GltR	2.02612736034844	0.042829129402174
OCPFDLNE_00052	30S ribosomal protein S18	1.4942661600718	0.043746688453359
OCPFDLNE_01342	RNA-binding protein Hfq	0.752687691613297	0.043940083612231
OCPFDLNE_02217	hypothetical protein	1.27293061948383	0.044247066324196
OCPFDLNE_01410	Geranyltranstransferase (Farnesyldiphosphate synthase)	0.991201191622032	0.046632596016206
OCPFDLNE_01848	hypothetical protein	1.06607150110111	0.047106456944351
OCPFDLNE_03106	50S ribosomal protein L34	1.56827251287764	0.047525226268647
OCPFDLNE_02982	Multidrug transporter MatE	1.48781075692606	0.048604752795488
OCPFDLNE_01847	5-(Carboxyamino)imidazole ribonucleotide mutase	1.54987767843345	0.048765956664719

## Sheet: T5_45min
Upregulated genes at T5(45 min) 200 MPa treatment in L. monocytogenes RO15						Downregulated genes at T5(45 min) 200 MPa treatment in L. monocytogenes RO15
Locus_tag	Product	log2FoldChange	padj			Locus_tag	Product	log2FoldChange	padj
OCPFDLNE_01058	ATP-dependent Clp protease ATP-binding subunit ClpE	3.10434934903579	1.2724299519948E-41			OCPFDLNE_00008	Cardiolipin synthetase	-1.38378187917463	0.020975246181833
OCPFDLNE_01792	Oligo-beta-mannoside-specific phosphotransferase enzyme IIB component	2.94319434548269	1.09142183749287E-27			OCPFDLNE_00138	Bifunctional metallophosphatase/5'-nucleotidase	-1.53782092769344	1.10158939186837E-05
OCPFDLNE_00309	PhoP family transcriptional regulator	2.3917485226515	1.9665040005489E-22			OCPFDLNE_00140	Inosine-5'-monophosphate dehydrogenase	-2.03603875137919	1.39648208245509E-07
OCPFDLNE_01791	Lichenan-specific phosphotransferase enzyme IIA component	3.07274460397646	1.41430445383341E-18			OCPFDLNE_00143	Oligopeptide-binding protein AppA	-1.39297921558131	0.017585971477698
OCPFDLNE_02929	Putative sugar phosphate isomerase YwlF	1.8654862725131	6.25665270504664E-17			OCPFDLNE_00157	Dipeptide-binding protein DppE	-1.51996689633793	0.03264928755766
OCPFDLNE_01790	Outer surface protein	2.55155420332237	2.97969153959807E-15			OCPFDLNE_00180	Glucose uptake protein GlcU	-1.66048272219875	0.023005137543571
OCPFDLNE_00514	Universal stress protein UspA	1.93585247652189	7.97922882417248E-15			OCPFDLNE_00181	Methionine--tRNA ligase	-0.964774149784484	0.035380416135043
OCPFDLNE_03078	hypothetical protein	2.00693583533765	4.08142024320446E-13			OCPFDLNE_00200	Septation protein spoVG	-1.73661689109339	2.52523163641599E-08
OCPFDLNE_00921	DEAD-box ATP-dependent RNA helicase CshA	2.60803711846219	3.69770883831468E-12			OCPFDLNE_00201	Septation protein spoVG	-1.40941411624449	3.11374651456788E-05
OCPFDLNE_00193	hypothetical protein	2.41337512944492	4.5546574396166E-12			OCPFDLNE_00221	Cell division protein DivIC	-1.84793600457323	8.0661525594627E-10
OCPFDLNE_02569	Glyceraldehyde-3-phosphate dehydrogenase	1.65919884628687	9.74354514695938E-12			OCPFDLNE_00223	Bifunctional tRNA lysidine(34) synthetase TilS/hypoxanthine phosphoribosyltransferase HprT	-0.788370864024066	0.030023964818103
OCPFDLNE_01411	Cold shock protein CspC	2.21557610779659	1.12027724505417E-11			OCPFDLNE_00224	ATP-dependent zinc metalloprotease FtsH	-0.695252314027905	0.035380416135043
OCPFDLNE_02068	Alpha-acetolactate decarboxylase	2.05912773977109	1.23835899308001E-11			OCPFDLNE_00253	PIN/TRAM domain-containing protein	-0.903947443093737	0.0096061825624
OCPFDLNE_01245	Uroporphyrinogen-III C-methyltransferase	2.27084622527487	1.05210582301154E-10			OCPFDLNE_00271	16S rRNA methyltransferase	-1.19803940990982	0.030738704005015
OCPFDLNE_00451	Internalin B	2.10956434680296	1.36759010247989E-10			OCPFDLNE_00281	Pyrimidine 5'-nucleotidase YjjG	-1.96306747496231	0.000219365733365
OCPFDLNE_00607	Transcriptional regulator	3.13464101975445	2.3274087454789E-10			OCPFDLNE_00300	hypothetical protein	-1.14945832414308	0.000132721143632
OCPFDLNE_01244	Cobalt-precorrin-6A reductase CbiJ	2.47952240521185	7.45396771006592E-10			OCPFDLNE_00342	Metal-dependent hydrolase	-1.5876825071746	0.015324194164329
OCPFDLNE_02939	PTS lactose transporter subunit IIC	2.20663295550876	8.0661525594627E-10			OCPFDLNE_00366	PEP-dependent dihydroxyacetone kinase, ADP-binding subunit DhaL	-0.714981590411846	0.047294799899707
OCPFDLNE_02750	hypothetical protein	1.6772525086426	8.61087224553695E-10			OCPFDLNE_00368	Putative glycerol transporter	-1.0165889394683	0.039290115306724
OCPFDLNE_01130	Translational GTPase TypA	1.97876955679384	1.00918175887992E-09			OCPFDLNE_00369	Putative glycerol transporter	-1.82503173974921	0.028282593251133
OCPFDLNE_02292	Crp/Fnr family transcriptional regulator	1.96726495459244	1.6582062007356E-09			OCPFDLNE_00370	Protein-lysine deacetylase	-2.16257887771883	4.58390088366211E-08
OCPFDLNE_02744	hypothetical protein	2.16002797552938	1.73412046866834E-09			OCPFDLNE_00371	Glucitol operon repressor	-1.03817788399814	0.036035223998858
OCPFDLNE_01055	hypothetical protein	2.02108394815136	2.03863794981602E-09			OCPFDLNE_00373	AMP-dependent synthetase and ligase	-1.05200409541967	0.004752959611237
OCPFDLNE_01210	Propanol dehydrogenase PduQ	1.81842207174546	2.03863794981602E-09			OCPFDLNE_00386	Isopentenyl-diphosphate Delta-isomerase	-1.69515098714232	0.002378957733761
OCPFDLNE_02685	Ribosome hibernation promoting factor	1.26143868472636	3.6879254096441E-09			OCPFDLNE_00412	hypothetical protein	-3.42312688653204	5.71380386943346E-09
OCPFDLNE_02928	Universal stress protein UspA	1.43915267053669	3.6879254096441E-09			OCPFDLNE_00415	ATPase	-1.90139968429135	9.57904098587974E-07
OCPFDLNE_01209	CoA-dependent propionaldehyde dehydrogenase	1.88372754762699	4.33496544581834E-09			OCPFDLNE_00430	hypothetical protein	-1.28665709011004	0.002766388956094
OCPFDLNE_02422	5-amino-6-(5-phospho-D-ribitylamino)uracil phosphatase YitU	1.45736745767391	4.88499501405561E-09			OCPFDLNE_00432	Peptidoglycan-N-acetylglucosamine deacetylase	-0.780099197883203	0.000617220985311
OCPFDLNE_02940	Lichenan-specific phosphotransferase enzyme IIA component	2.0865851792502	2.37719420670674E-08			OCPFDLNE_00457	Penicillin-binding transpeptidase domain-containing protein (Fragment)	-1.74052303338604	1.85119427729403E-09
OCPFDLNE_01205	Ethanolamine utilization protein EutJ	1.68260280131788	3.83698051273881E-08			OCPFDLNE_00459	Transcription regulatory protein MsrR	-0.855821455658123	0.004752959611237
OCPFDLNE_01208	ATP/cobalamin adenosyltransferase	1.760430272724	4.58390088366211E-08			OCPFDLNE_00466	hypothetical protein	-1.49320765590548	0.013045179726009
OCPFDLNE_02303	Phosphomannose isomerase	2.42012056883683	5.57464614157422E-08			OCPFDLNE_00480	Probable dual-specificity RNA methyltransferase RlmN	-1.24376587168794	0.011103491738246
OCPFDLNE_01204	Phosphate propanoyltransferase	1.88086873576601	5.6866454831367E-08			OCPFDLNE_00481	Transcription activator, putative	-1.48593523598909	6.99585017018171E-05
OCPFDLNE_01247	Cobalt-precorrin-2 C-methyltransferase	2.78225621652107	5.9821854152801E-08			OCPFDLNE_00486	Bifunctional NMN adenylyltransferase/Nudix hydrolase	-1.63904580151016	0.042728156854101
OCPFDLNE_01304	hypothetical protein	1.3503799880945	6.70022812165637E-08			OCPFDLNE_00508	Ribose-phosphate pyrophosphokinase	-1.10559585029407	0.001373911575652
OCPFDLNE_01206	Propanediol utilization protein PduM	2.21973036372441	1.16322843174609E-07			OCPFDLNE_00510	Class I glutamine amidotransferase	-2.29209767132139	0.018268310687752
OCPFDLNE_01387	hypothetical protein	1.49299430704284	1.29805586198403E-07			OCPFDLNE_00515	Capsule biosynthesis protein CapA	-1.66537410084005	0.023660880351887
OCPFDLNE_00974	NAD-dependent succinate-semialdehyde dehydrogenase	1.21944752923112	1.93090554735044E-07			OCPFDLNE_00517	CRISPR-associated endoribonuclease Cas6	-3.63316404650555	0.001160712592669
OCPFDLNE_01242	Cobalamin biosynthesis protein CbiG	2.02547618336571	2.17547265354329E-07			OCPFDLNE_00540	hypothetical protein	-2.38503674935366	0.047719260614344
OCPFDLNE_01241	Cobalt-precorrin-4 methyltransferase	1.96359842560609	2.43502076890017E-07			OCPFDLNE_00544	Hydantoin utilization protein C	-1.04527467828044	0.042708464947494
OCPFDLNE_02105	RNA-binding protein S4	1.80483441636167	3.17229578734302E-07			OCPFDLNE_00547	Serine-type D-Ala-D-Ala carboxypeptidase	-0.726482361399428	0.021723557722414
OCPFDLNE_02743	hypothetical protein	2.369068421941	3.17229578734302E-07			OCPFDLNE_00565	6-phosphogluconolactonase	-0.73688695588874	0.016449785595995
OCPFDLNE_02857	Methyltransferase	1.93642278298472	3.32525974581155E-07			OCPFDLNE_00567	NADP-specific glutamate dehydrogenase	-1.21406638687285	0.019752482860557
OCPFDLNE_02965	PTS sugar transporter subunit IIC	1.47736846905433	3.50995264062158E-07			OCPFDLNE_00585	Inner membrane protein YjjP	-1.32603058217301	0.033209908139164
OCPFDLNE_02453	HdeD family acid-resistance protein (Fragment)	1.55692872398339	4.45963329961191E-07			OCPFDLNE_00589	Invasion associated secreted endopeptidase	-1.90793783183424	2.23143318148845E-13
OCPFDLNE_01238	Cobalamin biosynthesis protein CbiD (Fragment)	1.68663257349299	5.83568484237442E-07			OCPFDLNE_00595	Deoxyribodipyrimidine photo-lyase type I	-2.33087042518371	3.84456244406556E-06
OCPFDLNE_01243	Precorrin methylase	2.15059537672071	6.41612121837129E-07			OCPFDLNE_00612	hypothetical protein	-2.6593231637588	0.009541905116091
OCPFDLNE_02904	Ascorbate-specific phosphotransferase system enzyme IIC component	1.89502475644115	6.41612121837129E-07			OCPFDLNE_00648	hypothetical protein	-2.48402583354408	0.000442300409339
OCPFDLNE_02362	Ketoacyl-ACP synthase III	1.78386498872231	7.75549932451212E-07			OCPFDLNE_00649	hypothetical protein	-3.81409896143237	5.18218122453788E-10
OCPFDLNE_01211	Glycerol uptake facilitator	1.67084658512502	9.57904098587974E-07			OCPFDLNE_00695	Heavy metal translocating P-type ATPase	-0.819181381407634	0.040228807515638
OCPFDLNE_01500	GTP cyclohydrolase 1 type 2 homolog	1.80748707689238	1.18503359373643E-06			OCPFDLNE_00709	Serine/threonine protein phosphatase	-1.58875110311783	0.027108211163634
OCPFDLNE_02145	60 kDa chaperonin	1.3677828361802	1.36947829005613E-06			OCPFDLNE_00710	YozB	-2.32530741359563	5.83568484237442E-07
OCPFDLNE_02370	hypothetical protein	1.78088937589654	1.36947829005613E-06			OCPFDLNE_00711	hypothetical protein	-1.56191609149301	0.032982163526646
OCPFDLNE_01348	hypothetical protein	1.17536456788091	2.07789307574462E-06			OCPFDLNE_00718	Maltose transacetylase (Maltose O-acetyltransferaseacetyltransferase)	-1.96730410436688	0.00447464213944
OCPFDLNE_00853	hypothetical protein	1.1808325772243	2.32897915040211E-06			OCPFDLNE_00719	hypothetical protein	-2.02209044746507	0.044603395093116
OCPFDLNE_02082	Acetolactate synthase large subunit	1.43747400371389	2.32897915040211E-06			OCPFDLNE_00721	Putative transporter subunit	-1.45806825577596	0.010590014674879
OCPFDLNE_01200	Propanediol dehydratase reactivation factor large subunit	1.26636472501048	2.84659766389995E-06			OCPFDLNE_00781	hypothetical protein	-0.778525971356572	0.013489158318918
OCPFDLNE_01248	Cobalamin biosynthesis protein CbiM	2.55325246900542	3.07207324937059E-06			OCPFDLNE_00832	hypothetical protein	-1.25281963393394	0.006554366244661
OCPFDLNE_02952	Phosphoenolpyruvate-dihydroxyacetone phosphotransferase dihydroxyacetone binding subunit DhaK	1.02466124332461	3.13251574765863E-06			OCPFDLNE_00843	Cysteinyl-tRNA(Pro) deacylase	-2.07692000321204	0.001747415033275
OCPFDLNE_01246	Sirohydrochlorin cobaltochelatase CbiK	2.10564365490656	3.47591976350929E-06			OCPFDLNE_00857	hypothetical protein	-3.5122916714868	0.010590014674879
OCPFDLNE_02417	hypothetical protein	2.62185648567425	3.77180788099489E-06			OCPFDLNE_00868	Carbonic anhydrase	-1.50786141731065	0.008517391426515
OCPFDLNE_02938	Cellobiose-specific phosphotransferase enzyme IIB component	3.62614905569003	3.77180788099489E-06			OCPFDLNE_00869	GTP pyrophosphokinase rsh	-2.34659908664961	0.014434950102772
OCPFDLNE_00608	hypothetical protein	1.84112908282393	3.86349361078702E-06			OCPFDLNE_00881	Winged helix DNA-binding domain-containing protein	-2.50628937976274	0.002152697087125
OCPFDLNE_01250	Energy-coupling factor ABC transporter transmembrane protein	3.52302005514339	5.3842546971112E-06			OCPFDLNE_00885	Fructose-bisphosphatase class III	-1.64622203244174	2.74528703832573E-10
OCPFDLNE_02584	AP2 domain-containing protein (Fragment)	1.56307779916344	5.66632846006884E-06			OCPFDLNE_00899	Translation initiation inhibitor	-2.77425868880625	4.02320240682315E-05
OCPFDLNE_03050	Transcriptional regulator, y4mF family	1.12749491380723	7.16498970798005E-06			OCPFDLNE_00912	Thermostable monoacylglycerol lipase	-1.28045698296624	0.001924323307583
OCPFDLNE_02351	Transcriptional regulator Spx	1.37682069137864	7.9816606590289E-06			OCPFDLNE_00937	UPF0699 transmembrane protein ydbS	-1.69425055648206	0.014035313691125
OCPFDLNE_01003	DNA protection during starvation protein 2	0.978248018217663	8.13122800781875E-06			OCPFDLNE_00942	EndoA inhibitor	-1.33745346493973	6.5819667677575E-05
OCPFDLNE_03032	Beta-glucoside operon transcriptional antiterminator	1.53941593644931	9.24841318321465E-06			OCPFDLNE_00943	mRNA interferase	-1.38135444008102	4.10596355129558E-05
OCPFDLNE_01574	YrvD	1.37557190482242	9.57694892165811E-06			OCPFDLNE_00959	Iron chaperone	-2.03141712551313	0.002517768126235
OCPFDLNE_00005	DNA replication and repair protein RecF	1.28402604460797	1.0988825550556E-05			OCPFDLNE_00965	Laac	-1.29539102760021	0.004148486225922
OCPFDLNE_00450	Truncated internalin A	0.991641554906714	1.23600099449553E-05			OCPFDLNE_00969	AI-2 transport protein TqsA	-2.06893201703218	0.000882288196704
OCPFDLNE_02454	Glucosamine-6-phosphate deaminase	1.12945425654632	1.32167769629285E-05			OCPFDLNE_01009	Membrane protein YdbI	-1.18970514993252	0.023514739960844
OCPFDLNE_01013	hypothetical protein	1.65579911655278	1.35566203320061E-05			OCPFDLNE_01010	Alpha/beta fold hydrolase	-1.54764710159666	0.011311040223168
OCPFDLNE_03045	Beta-glucoside-specific phosphotransferase enzyme II ABC component	2.56190328098851	1.71934980493071E-05			OCPFDLNE_01011	Alpha/beta hydrolase	-2.58693691680039	0.000613097179508
OCPFDLNE_01239	Synthesis of vitamin b12 adenosyl cobalamide	1.91404926864541	1.89589143185025E-05			OCPFDLNE_01019	Undecaprenyl-phosphate alpha-N-acetylglucosaminyltransferase	-1.1739665113909	0.009814245946007
OCPFDLNE_02373	Heme-degrading monooxygenase HmoB	1.85093742080346	2.22024662303665E-05			OCPFDLNE_01025	Putative triphosphatase YjbK	-1.34473829611134	0.017778887785935
OCPFDLNE_00479	Oleate hydratase	1.65784211685382	2.87499603995019E-05			OCPFDLNE_01027	GTP pyrophosphokinase yjbM	-1.70254437654858	0.00011997820664
OCPFDLNE_02953	Phosphoenolpyruvate-dihydroxyacetone phosphotransferase, ADP-binding subunit DhaL	0.954881995052483	3.05109732497708E-05			OCPFDLNE_01030	Enoyl-ACP reductase	-0.776965952255858	0.041597615301569
OCPFDLNE_02858	Acetamidase	1.44098509189454	3.96207149290617E-05			OCPFDLNE_01038	Putative acetyl esterase YjcH	-0.993694744013719	0.048048890485147
OCPFDLNE_02918	D-arabitol-phosphate dehydrogenase	1.40403001596991	3.96207149290617E-05			OCPFDLNE_01039	Branched-chain-amino-acid aminotransferase	-1.04942213007697	0.009453298958155
OCPFDLNE_03031	Trigger enzyme beta-glucoside-specific phosphotransferase system EIIBCA component	1.69729475304572	3.96207149290617E-05			OCPFDLNE_01081	Copper homeostasis protein CutC	-2.35032601408219	0.000272251710602
OCPFDLNE_01704	30S ribosomal protein S2	1.21225061066049	5.19461882350914E-05			OCPFDLNE_01104	Molybdate-binding periplasmic protein	-2.03070329496054	0.014035313691125
OCPFDLNE_01199	Propanediol dehydratase small subunit PduE	1.28017547264531	5.62984052132135E-05			OCPFDLNE_01105	Molybdopterin molybdenumtransferase MoeA	-2.472025288642	7.43441568459099E-16
OCPFDLNE_01523	Heat-inducible transcriptional repressor HrcA	1.78770196786275	5.81992628739007E-05			OCPFDLNE_01106	Molybdopterin guanine dinucleotide biosynthesis accessory protein MobB	-1.76731696241317	0.000337421694805
OCPFDLNE_02144	Choloylglycine hydrolase	1.15948090445438	7.03370017300064E-05			OCPFDLNE_01107	Molybdenum cofactor biosynthesis protein MoaE	-1.85625874500866	0.000168751187253
OCPFDLNE_01201	Propanediol utilization diol dehydratase-reactivating factor small chain	1.57943661826028	8.44018163618528E-05			OCPFDLNE_01108	Molybdopterin synthase catalytic subunit/molybdopterin synthase sulfur carrier subunit	-1.90998158862262	0.005020068346808
OCPFDLNE_02747	Bifunctional pyrazinamidase/nicotinamidase	1.17738519798041	8.57627330701574E-05			OCPFDLNE_01109	Cyclic pyranopterin monophosphate synthase MoaC	-1.23034978950503	0.01787348788649
OCPFDLNE_01207	Carbon dioxide concentrating mechanism protein CcmL	1.99482643224812	8.78668398323801E-05			OCPFDLNE_01113	Flavin reductase family protein	-2.12015878024731	0.025305944475955
OCPFDLNE_02141	Large-conductance mechanosensitive channel	1.0388732619274	9.45426309520279E-05			OCPFDLNE_01139	hypothetical protein	-1.21697472151383	0.000815495563014
OCPFDLNE_02402	Methylated-DNA--protein-cysteine S-methyltransferase	1.26159980693612	0.000134568865976			OCPFDLNE_01216	Probable transcriptional regulatory protein pdtaR	-2.46180834351544	2.17519117482982E-08
OCPFDLNE_01212	Probable propionate kinase	1.45456404506231	0.000145514958972			OCPFDLNE_01232	Major teichoic acid biosynthesis protein C	-1.18832714373198	0.005815875225813
OCPFDLNE_01251	Cobalt import ATP-binding protein CbiO	1.85860647992011	0.00015227480353			OCPFDLNE_01259	hypothetical protein	-1.35030412352077	0.015381800363157
OCPFDLNE_01298	UPF0750 membrane protein yxkD	3.27731132081126	0.000169750100397			OCPFDLNE_01261	Glutamyl aminopeptidase	-1.09346300717528	0.004314948508446
OCPFDLNE_01132	hypothetical protein	2.38770670814597	0.000187271086269			OCPFDLNE_01262	RNA methyltransferase	-1.26400144944967	0.005579576065935
OCPFDLNE_01203	Propanediol utilization microcompartment protein PduA	1.18722351655122	0.000201065878971			OCPFDLNE_01269	Multiple antibiotic resistance protein MarR	-1.78817391590917	0.000174051002694
OCPFDLNE_01680	Bifunctional acetaldehyde-CoA/alcohol dehydrogenase	0.776305473056477	0.000201065878971			OCPFDLNE_01280	Conserved protein YslB	-1.6486689860333	0.002699603940811
OCPFDLNE_02487	Oligo-beta-mannoside-specific phosphotransferase enzyme IIB component	1.01557583079777	0.000209605625074			OCPFDLNE_01281	Glutamate racemase	-1.75361220170959	0.000758691292555
OCPFDLNE_00784	hypothetical protein	1.75156918320423	0.000229982864271			OCPFDLNE_01300	Trehalose operon transcriptional repressor	-2.2718273382791	7.7066002594326E-08
OCPFDLNE_00410	hypothetical protein	0.956033146551152	0.000240994803054			OCPFDLNE_01309	hypothetical protein	-2.41023337870514	0.029097970269073
OCPFDLNE_01198	Propanediol dehydratase medium subunit PduD	1.17145518572004	0.000279690380526			OCPFDLNE_01322	Type I DNA topoisomerase	-0.992035895226038	0.001444741895049
OCPFDLNE_00420	Putative licABCH operon regulator	1.25504943882202	0.000369206835985			OCPFDLNE_01323	Methylenetetrahydrofolate--tRNA-(uracil-5-)-methyltransferase TrmFO	-0.91120502419458	0.031051609898032
OCPFDLNE_01131	hypothetical protein	1.13355267598259	0.000369206835985			OCPFDLNE_01328	Putative acyl-CoA thioesterase YneP	-1.56246230997975	0.001278037247304
OCPFDLNE_01090	Ribonuclease J	1.11543028355415	0.000381645403904			OCPFDLNE_01338	Peptidoglycan-N-acetylmuramate O-acetyltransferase	-0.887523072486327	0.003030823283708
OCPFDLNE_00104	Fructose-specific phosphotransferase enzyme IIB component	1.0152072071479	0.000414455307057			OCPFDLNE_01341	tRNA dimethylallyltransferase	-1.10058679673404	0.001924323307583
OCPFDLNE_01940	Predicted membrane bound oxidoreductase, hemolysin III	1.28015828709385	0.000424170696041			OCPFDLNE_01360	Uridylate kinase	-1.50029199422022	0.000119132122075
OCPFDLNE_01350	Cell division suppressor protein YneA	1.87916040088353	0.000473296521532			OCPFDLNE_01384	Rhomboid protease GluP	-1.13337316307957	0.001468943356782
OCPFDLNE_02365	2,3-bisphosphoglycerate-dependent phosphoglycerate mutase	1.02674601836481	0.000498344696346			OCPFDLNE_01395	Glycine cleavage system aminomethyltransferase GcvT	-1.35606256396404	1.67923533838008E-08
OCPFDLNE_00972	Transcription activator	1.22038896521322	0.000688300788136			OCPFDLNE_01401	Xaa-Pro aminopeptidase	-0.995732825248167	0.004864057809094
OCPFDLNE_01761	YfhP	0.875374163569568	0.00071496374206			OCPFDLNE_01417	Butyrate kinase	-0.962747113529723	0.008082023247619
OCPFDLNE_02248	L-fuculose-phosphate aldolase	1.01469581983849	0.000759036472579			OCPFDLNE_01418	Dihydrolipoyl dehydrogenase	-0.680720833694851	0.021085549547655
OCPFDLNE_02920	PTS system galactitol-specific transporter subunit IIC	1.29137048646861	0.000783518633218			OCPFDLNE_01424	6-phosphogluconate dehydrogenase, decarboxylating	-0.731557772117642	0.012967221902434
OCPFDLNE_02583	Cro/C1-type-helix-turn-helix domain-containing protein	1.70949433065608	0.000807897888979			OCPFDLNE_01425	KDP operon response regulator KdpE	-1.26035950942425	0.000560724057041
OCPFDLNE_00418	PTS system fructose-specific transporter subunit IIC	1.5400531574004	0.000815495563014			OCPFDLNE_01430	hypothetical protein	-0.995174446842374	0.017778887785935
OCPFDLNE_02642	ATP-dependent Clp endopeptidase proteolytic subunit ClpP	0.97624721257125	0.000815495563014			OCPFDLNE_01432	Sulfurtransferase	-1.29303781767008	0.010614704955631
OCPFDLNE_02906	Ascorbate-specific phosphotransferase enzyme IIA component	1.62010653404893	0.000815495563014			OCPFDLNE_01435	Pyrroline-5-carboxylate reductase	-1.95547107878514	0.001811187417857
OCPFDLNE_01240	Precorrin-8W decarboxylase CbiT	1.60688121643399	0.000950771540335			OCPFDLNE_01436	Putative sugar uptake ABC transporter, substrate-binding protein surface lipoprotein CD4+ T cell-stimulating antigen	-1.01053186565041	2.87612765170666E-05
OCPFDLNE_01549	hypothetical protein	1.03909419409366	0.000971136993006			OCPFDLNE_01440	Antilisterial bacteriocin subtilosin biosynthesis protein AlbE	-1.06805086487275	0.004971207447629
OCPFDLNE_00006	DNA gyrase subunit B	1.09030588475369	0.001140939785324			OCPFDLNE_01441	hypothetical protein	-1.26175277748669	0.00137285768808
OCPFDLNE_01197	Propanediol dehydratase large subunit PduC	0.901154889290573	0.001155176463061			OCPFDLNE_01472	Divalent metal cation transporter MntH	-1.05128436593961	0.000187271086269
OCPFDLNE_00834	Mannose-specific phosphotransferasesystem component IID	0.926897274474834	0.001160712592669			OCPFDLNE_01485	Aspartate-semialdehyde dehydrogenase	-1.32744312658233	0.000930179937192
OCPFDLNE_02748	Bifunctional dihydrofolate reductase-thymidylate synthase	1.01948452776587	0.001278037247304			OCPFDLNE_01559	Predicted dienelactone hydrolase	-1.30849779602402	0.013954485371151
OCPFDLNE_00960	PTS cellobiose transporter subunit IIC	5.57462613149795	0.001403910806253			OCPFDLNE_01569	Sporulation-specific N-acetylmuramoyl-L-alanine amidase	-1.21999346324303	3.86349361078702E-06
OCPFDLNE_01860	Translation initiation factor IF-3	1.13783716185068	0.001557683483374			OCPFDLNE_01571	GTP pyrophosphokinase	-1.17054858991205	0.000293050472227
OCPFDLNE_00828	hypothetical protein	1.38465483230415	0.001657053303153			OCPFDLNE_01575	Multifunctional fusion protein	-0.695828328847261	0.014985345599594
OCPFDLNE_01416	Phosphate butyryltransferase	1.79347441499558	0.001657053303153			OCPFDLNE_01576	Post-transcriptional regulator ComN	-1.45918826882109	0.004776785797547
OCPFDLNE_02568	Phosphoglycerate kinase	0.739107727021141	0.001657053303153			OCPFDLNE_01583	Transcriptional regulator	-1.74019084536793	6.40653288176368E-06
OCPFDLNE_02420	N-6 Adenine-specific DNA methylase YitW	1.31329405179341	0.001747415033275			OCPFDLNE_01613	DNA polymerase I	-0.859757831672546	0.002577316461087
OCPFDLNE_01349	Transcriptional repressor LexA	0.791716656853248	0.001825444145458			OCPFDLNE_01627	Alanine dehydrogenase	-1.16421462987964	5.69749631487418E-05
OCPFDLNE_01202	Carbon dioxide-concentrating mechanism protein CcmK	1.04128184927571	0.001841820696281			OCPFDLNE_01653	DNA translocase SftA	-0.837802037208841	0.013954485371151
OCPFDLNE_02111	Cell division protein DivIB	1.77463538123929	0.001847975499905			OCPFDLNE_01655	hypothetical protein	-1.05518454721056	0.001924323307583
OCPFDLNE_01590	50S ribosomal protein L21	0.914633572762119	0.001897673203056			OCPFDLNE_01656	Thiol-disulfide isomerase and thioredoxin	-1.2665992725954	0.028039239560613
OCPFDLNE_02505	hypothetical protein	0.959885775240841	0.001906247067383			OCPFDLNE_01665	D-alanine aminotransferase apoenzyme	-0.982336638651532	0.022885649977306
OCPFDLNE_00417	PTS system fructose-specific transporter subunit IIB	1.86848161839339	0.002117401460658			OCPFDLNE_01666	Aminoacyl-histidine dipeptidase	-0.902352618075265	0.002913057613536
OCPFDLNE_02782	Ig domain-containing protein	1.03835976574252	0.002129841048999			OCPFDLNE_01672	hypothetical protein	-2.14306124452563	0.013954485371151
OCPFDLNE_00416	PTS system mannose-specific EIIBCA component	1.9615928516842	0.002200329015283			OCPFDLNE_01681	hypothetical protein	-1.34411324848444	0.025252140002166
OCPFDLNE_00587	Phospholipase/carboxylesterase	1.01258601620579	0.002206078161435			OCPFDLNE_01718	Adhesin	-1.56938602059038	0.044239280206301
OCPFDLNE_01703	Translation elongation factor Ts	0.980382008428037	0.002279613785597			OCPFDLNE_01767	Antibiotic resistance protein VanZ	-1.65235303378562	0.002957175989889
OCPFDLNE_00267	Ribosomal protein (Fragment)	1.28833786511115	0.002498071857898			OCPFDLNE_01782	Aminopeptidase PepS	-1.53509863918602	8.00752167242747E-05
OCPFDLNE_01873	30S ribosomal protein S16	1.25040754056312	0.002837579920234			OCPFDLNE_01809	Putative oxidoreductase YbdH	-1.13251572094781	0.007340565493575
OCPFDLNE_02903	Phosphotriesterase	1.33669195651323	0.002841514818574			OCPFDLNE_01832	Heptaprenylglyceryl phosphate synthase	-0.953119975558342	0.021723557722414
OCPFDLNE_00105	PTS system mannose-specific transporter subunit IIC	1.04399272847832	0.002954323409476			OCPFDLNE_01870	YlqD	-1.18959619055401	0.010105255579513
OCPFDLNE_01237	Cobalt-precorrin-8 methylmutase	1.26110882599127	0.003142991292086			OCPFDLNE_01890	DAK2 domain fusion protein YloV	-1.05248617190024	0.002221481342542
OCPFDLNE_00106	PTS system fructose-specific transporter subunit IID	0.885962112819564	0.003480180324851			OCPFDLNE_01901	Bifunctional phosphopantothenoylcysteine decarboxylase/phosphopantothenate--cysteine ligase CoaBC	-1.38928036003625	0.012242776443276
OCPFDLNE_02259	Ferrous iron transport protein B	1.34578465279141	0.003480180324851			OCPFDLNE_01904	YicC-like family, N-terminal region	-1.63184012735407	0.00137285768808
OCPFDLNE_01488	hypothetical protein	1.07838348056702	0.003560434498287			OCPFDLNE_01923	Manganese ABC transporter substrate-binding protein MntA	-0.910794636779424	0.000144798920177
OCPFDLNE_00818	Metal-independent alpha-mannosidase	4.25698582045438	0.004279232204283			OCPFDLNE_01924	Manganese ABC transporter inner membrane permease protein SitD	-0.880991925751619	0.000644878418175
OCPFDLNE_01455	Pyruvate formate-lyase-activating enzyme	0.827078804574284	0.004407222667403			OCPFDLNE_01925	Manganese transport system ATP-binding protein MntB	-0.976326079330497	0.000175074362702
OCPFDLNE_01585	GTPase Obg	1.25072731707259	0.004476867142715			OCPFDLNE_01932	Purine nucleoside phosphorylase DeoD-type	-0.895172261891172	0.011588456832775
OCPFDLNE_02561	Preprotein translocase subunit SecG	1.22665117603453	0.004517108428806			OCPFDLNE_01933	hypothetical protein	-2.42360334591707	1.91967027646483E-07
OCPFDLNE_02771	AP2 domain-containing protein (Fragment)	1.12088971642321	0.004740649042581			OCPFDLNE_01934	Putative oxidoreductase YceM	-1.09595979968691	0.01136463911899
OCPFDLNE_02954	PTS system mannnose-specific family transporter subunit IIA	0.807467280601749	0.004795360510414			OCPFDLNE_01936	Peptide methionine sulfoxide reductase MsrA	-0.746712860651966	0.021723557722414
OCPFDLNE_01501	SAM-dependent methyltransferase	1.75347379075078	0.004917789583922			OCPFDLNE_01941	Control catabolite protein of gluconeogenesis	-1.17408277458765	0.026034209792898
OCPFDLNE_01521	Molecular chaperone DnaK	1.00521001040806	0.005681530413702			OCPFDLNE_01947	Phosphomannomutase/phosphoglucomutase	-1.7801396751933	2.94295673266194E-06
OCPFDLNE_00291	ABC transporter permease subunit	2.12733337746296	0.005769101482209			OCPFDLNE_01951	Putative ABC transporter, membrane domain and ATP-binding protein	-0.794873873335809	0.030946194871094
OCPFDLNE_02390	Arsenate reductase	0.844997229584417	0.006387892942566			OCPFDLNE_01952	Formate--tetrahydrofolate ligase	-0.721413771078945	0.021723557722414
OCPFDLNE_01252	Cobyric acid synthase CobQ	0.929088478442268	0.007396325306689			OCPFDLNE_01954	Cold-shock protein, molecular chaperone, RNA-helicase co-factor CspD	-1.82451510152466	5.71380386943346E-09
OCPFDLNE_01479	ATPase components of ABC transporters with duplicated ATPase domains	1.06477138660038	0.007419161897241			OCPFDLNE_01957	30S ribosomal protein S14	-1.17574470139299	0.049926210019462
OCPFDLNE_02570	Putative transcriptional regulator CggR	0.98554842509281	0.007453303845716			OCPFDLNE_01973	Pyridoxal phosphate-dependent aminotransferase	-1.60628034629316	2.01832927484317E-05
OCPFDLNE_02925	Predicted DNA-binding protein, MmcQ/YjbR family	1.29254865409642	0.007752283897855			OCPFDLNE_01974	Peptidase propeptide and ypeb domain subfamily	-1.64628423079082	0.000604325441346
OCPFDLNE_01236	Cobalamin biosynthesis protein CobD	1.04225191558531	0.007960451330623			OCPFDLNE_01993	Keto-acid formate acetyltransferase	-0.798759323901845	0.000344556889326
OCPFDLNE_00632	N-acetyltransferase	0.842448787904253	0.008055472578732			OCPFDLNE_01996	Putative membrane protein YpjA	-1.91449425266773	0.015324194164329
OCPFDLNE_01859	50S ribosomal protein L35	1.08688017165632	0.00822828982091			OCPFDLNE_01997	IDEAL domain-containing protein	-1.11457582515769	0.009871821793026
OCPFDLNE_01444	CDP-diacylglycerol--glycerol-3-phosphate 3-phosphatidyltransferase	1.93437154794874	0.00884401071651			OCPFDLNE_01998	Beta-barrel assembly-enhancing protease	-0.817375493393727	0.035985916478419
OCPFDLNE_02106	Yggt family protein (Fragment)	1.13992729601796	0.008913944075588			OCPFDLNE_02009	GTP cyclohydrolase I FolE	-2.3411308022786	8.66311647728843E-07
OCPFDLNE_01858	50S ribosomal protein L20	1.69118487093576	0.009389805877708			OCPFDLNE_02011	Tyrosine-protein phosphatase	-1.51377981567597	0.002239276905295
OCPFDLNE_02982	Multidrug transporter MatE	1.78852100437108	0.009677042546737			OCPFDLNE_02013	Ribosome biogenesis GTPase Der	-1.00556705689141	0.000815495563014
OCPFDLNE_02893	NADH dehydrogenase-like protein YjlD	0.717396515705869	0.010313308726407			OCPFDLNE_02014	Small subunit ribosomal protein S1	-1.15484576971975	8.66311647728843E-07
OCPFDLNE_02239	Serine-aspartate repeat-containing protein F	0.938419769208303	0.010414652996037			OCPFDLNE_02019	hypothetical protein	-1.53602701496692	0.041790955196621
OCPFDLNE_01235	Cobyrinate a,c-diamide synthase	0.862619885076049	0.010881703020118			OCPFDLNE_02024	Two-component system response regulator ResD	-1.03696638239055	0.000257267812253
OCPFDLNE_01179	HTH-type transcriptional regulator AdhR	1.29908504685462	0.011037519598589			OCPFDLNE_02029	Purine nucleoside phosphorylase	-0.799391996600858	0.023712395383535
OCPFDLNE_00562	Proton-dependent oligopeptide transporter	0.873236347993831	0.011073719938698			OCPFDLNE_02030	Phosphopentomutase	-0.88680925616185	0.011311040223168
OCPFDLNE_00419	Mannosylglycerate hydrolase	0.863054008942027	0.011311040223168			OCPFDLNE_02031	Site-specific tyrosine recombinase XerD	-0.994735380527664	0.002279613785597
OCPFDLNE_02051	DNA polymerase IV	0.860610100980785	0.011434208463012			OCPFDLNE_02053	Ribonuclease Z	-1.94409667500582	0.00679531836985
OCPFDLNE_02335	Cyclopentanol dehydrogenase	1.13313127701832	0.011588456832775			OCPFDLNE_02055	Cytoplasmic protein	-1.13653633978083	0.046107877815515
OCPFDLNE_01446	hypothetical protein	0.669926798447527	0.012053908964498			OCPFDLNE_02070	Ribose operon repressor	-1.46737487120131	0.016883495636429
OCPFDLNE_01182	ATP-dependent Clp protease proteolytic subunit	1.06280244844361	0.012142067687787			OCPFDLNE_02071	Deoxyribose-phosphate aldolase	-1.6988892120908	0.000498344696346
OCPFDLNE_00477	hypothetical protein	0.946114811278743	0.012159701073298			OCPFDLNE_02072	Deoxyribonucleoside regulator	-2.10875549518472	0.018191517677691
OCPFDLNE_01234	ECF transporter S component	0.705794228406505	0.012743363380936			OCPFDLNE_02110	Cell division protein FtsA	-1.36350699904167	1.22669085132366E-05
OCPFDLNE_02564	hypothetical protein	1.13702927449504	0.013077541756494			OCPFDLNE_02118	Ribosomal RNA small subunit methyltransferase H	-1.93671309844819	3.93211015703248E-12
OCPFDLNE_00507	PTS system galactitol-specific transporter subunit IIC	3.81175668707325	0.013099978633422			OCPFDLNE_02119	Cell division/cell wall cluster transcriptional repressor MraZ	-1.63757421442751	6.56006865640134E-07
OCPFDLNE_02652	Thioredoxin-disulfide reductase	0.673948808963817	0.013099978633422			OCPFDLNE_02133	Putative membrane protein ylbC	-1.72637052132179	0.000597843366372
OCPFDLNE_02798	hypothetical protein	1.1641314743012	0.013732418195137			OCPFDLNE_02163	hypothetical protein	-2.76055139369895	1.1916262967967E-05
OCPFDLNE_01249	Cobalt ABC transporter substrate-binding protein CbiN	2.3720841028765	0.013954485371151			OCPFDLNE_02243	hypothetical protein	-1.26832617022344	2.58280882854199E-05
OCPFDLNE_01264	HTH-type transcriptional regulator YodB	0.895243529502733	0.014327508570467			OCPFDLNE_02266	FMN reductase	-1.71815738534438	0.00447464213944
OCPFDLNE_02767	hypothetical protein	0.981325131388855	0.014504753517043			OCPFDLNE_02269	Putative metabolite uptake ABC transporter, ATP-binding protein	-2.40310400775294	0.00024625675354
OCPFDLNE_00214	L-lactate dehydrogenase	0.633219794436672	0.014627078744003			OCPFDLNE_02270	Bacitracin export permease protein BceB	-2.30769722226613	5.76674618665294E-07
OCPFDLNE_02366	ATP-dependent chaperone ClpB	0.690251901052924	0.014627078744003			OCPFDLNE_02274	CdaA regulatory protein CdaR	-0.813781607895401	0.006461146986903
OCPFDLNE_02778	Phage tail tape measure protein, TP901 family, core region	0.732980141608102	0.015339421736234			OCPFDLNE_02275	Diadenylate cyclase	-1.18265844524727	0.000142138010882
OCPFDLNE_01863	50S ribosomal protein L19	0.977263133340339	0.015537890656849			OCPFDLNE_02284	hypothetical protein	-6.0769879121489	2.67924432693748E-06
OCPFDLNE_00203	Ribose-phosphate pyrophosphokinase	0.999803866361917	0.016449785595995			OCPFDLNE_02299	hypothetical protein	-1.71396067752924	0.00147196982959
OCPFDLNE_01765	Putative CDP-abequose synthase	0.755379509504333	0.016505467475098			OCPFDLNE_02316	hypothetical protein	-2.28699568834259	0.005699141544677
OCPFDLNE_02905	Ascorbate-specific phosphotransferase system enzyme IIB component	1.13832199727163	0.016963665051163			OCPFDLNE_02324	Methylphosphotriester-DNA--protein-cysteine S-methyltransferase	-2.26912761872238	0.000204842688548
OCPFDLNE_01789	Prophage P2a protein 6 endonuclease	1.51661274710351	0.017181784812923			OCPFDLNE_02328	Glyoxalase I/lactoylglutathione lyase	-0.779887919850293	0.022976532461204
OCPFDLNE_02758	Heme sensor protein HssS	0.971155251170168	0.017760982186711			OCPFDLNE_02336	Putative HTH-type transcriptional regulator YxbF	-3.33989129910654	5.7780819555064E-07
OCPFDLNE_02980	N-acetyltransferase	1.2432684039342	0.018083234904375			OCPFDLNE_02348	Oligoendopeptidase F	-1.21130560141906	0.000148549388231
OCPFDLNE_00835	Mannose-specific phosphotransferasesystem component IIC	0.732236726117859	0.018191517677691			OCPFDLNE_02356	Putative pheromone ABC transporter (Binding protein)	-0.979629520803205	0.000431413973193
OCPFDLNE_01649	YtxG	0.630670271102133	0.018223343829102			OCPFDLNE_02374	hypothetical protein	-1.2025691101311	0.033302896552008
OCPFDLNE_02796	Phage transcriptional regulator	0.954384004950909	0.018223343829102			OCPFDLNE_02375	ABC-type transporter ATP-binding protein EcsA	-1.22929961680049	0.026995794762011
OCPFDLNE_00011	Diphosphomevalonate decarboxylase	1.09826103265607	0.018709313983407			OCPFDLNE_02401	Acetoin transport repressor	-2.0060058459352	2.32897915040211E-06
OCPFDLNE_01314	Trigger factor	0.644690480845085	0.019944473096354			OCPFDLNE_02418	Cellobiose-specific phosphotransferase enzyme IIA component	-2.24738658319341	2.75471900859339E-05
OCPFDLNE_02966	hypothetical protein	1.00682746364181	0.020014415806629			OCPFDLNE_02434	Aminopeptidase PepC	-0.859857030454042	0.029358309936795
OCPFDLNE_03079	Nitroreductase	3.33103101864222	0.020780751462752			OCPFDLNE_02438	rRNA pseudouridine synthase	-1.45012566845555	0.014183721085154
OCPFDLNE_00287	ArgE/DapE family deacylase	0.737730456347929	0.02150829076824			OCPFDLNE_02480	Putative HTH-type transcriptional regulator YulB	-1.17617612434826	0.004949371513074
OCPFDLNE_01550	Putative pre-16S rRNA nuclease	0.603921466630384	0.021723557722414			OCPFDLNE_02481	Glucose-6-phosphate isomerase	-0.895457830740409	0.001468943356782
OCPFDLNE_02751	Cadmium, cobalt and zinc/H(+)-K(+) antiporter	1.36462644751622	0.022329380329041			OCPFDLNE_02483	Polyribonucleotide nucleotidyltransferase (General stress protein 13)	-1.54128463280787	0.000553043038525
OCPFDLNE_00823	Transcriptional repressor of the arabinose operon	1.12237463550963	0.022630224614507			OCPFDLNE_02485	Glutamine-transport transmembrane protein ABC transporter	-0.95606499325873	0.038628000836527
OCPFDLNE_01648	General stress protein	0.695535458445158	0.023005137543571			OCPFDLNE_02518	DUF72 domain-containing protein	-1.27625180634856	0.002378957733761
OCPFDLNE_02509	Putative nitrogen fixation protein YutI	1.37112124542373	0.023514739960844			OCPFDLNE_02521	Zinc-dependent sulfurtransferase SufU	-1.29564022150078	0.000758691292555
OCPFDLNE_00478	TetR family dihydroxyacetone kinase regulator	1.25002645255097	0.023702354084086			OCPFDLNE_02522	Cysteine desulfurase	-0.784856919145802	0.023660880351887
OCPFDLNE_01368	Ribosome maturation factor RimP	0.844264725447868	0.024861402337491			OCPFDLNE_02523	Fe-S cluster assembly protein SufD	-1.1800011178232	1.1916262967967E-05
OCPFDLNE_00980	Lincomycin resistance ABC-F type ribosomal protection protein	0.860052555746113	0.024862536767246			OCPFDLNE_02524	SUF system FeS assembly ATPase	-1.21397894904624	1.1916262967967E-05
OCPFDLNE_02131	hypothetical protein	1.18115146355255	0.025222195605852			OCPFDLNE_02535	Spx/MgsR family transcriptional regulator	-0.730207207950352	0.020685854036034
OCPFDLNE_02108	YggS family pyridoxal phosphate-dependent enzyme (Fragment)	0.674149435260751	0.025436547599825			OCPFDLNE_02550	hypothetical protein	-0.961844429954345	0.044830916588447
OCPFDLNE_02981	hypothetical protein	1.06843889674058	0.02597701025238			OCPFDLNE_02575	hypothetical protein	-1.13141151787786	0.026995794762011
OCPFDLNE_01301	Alpha-phosphotrehalase	0.868262262200419	0.026065500228266			OCPFDLNE_02651	UDP-glucose 4-epimerase GalE	-1.30625304835766	0.00326722155907
OCPFDLNE_01989	Glycoside transferase	1.05326788878057	0.026135349579585			OCPFDLNE_02653	TPR repeat-containing protein yvcD	-2.0049169188194	0.002466362164209
OCPFDLNE_02817	DNA-binding domain-containing protein	0.807371503049983	0.026456167298211			OCPFDLNE_02659	DNA-binding transcriptional activator PspC	-1.28516594410077	0.004517108428806
OCPFDLNE_02915	Transketolase	0.707957685519232	0.028842123663864			OCPFDLNE_02665	5'-deoxynucleotidase YfbR	-1.54329407649645	0.009814245946007
OCPFDLNE_02312	Thiol reductase thioredoxin	1.10816715011433	0.029957214863349			OCPFDLNE_02679	Putative cell wall-associated DL-endopeptidase peptidoglycan lytic protein P45	-0.840297246411015	0.019156598731926
OCPFDLNE_02573	Membrane protein, MmpL family	0.910045099698299	0.03004739062038			OCPFDLNE_02680	Cell division protein FtsX	-1.25106221020248	0.000597843366372
OCPFDLNE_02092	Cold shock protein CspD	0.698819051063951	0.030409389679658			OCPFDLNE_02681	Cell division ABC transporter ATP-binding protein FtsE	-1.59085501588606	9.17692909063101E-07
OCPFDLNE_02914	Ribulose-phosphate 3-epimerase	1.01733290919027	0.030753051542965			OCPFDLNE_02690	IMPACT family member YigZ	-2.26067673722355	0.016352121675468
OCPFDLNE_02811	hypothetical protein	1.4863882785907	0.030893161754868			OCPFDLNE_02692	Transcriptional regulator ywtF	-2.41020668278147	2.53995027445303E-09
OCPFDLNE_00374	Fumarate reductase flavoprotein subunit	0.601368764762523	0.031027667938654			OCPFDLNE_02696	Cell wall-binding protein YocH	-1.31182586029645	0.000115963002184
OCPFDLNE_02317	hypothetical protein	0.711361313355777	0.034024347668143			OCPFDLNE_02711	ATP synthase subunit I	-0.909250588323401	0.002896848584566
OCPFDLNE_02769	hypothetical protein	1.31435480023032	0.034024347668143			OCPFDLNE_02712	UDP-N-acetyl glucosamine 2-epimerase	-1.44651865513636	0.021723557722414
OCPFDLNE_02221	hypothetical protein	0.716265394490276	0.034279479870345			OCPFDLNE_02713	Uracil phosphoribosyltransferase	-1.47056061979892	0.002415740965503
OCPFDLNE_02774	Bacteriophage holin	1.1305094334885	0.034470752988248			OCPFDLNE_02714	Serine hydroxymethyltransferase	-1.35806632414843	3.96207149290617E-05
OCPFDLNE_02977	Benzoate--CoA ligase	1.09045432036971	0.03600162034994			OCPFDLNE_02733	Autolysin, amidase	-1.11113593196857	3.00819315872361E-05
OCPFDLNE_02868	50S ribosomal protein L15	0.886865831727735	0.036035223998858			OCPFDLNE_02826	Metallopeptidase ImmA	-2.13583655914385	0.000573595521538
OCPFDLNE_01836	Phosphoribosylamine--glycine ligase	1.55378188080169	0.036158262052504			OCPFDLNE_02838	Iron-sulfur cluster carrier protein	-1.06609570764573	0.01787348788649
OCPFDLNE_00581	Mannoside-phospho-beta-d-glucosidase	1.31671514285787	0.036732184114413			OCPFDLNE_02894	NusG domain II-containing protein	-1.43805924784647	0.004307661884803
OCPFDLNE_00268	50S ribosomal protein L10	0.897580418682486	0.037994651489748			OCPFDLNE_02899	Cell wall assembly/cell proliferation coordinating protein, KNR4-like protein	-0.962679780685571	0.032982163526646
OCPFDLNE_02582	hypothetical protein	0.799301090093911	0.038212320367728			OCPFDLNE_02948	hypothetical protein	-2.63576316617952	5.70012203477794E-30
OCPFDLNE_02279	Maltodextrin transport system permease protein MalC	0.868367863571183	0.03860869857717			OCPFDLNE_02957	Putative multifunctional methylglyoxal reductase	-0.942155239509816	0.021723557722414
OCPFDLNE_00027	PTS system beta-glucoside-specific transporter subunits IIABC	1.35440263185807	0.038612382781345			OCPFDLNE_03000	Ligand-binding protein SH3	-1.33718239721414	0.004654297000758
OCPFDLNE_03068	Quinolone resistance protein NorB	2.38918976238627	0.038634533316051			OCPFDLNE_03001	Transaldolase	-0.809704941217046	0.002577316461087
OCPFDLNE_01189	Ethanolamine utilization protein EutP	0.970139499350102	0.039278563395201			OCPFDLNE_03029	Glutathione biosynthesis bifunctional protein GshAB	-0.813869871800542	0.009677042546737
OCPFDLNE_01958	Chitinase D	1.31940337828862	0.039278563395201			OCPFDLNE_03043	Catalase	-1.06472065501837	1.89589143185025E-05
OCPFDLNE_01480	hypothetical protein	0.643734203045831	0.039290115306724			OCPFDLNE_03046	Beta-glucoside operon transcriptional antiterminator	-0.667660687842556	0.018829101606108
OCPFDLNE_02010	Bacterial nucleoid protein Hbs	0.600734080034061	0.039290115306724			OCPFDLNE_03074	D-isomer specific 2-hydroxyacid dehydrogenase NAD-binding	-1.50452194948077	3.9273297169143E-05
OCPFDLNE_01091	Putative transcriptional regulator (Fragment)	1.79025265529757	0.040323425721335			OCPFDLNE_03075	Phosphoserine aminotransferase	-1.89905145040566	8.44018163618528E-05
OCPFDLNE_02392	UPF0053 protein yhdP	0.853719994180216	0.040532926216854
OCPFDLNE_01684	Muramoyltetrapeptide carboxypeptidase	0.863183821212504	0.04188641186686
OCPFDLNE_00634	YkoS	0.972979337642543	0.042596339049609
OCPFDLNE_00630	hypothetical protein	1.31576834113739	0.042728156854101
OCPFDLNE_02249	Carbohydrate kinase	0.633713665360929	0.044238259934553
OCPFDLNE_01522	Nucleotide exchange factor GrpE	1.21695462081034	0.045770833062343
OCPFDLNE_00004	RNA binding protein involved in ribosome maturation	0.859789882462344	0.04819376208327
OCPFDLNE_00142	hypothetical protein	1.03428431640535	0.049293688577655
OCPFDLNE_01253	ATP-binding cobalamin adenosyltransferase	0.928729394851569	0.049293688577655
OCPFDLNE_02919	Sugar-phosphate dehydrogenase	0.783334354989439	0.049898723512997

## Sheet: T6_60min
Upregulated genes at T6(60 min) 200 MPa treatment in L. monocytogenes RO15						Downregulated genes at T6(60 min) 200 MPa treatment in L. monocytogenes RO15
Locus_tag	Product	log2FoldChange	padj			Locus_tag	Product	log2FoldChange	padj
OCPFDLNE_01058	ATP-dependent Clp protease ATP-binding subunit ClpE	3.7762448856267	8.1935614639657E-29			OCPFDLNE_02948	hypothetical protein	-2.51534461687287	1.43264556270741E-14
OCPFDLNE_00921	DEAD-box ATP-dependent RNA helicase CshA	4.26815593379676	2.86487311881214E-26			OCPFDLNE_00221	Cell division protein DivIC	-2.44309224403422	1.2512101498383E-09
OCPFDLNE_00193	hypothetical protein	2.73078018102274	7.55260217433553E-19			OCPFDLNE_00370	Protein-lysine deacetylase	-2.64255982877219	2.10694076025618E-08
OCPFDLNE_01130	Translational GTPase TypA	3.45097292083358	3.03539175676551E-18			OCPFDLNE_00200	Septation protein spoVG	-1.8566639237369	6.77424370227124E-08
OCPFDLNE_00451	Internalin B	2.63943156682418	1.21282328803265E-14			OCPFDLNE_02118	Ribosomal RNA small subunit methyltransferase H	-2.05978151221877	3.12158963907351E-07
OCPFDLNE_02082	Acetolactate synthase large subunit	2.62838671023543	7.05481575229936E-14			OCPFDLNE_00369	Putative glycerol transporter	-1.75850972375474	3.20775542585682E-07
OCPFDLNE_02938	Cellobiose-specific phosphotransferase enzyme IIB component	3.74743731986515	2.57967931208109E-13			OCPFDLNE_00781	hypothetical protein	-1.89443074558922	3.94073597091174E-07
OCPFDLNE_02939	PTS lactose transporter subunit IIC	2.81882305986506	2.19063378785341E-12			OCPFDLNE_01105	Molybdopterin molybdenumtransferase MoeA	-2.10282088703516	5.52907138227983E-07
OCPFDLNE_00053	Peptidase propeptide and ypeb domain subfamily	2.54580261337618	1.07786860090233E-11			OCPFDLNE_00885	Fructose-bisphosphatase class III	-1.8358185487511	8.13240685532917E-07
OCPFDLNE_00309	PhoP family transcriptional regulator	2.4111327377445	1.18027184487206E-11			OCPFDLNE_01933	hypothetical protein	-2.88380795257388	1.7511970074741E-06
OCPFDLNE_01304	hypothetical protein	2.04849836362189	1.15846705503425E-10			OCPFDLNE_01216	Probable transcriptional regulatory protein pdtaR	-2.39790647710322	9.09229198176403E-06
OCPFDLNE_02569	Glyceraldehyde-3-phosphate dehydrogenase	1.93542993539539	5.87862279005656E-10			OCPFDLNE_02714	Serine hydroxymethyltransferase	-1.66368295318665	1.35576340342531E-05
OCPFDLNE_02940	Lichenan-specific phosphotransferase enzyme IIA component	2.59117883534179	3.07157363831302E-09			OCPFDLNE_02284	hypothetical protein	-5.70319921344101	1.47747819996524E-05
OCPFDLNE_01210	Propanol dehydrogenase PduQ	2.47711085108148	3.50393868201244E-09			OCPFDLNE_00965	Laac	-2.9774700794114	2.09074963379638E-05
OCPFDLNE_02068	Alpha-acetolactate decarboxylase	2.43437262022256	4.50209811124123E-09			OCPFDLNE_02270	Bacitracin export permease protein BceB	-2.71697163256958	2.09074963379638E-05
OCPFDLNE_01791	Lichenan-specific phosphotransferase enzyme IIA component	3.22296152646734	2.30631440444033E-08			OCPFDLNE_01947	Phosphomannomutase/phosphoglucomutase	-2.44894159362039	3.71329761202395E-05
OCPFDLNE_01790	Outer surface protein	2.22833900725812	5.97595442351124E-08			OCPFDLNE_00710	YozB	-3.10609772751568	5.43942398622131E-05
OCPFDLNE_02744	hypothetical protein	3.15661922894085	3.98191276831927E-07			OCPFDLNE_00457	Penicillin-binding transpeptidase domain-containing protein (Fragment)	-1.78997783893269	5.66291394640491E-05
OCPFDLNE_01208	ATP/cobalamin adenosyltransferase	2.12511476039861	1.42703447867235E-06			OCPFDLNE_02009	GTP cyclohydrolase I FolE	-3.46013726845021	6.59764374906564E-05
OCPFDLNE_01205	Ethanolamine utilization protein EutJ	1.88261454323841	2.44971050684926E-06			OCPFDLNE_00415	ATPase	-2.43726125164603	6.98955737863159E-05
OCPFDLNE_02929	Putative sugar phosphate isomerase YwlF	1.59893174093023	1.87264626621453E-05			OCPFDLNE_01941	Control catabolite protein of gluconeogenesis	-1.79515428731478	9.47322581099375E-05
OCPFDLNE_00608	hypothetical protein	2.85781251527693	2.11280543304301E-05			OCPFDLNE_02681	Cell division ABC transporter ATP-binding protein FtsE	-1.89058948579888	9.68126663136349E-05
OCPFDLNE_01211	Glycerol uptake facilitator	2.17967718668647	2.11280543304301E-05			OCPFDLNE_02243	hypothetical protein	-1.67603546500504	0.000105719847857
OCPFDLNE_02750	hypothetical protein	1.78196995031806	2.11280543304301E-05			OCPFDLNE_00649	hypothetical protein	-5.15874023064857	0.000163471673378
OCPFDLNE_01209	CoA-dependent propionaldehyde dehydrogenase	2.08135750071674	2.27966333423526E-05			OCPFDLNE_02119	Cell division/cell wall cluster transcriptional repressor MraZ	-1.89639604563566	0.000225550175575
OCPFDLNE_01251	Cobalt import ATP-binding protein CbiO	2.74954935952938	2.71537865066979E-05			OCPFDLNE_02336	Putative HTH-type transcriptional regulator YxbF	-3.6585239010776	0.0002351491733
OCPFDLNE_01792	Oligo-beta-mannoside-specific phosphotransferase enzyme IIB component	2.31077960211839	2.71537865066979E-05			OCPFDLNE_01583	Transcriptional regulator	-2.08943150303013	0.000284992210547
OCPFDLNE_02422	5-amino-6-(5-phospho-D-ribitylamino)uracil phosphatase YitU	1.62390121804915	2.71537865066979E-05			OCPFDLNE_01993	Keto-acid formate acetyltransferase	-1.17884034997365	0.000323700179165
OCPFDLNE_02977	Benzoate--CoA ligase	2.64761698335956	2.93131188972996E-05			OCPFDLNE_02692	Transcriptional regulator ywtF	-2.0805812279996	0.00032618754943
OCPFDLNE_01204	Phosphate propanoyltransferase	2.1123119803423	3.72470992346047E-05			OCPFDLNE_00201	Septation protein spoVG	-1.65862536804627	0.000994976513498
OCPFDLNE_02362	Ketoacyl-ACP synthase III	2.40554609438429	4.96287188514055E-05			OCPFDLNE_01973	Pyridoxal phosphate-dependent aminotransferase	-1.72847578652755	0.000994976513498
OCPFDLNE_01479	ATPase components of ABC transporters with duplicated ATPase domains	2.21177220811046	5.40470853593643E-05			OCPFDLNE_02163	hypothetical protein	-2.79349839062806	0.001287696524987
OCPFDLNE_01212	Probable propionate kinase	2.26320017587185	6.26968227541806E-05			OCPFDLNE_02581	hypothetical protein	-1.59612750765511	0.00211805195565
OCPFDLNE_01090	Ribonuclease J	2.02143368212224	6.48585469377659E-05			OCPFDLNE_00138	Bifunctional metallophosphatase/5'-nucleotidase	-1.41563171088675	0.002387838712608
OCPFDLNE_02642	ATP-dependent Clp endopeptidase proteolytic subunit ClpP	1.86006979881755	7.55912918733607E-05			OCPFDLNE_01942	Phosphotransferase yqfL	-1.29856173490382	0.002538871253007
OCPFDLNE_01200	Propanediol dehydratase reactivation factor large subunit	1.7179013521511	0.000105335693712			OCPFDLNE_00942	EndoA inhibitor	-1.22448633854173	0.002636473148859
OCPFDLNE_00479	Oleate hydratase	2.6052929011917	0.000158408807916			OCPFDLNE_01360	Uridylate kinase	-1.8455713701671	0.002658680110547
OCPFDLNE_02743	hypothetical protein	4.08571812811323	0.000206477561984			OCPFDLNE_00143	Oligopeptide-binding protein AppA	-1.9970602789155	0.002848654647587
OCPFDLNE_01245	Uroporphyrinogen-III C-methyltransferase	1.7463209337991	0.000209372421937			OCPFDLNE_00648	hypothetical protein	-3.48121891820598	0.002975167378035
OCPFDLNE_01244	Cobalt-precorrin-6A reductase CbiJ	2.14810091099219	0.000236149143927			OCPFDLNE_01436	Putative sugar uptake ABC transporter, substrate-binding protein surface lipoprotein CD4+ T cell-stimulating antigen	-1.04233629264001	0.003181081506237
OCPFDLNE_02280	Maltodextrin-binding protein	1.43448495139324	0.000236149143927			OCPFDLNE_02316	hypothetical protein	-3.21728355819818	0.003684554109796
OCPFDLNE_01198	Propanediol dehydratase medium subunit PduD	1.58314506542676	0.000343628375408			OCPFDLNE_02017	Peptidoglycan-binding protein LysM	-1.69786968279629	0.003866308603829
OCPFDLNE_01247	Cobalt-precorrin-2 C-methyltransferase	2.61120778311369	0.000375381961556			OCPFDLNE_02110	Cell division protein FtsA	-1.38574857744651	0.00391768484521
OCPFDLNE_02105	RNA-binding protein S4	1.96131678600625	0.000375381961556			OCPFDLNE_01108	Molybdopterin synthase catalytic subunit/molybdopterin synthase sulfur carrier subunit	-2.70380865138999	0.004056802780246
OCPFDLNE_02487	Oligo-beta-mannoside-specific phosphotransferase enzyme IIB component	1.3110014080498	0.000378903562549			OCPFDLNE_02011	Tyrosine-protein phosphatase	-2.15263021488365	0.004523345797435
OCPFDLNE_00006	DNA gyrase subunit B	1.53200400702476	0.000418715829339			OCPFDLNE_02418	Cellobiose-specific phosphotransferase enzyme IIA component	-2.393677580676	0.004787411874697
OCPFDLNE_00450	Truncated internalin A	1.11249725947592	0.000437354727911			OCPFDLNE_01300	Trehalose operon transcriptional repressor	-1.81275084275897	0.004884500540324
OCPFDLNE_02279	Maltodextrin transport system permease protein MalC	2.01658090072268	0.000479658579571			OCPFDLNE_03074	D-isomer specific 2-hydroxyacid dehydrogenase NAD-binding	-1.57052200688604	0.005650705580682
OCPFDLNE_01446	hypothetical protein	1.3287295621926	0.0005067792514			OCPFDLNE_03075	Phosphoserine aminotransferase	-2.02602713820017	0.005650705580682
OCPFDLNE_02952	Phosphoenolpyruvate-dihydroxyacetone phosphotransferase dihydroxyacetone binding subunit DhaK	1.21087355182324	0.000519334170124			OCPFDLNE_02348	Oligoendopeptidase F	-1.23803273334917	0.005850574732383
OCPFDLNE_01242	Cobalamin biosynthesis protein CbiG	1.75851964587294	0.000535176001467			OCPFDLNE_00412	hypothetical protein	-2.64659245556193	0.006019346807109
OCPFDLNE_00847	hypothetical protein	1.3908044680972	0.000832498784873			OCPFDLNE_00140	Inosine-5'-monophosphate dehydrogenase	-1.50956206358414	0.007212137062546
OCPFDLNE_00974	NAD-dependent succinate-semialdehyde dehydrogenase	1.27758996074421	0.000850913776284			OCPFDLNE_02269	Putative metabolite uptake ABC transporter, ATP-binding protein	-5.46929435447227	0.007552338839652
OCPFDLNE_02661	hypothetical protein	1.317709693993	0.000850913776284			OCPFDLNE_00508	Ribose-phosphate pyrophosphokinase	-1.49284154870542	0.007715799980401
OCPFDLNE_01704	30S ribosomal protein S2	1.37934470005581	0.001145944633333			OCPFDLNE_00589	Invasion associated secreted endopeptidase	-0.963772556415487	0.007831300464882
OCPFDLNE_01203	Propanediol utilization microcompartment protein PduA	1.5218319199286	0.001378435962738			OCPFDLNE_01613	DNA polymerase I	-1.23541988114787	0.008583923646756
OCPFDLNE_01199	Propanediol dehydratase small subunit PduE	1.3466193765634	0.001438927407269			OCPFDLNE_02401	Acetoin transport repressor	-2.05219536581425	0.008747032041518
OCPFDLNE_01248	Cobalamin biosynthesis protein CbiM	2.5763819007489	0.001438927407269			OCPFDLNE_02483	Polyribonucleotide nucleotidyltransferase (General stress protein 13)	-2.22437631083369	0.008747032041518
OCPFDLNE_01197	Propanediol dehydratase large subunit PduC	1.28818644352548	0.001504341398369			OCPFDLNE_00628	Phage envelope protein (Fragment)	-2.69696622681842	0.008867633334608
OCPFDLNE_02748	Bifunctional dihydrofolate reductase-thymidylate synthase	1.54103774974994	0.001779860864587			OCPFDLNE_02733	Autolysin, amidase	-1.02917910851725	0.009098724710183
OCPFDLNE_00853	hypothetical protein	1.30029251991307	0.001993205300454			OCPFDLNE_00959	Iron chaperone	-2.67435142502517	0.010157454394432
OCPFDLNE_01500	GTP cyclohydrolase 1 type 2 homolog	2.14500342440494	0.00202925629023			OCPFDLNE_00432	Peptidoglycan-N-acetylglucosamine deacetylase	-0.865632992797975	0.011232995510764
OCPFDLNE_02568	Phosphoglycerate kinase	1.2007685125237	0.002036213443332			OCPFDLNE_02266	FMN reductase	-2.40251914543931	0.011348172168983
OCPFDLNE_01348	hypothetical protein	1.32117858821435	0.002183251798547			OCPFDLNE_00881	Winged helix DNA-binding domain-containing protein	-3.98702127644274	0.011998143089859
OCPFDLNE_01488	hypothetical protein	1.84332692956773	0.002334463635945			OCPFDLNE_02713	Uracil phosphoribosyltransferase	-2.05059058963128	0.013021402821147
OCPFDLNE_02259	Ferrous iron transport protein B	2.23728052414273	0.002387838712608			OCPFDLNE_01027	GTP pyrophosphokinase yjbM	-1.65855260300052	0.017201977935677
OCPFDLNE_01589	YsxB	1.21593181754371	0.002414465639574			OCPFDLNE_01335	S-ribosylhomocysteine lyase	-1.60632122623118	0.017405689980288
OCPFDLNE_01703	Translation elongation factor Ts	1.44178144250216	0.002566967144112			OCPFDLNE_01767	Antibiotic resistance protein VanZ	-2.16908289600499	0.017502049354557
OCPFDLNE_02954	PTS system mannnose-specific family transporter subunit IIA	1.4293270210696	0.002975167378035			OCPFDLNE_00459	Transcription regulatory protein MsrR	-1.0153399418192	0.017815901428058
OCPFDLNE_01905	Fibronectin/fibrinogen binding protein, putative	2.00813382273126	0.003236277130683			OCPFDLNE_01782	Aminopeptidase PepS	-1.419853821433	0.018254586926761
OCPFDLNE_01250	Energy-coupling factor ABC transporter transmembrane protein	2.89760952023028	0.003325723865242			OCPFDLNE_00899	Translation initiation inhibitor	-3.34050926819303	0.018528454094288
OCPFDLNE_00418	PTS system fructose-specific transporter subunit IIC	2.00006436565235	0.003462591286617			OCPFDLNE_03052	Nucleoid occlusion protein	-1.57525833780039	0.018547117097128
OCPFDLNE_01206	Propanediol utilization protein PduM	2.27705883577679	0.003818334578888			OCPFDLNE_00718	Maltose transacetylase (Maltose O-acetyltransferaseacetyltransferase)	-3.06047433570828	0.018607617958471
OCPFDLNE_02965	PTS sugar transporter subunit IIC	1.52737355258357	0.003954873841452			OCPFDLNE_00430	hypothetical protein	-1.58935222273997	0.019202305293652
OCPFDLNE_01182	ATP-dependent Clp protease proteolytic subunit	1.80949944503598	0.003994259227499			OCPFDLNE_00481	Transcription activator, putative	-1.3290606774003	0.01988709908606
OCPFDLNE_00607	Transcriptional regulator	2.6624451335225	0.004422501488908			OCPFDLNE_01627	Alanine dehydrogenase	-0.822818399868039	0.020361857018002
OCPFDLNE_01201	Propanediol utilization diol dehydratase-reactivating factor small chain	1.60232464639031	0.004693792454205			OCPFDLNE_02680	Cell division protein FtsX	-1.3513002000825	0.020450518588764
OCPFDLNE_02858	Acetamidase	1.64823090742025	0.004787411874697			OCPFDLNE_00943	mRNA interferase	-1.23017128996965	0.022664098602365
OCPFDLNE_02652	Thioredoxin-disulfide reductase	1.14569581243279	0.004884500540324			OCPFDLNE_02356	Putative pheromone ABC transporter (Binding protein)	-0.909346034273043	0.023276755582857
OCPFDLNE_01723	Salicylate biosynthesis isochorismate synthase	1.29136999332963	0.005229352473021			OCPFDLNE_02014	Small subunit ribosomal protein S1	-0.922978640030458	0.025257487761495
OCPFDLNE_01378	Polyribonucleotide nucleotidyltransferase	1.24878436794975	0.005248083839819			OCPFDLNE_02053	Ribonuclease Z	-3.75460626492081	0.025911459469686
OCPFDLNE_01680	Bifunctional acetaldehyde-CoA/alcohol dehydrogenase	0.968671285074919	0.005293553538396			OCPFDLNE_02651	UDP-glucose 4-epimerase GalE	-1.51662651683709	0.030057176652747
OCPFDLNE_00609	Cell surface protein	1.47609554653344	0.005533325132019			OCPFDLNE_00281	Pyrimidine 5'-nucleotidase YjjG	-1.65239484791272	0.030384941248305
OCPFDLNE_01055	hypothetical protein	1.38672835367958	0.005533325132019			OCPFDLNE_02337	hypothetical protein	-1.96478066018325	0.030585639200943
OCPFDLNE_03078	hypothetical protein	1.29995154793781	0.005533325132019			OCPFDLNE_00330	DUF3578 domain-containing protein (Fragment)	-3.66701476565231	0.031074416502998
OCPFDLNE_02292	Crp/Fnr family transcriptional regulator	1.81466586776043	0.005861312580991			OCPFDLNE_02827	hypothetical protein	-2.20895132461349	0.031496495585719
OCPFDLNE_02953	Phosphoenolpyruvate-dihydroxyacetone phosphotransferase, ADP-binding subunit DhaL	1.05902208020661	0.005935499327838			OCPFDLNE_02826	Metallopeptidase ImmA	-2.44016589210518	0.033958057586837
OCPFDLNE_02904	Ascorbate-specific phosphotransferase system enzyme IIC component	1.76951010559128	0.006019346807109			OCPFDLNE_00565	6-phosphogluconolactonase	-1.01326861526244	0.03412383588264
OCPFDLNE_02366	ATP-dependent chaperone ClpB	1.06305676183975	0.00647626171499			OCPFDLNE_01106	Molybdopterin guanine dinucleotide biosynthesis accessory protein MobB	-1.46583818265716	0.034545533888734
OCPFDLNE_01252	Cobyric acid synthase CobQ	1.2253838054187	0.006626817773443			OCPFDLNE_01997	IDEAL domain-containing protein	-1.2836484613151	0.037713387110849
OCPFDLNE_02906	Ascorbate-specific phosphotransferase enzyme IIA component	2.14625080559344	0.006758014497572			OCPFDLNE_02653	TPR repeat-containing protein yvcD	-2.6401444618148	0.037929220671545
OCPFDLNE_02454	Glucosamine-6-phosphate deaminase	1.14170201290724	0.006854418006652			OCPFDLNE_00141	Divergent 4fe-4s mono-cluster	-1.03373183025317	0.037969486821491
OCPFDLNE_01574	YrvD	1.61003014708273	0.007145796920371			OCPFDLNE_02381	hypothetical protein	-1.00252591006853	0.038340417103972
OCPFDLNE_02915	Transketolase	1.20246617144597	0.008416391013502			OCPFDLNE_01425	KDP operon response regulator KdpE	-1.23947667235686	0.038423906527566
OCPFDLNE_01590	50S ribosomal protein L21	1.20546631810767	0.008747032041518			OCPFDLNE_00729	Motility genes transcriptional repressor MogR	-1.34536080730668	0.039455919446108
OCPFDLNE_02746	Predicted integral membrane protein	1.56930467209824	0.008875797669119			OCPFDLNE_01987	Hypothetical sensory transduction histidine kinase	-2.60362538932932	0.040035969340823
OCPFDLNE_03050	Transcriptional regulator, y4mF family	1.1133021115521	0.008875797669119			OCPFDLNE_01756	Glutamate-1-semialdehyde aminotransferase	-2.1713137985305	0.042234273286173
OCPFDLNE_00005	DNA replication and repair protein RecF	1.31747512554771	0.009098724710183			OCPFDLNE_02550	hypothetical protein	-1.39922905071827	0.042234502295731
OCPFDLNE_01682	hypothetical protein	1.22406647898118	0.00925538616416			OCPFDLNE_02374	hypothetical protein	-1.73288297074347	0.042760211469491
OCPFDLNE_02747	Bifunctional pyrazinamidase/nicotinamidase	1.45086742419101	0.00925538616416			OCPFDLNE_01395	Glycine cleavage system aminomethyltransferase GcvT	-0.906592790527083	0.044765645960333
OCPFDLNE_01243	Precorrin methylase	1.48380037330373	0.009472341239701			OCPFDLNE_00405	Intracellular iron chaperone frataxin	-2.29841978785645	0.047284261020763
OCPFDLNE_01722	2-succinyl-5-enolpyruvyl-6-hydroxy-3-cyclohexene-1-carboxylic-acid synthase	1.19339073407254	0.009523658102084			OCPFDLNE_01593	Septum site-determining protein MinC	-1.84559421433444	0.047817515055064
OCPFDLNE_02453	HdeD family acid-resistance protein (Fragment)	1.6199561620262	0.010157454394432			OCPFDLNE_00782	Glucosamine--fructose-6-phosphate aminotransferase	-0.731943907880208	0.049167121609999
OCPFDLNE_01411	Cold shock protein CspC	1.34674216718327	0.011232995510764
OCPFDLNE_01340	Glycerol-3-phosphate dehydrogenase	1.02231227402246	0.011457582207939
OCPFDLNE_02928	Universal stress protein UspA	1.08325161501427	0.011981234058755
OCPFDLNE_00701	hypothetical protein	1.17376248350659	0.011982050026415
OCPFDLNE_00012	Phosphomevalonate kinase	1.80321093854133	0.012088121443026
OCPFDLNE_01235	Cobyrinate a,c-diamide synthase	1.19282697829253	0.013701164874933
OCPFDLNE_01239	Synthesis of vitamin b12 adenosyl cobalamide	1.84685192241158	0.014349715824138
OCPFDLNE_01873	30S ribosomal protein S16	1.51277049373915	0.014454163038986
OCPFDLNE_01644	30S ribosomal protein S4	1.0285080831342	0.018062729346139
OCPFDLNE_01202	Carbon dioxide-concentrating mechanism protein CcmK	1.00796088331407	0.018254586926761
OCPFDLNE_01794	Putative ATP-dependent RNA helicase YfmL	1.31570815679349	0.018254586926761
OCPFDLNE_01601	Glutamate-1-semialdehyde aminotransferase	1.44282891648889	0.018347936902918
OCPFDLNE_01455	Pyruvate formate-lyase-activating enzyme	0.997771586977914	0.018607617958471
OCPFDLNE_02365	2,3-bisphosphoglycerate-dependent phosphoglycerate mutase	1.01204174456725	0.019326298423615
OCPFDLNE_01241	Cobalt-precorrin-4 methyltransferase	1.46005921606385	0.019648605364812
OCPFDLNE_02884	50S ribosomal protein L2	0.929976771675105	0.020522341603029
OCPFDLNE_01237	Cobalt-precorrin-8 methylmutase	1.36082191715527	0.020720200466718
OCPFDLNE_01480	hypothetical protein	1.07259243117578	0.020968590126027
OCPFDLNE_01523	Heat-inducible transcriptional repressor HrcA	1.4971547614783	0.020968590126027
OCPFDLNE_00581	Mannoside-phospho-beta-d-glucosidase	1.96656687526901	0.021089499586856
OCPFDLNE_03031	Trigger enzyme beta-glucoside-specific phosphotransferase system EIIBCA component	1.5671442664951	0.021089499586856
OCPFDLNE_01940	Predicted membrane bound oxidoreductase, hemolysin III	1.54649138275599	0.021213346192893
OCPFDLNE_02920	PTS system galactitol-specific transporter subunit IIC	1.33758269913665	0.022352278049903
OCPFDLNE_00419	Mannosylglycerate hydrolase	1.23388718490423	0.022664098602365
OCPFDLNE_01246	Sirohydrochlorin cobaltochelatase CbiK	1.59391765621751	0.022889637867186
OCPFDLNE_03045	Beta-glucoside-specific phosphotransferase enzyme II ABC component	2.09106544416829	0.02513606181993
OCPFDLNE_03032	Beta-glucoside operon transcriptional antiterminator	1.52218639085792	0.026290961876168
OCPFDLNE_01349	Transcriptional repressor LexA	0.970794213046342	0.029331197808245
OCPFDLNE_02886	50S ribosomal protein L4	1.13038314575388	0.030057176652747
OCPFDLNE_01238	Cobalamin biosynthesis protein CbiD (Fragment)	1.16987051825994	0.031081566714386
OCPFDLNE_01116	Alpha-ketoacid dehydrogenase subunit beta	0.980965341551844	0.031711857398299
OCPFDLNE_02389	Penicillin-binding protein 1F	1.13178556172027	0.032737403408574
OCPFDLNE_01416	Phosphate butyryltransferase	2.21212772215231	0.034135977655946
OCPFDLNE_02909	Elongation factor G	0.76842823579891	0.035080025180709
OCPFDLNE_00285	Internalin-A	1.619392489794	0.035244998570933
OCPFDLNE_01585	GTPase Obg	1.51637885316497	0.038210528326078
OCPFDLNE_00835	Mannose-specific phosphotransferasesystem component IIC	0.869743321587211	0.038572437461078
OCPFDLNE_02402	Methylated-DNA--protein-cysteine S-methyltransferase	1.16992556094356	0.039052304223074
OCPFDLNE_00823	Transcriptional repressor of the arabinose operon	1.78081576552856	0.041798873065745
OCPFDLNE_00478	TetR family dihydroxyacetone kinase regulator	1.8493979259753	0.042760211469491
OCPFDLNE_01078	Glycine betaine/carnitine transport permease protein GbuB	2.15955806240069	0.044526211077019
OCPFDLNE_00267	Ribosomal protein (Fragment)	1.25656037070155	0.045212430272712
OCPFDLNE_00477	hypothetical protein	1.14839082332208	0.046514502711259
OCPFDLNE_01863	50S ribosomal protein L19	1.2933319126644	0.048628522293426
OCPFDLNE_00420	Putative licABCH operon regulator	1.30913561330305	0.049167121609999
OCPFDLNE_01521	Molecular chaperone DnaK	0.979576484107454	0.049167121609999
OCPFDLNE_02239	Serine-aspartate repeat-containing protein F	0.831035797112286	0.049167121609999
OCPFDLNE_02911	30S ribosomal protein S12	1.1031346016657	0.049833861732079

## Sheet: T7_6hours
Upregulated genes at T7(6 hours) 200 MPa treatment in L. monocytogenes RO15						Downregulated genes at T7(6 hours) 200 MPa treatment in L. monocytogenes RO15
Locus_tag	Product	log2FoldChange	padj			Locus_tag	Product	log2FoldChange	padj
OCPFDLNE_01058	ATP-dependent Clp protease ATP-binding subunit ClpE	5.00348896586589	1.41135681395201E-177			OCPFDLNE_02744	hypothetical protein	-3.50593628350754	2.42814843495624E-57
OCPFDLNE_01521	Molecular chaperone DnaK	3.30541596131183	9.54208509580051E-55			OCPFDLNE_00366	PEP-dependent dihydroxyacetone kinase, ADP-binding subunit DhaL	-3.13225108467208	4.06891253023621E-57
OCPFDLNE_00451	Internalin B	2.57413861429173	1.87457524926751E-36			OCPFDLNE_00361	Transketolase	-2.79752665553517	3.87478878130761E-49
OCPFDLNE_00514	Universal stress protein UspA	2.46010935466533	8.19752024784211E-33			OCPFDLNE_00363	Dehydrogenases with different specificities	-2.78966833840869	1.54104759370383E-43
OCPFDLNE_02366	ATP-dependent chaperone ClpB	2.21517981026736	5.21862584990068E-31			OCPFDLNE_00367	D-erythrulose kinase	-3.05530197382474	5.21959979642515E-43
OCPFDLNE_01523	Heat-inducible transcriptional repressor HrcA	3.95836592857579	1.47359650738993E-30			OCPFDLNE_00369	Putative glycerol transporter	-3.03154932902514	5.22995531208677E-42
OCPFDLNE_02642	ATP-dependent Clp endopeptidase proteolytic subunit ClpP	2.25844559376285	9.65938566554827E-29			OCPFDLNE_00362	Probable transaldolase	-2.72320336737544	2.38795305573971E-41
OCPFDLNE_01131	hypothetical protein	1.78447089927247	8.69683319360449E-26			OCPFDLNE_00365	Triosephosphate isomerase	-2.90141520406105	2.38795305573971E-41
OCPFDLNE_02365	2,3-bisphosphoglycerate-dependent phosphoglycerate mutase	2.17039261662693	1.80593888713919E-25			OCPFDLNE_00364	Ribose 5-phosphate isomerase B	-2.95081311452492	1.63956771396229E-36
OCPFDLNE_01013	hypothetical protein	2.66731458408559	1.22140083196397E-21			OCPFDLNE_00370	Protein-lysine deacetylase	-3.22787246182364	2.16173459158299E-35
OCPFDLNE_01520	Molecular chaperone DnaJ	2.74576490087969	2.64916172739651E-21			OCPFDLNE_01476	Osmotically activated L-carnitine/choline ABC transporter ATP-binding protein OpuCA	-2.80356961180333	3.95962946673901E-35
OCPFDLNE_01522	Nucleotide exchange factor GrpE	3.59448418977384	7.44413273932287E-20			OCPFDLNE_02370	hypothetical protein	-3.68849904460531	7.04696744600666E-33
OCPFDLNE_02918	D-arabitol-phosphate dehydrogenase	2.57583709512793	7.1269373241112E-19			OCPFDLNE_00054	Regulator	-2.35351636911596	1.4444342999499E-29
OCPFDLNE_01090	Ribonuclease J	1.99947092511642	2.52354439746583E-18			OCPFDLNE_00055	Accessory gene regulator protein D	-2.58154843890836	3.01734065049154E-29
OCPFDLNE_01182	ATP-dependent Clp protease proteolytic subunit	3.38504783813261	4.85440904156803E-18			OCPFDLNE_02661	hypothetical protein	-2.39079076487782	6.84014789228872E-27
OCPFDLNE_02919	Sugar-phosphate dehydrogenase	2.19659287719919	9.62495615831865E-18			OCPFDLNE_00609	Cell surface protein	-2.82687638625504	1.88010873607408E-26
OCPFDLNE_00581	Mannoside-phospho-beta-d-glucosidase	3.01973344601314	3.43741470623214E-17			OCPFDLNE_02660	DNA-binding transcriptional activator PspC	-2.22312510937818	8.69683319360449E-26
OCPFDLNE_02940	Lichenan-specific phosphotransferase enzyme IIA component	2.0016413122746	6.85578143610552E-17			OCPFDLNE_00608	hypothetical protein	-2.98417173248648	5.98952402617585E-23
OCPFDLNE_00287	ArgE/DapE family deacylase	1.88430678145543	9.08003773294062E-16			OCPFDLNE_00368	Putative glycerol transporter	-2.69433129792423	1.56503452598115E-22
OCPFDLNE_02696	Cell wall-binding protein YocH	2.99211477235178	2.8149261623831E-14			OCPFDLNE_01487	Superoxide dismutase	-1.82629279140243	1.22140083196397E-21
OCPFDLNE_01790	Outer surface protein	1.81132224139429	4.26371774883619E-14			OCPFDLNE_00360	Bacteriocin immunity protein	-2.34079187409327	2.39891941809153E-21
OCPFDLNE_00479	Oleate hydratase	2.22282968460114	8.33613949521277E-14			OCPFDLNE_01003	DNA protection during starvation protein 2	-1.80397207239036	5.13416136013803E-21
OCPFDLNE_02939	PTS lactose transporter subunit IIC	1.75371047665525	1.38186440103636E-13			OCPFDLNE_02043	Tellurite resistance protein TelA	-2.04303048044474	5.76729054846562E-21
OCPFDLNE_02082	Acetolactate synthase large subunit	1.51160896188337	5.81534819655856E-13			OCPFDLNE_02976	tRNA-specific adenosine deaminase	-2.5777472349273	6.18922415217772E-20
OCPFDLNE_00582	HTH-type transcriptional regulator GmuR	3.6838565938083	1.98003815912653E-12			OCPFDLNE_02360	Organic hydroperoxide resistance transcriptional regulator	-2.23874452715325	1.89428601218256E-19
OCPFDLNE_02505	hypothetical protein	2.02994113709288	4.18679776520057E-12			OCPFDLNE_00547	Serine-type D-Ala-D-Ala carboxypeptidase	-1.79491721743779	2.40195815413633E-19
OCPFDLNE_01412	1-deoxy-D-xylulose-5-phosphate synthase	2.18639510596433	6.71008231349079E-12			OCPFDLNE_02042	5-bromo-4-chloroindolyl phosphate hydrolysis protein	-2.09050245690139	6.49349740014833E-19
OCPFDLNE_02904	Ascorbate-specific phosphotransferase system enzyme IIC component	2.25551681387292	6.71008231349079E-12			OCPFDLNE_00607	Transcriptional regulator	-3.18903405694894	9.62495615831865E-18
OCPFDLNE_02145	60 kDa chaperonin	1.46447023108824	7.48390837921113E-12			OCPFDLNE_01397	Glycine dehydrogenase	-1.57848598811195	1.19288342614275E-17
OCPFDLNE_02929	Putative sugar phosphate isomerase YwlF	1.61624137449209	7.54198820600426E-12			OCPFDLNE_01682	hypothetical protein	-1.91171641498957	1.90433700507849E-17
OCPFDLNE_00701	hypothetical protein	1.69049369412139	2.14787317527152E-11			OCPFDLNE_01474	Glycine betaine/carnitine/choline ABC transporter	-2.01645886848983	6.13912432361412E-17
OCPFDLNE_02920	PTS system galactitol-specific transporter subunit IIC	1.8979593915016	1.93769459517379E-10			OCPFDLNE_00112	ChiB	-2.03111949291144	1.15316315578011E-16
OCPFDLNE_00587	Phospholipase/carboxylesterase	1.79827734895726	2.28075455830132E-10			OCPFDLNE_01014	hypothetical protein	-2.02862321829528	1.15316315578011E-16
OCPFDLNE_01791	Lichenan-specific phosphotransferase enzyme IIA component	2.01926419136309	3.59701352316131E-10			OCPFDLNE_02659	DNA-binding transcriptional activator PspC	-2.3169528090662	1.15316315578011E-16
OCPFDLNE_00202	Bifunctional UDP-N-acetylglucosamine diphosphorylase/glucosamine-1-phosphate N-acetyltransferase GlmU	1.81560683154164	3.61780047660236E-10			OCPFDLNE_01015	hypothetical protein	-1.94634942240811	2.99701894792744E-16
OCPFDLNE_02892	FMN-binding domain protein	1.21057353260267	4.01680508435271E-10			OCPFDLNE_00053	Peptidase propeptide and ypeb domain subfamily	-2.13206490742964	1.04826878117734E-15
OCPFDLNE_02303	Phosphomannose isomerase	1.97620977321311	4.65938848923652E-10			OCPFDLNE_02401	Acetoin transport repressor	-2.76611620834059	2.719910700947E-15
OCPFDLNE_02257	Phosphotransacetylase	1.85382396278177	7.08800345731919E-10			OCPFDLNE_01436	Putative sugar uptake ABC transporter, substrate-binding protein surface lipoprotein CD4+ T cell-stimulating antigen	-1.5458731559277	8.36338775727776E-15
OCPFDLNE_00418	PTS system fructose-specific transporter subunit IIC	3.89638594171631	7.29922848581369E-10			OCPFDLNE_01234	ECF transporter S component	-1.75253942359663	1.11668177440301E-14
OCPFDLNE_00634	YkoS	2.02595036349518	8.14934274940768E-10			OCPFDLNE_03001	Transaldolase	-1.73872379007423	4.0330427354348E-14
OCPFDLNE_00921	DEAD-box ATP-dependent RNA helicase CshA	1.46987140683079	1.2973406537656E-09			OCPFDLNE_01273	Cell division protein ZapA	-2.41319961135653	7.58777218500188E-14
OCPFDLNE_01130	Translational GTPase TypA	1.58634857447595	2.01174774640724E-09			OCPFDLNE_02658	Putative membrane protein YvlD	-2.20709974415066	7.58777218500188E-14
OCPFDLNE_02051	DNA polymerase IV	1.47496685640515	2.46104684386964E-09			OCPFDLNE_01395	Glycine cleavage system aminomethyltransferase GcvT	-1.46482917266471	9.93297579729251E-14
OCPFDLNE_02893	NADH dehydrogenase-like protein YjlD	1.49013368064533	3.32510151223568E-09			OCPFDLNE_00395	AraC family transcriptional regulator	-1.34662635201299	3.9482012577089E-13
OCPFDLNE_00784	hypothetical protein	2.12275693879949	3.46238088836716E-09			OCPFDLNE_00432	Peptidoglycan-N-acetylglucosamine deacetylase	-1.28177029718169	4.39969338426743E-13
OCPFDLNE_00419	Mannosylglycerate hydrolase	1.78830099763341	3.65794912696962E-09			OCPFDLNE_03050	Transcriptional regulator, y4mF family	-1.44602569590088	7.92153379493418E-13
OCPFDLNE_02858	Acetamidase	1.91039678293403	5.70113099073948E-09			OCPFDLNE_02284	hypothetical protein	-6.93286703864761	8.59075744716422E-13
OCPFDLNE_03078	hypothetical protein	1.38789579620488	9.72946639877332E-09			OCPFDLNE_00880	Methylglyoxal reductase (NADPH-dependent)	-1.82067425342539	1.00797019422602E-12
OCPFDLNE_02560	Carboxylesterase	2.25539837261909	2.02979322934028E-08			OCPFDLNE_00589	Invasion associated secreted endopeptidase	-1.3504128893362	1.04959129433666E-12
OCPFDLNE_02373	Heme-degrading monooxygenase HmoB	2.65202768540285	2.62996168344927E-08			OCPFDLNE_02948	hypothetical protein	-1.5876988688268	3.3353679837329E-12
OCPFDLNE_01906	hypothetical protein	1.58994266640073	6.35735799694355E-08			OCPFDLNE_01475	Osmotically activated L-carnitine/choline ABCtransporter permease protein OpuCB	-1.96825864584774	4.41469248376321E-12
OCPFDLNE_02333	Limonene hydroxylase	1.50268424163329	6.51496874877896E-08			OCPFDLNE_01794	Putative ATP-dependent RNA helicase YfmL	-1.3997066210474	7.54198820600426E-12
OCPFDLNE_00420	Putative licABCH operon regulator	1.58466347685449	7.46409814404091E-08			OCPFDLNE_01631	Thiol peroxidase	-1.34380959130547	1.31963704709918E-11
OCPFDLNE_01340	Glycerol-3-phosphate dehydrogenase	0.987411390712622	7.46409814404091E-08			OCPFDLNE_02118	Ribosomal RNA small subunit methyltransferase H	-1.76758500360828	1.77328051500597E-11
OCPFDLNE_02928	Universal stress protein UspA	1.22851318902491	1.44854217975767E-07			OCPFDLNE_02711	ATP synthase subunit I	-1.60301476435768	2.55830076588795E-11
OCPFDLNE_01454	Formate C-acetyltransferase	1.30952971709896	1.88393455311056E-07			OCPFDLNE_02743	hypothetical protein	-2.59258783077569	3.10273681812469E-11
OCPFDLNE_02292	Crp/Fnr family transcriptional regulator	2.10778164448342	1.88393455311056E-07			OCPFDLNE_02422	5-amino-6-(5-phospho-D-ribitylamino)uracil phosphatase YitU	-1.41324995966645	3.48866614139011E-11
OCPFDLNE_00284	Class 1 internalin InlE	1.57526900783701	2.31385460948404E-07			OCPFDLNE_00605	CRP-like cAMP-activated global transcriptional regulator	-2.01053831166018	3.7697199640485E-11
OCPFDLNE_00562	Proton-dependent oligopeptide transporter	1.75371962374763	2.31385460948404E-07			OCPFDLNE_01194	Transcriptional regulator PocR	-1.67069940159758	3.9201189380952E-11
OCPFDLNE_01338	Peptidoglycan-N-acetylmuramate O-acetyltransferase	1.30525301590353	2.35427563958853E-07			OCPFDLNE_01396	Aminomethyl-transferring glycine dehydrogenase subunit GcvPA	-1.44743930443231	5.46923577172797E-11
OCPFDLNE_01704	30S ribosomal protein S2	1.14127819295846	2.5413786668739E-07			OCPFDLNE_02585	hypothetical protein	-5.14565563385188	6.2315954095791E-11
OCPFDLNE_02745	Dipeptide-binding protein DppE	1.52154162531915	2.70306652215772E-07			OCPFDLNE_01798	Enzyme involved in biofilm formation	-1.38145264400882	2.24939835189579E-10
OCPFDLNE_01077	Glycine betaine carnitine ABC transporter ATP-binding subunit	3.10113817404905	3.13856659649465E-07			OCPFDLNE_01931	Serine-type D-Ala-D-Ala carboxypeptidase	-1.5753276494833	7.11016468713019E-10
OCPFDLNE_01418	Dihydrolipoyl dehydrogenase	1.5166440444259	4.68127683698771E-07			OCPFDLNE_01473	Osmotically activated L-carnitine/choline ABC transporter permease OpuCD	-1.62243199187689	1.03456241262678E-09
OCPFDLNE_00142	hypothetical protein	2.12773025912419	5.69296381787417E-07			OCPFDLNE_02208	hypothetical protein	-2.17061359891022	1.75393040715739E-09
OCPFDLNE_01298	UPF0750 membrane protein yxkD	3.52605370703471	5.69296381787417E-07			OCPFDLNE_01941	Control catabolite protein of gluconeogenesis	-2.23874573921691	2.09615694049014E-09
OCPFDLNE_01446	hypothetical protein	1.00551371592609	6.33027033336355E-07			OCPFDLNE_00108	hypothetical protein	-2.73511381303049	3.745606896604E-09
OCPFDLNE_01792	Oligo-beta-mannoside-specific phosphotransferase enzyme IIB component	1.63343743731063	7.90354586117587E-07			OCPFDLNE_02535	Spx/MgsR family transcriptional regulator	-1.36376114393959	5.80920422775195E-09
OCPFDLNE_00203	Ribose-phosphate pyrophosphokinase	1.9853706593134	8.31774905774781E-07			OCPFDLNE_02434	Aminopeptidase PepC	-1.60857456253724	7.47924016811639E-09
OCPFDLNE_02562	Carboxylesterase	1.46951051767482	9.55865618113165E-07			OCPFDLNE_00371	Glucitol operon repressor	-2.11673751862609	1.45167519939053E-08
OCPFDLNE_01115	Pyruvate dehydrogenase alpha subunit	1.22083917184637	9.58264730568971E-07			OCPFDLNE_02458	Glutamate gamma-aminobutyrate antiporter	-1.07424309331956	1.5896415916579E-08
OCPFDLNE_02905	Ascorbate-specific phosphotransferase system enzyme IIB component	2.6973580188201	1.08245113978599E-06			OCPFDLNE_02209	ImmA/IrrE family metallo-endopeptidase	-1.87379305346023	1.93408888145356E-08
OCPFDLNE_02903	Phosphotriesterase	2.03521642074858	1.545350796829E-06			OCPFDLNE_02041	Methanol dehydrogenase activator	-2.8421973568146	2.31213629980648E-08
OCPFDLNE_01644	30S ribosomal protein S4	1.08759316057011	2.3954509730269E-06			OCPFDLNE_01332	CoA-binding domain-containing protein	-1.70437626174253	2.71710999994132E-08
OCPFDLNE_01519	Ribosomal protein L11 methyltransferase	2.64647121843381	2.59339196948161E-06			OCPFDLNE_01683	ABC-type sugar transport system, ATPase component	-1.16748259740491	8.87165302062035E-08
OCPFDLNE_02092	Cold shock protein CspD	1.53608455241253	2.83789021804424E-06			OCPFDLNE_00968	Adenosylcobalamin/alpha-ribazole phosphatase	-1.25751124552497	1.1729701659516E-07
OCPFDLNE_00478	TetR family dihydroxyacetone kinase regulator	1.76405887811037	3.31148067631157E-06			OCPFDLNE_01658	Predicted small secreted protein	-1.37709132137781	2.23705293062426E-07
OCPFDLNE_02701	UDP-N-acetylglucosamine 1-carboxyvinyltransferase	1.03383083412535	4.03853473857911E-06			OCPFDLNE_01940	Predicted membrane bound oxidoreductase, hemolysin III	-1.50791873916635	2.43431377919934E-07
OCPFDLNE_01703	Translation elongation factor Ts	1.1512990148152	4.69534477065664E-06			OCPFDLNE_00138	Bifunctional metallophosphatase/5'-nucleotidase	-1.33955757806699	2.57784394493805E-07
OCPFDLNE_02276	Kojibiose phosphorylase	1.00911145310952	5.06154052210413E-06			OCPFDLNE_01144	Glucose-1-phosphate thymidylyltransferase	-1.32652042819394	2.6507552159107E-07
OCPFDLNE_02771	AP2 domain-containing protein (Fragment)	1.26744760270174	6.8241215254823E-06			OCPFDLNE_01379	Small ribosomal subunit biogenesis GTPase RsgA	-1.29915350403173	2.75492923891477E-07
OCPFDLNE_02146	Chaperonin	1.80349409353295	7.05093071865838E-06			OCPFDLNE_00875	Plasma-membrane calcium-translocating P-type ATPase	-1.11103500150124	4.43359478404388E-07
OCPFDLNE_02280	Maltodextrin-binding protein	0.872001361486885	9.56049962004437E-06			OCPFDLNE_02971	Cell wall surface anchor family protein (LPXTG motif)	-0.94237427137531	5.20929096154504E-07
OCPFDLNE_02923	Transcriptional regulator MtlR	1.03611607035914	1.60247700976998E-05			OCPFDLNE_01223	Aldehyde-alcohol dehydrogenase AdhE	-2.40551586681486	1.42447557944159E-06
OCPFDLNE_01116	Alpha-ketoacid dehydrogenase subunit beta	1.04391372741208	1.69510597030189E-05			OCPFDLNE_00599	Predicted membrane protein	-1.21891228431591	1.45288537083696E-06
OCPFDLNE_02915	Transketolase	1.00506630716762	1.69510597030189E-05			OCPFDLNE_01615	Citrate synthase	-1.38217595870364	1.57487131937384E-06
OCPFDLNE_02938	Cellobiose-specific phosphotransferase enzyme IIB component	1.14015685682253	1.69587848109958E-05			OCPFDLNE_01447	Ribonuclease Y	-0.853238762828062	1.61496857966987E-06
OCPFDLNE_00823	Transcriptional repressor of the arabinose operon	1.45682932797419	1.71778975886155E-05			OCPFDLNE_01085	Two-component response regulator (YvqE) responding to cell wall stress	-1.39894354111625	1.62863180337904E-06
OCPFDLNE_00141	Divergent 4fe-4s mono-cluster	1.5123724883365	1.86612002751563E-05			OCPFDLNE_00776	Elongation factor G-binding protein	-1.00288503423451	2.07516899142524E-06
OCPFDLNE_01580	Holliday junction branch migration DNA helicase RuvB	2.05259083441505	2.32998847491401E-05			OCPFDLNE_00985	hypothetical protein	-1.65121909491733	2.53562665177901E-06
OCPFDLNE_01455	Pyruvate formate-lyase-activating enzyme	1.25922366378848	3.01145450212403E-05			OCPFDLNE_00943	mRNA interferase	-1.45877801664552	3.15812809164339E-06
OCPFDLNE_01319	Ribosome biogenesis GTPase YlqF	1.80669024290204	3.05679331646306E-05			OCPFDLNE_01942	Phosphotransferase yqfL	-1.85395231072362	3.56660510479646E-06
OCPFDLNE_00374	Fumarate reductase flavoprotein subunit	0.985155292589047	3.13112177643783E-05			OCPFDLNE_03026	hypothetical protein	-1.2223013235994	3.72270232200952E-06
OCPFDLNE_02857	Methyltransferase	1.52264148963344	3.43538277155478E-05			OCPFDLNE_01022	Listeria epitope LemA	-1.4861921515847	3.92087745414223E-06
OCPFDLNE_01993	Keto-acid formate acetyltransferase	1.28660066837138	3.45475507518721E-05			OCPFDLNE_00967	Glutathione-disulfide reductase	-0.962859360301318	5.64808308385664E-06
OCPFDLNE_01777	YihY/virulence factor BrkB family protein (Fragment)	2.18964191808989	4.26122446832235E-05			OCPFDLNE_02570	Putative transcriptional regulator CggR	-2.49512563685087	7.05093071865838E-06
OCPFDLNE_02852	50S ribosomal protein L13	1.0263845336308	4.26122446832235E-05			OCPFDLNE_02762	Formate dehydrogenase subunit alpha	-0.856383267329635	7.05093071865838E-06
OCPFDLNE_01629	Acetate kinase	1.37885310319909	4.46519092589876E-05			OCPFDLNE_00167	DNA polymerase III clamp loader delta' subunit	-1.10168282590887	7.38863420870304E-06
OCPFDLNE_00821	sn-glycerol-3-phosphate-binding periplasmic protein UgpB	6.05283671735004	4.70572512277154E-05			OCPFDLNE_00970	HTH-type transcriptional repressor YtrA	-1.62188464342454	7.38863420870304E-06
OCPFDLNE_00442	PRD/PTS system IIA 2 domain-containing regulatory protein	2.59041301714396	4.72383073472078E-05			OCPFDLNE_01145	dTDP-4-dehydrorhamnose 3,5-epimerase	-1.30574231131779	1.29069293772795E-05
OCPFDLNE_01975	ATP-dependent helicase DinG	2.01484066686102	4.87780649471663E-05			OCPFDLNE_02356	Putative pheromone ABC transporter (Binding protein)	-0.937515938523905	1.90516380835925E-05
OCPFDLNE_03043	Catalase	0.897658876835132	7.37959028098588E-05			OCPFDLNE_01433	UPF0750 membrane protein yqfU	-1.24152716299451	2.04145206544355E-05
OCPFDLNE_02144	Choloylglycine hydrolase	0.94297934404268	8.85342066710327E-05			OCPFDLNE_02030	Phosphopentomutase	-1.03968745398	2.11266773082165E-05
OCPFDLNE_01472	Divalent metal cation transporter MntH	1.06851817568661	0.000108176604615			OCPFDLNE_02704	ATP synthase subunit beta	-0.92627982032762	2.59225111130449E-05
OCPFDLNE_01295	Multidrug resistance protein MdtG	1.45645053104238	0.000109391980884			OCPFDLNE_01121	hypothetical protein	-1.07547398479301	2.59228260461666E-05
OCPFDLNE_02559	Ribonuclease R	1.01099567108608	0.000118249105847			OCPFDLNE_01107	Molybdenum cofactor biosynthesis protein MoaE	-1.76264935215147	2.77441078594725E-05
OCPFDLNE_00818	Metal-independent alpha-mannosidase	5.56255374201527	0.00013720933815			OCPFDLNE_00457	Penicillin-binding transpeptidase domain-containing protein (Fragment)	-1.16989971286296	2.82981439424604E-05
OCPFDLNE_00616	ABC transporter transmembrane region	1.10932225923996	0.000141852795694			OCPFDLNE_02710	ATP synthase subunit a	-1.1798526144698	3.07989835471638E-05
OCPFDLNE_01034	D-alanine--D-alanyl carrier protein ligase	0.974168666060162	0.000141852795694			OCPFDLNE_01761	YfhP	-0.746707342998728	3.13112177643783E-05
OCPFDLNE_01518	Ribosomal RNA small subunit methyltransferase E	2.46602287357529	0.000141852795694			OCPFDLNE_01023	Protease HtpX homolog	-1.34171318278703	3.38163409376869E-05
OCPFDLNE_00249	UVR domain-containing protein (Fragment)	1.20474490021785	0.00014278598282			OCPFDLNE_01143	Teichoic acid biosynthesis protein (Fragment)	-1.17138257212056	3.42482403103126E-05
OCPFDLNE_01091	Putative transcriptional regulator (Fragment)	2.09797243099027	0.000167720319762			OCPFDLNE_00612	hypothetical protein	-2.76895463625638	3.45475507518721E-05
OCPFDLNE_02748	Bifunctional dihydrofolate reductase-thymidylate synthase	1.04626732412153	0.000171031360128			OCPFDLNE_02031	Site-specific tyrosine recombinase XerD	-1.03886553053849	3.58420996509089E-05
OCPFDLNE_02921	Galactitol-specific phosphotransferase enzyme IIB component	1.5324792723903	0.000176537135895			OCPFDLNE_01264	HTH-type transcriptional regulator YodB	-1.16535935386615	3.62358170826694E-05
OCPFDLNE_01301	Alpha-phosphotrehalase	1.03261844790868	0.000187430216673			OCPFDLNE_02011	Tyrosine-protein phosphatase	-1.7461466337799	3.62358170826694E-05
OCPFDLNE_01117	Dihydrolipoyllysine-residue acetyltransferase component of pyruvate dehydrogenase complex	0.995441660089723	0.000212220106462			OCPFDLNE_03049	Partition protein, ParA homolog	-1.15014186169588	3.62358170826694E-05
OCPFDLNE_00250	Protein-arginine kinase	0.971916974225278	0.000224622944872			OCPFDLNE_00710	YozB	-2.22160945969069	3.95326315764649E-05
OCPFDLNE_02749	Alcohol dehydrogenase	0.925892367926941	0.000229452062359			OCPFDLNE_01551	hypothetical protein	-0.886838242798446	4.82178723488987E-05
OCPFDLNE_01782	Aminopeptidase PepS	1.78092423737321	0.000284407442011			OCPFDLNE_02021	Riboflavin ECF transporter S component FmnP	-2.24592360624763	4.99593616096287E-05
OCPFDLNE_01079	Glycine betaine/carnitine transport binding protein GbuC	2.19295165947136	0.000300727995666			OCPFDLNE_03000	Ligand-binding protein SH3	-1.86040358755714	5.62669483559435E-05
OCPFDLNE_00960	PTS cellobiose transporter subunit IIC	4.73583957069787	0.000316558678079			OCPFDLNE_02210	hypothetical protein	-1.94463426118133	5.88048096834797E-05
OCPFDLNE_02965	PTS sugar transporter subunit IIC	1.22459904627079	0.000353875733754			OCPFDLNE_02523	Fe-S cluster assembly protein SufD	-0.864880901958808	6.52625899238821E-05
OCPFDLNE_01342	RNA-binding protein Hfq	1.32272866614861	0.000375701835126			OCPFDLNE_01198	Propanediol dehydratase medium subunit PduD	-0.900109050786225	7.36451484861397E-05
OCPFDLNE_01417	Butyrate kinase	1.54312263139176	0.000411226164022			OCPFDLNE_01202	Carbon dioxide-concentrating mechanism protein CcmK	-0.879420393226147	9.53189515188341E-05
OCPFDLNE_02747	Bifunctional pyrazinamidase/nicotinamidase	0.972486832604194	0.000415559542026			OCPFDLNE_02970	Secreted protein with 1 GW repeat	-0.731210633031599	9.53189515188341E-05
OCPFDLNE_00868	Carbonic anhydrase	2.13483540316487	0.000419184454304			OCPFDLNE_02484	Cystathionine beta-lyaseBsu PatB	-0.94007354983404	0.000102967964989
OCPFDLNE_01413	Hemolysin A	1.58345837792153	0.000423787646567			OCPFDLNE_01934	Putative oxidoreductase YceM	-1.47549067424753	0.000121618946567
OCPFDLNE_01630	hypothetical protein	0.977843111978559	0.000555765004295			OCPFDLNE_01205	Ethanolamine utilization protein EutJ	-0.790998358385094	0.000136331561146
OCPFDLNE_01780	Methionine aminopeptidase	1.33699063989481	0.000560660632188			OCPFDLNE_02522	Cysteine desulfurase	-0.869106354237034	0.000157329610706
OCPFDLNE_01032	D-alanyl carrier protein	1.6084465507764	0.000569912535853			OCPFDLNE_00564	Alpha-ribazole phosphatase	-1.21274077053945	0.00016165783339
OCPFDLNE_01560	tRNA-specific 2-thiouridylase MnmA	1.51505287221332	0.000569912535853			OCPFDLNE_02455	Cof subfamily of IIB subfamily of haloacid dehalogenase superfamily/HAD-superfamily hydrolase, subfamily IIB	-1.2311282161275	0.000162700526395
OCPFDLNE_02901	2-dehydro-3-deoxy-phosphogluconate aldolase	1.73688724149038	0.000621948063453			OCPFDLNE_01610	Transcriptional repressor NrdR	-1.04977736665911	0.000168393836554
OCPFDLNE_00316	HTH-type transcriptional regulator GltR	3.24705085241993	0.000634616758485			OCPFDLNE_00853	hypothetical protein	-0.890094784848339	0.000180213346412
OCPFDLNE_02922	Mannitol-specific phosphotransferase enzyme IIA component	1.02159579773396	0.00064329501121			OCPFDLNE_01195	Propanediol utilization microcompartment protein PduA	-1.06856291518018	0.000212580814314
OCPFDLNE_02914	Ribulose-phosphate 3-epimerase	1.42005131916346	0.000652600198056			OCPFDLNE_01200	Propanediol dehydratase reactivation factor large subunit	-0.781631838974835	0.000229452062359
OCPFDLNE_02277	Maltodextrose utilization protein MalA	0.917644914346446	0.000685662098899			OCPFDLNE_02951	Arginine decarboxylase	-0.961521992487169	0.000231341856013
OCPFDLNE_00553	Predicted homoserine dehydrogenase, contains C-terminal SAF domain	3.22756534085285	0.000719275186855			OCPFDLNE_02761	hypothetical protein	-0.88849829299852	0.000261699873088
OCPFDLNE_02068	Alpha-acetolactate decarboxylase	0.71013086246009	0.000732675652098			OCPFDLNE_02707	ATP synthase subunit delta	-1.20059056149241	0.000326186122398
OCPFDLNE_00910	D-alanine--D-alanine ligase	1.80635251217029	0.000757236475491			OCPFDLNE_02029	Purine nucleoside phosphorylase	-0.926682814021191	0.00033327540144
OCPFDLNE_02953	Phosphoenolpyruvate-dihydroxyacetone phosphotransferase, ADP-binding subunit DhaL	0.724135501668829	0.000757236475491			OCPFDLNE_02459	Glutamate decarboxylase beta	-0.770431547341787	0.000364935327166
OCPFDLNE_02954	PTS system mannnose-specific family transporter subunit IIA	0.851866033748084	0.000757236475491			OCPFDLNE_02097	Transcription repressor NadR	-3.4645754677039	0.000389887768811
OCPFDLNE_02561	Preprotein translocase subunit SecG	1.59810455561547	0.000777392115488			OCPFDLNE_02703	ATP synthase epsilon chain	-0.932874785003602	0.000401899084114
OCPFDLNE_02906	Ascorbate-specific phosphotransferase enzyme IIA component	1.85142708816808	0.000800636927444			OCPFDLNE_01720	1,4-dihydroxy-2-naphthoyl-CoA synthase	-0.931578156395297	0.000407000561828
OCPFDLNE_02746	Predicted integral membrane protein	1.13687392099219	0.000813809567033			OCPFDLNE_02211	hypothetical protein	-1.06826636929544	0.000407630591806
OCPFDLNE_01707	Leucine--tRNA ligase	1.40992976299722	0.000841740663644			OCPFDLNE_00971	Clp protease ClpA	-1.09641698319508	0.000486438082983
OCPFDLNE_00190	Cell wall-binding protein YocH	1.59056910499129	0.000874069157176			OCPFDLNE_01160	hypothetical protein	-1.17357317135791	0.000561683766436
OCPFDLNE_00214	L-lactate dehydrogenase	0.706176819415421	0.000902018742403			OCPFDLNE_01197	Propanediol dehydratase large subunit PduC	-0.746526483229477	0.000566978521928
OCPFDLNE_02078	PTS system mannose-specific EIIAB component	3.3981368980721	0.00092785623053			OCPFDLNE_01614	NADP-dependent isocitrate dehydrogenase	-0.985713167029557	0.000615204998563
OCPFDLNE_02584	AP2 domain-containing protein (Fragment)	1.06172809935293	0.00092785623053			OCPFDLNE_02367	YetJ	-0.983071753606986	0.000651124465972
OCPFDLNE_00835	Mannose-specific phosphotransferasesystem component IIC	0.880781595024317	0.000942090204163			OCPFDLNE_01933	hypothetical protein	-1.72287914943508	0.000666402700938
OCPFDLNE_02239	Serine-aspartate repeat-containing protein F	0.981577250055737	0.000989872626849			OCPFDLNE_02081	General stress protein 69	-1.42269048662141	0.000709896230786
OCPFDLNE_01585	GTPase Obg	1.26725396554384	0.001000294363389			OCPFDLNE_02010	Bacterial nucleoid protein Hbs	-0.972376570296459	0.000738095336915
OCPFDLNE_01016	N-acetylglucosamine-6-phosphate deacetylase	0.882929368927937	0.001022642121129			OCPFDLNE_01199	Propanediol dehydratase small subunit PduE	-0.776382250207815	0.000800636927444
OCPFDLNE_01078	Glycine betaine/carnitine transport permease protein GbuB	1.99038159824117	0.001103818234232			OCPFDLNE_01766	Phosphatidylglycerol lysyltransferase	-0.922925834869624	0.000800636927444
OCPFDLNE_01578	Queuine tRNA-ribosyltransferase	1.16181481143042	0.001138844237688			OCPFDLNE_02514	putative protein YutD	-1.55063487810865	0.000838502691034
OCPFDLNE_01424	6-phosphogluconate dehydrogenase, decarboxylating	0.808866374690075	0.001143049779961			OCPFDLNE_00984	hypothetical protein	-1.43343279082044	0.000866540982974
OCPFDLNE_00834	Mannose-specific phosphotransferasesystem component IID	0.848605916895163	0.001206161671777			OCPFDLNE_01646	Catabolite control protein A	-0.691806727134786	0.000866540982974
OCPFDLNE_02966	hypothetical protein	1.51271937955969	0.001320471530168			OCPFDLNE_01201	Propanediol utilization diol dehydratase-reactivating factor small chain	-0.96962151746062	0.000892566060819
OCPFDLNE_00428	Prodigiosin synthesizing transferase PigC	1.78111345643853	0.001366092268198			OCPFDLNE_01939	Fatty acid-binding protein DegV	-1.03283211860919	0.000892566060819
OCPFDLNE_00182	N-acetylglucosamine repressor	1.53575606878985	0.001535954380231			OCPFDLNE_02957	Putative multifunctional methylglyoxal reductase	-1.18700618423866	0.00091926563524
OCPFDLNE_02390	Arsenate reductase	0.723752890649054	0.001588560449321			OCPFDLNE_01108	Molybdopterin synthase catalytic subunit/molybdopterin synthase sulfur carrier subunit	-2.32863944875055	0.00092785623053
OCPFDLNE_00450	Truncated internalin A	0.754234441274848	0.001592653980506			OCPFDLNE_02706	ATP synthase subunit alpha	-0.889572705014555	0.001005433948868
OCPFDLNE_01680	Bifunctional acetaldehyde-CoA/alcohol dehydrogenase	0.812523400454336	0.001695454973108			OCPFDLNE_02534	Glycine cleavage system protein H	-0.990952768473069	0.00103187450408
OCPFDLNE_00624	Glycerophosphodiester phosphodiesterase	3.08088073382391	0.001952326954654			OCPFDLNE_02427	ATP-dependent helicase/deoxyribonuclease subunit B	-0.736967218524417	0.001104795625055
OCPFDLNE_02279	Maltodextrin transport system permease protein MalC	1.10141508650719	0.002019677251759			OCPFDLNE_01377	30S ribosomal protein S15	-0.892371626486144	0.001120554339616
OCPFDLNE_00989	Putative cysteine protease ywpE	1.49696748133802	0.002159513454261			OCPFDLNE_01832	Heptaprenylglyceryl phosphate synthase	-1.23894825454035	0.001143049779961
OCPFDLNE_00552	Glucitol operon activator domain-containing protein	5.1893674795482	0.00222383391007			OCPFDLNE_00783	Riboflavin biosynthesis protein RibF	-1.12949029653222	0.00119714768872
OCPFDLNE_01074	2,3,4,5-tetrahydropyridine-2,6-dicarboxylate N-acetyltransferase	0.987738007879803	0.002259466693485			OCPFDLNE_01122	Bifunctional disulfide isomerase/thiol-disulfide oxidase	-0.824753602461725	0.001252737597279
OCPFDLNE_02916	Ribulose phosphate epimerase	1.92127153394756	0.002295215625751			OCPFDLNE_02132	Regulatory protein ylbF	-0.851580672055961	0.001381984484325
OCPFDLNE_00551	PTS system glucitol/sorbitol-specific transporter subunit IIC	4.74735658001119	0.002494854173122			OCPFDLNE_01964	Cell division regulator GpsB	-0.858009622256887	0.001535954380231
OCPFDLNE_00001	Chromosomal replication initiator protein DnaA	1.27408083306217	0.002510150600511			OCPFDLNE_00899	Translation initiation inhibitor	-2.41648577716284	0.00158810786082
OCPFDLNE_01807	Transcription activator of glutamate synthase operon GltC	1.60825854920548	0.002616624914684			OCPFDLNE_01186	Electron transport complex subunit RsxC	-0.881879231301727	0.001601480213755
OCPFDLNE_02392	UPF0053 protein yhdP	0.984566792599387	0.002616624914684			OCPFDLNE_01112	Sulfur carrier protein ThiS adenylyltransferase	-0.896362946386814	0.001627750542046
OCPFDLNE_02851	30S ribosomal protein S9	0.940217865952394	0.002815050386035			OCPFDLNE_02387	Putative ABC transporter ATP-binding protein YxlF	-1.53913757922589	0.001647316944782
OCPFDLNE_01710	Asparagine synthetase glutamine-hydrolyzing 1	1.33372246703522	0.002848136909376			OCPFDLNE_01135	Pyruvate carboxylase	-0.671706233698367	0.001722915395823
OCPFDLNE_00531	Sodium-independent anion transporter	0.858007898695749	0.003012939509695			OCPFDLNE_01348	hypothetical protein	-0.711045891263442	0.001872407156599
OCPFDLNE_00550	Glucitol/sorbitol-specific phosphotransferase enzyme IIB component	2.59227375055626	0.003206818690371			OCPFDLNE_02932	AB hydrolase superfamily protein YvaM	-0.778365859487859	0.001920213299894
OCPFDLNE_00194	4-diphosphocytidyl-2-C-methyl-D-erythritol kinase	1.6183732775389	0.003496648994412			OCPFDLNE_01043	Aminopeptidase ysdC	-0.674669868310738	0.001953497450016
OCPFDLNE_01415	DNA recombination protein RecN	0.775688535279445	0.003655993267372			OCPFDLNE_02520	Iron-regulated ABC transporter membrane component SufB	-0.688862069434668	0.001968202337857
OCPFDLNE_01698	Putative drug efflux ABC transporter, ATP-binding and permease protein	1.64169839140612	0.003950559298298			OCPFDLNE_01236	Cobalamin biosynthesis protein CobD	-1.09058754011158	0.001972751075391
OCPFDLNE_01320	Ribonuclease HII	1.27448291299232	0.004040252689168			OCPFDLNE_02480	Putative HTH-type transcriptional regulator YulB	-1.19273050488459	0.002057860385631
OCPFDLNE_02040	ABC transporter (ATP-binding protein)	1.74524231612542	0.004205606751174			OCPFDLNE_01196	Propanediol utilization microcompartment protein PduB	-0.851951238125279	0.002110721276384
OCPFDLNE_00285	Internalin-A	1.11760110563616	0.004284687202072			OCPFDLNE_00715	Carboxymuconolactone decarboxylase	-3.77860676317246	0.002215150194374
OCPFDLNE_02074	Fructosamine deglycase frlB	1.60065219375633	0.004284687202072			OCPFDLNE_02760	Formate dehydrogenase accessory sulfurtransferase FdhD	-1.36300153075883	0.002215150194374
OCPFDLNE_00061	Adenylosuccinate synthetase	1.16947043079591	0.004456874934162			OCPFDLNE_01784	Cell-shape determining protein MreBH	-0.975742365135409	0.00237817830544
OCPFDLNE_00972	Transcription activator	0.877688832661085	0.004517952222978			OCPFDLNE_01233	hypothetical protein	-0.807586805940675	0.002391221395474
OCPFDLNE_00224	ATP-dependent zinc metalloprotease FtsH	0.66329979607182	0.004725403405201			OCPFDLNE_00476	hypothetical protein	-0.745881687710717	0.002565994336879
OCPFDLNE_02149	Redox-sensing transcriptional repressor Rex	0.712813529750683	0.004757464306931			OCPFDLNE_02656	Phosphatidylglycerol--prolipoprotein diacylglyceryl transferase	-1.10878605057769	0.002602876754451
OCPFDLNE_00785	GIY-YIG nuclease family protein	1.85120526837485	0.004798882962864			OCPFDLNE_00221	Cell division protein DivIC	-0.991243356270918	0.002616624914684
OCPFDLNE_01958	Chitinase D	1.75252117228969	0.005128274632131			OCPFDLNE_01120	L-lactate dehydrogenase	-0.75848803083628	0.002616624914684
OCPFDLNE_01019	Undecaprenyl-phosphate alpha-N-acetylglucosaminyltransferase	1.54942481407892	0.005192299585497			OCPFDLNE_01381	hypothetical protein	-0.968677739393269	0.002616624914684
OCPFDLNE_02563	hypothetical protein	1.09747415772316	0.005228293332048			OCPFDLNE_00906	hypothetical protein	-1.14813134983738	0.002617391600282
OCPFDLNE_02335	Cyclopentanol dehydrogenase	1.11707400669152	0.005533036876107			OCPFDLNE_00702	Magnesium and cobalt transport protein CorA	-1.46441474083166	0.002809971325668
OCPFDLNE_00695	Heavy metal translocating P-type ATPase	0.771513424306632	0.005767610598489			OCPFDLNE_02413	hypothetical protein	-0.954441521210148	0.002809971325668
OCPFDLNE_01302	PTS system trehalose-specific EIIBC component	0.919528851739767	0.005782803534245			OCPFDLNE_01535	hypothetical protein	-0.911476287617493	0.002850924409157
OCPFDLNE_00526	Lincomycin resistance protein LmrB	1.79066321690673	0.005993020545894			OCPFDLNE_01047	Putative antibiotic transport system ATP-binding protein	-1.50031516111132	0.002902681200375
OCPFDLNE_02023	hypothetical protein	1.38771494477605	0.006083181111923			OCPFDLNE_02430	hypothetical protein	-1.71089814684811	0.002946998884093
OCPFDLNE_02115	UDP-N-acetylmuramoyl-L-alanyl-D-glutamate--2, 6-diaminopimelate ligase	1.04355825337689	0.007682200342869			OCPFDLNE_03048	Partition protein ParB homolg	-0.710105289394943	0.003081043965521
OCPFDLNE_03029	Glutathione biosynthesis bifunctional protein GshAB	0.662911593954775	0.007682200342869			OCPFDLNE_01045	Transcriptional regulatory protein YpdB	-1.6363673011401	0.003167415770343
OCPFDLNE_03068	Quinolone resistance protein NorB	2.7254193437531	0.007682200342869			OCPFDLNE_01317	Signal peptidase I	-0.983587324074644	0.003251618348042
OCPFDLNE_00926	hypothetical protein	2.3015872032544	0.007687739008221			OCPFDLNE_02150	Putative energy-sensing inhibitor of translation	-0.920895699341821	0.003251618348042
OCPFDLNE_01366	Proline--tRNA ligase	1.20091526658675	0.00773322661573			OCPFDLNE_00289	Ring-cleaving dioxygenase mhqO	-0.895891439649871	0.003464940267041
OCPFDLNE_00301	Class III anaerobic ribonucleoside-triphosphate reductase catalytic subunit	0.836134681323475	0.007861802735203			OCPFDLNE_00802	hypothetical protein	-2.15467390918064	0.003464940267041
OCPFDLNE_01529	DNA polymerase III subunit delta	1.8857622046202	0.008221675924115			OCPFDLNE_01687	Aconitate hydratase AcnA	-0.750122822302231	0.003798496644116
OCPFDLNE_02075	Glucosamine 6-phosphate synthetase, contains amidotransferase and phosphosugar isomerase domains	1.87519392151773	0.008270024885039			OCPFDLNE_00037	HTH-type transcriptional regulator DegA	-1.28825180429655	0.003803994647866
OCPFDLNE_02039	ABC transporter permease	1.40319646437771	0.008292638442796			OCPFDLNE_00019	Bacterial SH3 domain family	-0.89831003714463	0.003918257074541
OCPFDLNE_02241	Multidrug efflux MATE transporter FepA	1.76579732364975	0.008292638442796			OCPFDLNE_00774	Transcriptional regulator, Acidobacterial, PadR-family	-1.31084680438314	0.004029828380319
OCPFDLNE_01973	Pyridoxal phosphate-dependent aminotransferase	1.11618755434649	0.008303861941585			OCPFDLNE_02972	ABC membrane transporter (ATP-binding protein) required for cytochrome bd function	-0.967380457180763	0.004072363008418
OCPFDLNE_01308	PrsW family intramembrane metalloprotease	1.3447402521862	0.009104727092518			OCPFDLNE_01613	DNA polymerase I	-0.750046450257677	0.004085678136599
OCPFDLNE_01073	Putative transcription regulator (LysR family)	0.864899120430653	0.009241654132512			OCPFDLNE_02141	Large-conductance mechanosensitive channel	-0.78464342205754	0.004095942361706
OCPFDLNE_00248	Transcriptional regulator CtsR	1.17737786273813	0.009660666381577			OCPFDLNE_01987	Hypothetical sensory transduction histidine kinase	-2.44786056348754	0.004132086187591
OCPFDLNE_00416	PTS system mannose-specific EIIBCA component	2.28554588002625	0.009848631058213			OCPFDLNE_02705	ATP synthase gamma chain	-0.822028654020007	0.004284687202072
OCPFDLNE_02314	Ribonucleoside-diphosphate reductase subunit beta	0.646050641658612	0.010141657164591			OCPFDLNE_02825	hypothetical protein	-1.71340021514237	0.004456874934162
OCPFDLNE_01318	Signal peptidase I	1.38558789467472	0.010159794715616			OCPFDLNE_02417	hypothetical protein	-1.31857822715319	0.004698077961363
OCPFDLNE_00445	PTS system fructose-specific EIIB'BC component	2.40452844568955	0.010237196931519			OCPFDLNE_00942	EndoA inhibitor	-0.786430934133962	0.004699223619897
OCPFDLNE_00417	PTS system fructose-specific transporter subunit IIB	3.30621381013741	0.010319260505697			OCPFDLNE_02521	Zinc-dependent sulfurtransferase SufU	-0.837152361391696	0.004699223619897
OCPFDLNE_00847	hypothetical protein	0.756366865450129	0.010342090185647			OCPFDLNE_00876	hypothetical protein	-0.804988410556324	0.004757464306931
OCPFDLNE_01461	Cell wall surface anchor family protein (LPXTG motif)	1.4507409141172	0.01039580361868			OCPFDLNE_00705	HTH-type transcriptional regulator LutR	-1.08967900746674	0.004798882962864
OCPFDLNE_00973	Formate-nitrite transporter	1.43456591220923	0.010532781688758			OCPFDLNE_00974	NAD-dependent succinate-semialdehyde dehydrogenase	-0.720372724787833	0.004798882962864
OCPFDLNE_00267	Ribosomal protein (Fragment)	0.957717641507518	0.01093767039174			OCPFDLNE_00563	Phosphoglycerate mutase	-0.905282404700401	0.004854004957162
OCPFDLNE_02492	Cation proton antiporter	0.819271031174041	0.011029701062887			OCPFDLNE_01109	Cyclic pyranopterin monophosphate synthase MoaC	-1.19004168816257	0.004963453937567
OCPFDLNE_02369	Predicted acetyltransferase	1.65155775240836	0.011503632368892			OCPFDLNE_01304	hypothetical protein	-0.876886285395003	0.005010818817186
OCPFDLNE_01581	Holliday junction ATP-dependent DNA helicase RuvA	1.18912907291697	0.011594592142704			OCPFDLNE_01146	dTDP-glucose 4,6-dehydratase	-0.851738613385062	0.005044220587279
OCPFDLNE_02917	Ribose 5-phosphate isomerase RpiB	1.68065125627912	0.011611400505757			OCPFDLNE_00590	Preprotein translocase subunit SecA	-0.761467659511594	0.005072034884822
OCPFDLNE_02278	Maltodextrin transport system permease protein mdxG	1.0223637467749	0.011866339670463			OCPFDLNE_01084	Sensor histidine kinase	-0.776990546125079	0.005192299585497
OCPFDLNE_01848	hypothetical protein	1.22262118833629	0.012497518409716			OCPFDLNE_01550	Putative pre-16S rRNA nuclease	-0.825801200164063	0.005228984078521
OCPFDLNE_00586	Transcriptional coactivator p15 (Pc4)	0.972201443910664	0.01370350437609			OCPFDLNE_00139	Putative cyclic-di-GMP phosphodiesterase YjcC	-0.805921002955637	0.005298282426206
OCPFDLNE_01919	RNA pseudouridine synthase	1.1146353844774	0.014008035862935			OCPFDLNE_02119	Cell division/cell wall cluster transcriptional repressor MraZ	-1.00770329732703	0.005371228190611
OCPFDLNE_01404	Acetyl-CoA carboxylase biotin carboxylase subunit	0.733304980721223	0.014747653796936			OCPFDLNE_01905	Fibronectin/fibrinogen binding protein, putative	-0.901012053935315	0.005453177378815
OCPFDLNE_02362	Ketoacyl-ACP synthase III	0.973303824976444	0.014747653796936			OCPFDLNE_01227	Ethanolamine utilization protein	-3.49076490909204	0.005613230879521
OCPFDLNE_01569	Sporulation-specific N-acetylmuramoyl-L-alanine amidase	0.676821208320258	0.014921033760652			OCPFDLNE_01870	YlqD	-1.1887250364642	0.00582150512791
OCPFDLNE_02242	Putative transcription regulators	1.56242459966771	0.014921033760652			OCPFDLNE_01566	hypothetical protein	-1.85543717491615	0.005918733430676
OCPFDLNE_00548	Fe(3+)-citrate-binding protein YfmC	2.47650311348937	0.01514054526403			OCPFDLNE_01349	Transcriptional repressor LexA	-0.642285102541739	0.005975635196841
OCPFDLNE_00591	UPF0118 membrane protein yubA	0.673459047799579	0.015454307298946			OCPFDLNE_01511	Cytidine deaminase	-0.944727303273065	0.005988583138177
OCPFDLNE_02936	Potassium-transporting ATPase ATP-binding subunit	1.90956669026464	0.015868068971428			OCPFDLNE_01686	hypothetical protein	-1.35437627272996	0.006407422025687
OCPFDLNE_00554	Sorbitol operon regulator	2.645998123031	0.016038442506594			OCPFDLNE_01218	Reactivating factor of Adenosylcobalamin-dependent ethanolamine ammonia lyase	-2.97637517709654	0.006610263526011
OCPFDLNE_00426	Cobalamin synthesis protein	1.15650473461657	0.016039847155283			OCPFDLNE_02568	Phosphoglycerate kinase	-1.48962235197996	0.006718654017066
OCPFDLNE_00035	hypothetical protein	0.981779204954977	0.016276257369502			OCPFDLNE_00542	Transcriptional regulator of the ntd operon	-0.837107204731457	0.006834285744938
OCPFDLNE_02937	Potassium-transporting ATPase potassium-binding subunit	1.95715312613109	0.016276257369502			OCPFDLNE_02550	hypothetical protein	-1.02150715461517	0.007351427939533
OCPFDLNE_01289	Glucosyl-3-phosphoglycerate phosphatase	1.88736667932671	0.016281596086722			OCPFDLNE_00905	hypothetical protein	-1.31051685741435	0.007464437581604
OCPFDLNE_00722	ABC transporter permease	1.24790952608199	0.016452807315427			OCPFDLNE_03013	Cocaine esterase	-1.21731287650529	0.007464437581604
OCPFDLNE_00952	C4-dicarboxylic acid transporter DauA	2.29226357515032	0.016487625807264			OCPFDLNE_01204	Phosphate propanoyltransferase	-0.686561573672016	0.007682200342869
OCPFDLNE_00157	Dipeptide-binding protein DppE	1.65849691532712	0.016901924801792			OCPFDLNE_02907	Transcriptional regulator ManR	-0.7525312618516	0.007929778662191
OCPFDLNE_02154	tRNA(NNU) t(6)A37 threonylcarbamoyladenosine modification protease involved in TsaD function	1.38949006262817	0.017228734354769			OCPFDLNE_00288	Putative transcriptional regulators	-1.37538581329104	0.007973439960567
OCPFDLNE_01601	Glutamate-1-semialdehyde aminotransferase	0.846807824043073	0.01785391255118			OCPFDLNE_01945	Aromatic acid exporter family protein	-1.17323956052929	0.008292638442796
OCPFDLNE_01033	DltB protein for D-alanine esterification of lipoteichoic acid and wall teichoic acid	0.836039636870334	0.017858438701494			OCPFDLNE_00565	6-phosphogluconolactonase	-0.704809266451291	0.008625186114875
OCPFDLNE_02007	Demethylmenaquinone methyltransferase	1.6747421100526	0.017875447519666			OCPFDLNE_02025	rRNA pseudouridine synthase	-1.24244656333965	0.009241654132512
OCPFDLNE_02902	Creatinine amidohydrolase	1.24240193054165	0.018129859717144			OCPFDLNE_02730	hypothetical protein	-0.656215694187379	0.009840599543743
OCPFDLNE_03052	Nucleoid occlusion protein	0.888425017049195	0.018297802939702			OCPFDLNE_01955	Ribonuclease HI	-1.06701090708536	0.009847740867417
OCPFDLNE_00721	Putative transporter subunit	1.31531311771317	0.019345260320829			OCPFDLNE_01464	Transporter	-0.911752809217104	0.010083612562177
OCPFDLNE_00855	Sodium:proton antiporter	1.1358455018127	0.019345260320829			OCPFDLNE_02513	Acid sugar phosphatase	-0.857409626292327	0.010159794715616
OCPFDLNE_01579	S-adenosylmethionine tRNA ribosyltransferase	1.13169504733184	0.019460309239155			OCPFDLNE_01485	Aspartate-semialdehyde dehydrogenase	-0.980088830029392	0.010319260505697
OCPFDLNE_00995	Epoxyqueuosine reductase	1.33462817740682	0.019930173782083			OCPFDLNE_02316	hypothetical protein	-2.55320284931658	0.010555095904364
OCPFDLNE_01331	Glycerol-3-phosphate acyltransferase	1.38125536706673	0.02006932631698			OCPFDLNE_02567	Triose-phosphate isomerase	-1.69713640145952	0.011099131763715
OCPFDLNE_01398	YqhL	1.3152411225234	0.020464679514376			OCPFDLNE_03028	Putative ABC transporter, membrane domain and ATP-binding protein	-1.72890444404694	0.011297451009457
OCPFDLNE_00196	Transcriptional regulator of the purine biosynthesis operon	0.791196228443831	0.020728943447949			OCPFDLNE_00340	Putative peptidoglycan bound protein	-0.848871612541964	0.011866339670463
OCPFDLNE_00260	23S rRNA (Guanosine-2'-O-)-methyltransferase rlmB	1.85975708835425	0.020932959830561			OCPFDLNE_02783	hypothetical protein	-0.739542913894549	0.011866339670463
OCPFDLNE_00635	Cell wall surface anchor family protein (Fragment)	1.43372410708679	0.02107203421791			OCPFDLNE_01840	Amidophosphoribosyltransferase	-0.921592694483453	0.012249671039657
OCPFDLNE_03067	Catalyzes the cleavage of p-aminobenzoyl-glutamate to p-aminobenzoate and glutamate, subunit A	2.56996952575633	0.022274471302768			OCPFDLNE_02027	Segregation and condensation protein A	-1.44336925831713	0.012249671039657
OCPFDLNE_01376	Riboflavin biosynthesis protein RibF	0.83660425020858	0.022615227992422			OCPFDLNE_00630	hypothetical protein	-1.14627129965446	0.012765195891313
OCPFDLNE_01621	Acetyl-coenzyme A carboxylase carboxyl transferase subunit beta	1.13165943816191	0.023503001737529			OCPFDLNE_01943	Pyruvate phosphate dikinase	-1.42236734139657	0.012765195891313
OCPFDLNE_02895	Heptaprenyl diphosphate synthase component I	1.85990839245241	0.024272736822016			OCPFDLNE_02933	Two-component system KDP operon response regulator KdpE	-0.833169588305848	0.012765195891313
OCPFDLNE_02572	Dipeptidase. Metallo peptidase. MEROPS family M19	0.698488002285972	0.02528636114705			OCPFDLNE_02759	Two-component system response regulator	-1.4912529704056	0.013073059449509
OCPFDLNE_02460	RofA family transcriptional regulator	1.5801330099396	0.02551428818477			OCPFDLNE_01380	hypothetical protein	-0.976030533959702	0.013161752586535
OCPFDLNE_00980	Lincomycin resistance ABC-F type ribosomal protection protein	0.707171924874326	0.025584690428134			OCPFDLNE_01715	YtmB	-1.63581916226345	0.013190724498542
OCPFDLNE_00307	hypothetical protein	3.44064464291347	0.026303205013806			OCPFDLNE_02336	Putative HTH-type transcriptional regulator YxbF	-1.73131803870204	0.013190724498542
OCPFDLNE_01863	50S ribosomal protein L19	0.908865676099131	0.026446238173926			OCPFDLNE_01277	Thioredoxin	-0.937011251161348	0.013602637006934
OCPFDLNE_01425	KDP operon response regulator KdpE	0.817380164762957	0.02657421204342			OCPFDLNE_01954	Cold-shock protein, molecular chaperone, RNA-helicase co-factor CspD	-0.874856824477067	0.013965336484955
OCPFDLNE_00358	Inorganic pyrophosphatase	2.43044811807322	0.026608660887162			OCPFDLNE_00840	Amino-acid permease AapA	-0.961646511493577	0.014147044850781
OCPFDLNE_02312	Thiol reductase thioredoxin	1.32141713735816	0.027056452005307			OCPFDLNE_00990	hypothetical protein	-0.679142313565683	0.014871555475134
OCPFDLNE_01571	GTP pyrophosphokinase	0.753894045236128	0.028524110243418			OCPFDLNE_00850	MarR family transcriptional regulator	-1.03139846992178	0.014957507763825
OCPFDLNE_01018	hypothetical protein	0.655651902563065	0.028559115163972			OCPFDLNE_02515	Trifunctional nucleotide phosphoesterase protein YfkN	-0.656164256751946	0.015570930191031
OCPFDLNE_00819	Putative transmembrane permease MsmF	3.86972387776087	0.029476968007143			OCPFDLNE_00991	Lipoate--protein ligase	-0.645363170460125	0.016814692574542
OCPFDLNE_01470	BilEB	0.973903423389451	0.030846665885734			OCPFDLNE_01026	Tetratricopeptide repeat protein	-1.45209740452861	0.016814692574542
OCPFDLNE_02125	DUF177 domain-containing protein	1.21205518194386	0.030856550589835			OCPFDLNE_01995	Zn-dependent protease	-0.761656786026339	0.016814692574542
OCPFDLNE_00446	Mannosylglycerate hydrolase	1.13919945957984	0.031130363244457			OCPFDLNE_01695	hypothetical protein	-0.849250037540857	0.017357981310584
OCPFDLNE_00820	Maltose/maltodextrin ABC transporter permease MalG	3.91385928590998	0.031130363244457			OCPFDLNE_01463	Hydroxymethylglutaryl-coa synthase prokaryotic	-0.645176367614323	0.01785391255118
OCPFDLNE_01055	hypothetical protein	0.663280038067443	0.031130363244457			OCPFDLNE_02524	SUF system FeS assembly ATPase	-0.635928756729121	0.01785391255118
OCPFDLNE_01140	Polyribitolphosphotransferase	0.999007962796998	0.031516666631475			OCPFDLNE_02512	Spermidine acetyltransferase	-1.35614858621262	0.017993009031163
OCPFDLNE_02692	Transcriptional regulator ywtF	0.995295858147206	0.032769895618751			OCPFDLNE_02026	Segregation and condensation protein B	-1.33015918264236	0.018297802939702
OCPFDLNE_00480	Probable dual-specificity RNA methyltransferase RlmN	1.56396671911164	0.033696167482196			OCPFDLNE_00424	Glyoxalase/bleomycin resistance/extradiol dioxygenase family protein	-2.11275889880563	0.01842294123294
OCPFDLNE_01779	Aminoglycoside 3-N-acetyltransferase	1.56801711213378	0.033728498437172			OCPFDLNE_01025	Putative triphosphatase YjbK	-1.43449535365905	0.01842294123294
OCPFDLNE_01350	Cell division suppressor protein YneA	1.1185372307389	0.033981565694442			OCPFDLNE_00631	hypothetical protein	-1.40052003921515	0.018673600617114
OCPFDLNE_01467	Membrane protein YdbI	1.23065414402327	0.034686753328731			OCPFDLNE_01139	hypothetical protein	-0.715608947075168	0.01961532512505
OCPFDLNE_01823	23S rRNA (Uracil-5-)-methyltransferase RumA	1.21000785398167	0.034956267781437			OCPFDLNE_01549	hypothetical protein	-0.657846987333209	0.019740866179956
OCPFDLNE_03031	Trigger enzyme beta-glucoside-specific phosphotransferase system EIIBCA component	0.743739062493026	0.037571916129167			OCPFDLNE_02786	Putative head-tail connector protein	-0.607491900448369	0.019930173782083
OCPFDLNE_03076	Bacillibactin exporter	1.53962238560514	0.037853184291455			OCPFDLNE_01086	Trk system potassium uptake protein TrkA	-0.753880001395856	0.02006932631698
OCPFDLNE_03030	Aryl-phospho-beta-D-glucosidase BglH	0.787052856368944	0.038741194593282			OCPFDLNE_01758	Cysteinyl-tRNA synthetase related protein	-0.617820252219043	0.020276176080516
OCPFDLNE_02414	Guanine/hypoxanthine permease PbuO	1.36525124580341	0.039001329785097			OCPFDLNE_02359	Organic hydroperoxide resistance protein OhrA	-0.703707207653368	0.020708785540326
OCPFDLNE_01291	ATP-dependent RNA helicase DbpA	0.616212081531144	0.039215404434836			OCPFDLNE_00789	Transcriptional regulator of D-allose utilization, LacI	-1.00896263113414	0.02107203421791
OCPFDLNE_02361	3-oxoacyl-ACP synthase	0.736684678503658	0.040086740448243			OCPFDLNE_01896	Serine/threonine protein kinase with PASTA sensor(S)	-0.664761680674961	0.021287174222141
OCPFDLNE_02955	HTH-type transcriptional regulator HexR	1.24043157087238	0.04028274441529			OCPFDLNE_00804	hypothetical protein	-1.27680638709925	0.022116238679734
OCPFDLNE_00226	33 kDa chaperonin	1.37366044477942	0.041228262166285			OCPFDLNE_01764	Recombination regulator RecX	-1.10767818663078	0.022467413923816
OCPFDLNE_02718	Peptide chain release factor 1	1.03908623135146	0.041243360228052			OCPFDLNE_02913	hypothetical protein	-1.86263193408931	0.022857432911798
OCPFDLNE_02764	Drug resistance transporter YcnB	2.21353489371596	0.042459727479594			OCPFDLNE_03105	Ribonuclease P protein component	-1.8974353486583	0.023941235359675
OCPFDLNE_01697	Putative ABC transporter ATP-binding protein exp8	1.46772147010956	0.04318309183663			OCPFDLNE_01929	Heavy metal translocating P-type ATPase	-0.641728048474641	0.024015717236755
OCPFDLNE_00002	Beta sliding clamp	0.796286043914213	0.043196936100383			OCPFDLNE_01290	hypothetical protein	-1.57600297785019	0.024031911727872
OCPFDLNE_02313	Ribonucleotide reductase-associated flavodoxin	0.666540623631682	0.043563760669985			OCPFDLNE_00290	Alpha-ribazole phosphatase	-0.764384758482016	0.02551428818477
OCPFDLNE_00296	Crp/Fnr family transcriptional regulator	1.30146335227462	0.045575197724018			OCPFDLNE_01373	YlxP	-0.81639731710852	0.027056452005307
OCPFDLNE_00180	Glucose uptake protein GlcU	2.08826516652134	0.047039960297503			OCPFDLNE_01691	SMC family ATPase	-0.710002449820793	0.030888500538366
OCPFDLNE_01530	ComE operon protein 3	1.85356761113055	0.049919127164988			OCPFDLNE_03081	Predicted beta-phosphoglucomutase	-1.79879363274865	0.031225250152325
OCPFDLNE_01573	Single-stranded-DNA-specific exonuclease RecJ	0.783924045487203	0.049919127164988			OCPFDLNE_01157	Antibiotic biosynthesis monooxygenase	-0.948879164592665	0.031270281460279
						OCPFDLNE_01411	Cold shock protein CspC	-0.701846872530516	0.032136924944183
						OCPFDLNE_02566	2,3-bisphosphoglycerate-independent phosphoglycerate mutase	-1.42422945767044	0.03233009206498
						OCPFDLNE_01839	Phosphoribosylformylglycinamidine cyclo-ligase	-0.998029413756189	0.033613991642838
						OCPFDLNE_02899	Cell wall assembly/cell proliferation coordinating protein, KNR4-like protein	-0.808754704922416	0.033613991642838
						OCPFDLNE_00378	Fructose-bisphosphate aldolase	-0.993734251294825	0.033963940518164
						OCPFDLNE_01062	hypothetical protein	-0.972923135874949	0.034002369078475
						OCPFDLNE_00852	Oxygen-sensing cyclic-di-GMP phosphodiesterase	-0.758447028915578	0.034743851741692
						OCPFDLNE_02708	ATP synthase subunit b	-0.619395414089677	0.034898755374806
						OCPFDLNE_02898	hypothetical protein	-0.720234290109883	0.035410191401125
						OCPFDLNE_01226	Phosphate propanoyltransferase	-2.34044969003951	0.037807861120933
						OCPFDLNE_01048	hypothetical protein	-1.22530798206173	0.038744105979141
						OCPFDLNE_01299	hypothetical protein	-0.883073255257178	0.040439971275087
						OCPFDLNE_02425	4-hydroxyphenylacetate degradation bifunctional isomerase/decarboxylase	-0.80192841974071	0.041479570407327
						OCPFDLNE_01147	dTDP-4-dehydrorhamnose reductase	-0.710121993477338	0.043196936100383
						OCPFDLNE_00354	hypothetical protein	-1.7342188949141	0.043652405538378
						OCPFDLNE_02842	hypothetical protein	-0.806018109850482	0.045811532518656
						OCPFDLNE_02826	Metallopeptidase ImmA	-1.078861580701	0.047326204462338
						OCPFDLNE_01111	Molybdenum cofactor biosynthesis protein MoaB	-1.18972386541075	0.048460297778244
						OCPFDLNE_01526	HTH-type transcriptional regulator AdhR	-3.38422139787793	0.04876229415849
						OCPFDLNE_01046	hypothetical protein	-1.4078365946	0.049453880733821

## Sheet: T8_24hours
Upregulated genes at T8(24 hours) 200 MPa treatment in L. monocytogenes RO15						Downregulated genes at T8(24 hours) 200 MPa treatment in L. monocytogenes RO15
Locus_tag	Product	log2FoldChange	padj			Locus_tag	Product	log2FoldChange	padj
OCPFDLNE_01058	ATP-dependent Clp protease ATP-binding subunit ClpE	5.06050470763424	3.72231447000773E-70			OCPFDLNE_00361	Transketolase	-2.8458096771815	1.83781494753368E-30
OCPFDLNE_00451	Internalin B	3.46478436466139	9.73964940035173E-43			OCPFDLNE_02566	2,3-bisphosphoglycerate-independent phosphoglycerate mutase	-1.93225192614964	6.72982240039259E-20
OCPFDLNE_02280	Maltodextrin-binding protein	3.42729945262302	1.07872648029921E-39			OCPFDLNE_02948	hypothetical protein	-2.45773824130561	9.73958618047301E-20
OCPFDLNE_02940	Lichenan-specific phosphotransferase enzyme IIA component	3.11361882620482	2.24125070281601E-22			OCPFDLNE_03001	Transaldolase	-2.45879172353928	2.75042010303881E-19
OCPFDLNE_00921	DEAD-box ATP-dependent RNA helicase CshA	3.48102967727486	6.06957694270787E-22			OCPFDLNE_00362	Probable transaldolase	-2.25960725464948	2.26532253824978E-17
OCPFDLNE_02939	PTS lactose transporter subunit IIC	2.56978992950511	1.81333035472771E-21			OCPFDLNE_02243	hypothetical protein	-2.41879903427331	4.75776492926652E-17
OCPFDLNE_01790	Outer surface protein	2.50674888113205	2.09690462647678E-21			OCPFDLNE_01627	Alanine dehydrogenase	-1.827452366007	9.73268761101241E-17
OCPFDLNE_01090	Ribonuclease J	2.87438922886044	2.29000744911573E-18			OCPFDLNE_02567	Triose-phosphate isomerase	-1.97111468542476	2.23551599785801E-16
OCPFDLNE_01455	Pyruvate formate-lyase-activating enzyme	2.33505073276831	4.06297323830043E-18			OCPFDLNE_02570	Putative transcriptional regulator CggR	-2.06087621694713	2.23551599785801E-16
OCPFDLNE_02250	Phosphotransferase system sugar-specific permease component	2.87031310052075	2.26532253824978E-17			OCPFDLNE_00366	PEP-dependent dihydroxyacetone kinase, ADP-binding subunit DhaL	-2.38551735900908	5.1217606237256E-16
OCPFDLNE_01521	Molecular chaperone DnaK	2.33752746662332	5.77692212873664E-17			OCPFDLNE_00589	Invasion associated secreted endopeptidase	-1.86046518925752	4.23004611583503E-15
OCPFDLNE_01454	Formate C-acetyltransferase	1.9065485698089	6.00548659122608E-17			OCPFDLNE_00369	Putative glycerol transporter	-2.48611279591023	4.38458035471653E-14
OCPFDLNE_01130	Translational GTPase TypA	3.12643392319793	7.93923779373812E-17			OCPFDLNE_02456	hypothetical protein	-3.09675093891331	4.94201212949737E-14
OCPFDLNE_02082	Acetolactate synthase large subunit	2.2647410970244	1.9271573742168E-15			OCPFDLNE_02565	Enolase	-1.83310511535962	7.77893222354944E-14
OCPFDLNE_02366	ATP-dependent chaperone ClpB	2.0890274728448	2.21098711219264E-15			OCPFDLNE_00367	D-erythrulose kinase	-2.04975974139216	1.49141786196844E-13
OCPFDLNE_03078	hypothetical protein	2.71970168027987	8.29029025793562E-14			OCPFDLNE_00363	Dehydrogenases with different specificities	-1.91917384884121	6.7498900073563E-13
OCPFDLNE_02642	ATP-dependent Clp endopeptidase proteolytic subunit ClpP	2.08256867130111	8.35801885625964E-14			OCPFDLNE_00054	Regulator	-1.77658009046631	1.81918598106922E-12
OCPFDLNE_02276	Kojibiose phosphorylase	2.43293784818999	3.02305449023279E-13			OCPFDLNE_01487	Superoxide dismutase	-1.83102710257868	3.70094562686373E-12
OCPFDLNE_02249	Carbohydrate kinase	2.29394688679676	3.85679019452706E-13			OCPFDLNE_00055	Accessory gene regulator protein D	-1.95718542348095	5.8605888696059E-12
OCPFDLNE_02277	Maltodextrose utilization protein MalA	3.42091044720211	1.65941279183894E-12			OCPFDLNE_00880	Methylglyoxal reductase (NADPH-dependent)	-2.13077811457762	1.48255962491431E-11
OCPFDLNE_00309	PhoP family transcriptional regulator	1.71607567936197	5.25147963527739E-12			OCPFDLNE_01941	Control catabolite protein of gluconeogenesis	-2.71631917411999	2.20170860077917E-11
OCPFDLNE_01412	1-deoxy-D-xylulose-5-phosphate synthase	2.77812905841461	1.48255962491431E-11			OCPFDLNE_00360	Bacteriocin immunity protein	-2.25613557880175	4.72420224939586E-11
OCPFDLNE_02253	Transcription antiterminator, putative	2.08005713065072	1.76787188046234E-11			OCPFDLNE_00457	Penicillin-binding transpeptidase domain-containing protein (Fragment)	-2.31832394458638	9.21067822782507E-11
OCPFDLNE_02918	D-arabitol-phosphate dehydrogenase	2.58226446769102	1.85439177375957E-11			OCPFDLNE_00370	Protein-lysine deacetylase	-2.84849188462568	4.47142862986426E-10
OCPFDLNE_02929	Putative sugar phosphate isomerase YwlF	1.81912308013366	2.88231220434198E-11			OCPFDLNE_01286	hypothetical protein	-1.66659060940665	4.47142862986426E-10
OCPFDLNE_02919	Sugar-phosphate dehydrogenase	2.49838911258729	6.9679976972476E-11			OCPFDLNE_02360	Organic hydroperoxide resistance transcriptional regulator	-2.19656937233594	9.59215512309111E-10
OCPFDLNE_00479	Oleate hydratase	2.64109498608406	1.13487868692827E-09			OCPFDLNE_02009	GTP cyclohydrolase I FolE	-3.44041265505147	1.21792200668277E-09
OCPFDLNE_01680	Bifunctional acetaldehyde-CoA/alcohol dehydrogenase	1.32317361980166	1.17907065570236E-09			OCPFDLNE_02568	Phosphoglycerate kinase	-1.45169022517399	2.20166306413467E-09
OCPFDLNE_01791	Lichenan-specific phosphotransferase enzyme IIA component	2.24329656478139	1.21792200668277E-09			OCPFDLNE_02255	Pyridoxal 5'-phosphate synthase lyase subunit PdxS	-1.49357779328994	3.61274588523009E-09
OCPFDLNE_02068	Alpha-acetolactate decarboxylase	1.71747809932297	1.22584990023955E-09			OCPFDLNE_01436	Putative sugar uptake ABC transporter, substrate-binding protein surface lipoprotein CD4+ T cell-stimulating antigen	-1.50992917237322	3.79347785974132E-09
OCPFDLNE_01704	30S ribosomal protein S2	1.70102284318457	1.69808915335069E-09			OCPFDLNE_01300	Trehalose operon transcriptional repressor	-2.91312288024758	5.4128710181831E-09
OCPFDLNE_02051	DNA polymerase IV	2.07010142958375	2.88024950575478E-09			OCPFDLNE_00364	Ribose 5-phosphate isomerase B	-1.70408612179956	8.70217897288074E-09
OCPFDLNE_02248	L-fuculose-phosphate aldolase	1.86066845690761	5.30318340770621E-09			OCPFDLNE_00415	ATPase	-2.48042366206639	3.18586613086253E-08
OCPFDLNE_02252	PTS system galactitol-specific transporter subunit IIB	2.84068403928557	1.85999999698697E-08			OCPFDLNE_03000	Ligand-binding protein SH3	-2.69994879583284	6.846806491745E-08
OCPFDLNE_02584	AP2 domain-containing protein (Fragment)	2.16287389190309	2.99278946619815E-08			OCPFDLNE_00221	Cell division protein DivIC	-1.66570378600924	6.97128421280326E-08
OCPFDLNE_00980	Lincomycin resistance ABC-F type ribosomal protection protein	1.91602470654393	3.9642606321587E-08			OCPFDLNE_00528	Diacetylchitobiose-6-phosphate hydrolase	-1.6604964903142	7.3599898535529E-08
OCPFDLNE_01792	Oligo-beta-mannoside-specific phosphotransferase enzyme IIB component	1.62084780019376	7.3599898535529E-08			OCPFDLNE_00565	6-phosphogluconolactonase	-1.74147390162634	9.31232132035008E-08
OCPFDLNE_02303	Phosphomannose isomerase	3.21954795768365	8.91658878819302E-08			OCPFDLNE_02328	Glyoxalase I/lactoylglutathione lyase	-2.33692431828648	2.31660500501946E-07
OCPFDLNE_00450	Truncated internalin A	1.12659771268456	1.33993699548586E-07			OCPFDLNE_00365	Triosephosphate isomerase	-1.80807196006372	2.42390261391111E-07
OCPFDLNE_02279	Maltodextrin transport system permease protein MalC	3.89119039495423	2.59443640559584E-07			OCPFDLNE_01942	Phosphotransferase yqfL	-2.10388099903831	2.86863894074271E-07
OCPFDLNE_00419	Mannosylglycerate hydrolase	1.94798159465897	2.69608584795702E-07			OCPFDLNE_02284	hypothetical protein	-3.9640911819988	2.86863894074271E-07
OCPFDLNE_00012	Phosphomevalonate kinase	2.54566206681331	2.86863894074271E-07			OCPFDLNE_00200	Septation protein spoVG	-1.34265507311585	3.59908768724061E-07
OCPFDLNE_01340	Glycerol-3-phosphate dehydrogenase	1.11658631031749	2.86863894074271E-07			OCPFDLNE_02256	Pyridoxal 5'-phosphate synthase glutaminase subunit PdxT	-1.2383936111801	4.33553346953241E-07
OCPFDLNE_02384	YheB	2.12064385028262	5.53311170239746E-07			OCPFDLNE_01015	hypothetical protein	-1.12921959295668	6.43467737436569E-07
OCPFDLNE_01684	Muramoyltetrapeptide carboxypeptidase	1.8643476911435	6.20611692231573E-07			OCPFDLNE_01798	Enzyme involved in biofilm formation	-1.60441401593986	6.74782570748134E-07
OCPFDLNE_02251	Galactitol-specific phosphotransferase enzyme IIB component	3.19502212561881	6.97860239939651E-07			OCPFDLNE_01655	hypothetical protein	-1.4783201108275	9.56720577259493E-07
OCPFDLNE_01703	Translation elongation factor Ts	1.61293496832349	1.37697521315003E-06			OCPFDLNE_00885	Fructose-bisphosphatase class III	-1.27907642620269	9.76759313843248E-07
OCPFDLNE_02904	Ascorbate-specific phosphotransferase system enzyme IIC component	2.44497128493636	1.47144465617077E-06			OCPFDLNE_00371	Glucitol operon repressor	-2.37490431283935	1.29591265901444E-06
OCPFDLNE_02278	Maltodextrin transport system permease protein mdxG	5.05491867865554	1.55474343897469E-06			OCPFDLNE_01583	Transcriptional regulator	-2.09667033111234	1.41346000532998E-06
OCPFDLNE_02745	Dipeptide-binding protein DppE	1.90216987406985	2.20118912525176E-06			OCPFDLNE_01335	S-ribosylhomocysteine lyase	-2.42050702734544	1.62521568554417E-06
OCPFDLNE_00701	hypothetical protein	1.76122921988775	2.57203852715036E-06			OCPFDLNE_01216	Probable transcriptional regulatory protein pdtaR	-1.85661330708828	1.62706278461118E-06
OCPFDLNE_02920	PTS system galactitol-specific transporter subunit IIC	2.30945141082469	3.46193404894502E-06			OCPFDLNE_01943	Pyruvate phosphate dikinase	-1.11647614821114	2.24742951746939E-06
OCPFDLNE_02923	Transcriptional regulator MtlR	1.28970588450422	3.62924288382449E-06			OCPFDLNE_02316	hypothetical protein	-4.1066501975304	2.24742951746939E-06
OCPFDLNE_01522	Nucleotide exchange factor GrpE	2.40400433416802	3.64412405383324E-06			OCPFDLNE_01653	DNA translocase SftA	-1.18640078016353	4.6624532505982E-06
OCPFDLNE_02560	Carboxylesterase	2.19980286679446	3.75287789013822E-06			OCPFDLNE_00603	HdeD family acid-resistance protein (Fragment)	-1.51668234402972	4.96121630445477E-06
OCPFDLNE_01117	Dihydrolipoyllysine-residue acetyltransferase component of pyruvate dehydrogenase complex	1.25710950819426	3.8073699185776E-06			OCPFDLNE_02416	Intracellular proteinase	-1.04500553651368	5.87818621825288E-06
OCPFDLNE_00477	hypothetical protein	1.8767730641033	4.09070982183749E-06			OCPFDLNE_02535	Spx/MgsR family transcriptional regulator	-1.49905278728033	8.41407696670683E-06
OCPFDLNE_01520	Molecular chaperone DnaJ	1.65239183462737	4.81258682069892E-06			OCPFDLNE_02976	tRNA-specific adenosine deaminase	-1.99195145190942	8.49062668633572E-06
OCPFDLNE_02559	Ribonuclease R	1.29016097182829	6.1729346409611E-06			OCPFDLNE_00546	Tagatose-bisphosphate aldolase	-1.1583553880737	1.05657189478412E-05
OCPFDLNE_01993	Keto-acid formate acetyltransferase	1.40265035410289	6.28458357712928E-06			OCPFDLNE_01613	DNA polymerase I	-1.29617119336764	1.29313676507984E-05
OCPFDLNE_00287	ArgE/DapE family deacylase	1.07064658399243	7.74871839794407E-06			OCPFDLNE_00104	Fructose-specific phosphotransferase enzyme IIB component	-1.36529617626472	1.30709882118393E-05
OCPFDLNE_02561	Preprotein translocase subunit SecG	2.77617449811659	7.90971916594198E-06			OCPFDLNE_00781	hypothetical protein	-1.19388285158483	1.76507106500934E-05
OCPFDLNE_02313	Ribonucleotide reductase-associated flavodoxin	1.89940501782559	8.90716565274634E-06			OCPFDLNE_02024	Two-component system response regulator ResD	-1.24708733381355	1.91917394191718E-05
OCPFDLNE_01413	Hemolysin A	2.45183862297352	9.91016779331356E-06			OCPFDLNE_01987	Hypothetical sensory transduction histidine kinase	-4.03222691990079	2.38862700183705E-05
OCPFDLNE_01586	Glycerol kinase	1.18415512706487	1.05657189478412E-05			OCPFDLNE_00965	Laac	-2.07678839627563	2.56252878122625E-05
OCPFDLNE_01523	Heat-inducible transcriptional repressor HrcA	2.0408833824713	1.42309753980245E-05			OCPFDLNE_02518	DUF72 domain-containing protein	-1.71670246210004	2.72216237656815E-05
OCPFDLNE_01488	hypothetical protein	2.45296226769006	1.52268421666967E-05			OCPFDLNE_00459	Transcription regulatory protein MsrR	-1.25641860478391	3.19160510247249E-05
OCPFDLNE_02887	50S ribosomal protein L3	1.42470883912935	1.52268421666967E-05			OCPFDLNE_00281	Pyrimidine 5'-nucleotidase YjjG	-2.24882812095985	5.33064395524422E-05
OCPFDLNE_01210	Propanol dehydrogenase PduQ	1.47199440946482	1.77198130619279E-05			OCPFDLNE_00649	hypothetical protein	-3.69772389637207	5.66822318068714E-05
OCPFDLNE_02938	Cellobiose-specific phosphotransferase enzyme IIB component	1.61390023039568	1.91917394191718E-05			OCPFDLNE_02434	Aminopeptidase PepC	-1.5081737066455	6.56112187064063E-05
OCPFDLNE_00142	hypothetical protein	2.06072028838047	1.92213734624942E-05			OCPFDLNE_02336	Putative HTH-type transcriptional regulator YxbF	-3.08155419943547	6.67402276815033E-05
OCPFDLNE_00514	Universal stress protein UspA	1.45758089836263	2.08927497355029E-05			OCPFDLNE_02523	Fe-S cluster assembly protein SufD	-1.12968477750216	7.11077909563924E-05
OCPFDLNE_02747	Bifunctional pyrazinamidase/nicotinamidase	1.40785014010327	2.49483023429724E-05			OCPFDLNE_02500	Putative membrane protein yuiD	-1.38351322078028	7.31804549626657E-05
OCPFDLNE_02884	50S ribosomal protein L2	1.38951259860762	2.72477069383287E-05			OCPFDLNE_02692	Transcriptional regulator ywtF	-1.88436186788024	7.44834337503827E-05
OCPFDLNE_02928	Universal stress protein UspA	1.07814709410367	2.77209518930797E-05			OCPFDLNE_02118	Ribosomal RNA small subunit methyltransferase H	-1.50405909334222	7.73344370966053E-05
OCPFDLNE_00006	DNA gyrase subunit B	1.27623960220602	2.95572428298357E-05			OCPFDLNE_00943	mRNA interferase	-1.65736647027361	9.36052709518964E-05
OCPFDLNE_02105	RNA-binding protein S4	1.70374018184829	3.41531212349972E-05			OCPFDLNE_02711	ATP synthase subunit I	-1.39780257142877	0.000103431081949
OCPFDLNE_00182	N-acetylglucosamine repressor	2.84355883272837	3.42083691123924E-05			OCPFDLNE_02661	hypothetical protein	-0.984877791205857	0.000137002456755
OCPFDLNE_01919	RNA pseudouridine synthase	3.01624142254536	3.42083691123924E-05			OCPFDLNE_02029	Purine nucleoside phosphorylase	-1.32764824978643	0.000178207220596
OCPFDLNE_01589	YsxB	1.19252935027736	5.28622427843766E-05			OCPFDLNE_01476	Osmotically activated L-carnitine/choline ABC transporter ATP-binding protein OpuCA	-1.45824150056353	0.000186534519343
OCPFDLNE_02922	Mannitol-specific phosphotransferase enzyme IIA component	1.72845992125015	5.9503266344297E-05			OCPFDLNE_02021	Riboflavin ECF transporter S component FmnP	-2.20058231445279	0.000201664594684
OCPFDLNE_00418	PTS system fructose-specific transporter subunit IIC	3.23674826098378	6.0133259717326E-05			OCPFDLNE_02269	Putative metabolite uptake ABC transporter, ATP-binding protein	-3.38487601751786	0.000210015298623
OCPFDLNE_00249	UVR domain-containing protein (Fragment)	1.76260932133617	6.27922321535015E-05			OCPFDLNE_02501	Putative ion-transport protein YfeO	-1.9306610075326	0.000213908879562
OCPFDLNE_00526	Lincomycin resistance protein LmrB	2.75947162327367	7.09677273105206E-05			OCPFDLNE_00710	YozB	-2.8118581871192	0.000214440333992
OCPFDLNE_01446	hypothetical protein	1.07738760605584	7.11077909563924E-05			OCPFDLNE_01631	Thiol peroxidase	-0.998996401416177	0.000216927616654
OCPFDLNE_01241	Cobalt-precorrin-4 methyltransferase	2.42658260099959	7.63271948822151E-05			OCPFDLNE_01935	Peptide methionine sulfoxide reductase MsrB	-1.56188322170589	0.000217279089709
OCPFDLNE_01818	Bacitracin export permease protein BceB	1.97937834527049	0.000100454755506			OCPFDLNE_01871	Gamma-glutamyl-gamma-aminobutyrate hydrolase PuuD	-1.48108713294492	0.000225609215625
OCPFDLNE_02389	Penicillin-binding protein 1F	1.38528880021579	0.000111137525048			OCPFDLNE_01105	Molybdopterin molybdenumtransferase MoeA	-1.35481517863296	0.000235945631911
OCPFDLNE_03031	Trigger enzyme beta-glucoside-specific phosphotransferase system EIIBCA component	2.18089050307733	0.000114895772395			OCPFDLNE_02030	Phosphopentomutase	-1.18321955592244	0.000245003187302
OCPFDLNE_01697	Putative ABC transporter ATP-binding protein exp8	2.66322884018237	0.000165670309146			OCPFDLNE_02367	YetJ	-1.34947524440379	0.000250964351073
OCPFDLNE_02414	Guanine/hypoxanthine permease PbuO	4.25606515449242	0.000168527525113			OCPFDLNE_02110	Cell division protein FtsA	-1.34306303967274	0.00026535977318
OCPFDLNE_01405	Alkaline-shock protein YqhY	2.15314625241984	0.000198564691747			OCPFDLNE_01379	Small ribosomal subunit biogenesis GTPase RsgA	-1.18133625684739	0.000268831487945
OCPFDLNE_01601	Glutamate-1-semialdehyde aminotransferase	2.4526687891452	0.000202332974867			OCPFDLNE_02014	Small subunit ribosomal protein S1	-0.971099928519442	0.000281169930701
OCPFDLNE_01235	Cobyrinate a,c-diamide synthase	1.68146472513754	0.000209598662545			OCPFDLNE_01569	Sporulation-specific N-acetylmuramoyl-L-alanine amidase	-1.06944522265685	0.000316229537347
OCPFDLNE_01298	UPF0750 membrane protein yxkD	6.72814571395372	0.000214440333992			OCPFDLNE_01870	YlqD	-1.7884030130466	0.00031817361858
OCPFDLNE_02861	DNA-directed RNA polymerase subunit alpha	1.21034953811109	0.000245003187302			OCPFDLNE_01440	Antilisterial bacteriocin subtilosin biosynthesis protein AlbE	-1.55457903352406	0.000320865670826
OCPFDLNE_01378	Polyribonucleotide nucleotidyltransferase	1.21782344212713	0.00026535977318			OCPFDLNE_00430	hypothetical protein	-1.79274768633805	0.000323556764379
OCPFDLNE_01245	Uroporphyrinogen-III C-methyltransferase	2.23422448155421	0.000306229283596			OCPFDLNE_01425	KDP operon response regulator KdpE	-1.44924268834907	0.000326208358656
OCPFDLNE_02362	Ketoacyl-ACP synthase III	1.74950324287282	0.00031503536819			OCPFDLNE_01997	IDEAL domain-containing protein	-1.54190532332631	0.000332722203643
OCPFDLNE_01698	Putative drug efflux ABC transporter, ATP-binding and permease protein	2.57365890259978	0.000340942259024			OCPFDLNE_01995	Zn-dependent protease	-1.51179582287877	0.000339319405418
OCPFDLNE_00834	Mannose-specific phosphotransferasesystem component IID	1.33421441587142	0.000353195394366			OCPFDLNE_00633	Multifunctional acyl-CoA thioesterase I and protease I and lysophospholipase L1	-1.01124325122934	0.000349505324863
OCPFDLNE_02333	Limonene hydroxylase	1.38580999934258	0.00035785960627			OCPFDLNE_01931	Serine-type D-Ala-D-Ala carboxypeptidase	-1.07878671399727	0.000349505324863
OCPFDLNE_02977	Benzoate--CoA ligase	2.08915620362968	0.000391885584038			OCPFDLNE_01618	Pyruvate kinase	-0.869044796486575	0.000381452330725
OCPFDLNE_02239	Serine-aspartate repeat-containing protein F	1.03656423075306	0.000395550472433			OCPFDLNE_01852	HD domain-containing protein	-3.62555440223003	0.000418786881164
OCPFDLNE_01595	Cell shape-determining protein MreC	1.80622716298043	0.000406730448611			OCPFDLNE_00387	hypothetical protein	-1.53181340558327	0.000426833582561
OCPFDLNE_02903	Phosphotriesterase	2.45027174950346	0.000406730448611			OCPFDLNE_00375	Oxidoreductase, YhhX	-1.77385649306101	0.000470615144792
OCPFDLNE_01823	23S rRNA (Uracil-5-)-methyltransferase RumA	2.53541481923017	0.000415008610513			OCPFDLNE_00563	Phosphoglycerate mutase	-1.60086891660419	0.000474088205792
OCPFDLNE_02882	50S ribosomal protein L22	1.39594486829794	0.000470615144792			OCPFDLNE_01280	Conserved protein YslB	-2.23269037272985	0.000476006699129
OCPFDLNE_01275	DNA polymerase/3'-5' exonuclease PolX	1.46087601961828	0.000480460999623			OCPFDLNE_02485	Glutamine-transport transmembrane protein ABC transporter	-2.1969972718081	0.000480460999623
OCPFDLNE_02312	Thiol reductase thioredoxin	3.19636489027516	0.000480460999623			OCPFDLNE_02457	Putative HTH-type transcriptional regulator YwgB	-3.83147673026684	0.000489105155487
OCPFDLNE_00581	Mannoside-phospho-beta-d-glucosidase	1.70094510932986	0.000518597240497			OCPFDLNE_03058	hypothetical protein	-6.1017815139333	0.000493288915652
OCPFDLNE_02902	Creatinine amidohydrolase	3.33449414401862	0.000523182569168			OCPFDLNE_01120	L-lactate dehydrogenase	-0.895928894434158	0.000532691056144
OCPFDLNE_01560	tRNA-specific 2-thiouridylase MnmA	1.82605875336005	0.000542823222588			OCPFDLNE_02011	Tyrosine-protein phosphatase	-2.15347824300491	0.000532691056144
OCPFDLNE_01404	Acetyl-CoA carboxylase biotin carboxylase subunit	1.46847197856632	0.000591538796469			OCPFDLNE_00612	hypothetical protein	-2.85500014504156	0.000553252960172
OCPFDLNE_00007	DNA gyrase subunit A	0.93500244537426	0.000609911005998			OCPFDLNE_02119	Cell division/cell wall cluster transcriptional repressor MraZ	-1.43831702480379	0.00063725776721
OCPFDLNE_02558	Single-stranded DNA-binding protein	1.87828977021963	0.000650922136502			OCPFDLNE_02707	ATP synthase subunit delta	-1.52311961800839	0.000650810352269
OCPFDLNE_02886	50S ribosomal protein L4	1.49151279098427	0.000650922136502			OCPFDLNE_02732	Lipid kinase	-1.6941111813367	0.000650810352269
OCPFDLNE_01238	Cobalamin biosynthesis protein CbiD (Fragment)	1.73423934532811	0.000698495438301			OCPFDLNE_00174	Glucose uptake protein GlcU	-1.80915529834081	0.000650922136502
OCPFDLNE_00057	Accessory transcriptional regulator protein A	1.26320522280073	0.000749079911118			OCPFDLNE_00935	LysM domain protein (LPXTG motif)	-1.56465428307981	0.000662027872647
OCPFDLNE_00616	ABC transporter transmembrane region	1.37830567999313	0.000777785434091			OCPFDLNE_00112	ChiB	-1.02718755691417	0.000674831261806
OCPFDLNE_01131	hypothetical protein	1.11961154025011	0.000813657871542			OCPFDLNE_00395	AraC family transcriptional regulator	-0.86025162898904	0.000689736976623
OCPFDLNE_00446	Mannosylglycerate hydrolase	2.85130957318253	0.000838168766633			OCPFDLNE_02524	SUF system FeS assembly ATPase	-1.08205140742764	0.000715695048759
OCPFDLNE_01590	50S ribosomal protein L21	1.11108933643599	0.000861811795841			OCPFDLNE_00481	Transcription activator, putative	-1.63861158373189	0.000739174956682
OCPFDLNE_01116	Alpha-ketoacid dehydrogenase subunit beta	1.20891502559977	0.000912397178571			OCPFDLNE_00702	Magnesium and cobalt transport protein CorA	-1.89182328511199	0.000739305952903
OCPFDLNE_00010	D-glycero-alpha-D-manno-heptose 7-phosphate kinase	1.78460809890302	0.001037952462238			OCPFDLNE_01114	Peptide deformylase	-1.4451563943078	0.000861811795841
OCPFDLNE_02965	PTS sugar transporter subunit IIC	1.67757908770853	0.001051372429153			OCPFDLNE_02270	Bacitracin export permease protein BceB	-2.13961808487118	0.000861811795841
OCPFDLNE_01722	2-succinyl-5-enolpyruvyl-6-hydroxy-3-cyclohexene-1-carboxylic-acid synthase	1.14750608294574	0.001164938687974			OCPFDLNE_00432	Peptidoglycan-N-acetylglucosamine deacetylase	-0.936127342227639	0.000884058442449
OCPFDLNE_02953	Phosphoenolpyruvate-dihydroxyacetone phosphotransferase, ADP-binding subunit DhaL	0.811117869603683	0.001217732207717			OCPFDLNE_00968	Adenosylcobalamin/alpha-ribazole phosphatase	-1.00764082876774	0.000894707338827
OCPFDLNE_02888	30S ribosomal protein S10	1.35686474688221	0.00125532732866			OCPFDLNE_01656	Thiol-disulfide isomerase and thioredoxin	-2.17728728402762	0.000923961888086
OCPFDLNE_02112	UDP-diphospho-muramoylpentapeptide beta-N-acetylglucosaminyltransferase	1.56443517495487	0.001277383154702			OCPFDLNE_01936	Peptide methionine sulfoxide reductase MsrA	-0.968475164507945	0.001049396223222
OCPFDLNE_02881	Ribosomal protein S3 (Fragment)	1.26449790348377	0.001277383154702			OCPFDLNE_01328	Putative acyl-CoA thioesterase YneP	-2.09047625856463	0.001095390832748
OCPFDLNE_01719	O-succinylbenzoic acid--CoA ligase	1.79063204371816	0.001344621687588			OCPFDLNE_01869	Ribosome maturation factor RimM	-1.38434161124816	0.001203679707794
OCPFDLNE_02314	Ribonucleoside-diphosphate reductase subunit beta	1.08218323387318	0.001448623987204			OCPFDLNE_00368	Putative glycerol transporter	-1.32304794013907	0.001231204494993
OCPFDLNE_02954	PTS system mannnose-specific family transporter subunit IIA	1.21099531665204	0.001471686055343			OCPFDLNE_00899	Translation initiation inhibitor	-4.30050420085243	0.001253582803671
OCPFDLNE_01585	GTPase Obg	1.86098326512642	0.001509193649895			OCPFDLNE_01043	Aminopeptidase ysdC	-0.874975652134433	0.001284783103063
OCPFDLNE_00420	Putative licABCH operon regulator	1.36902596298152	0.001661854052951			OCPFDLNE_01901	Bifunctional phosphopantothenoylcysteine decarboxylase/phosphopantothenate--cysteine ligase CoaBC	-2.19074609186302	0.001344621687588
OCPFDLNE_02292	Crp/Fnr family transcriptional regulator	1.48232657369779	0.001700724416091			OCPFDLNE_01139	hypothetical protein	-1.27973148772141	0.001400290941848
OCPFDLNE_00248	Transcriptional regulator CtsR	1.76344990690485	0.001797767070346			OCPFDLNE_00959	Iron chaperone	-2.25333408176572	0.001509193649895
OCPFDLNE_02863	30S ribosomal protein S13	1.08679512460422	0.001859120672094			OCPFDLNE_00992	TVP38/TMEM64 family inner membrane protein YdjZ	-1.60310356559836	0.001700724416091
OCPFDLNE_00823	Transcriptional repressor of the arabinose operon	1.6319022684379	0.001886530714276			OCPFDLNE_00204	Listeriolysin positive regulatory factor A	-1.34625349778859	0.001750185269295
OCPFDLNE_02496	Multiple resistance and pH homeostasis protein E	3.07197984722216	0.001947534550699			OCPFDLNE_01288	hypothetical protein	-1.75887999251968	0.001767982166814
OCPFDLNE_02281	Intracellular maltogenic amylase	2.51537821739758	0.002085448245396			OCPFDLNE_01081	Copper homeostasis protein CutC	-2.7587268427595	0.001805334451536
OCPFDLNE_00562	Proton-dependent oligopeptide transporter	1.41637240319335	0.00210252400678			OCPFDLNE_02481	Glucose-6-phosphate isomerase	-0.94302012928879	0.001843917149153
OCPFDLNE_01251	Cobalt import ATP-binding protein CbiO	2.70893037887065	0.002210158209389			OCPFDLNE_01658	Predicted small secreted protein	-1.03911637979603	0.001872091433401
OCPFDLNE_01276	Endonuclease MutS2	0.93880691494856	0.00225175971848			OCPFDLNE_00586	Transcriptional coactivator p15 (Pc4)	-1.14848434424399	0.001886530714276
OCPFDLNE_01707	Leucine--tRNA ligase	1.48647126531638	0.00231336653008			OCPFDLNE_02275	Diadenylate cyclase	-1.14435455675928	0.001909714007389
OCPFDLNE_01301	Alpha-phosphotrehalase	1.03297706595487	0.002341028060508			OCPFDLNE_00595	Deoxyribodipyrimidine photo-lyase type I	-1.47741115827083	0.002004262402261
OCPFDLNE_01242	Cobalamin biosynthesis protein CbiG	1.59120281850305	0.002380014412009			OCPFDLNE_02714	Serine hydroxymethyltransferase	-1.11405956680221	0.002053548741567
OCPFDLNE_01587	Glycerol uptake facilitator	0.864252146998862	0.002389853075038			OCPFDLNE_00567	NADP-specific glutamate dehydrogenase	-1.53421595569975	0.002267700990092
OCPFDLNE_01032	D-alanyl carrier protein	2.17848587966321	0.002397271751791			OCPFDLNE_00628	Phage envelope protein (Fragment)	-1.89725577687877	0.002374389520443
OCPFDLNE_02921	Galactitol-specific phosphotransferase enzyme IIB component	2.15427522927775	0.002460929339168			OCPFDLNE_01964	Cell division regulator GpsB	-1.14704892041159	0.002380014412009
OCPFDLNE_00250	Protein-arginine kinase	0.969706622461997	0.002480624908225			OCPFDLNE_02507	Disulfide oxidoreductase YuzD	-0.924297103801859	0.002460929339168
OCPFDLNE_02885	50S ribosomal protein L23	1.36318002270824	0.002636747429802			OCPFDLNE_00342	Metal-dependent hydrolase	-2.07842005701641	0.00265757639499
OCPFDLNE_01243	Precorrin methylase	1.66853429960939	0.002923703556573			OCPFDLNE_01947	Phosphomannomutase/phosphoglucomutase	-1.63198761279549	0.002861054885114
OCPFDLNE_03044	ADP ribosyl glycohydrolase	3.24301529192266	0.003022368913167			OCPFDLNE_01955	Ribonuclease HI	-1.51004450142807	0.003002113379433
OCPFDLNE_00011	Diphosphomevalonate decarboxylase	1.64317383575622	0.003043972236898			OCPFDLNE_01933	hypothetical protein	-1.75523802483713	0.003272968192128
OCPFDLNE_01320	Ribonuclease HII	1.90340714752034	0.003252447639386			OCPFDLNE_01651	Thioredoxin-like protein ykuU	-1.59533570029188	0.003302901916797
OCPFDLNE_01573	Single-stranded-DNA-specific exonuclease RecJ	1.53587813198934	0.003409129336715			OCPFDLNE_01014	hypothetical protein	-0.802877265076857	0.004046534209253
OCPFDLNE_02878	30S ribosomal protein S17	1.58896657912281	0.003437129715999			OCPFDLNE_00216	hypothetical protein	-2.29047448496811	0.004459813973719
OCPFDLNE_02495	Monovalent cation/H+ antiporter subunit D	2.08425338639383	0.003563306808813			OCPFDLNE_02348	Oligoendopeptidase F	-0.934677425104052	0.004459813973719
OCPFDLNE_02111	Cell division protein DivIB	2.35230926558598	0.003883930769992			OCPFDLNE_01566	hypothetical protein	-2.55188382370826	0.004460297554562
OCPFDLNE_01209	CoA-dependent propionaldehyde dehydrogenase	1.00689048536219	0.0039506145862			OCPFDLNE_00990	hypothetical protein	-1.11775022051293	0.00452961692428
OCPFDLNE_00978	Aryl-phospho-beta-D-glucosidase BglH	1.57131057520802	0.004411320964162			OCPFDLNE_00295	N-acetyltransferase	-1.27976052404806	0.004545980283375
OCPFDLNE_02905	Ascorbate-specific phosphotransferase system enzyme IIB component	1.85829755889515	0.004459813973719			OCPFDLNE_01767	Antibiotic resistance protein VanZ	-2.22655217052936	0.004714817831627
OCPFDLNE_02771	AP2 domain-containing protein (Fragment)	1.14145799965316	0.004460297554562			OCPFDLNE_01261	Glutamyl aminopeptidase	-1.25314394418678	0.005303932787472
OCPFDLNE_01663	Membrane component of multidrug resistance system	2.96662642850426	0.004608909301737			OCPFDLNE_02660	DNA-binding transcriptional activator PspC	-0.769007951197675	0.005410312760334
OCPFDLNE_02883	30S ribosomal protein S19	1.01340623998716	0.004714817831627			OCPFDLNE_02324	Methylphosphotriester-DNA--protein-cysteine S-methyltransferase	-2.17509500700516	0.005730385902909
OCPFDLNE_01911	Carbamoyl phosphate synthase large subunit	4.02994188382135	0.004860430424526			OCPFDLNE_00942	EndoA inhibitor	-0.899830662161841	0.005787893085507
OCPFDLNE_00374	Fumarate reductase flavoprotein subunit	0.912440022419933	0.00487009864074			OCPFDLNE_00709	Serine/threonine protein phosphatase	-2.86398633607094	0.006082026053769
OCPFDLNE_00582	HTH-type transcriptional regulator GmuR	1.71118183440867	0.004886443314639			OCPFDLNE_00405	Intracellular iron chaperone frataxin	-2.15306454772439	0.006092331011369
OCPFDLNE_02880	50S ribosomal protein L16	1.22216146356375	0.005608611322783			OCPFDLNE_01149	Ribitol-5-phosphate cytidylyltransferase	-1.29127286620098	0.006310115682829
OCPFDLNE_00005	DNA replication and repair protein RecF	0.98891415053792	0.005617181085934			OCPFDLNE_01952	Formate--tetrahydrofolate ligase	-0.944750566056587	0.006506572309697
OCPFDLNE_01367	DNA polymerase III subunit alpha	1.38477304336325	0.005730385902909			OCPFDLNE_00648	hypothetical protein	-3.08390169156218	0.006572195913222
OCPFDLNE_02915	Transketolase	0.885748733565263	0.005787893085507			OCPFDLNE_02480	Putative HTH-type transcriptional regulator YulB	-1.50753828138948	0.006646164328973
OCPFDLNE_01079	Glycine betaine/carnitine transport binding protein GbuC	2.53617385509555	0.005789056098624			OCPFDLNE_01108	Molybdopterin synthase catalytic subunit/molybdopterin synthase sulfur carrier subunit	-3.07904134744064	0.006651092061687
OCPFDLNE_00947	Phosphoserine phosphatase RsbU (Sigma factor sigBregulation protein rsbU)	0.988753884975601	0.006010611480242			OCPFDLNE_01277	Thioredoxin	-1.1074122286311	0.006672872630887
OCPFDLNE_01513	Endoribonuclease YbeY	1.43020064931267	0.00631518257645			OCPFDLNE_01341	tRNA dimethylallyltransferase	-1.14832083437375	0.007036488404115
OCPFDLNE_02149	Redox-sensing transcriptional repressor Rex	0.771035049302097	0.00631518257645			OCPFDLNE_00378	Fructose-bisphosphate aldolase	-1.61247154565057	0.007401206794079
OCPFDLNE_01135	Pyruvate carboxylase	0.872939922763292	0.006908511355844			OCPFDLNE_03006	Putative general stress protein 26 putative pyridoxamine/pyridoxine 5'-phosphate oxidase	-1.17738587882636	0.007401206794079
OCPFDLNE_02352	hypothetical protein	2.51735535852124	0.007015274612588			OCPFDLNE_00912	Thermostable monoacylglycerol lipase	-1.3063131371383	0.007672687968969
OCPFDLNE_03067	Catalyzes the cleavage of p-aminobenzoyl-glutamate to p-aminobenzoate and glutamate, subunit A	5.47932974692961	0.007346700862491			OCPFDLNE_02299	hypothetical protein	-1.63577543512347	0.007819115148489
OCPFDLNE_01434	DNA translocase SpoIIIE	0.941576853867756	0.007832617642356			OCPFDLNE_01615	Citrate synthase	-1.27300927275191	0.008023201660343
OCPFDLNE_01190	Alpha-ribazole-5-phosphate synthase CblS	2.45666360122546	0.007888420293543			OCPFDLNE_02550	hypothetical protein	-1.44767132461488	0.008385072596465
OCPFDLNE_00185	Putative ABC transporter substrate-binding protein YesO	5.48487079041334	0.008023201660343			OCPFDLNE_02356	Putative pheromone ABC transporter (Binding protein)	-0.868306967744928	0.008495900410763
OCPFDLNE_01031	D-alanine esterification of lipoteichoic acid and wall teichoic acid	0.773915906504798	0.008146784845557			OCPFDLNE_01666	Aminoacyl-histidine dipeptidase	-0.836209459526013	0.009459581566361
OCPFDLNE_01236	Cobalamin biosynthesis protein CobD	1.93257536635742	0.008579477443708			OCPFDLNE_01555	Putative transcriptional regulatory protein yclJ	-1.57211521076208	0.009513704567396
OCPFDLNE_01461	Cell wall surface anchor family protein (LPXTG motif)	2.01680464785123	0.00883849995809			OCPFDLNE_00140	Inosine-5'-monophosphate dehydrogenase	-1.31815305147054	0.009705084040793
OCPFDLNE_01319	Ribosome biogenesis GTPase YlqF	1.72390297360952	0.008966492362872			OCPFDLNE_00544	Hydantoin utilization protein C	-1.75321850671911	0.009768617754672
OCPFDLNE_00552	Glucitol operon activator domain-containing protein	5.37863638417288	0.009006349076243			OCPFDLNE_01381	hypothetical protein	-1.32299128656491	0.010239682997734
OCPFDLNE_01921	Guanine/hypoxanthine permease PbuO	1.29470286273173	0.009443631164684			OCPFDLNE_02522	Cysteine desulfurase	-0.832091785440566	0.011140297302632
OCPFDLNE_01118	Dihydrolipoyl dehydrogenase	0.826502144171033	0.009448562220224			OCPFDLNE_00599	Predicted membrane protein	-0.820053335449302	0.011217046618802
[truncated: 109 more rows]

## Sheet: T9_48hours
Upregulated genes at T9(48 hours) 200 MPa treatment in L. monocytogenes RO15						Downregulated genes at T9(48 hours) 200 MPa treatment in L. monocytogenes RO15
[truncated: 436 more rows]
