# Supplementary material for: High-pressure processing-induced transcriptome response during recovery of Listeria monocytogenes
Source: BMC Genomics. 2021 Feb 12;22:117. doi: 10.1186/s12864-021-07407-6 (PMC7881616; doi:10.1186/s12864-021-07407-6)
Supplement: Supplementary file 19 — Additional file 19: Table S2. List of up- and downregulated genes after 400 MPa treatment in RO15. [file 12864_2021_7407_MOESM19_ESM.ods]

## Sheet: T1_0min
Upregulated genes at T1(0 min) 200 MPa treatment in L. monocytogenes RO15						Downregulated genes at T1(0 min) 200 MPa treatment in L. monocytogenes RO15
Locus_tag	Product	log2FoldChange	padj			Locus_tag	Product	log2FoldChange	padj
OCPFDLNE_01680	Bifunctional acetaldehyde-CoA/alcohol dehydrogenase	2.90316040537834	3.92102265766958E-99			OCPFDLNE_00112	ChiB	-2.03006876905928	2.85350785459866E-26
OCPFDLNE_02919	Sugar-phosphate dehydrogenase	3.15706336386041	2.06758420274291E-91			OCPFDLNE_01925	Manganese transport system ATP-binding protein MntB	-1.51880420981388	1.54804766896158E-22
OCPFDLNE_02918	D-arabitol-phosphate dehydrogenase	3.19438667815007	5.56763628242748E-89			OCPFDLNE_00476	hypothetical protein	-1.39316345541422	4.1790815001155E-17
OCPFDLNE_02920	PTS system galactitol-specific transporter subunit IIC	3.26094142393985	2.0730164387375E-87			OCPFDLNE_00221	Cell division protein DivIC	-1.94799636245626	1.03474265999456E-16
OCPFDLNE_02570	Putative transcriptional regulator CggR	2.4454371439964	8.84212702548131E-72			OCPFDLNE_02660	DNA-binding transcriptional activator PspC	-1.43180901355308	1.39799111247528E-15
OCPFDLNE_02928	Universal stress protein UspA	2.20087710205453	2.273829428274E-57			OCPFDLNE_00944	RsbT co-antagonist protein RsbRA	-1.72314876065426	1.54364518835765E-13
OCPFDLNE_01058	ATP-dependent Clp protease ATP-binding subunit ClpE	2.25575927814371	2.35343163374815E-57			OCPFDLNE_01105	Molybdopterin molybdenumtransferase MoeA	-1.94383089273099	5.11364644522926E-13
OCPFDLNE_02915	Transketolase	2.62496924015775	3.15491721835395E-54			OCPFDLNE_01395	Glycine cleavage system aminomethyltransferase GcvT	-1.51289364421	3.42306941285545E-12
OCPFDLNE_02917	Ribose 5-phosphate isomerase RpiB	3.41242334276548	3.82431669335236E-47			OCPFDLNE_01286	hypothetical protein	-1.15371181938534	1.56265718660177E-11
OCPFDLNE_02914	Ribulose-phosphate 3-epimerase	2.81131895225744	8.54990181101136E-44			OCPFDLNE_02043	Tellurite resistance protein TelA	-0.966502521843987	9.79229416439247E-10
OCPFDLNE_02922	Mannitol-specific phosphotransferase enzyme IIA component	2.67013152614524	9.46111884812619E-43			OCPFDLNE_00370	Protein-lysine deacetylase	-2.32012127614325	3.20529430370083E-09
OCPFDLNE_00287	ArgE/DapE family deacylase	1.70788975993331	1.17902563911439E-42			OCPFDLNE_00589	Invasion associated secreted endopeptidase	-1.14195254189987	5.06596523405946E-09
OCPFDLNE_02923	Transcriptional regulator MtlR	2.15722637487469	1.43081109814011E-42			OCPFDLNE_02024	Two-component system response regulator ResD	-1.41221539317036	1.03454241586623E-08
OCPFDLNE_02916	Ribulose phosphate epimerase	3.62707575779755	6.74654988136169E-42			OCPFDLNE_02096	Cell division initiation protein DivIVA	-1.38080236608629	1.27733365208147E-08
OCPFDLNE_02929	Putative sugar phosphate isomerase YwlF	1.88616602991758	2.06039985077762E-41			OCPFDLNE_00943	mRNA interferase	-1.76336597455583	1.62061636022248E-08
OCPFDLNE_01131	hypothetical protein	1.87180317455251	4.41009583750711E-41			OCPFDLNE_01015	hypothetical protein	-1.01137948198448	2.33981983566621E-08
OCPFDLNE_01304	hypothetical protein	2.14851060581509	9.07736113125521E-37			OCPFDLNE_01605	Glutamyl-tRNA reductase	-1.91180801969731	1.00549187159249E-07
OCPFDLNE_03078	hypothetical protein	2.24800174950197	2.68828815537635E-34			OCPFDLNE_01295	Multidrug resistance protein MdtG	-1.6508709168513	1.19854057072925E-07
OCPFDLNE_02685	Ribosome hibernation promoting factor	1.59966600269824	4.67600519549497E-33			OCPFDLNE_01084	Sensor histidine kinase	-1.40424437095248	1.27320841314933E-07
OCPFDLNE_02569	Glyceraldehyde-3-phosphate dehydrogenase	1.50688705891537	2.5240870505479E-31			OCPFDLNE_00019	Bacterial SH3 domain family	-1.645546490695	1.53767404285897E-07
OCPFDLNE_01301	Alpha-phosphotrehalase	1.90498589050625	4.57075153386654E-30			OCPFDLNE_01904	YicC-like family, N-terminal region	-2.51765620026746	1.70685010778376E-07
OCPFDLNE_02092	Cold shock protein CspD	2.72131931356447	5.54995762721358E-29			OCPFDLNE_02013	Ribosome biogenesis GTPase Der	-1.23956870966274	1.9396104250882E-07
OCPFDLNE_00514	Universal stress protein UspA	2.2080553997383	8.00560275683282E-29			OCPFDLNE_02017	Peptidoglycan-binding protein LysM	-1.29805110283039	3.40551352160425E-07
OCPFDLNE_01200	Propanediol dehydratase reactivation factor large subunit	1.96172647393012	5.06111784242211E-28			OCPFDLNE_02401	Acetoin transport repressor	-1.73790976968483	4.07239785503676E-07
OCPFDLNE_02953	Phosphoenolpyruvate-dihydroxyacetone phosphotransferase, ADP-binding subunit DhaL	1.54032274093547	2.65520521611857E-27			OCPFDLNE_01396	Aminomethyl-transferring glycine dehydrogenase subunit GcvPA	-0.824206549308166	5.77129657786364E-07
OCPFDLNE_01205	Ethanolamine utilization protein EutJ	2.1254577561613	5.18303698068504E-27			OCPFDLNE_00935	LysM domain protein (LPXTG motif)	-1.47683966564845	6.67463936045811E-07
OCPFDLNE_00411	hypothetical protein	1.41474527261749	9.53161070288207E-26			OCPFDLNE_02119	Cell division/cell wall cluster transcriptional repressor MraZ	-1.42188200405552	2.64711447101334E-06
OCPFDLNE_02921	Galactitol-specific phosphotransferase enzyme IIB component	2.72635177192884	3.98200268815557E-25			OCPFDLNE_02118	Ribosomal RNA small subunit methyltransferase H	-1.1741215051172	3.43234858912082E-06
OCPFDLNE_01016	N-acetylglucosamine-6-phosphate deacetylase	1.61442750182951	7.58920995610593E-25			OCPFDLNE_00709	Serine/threonine protein phosphatase	-2.3970729371907	3.66849127598695E-06
OCPFDLNE_02952	Phosphoenolpyruvate-dihydroxyacetone phosphotransferase dihydroxyacetone binding subunit DhaK	1.37055443902477	7.28375924578199E-22			OCPFDLNE_01472	Divalent metal cation transporter MntH	-1.04497635599938	4.92573677465261E-06
OCPFDLNE_01209	CoA-dependent propionaldehyde dehydrogenase	2.15466534248754	1.11656505545931E-21			OCPFDLNE_01476	Osmotically activated L-carnitine/choline ABC transporter ATP-binding protein OpuCA	-0.893563631669199	5.45300404216047E-06
OCPFDLNE_01210	Propanol dehydrogenase PduQ	2.09377086071572	1.51863633770854E-21			OCPFDLNE_01954	Cold-shock protein, molecular chaperone, RNA-helicase co-factor CspD	-1.30608026900165	7.78885348672672E-06
OCPFDLNE_01197	Propanediol dehydratase large subunit PduC	1.81280779478513	1.7225764724894E-21			OCPFDLNE_02009	GTP cyclohydrolase I FolE	-2.06582534130749	7.89131918240326E-06
OCPFDLNE_02954	PTS system mannnose-specific family transporter subunit IIA	1.50050893516391	1.22576351678913E-20			OCPFDLNE_00838	Transcriptional regulatory protein DagR	-2.02765600947441	8.69922712306052E-06
OCPFDLNE_01234	ECF transporter S component	2.00498972697751	8.32321356940315E-20			OCPFDLNE_01005	hypothetical protein	-1.6967049648472	9.79823416352899E-06
OCPFDLNE_01204	Phosphate propanoyltransferase	2.18463280504164	1.25938838606927E-19			OCPFDLNE_00912	Thermostable monoacylglycerol lipase	-1.94285431063674	1.14744557604663E-05
OCPFDLNE_01013	hypothetical protein	1.76774923906415	1.43927599667795E-19			OCPFDLNE_01575	Multifunctional fusion protein	-0.902275548941381	1.37221056906876E-05
OCPFDLNE_01993	Keto-acid formate acetyltransferase	1.51733060733213	1.62394401006462E-19			OCPFDLNE_00567	NADP-specific glutamate dehydrogenase	-1.7802975241863	2.2717096257881E-05
OCPFDLNE_01024	Predicted dithiol-disulfide isomerase	1.4759298427514	1.20873679310539E-18			OCPFDLNE_02008	Heptaprenyl diphosphate synthase component I	-1.67489845262352	3.4481463492051E-05
OCPFDLNE_02075	Glucosamine 6-phosphate synthetase, contains amidotransferase and phosphosugar isomerase domains	3.03564987668373	2.04552516116853E-18			OCPFDLNE_00167	DNA polymerase III clamp loader delta' subunit	-0.926580827812271	3.59655640919111E-05
OCPFDLNE_02771	AP2 domain-containing protein (Fragment)	1.76933295859161	4.55053334953206E-18			OCPFDLNE_00942	EndoA inhibitor	-1.06132065603219	4.39239977868163E-05
OCPFDLNE_01201	Propanediol utilization diol dehydratase-reactivating factor small chain	2.29191969118544	4.95429922924241E-18			OCPFDLNE_02389	Penicillin-binding protein 1F	-1.02743560944431	4.39239977868163E-05
OCPFDLNE_00633	Multifunctional acyl-CoA thioesterase I and protease I and lysophospholipase L1	1.46181733804306	6.65018238809152E-18			OCPFDLNE_01083	Predicted membrane protein	-1.54181928798845	5.17575290028675E-05
OCPFDLNE_01302	PTS system trehalose-specific EIIBC component	1.77079890476471	1.80829063496585E-17			OCPFDLNE_01139	hypothetical protein	-1.30810065028532	5.19900912269124E-05
OCPFDLNE_02074	Fructosamine deglycase frlB	2.50240199424819	1.87990097863423E-17			OCPFDLNE_03037	Ribosome-binding ATPase YchF	-1.70875861788504	5.69401758867316E-05
OCPFDLNE_00980	Lincomycin resistance ABC-F type ribosomal protection protein	1.65133991400801	1.9106931638827E-17			OCPFDLNE_00546	Tagatose-bisphosphate aldolase	-0.647156029750333	5.92278909099459E-05
OCPFDLNE_00884	Pyruvate-flavodoxin oxidoreductase	1.49773383666638	2.54389718132685E-17			OCPFDLNE_01576	Post-transcriptional regulator ComN	-2.36832305074241	6.12790016849717E-05
OCPFDLNE_01202	Carbon dioxide-concentrating mechanism protein CcmK	1.99426795086005	2.57681144963479E-17			OCPFDLNE_02437	Carbohydrate kinase	-1.07416958162894	6.13681890697315E-05
OCPFDLNE_01208	ATP/cobalamin adenosyltransferase	2.09287889209007	2.63681338310287E-17			OCPFDLNE_02525	hypothetical protein	-1.21189461435958	6.36039358711707E-05
OCPFDLNE_02239	Serine-aspartate repeat-containing protein F	1.37466927678365	3.92685308230917E-17			OCPFDLNE_02681	Cell division ABC transporter ATP-binding protein FtsE	-1.11185781248073	6.72060593298788E-05
OCPFDLNE_01198	Propanediol dehydratase medium subunit PduD	2.01518047940554	5.83392955796533E-17			OCPFDLNE_01322	Type I DNA topoisomerase	-0.896325670158253	6.83970929634585E-05
OCPFDLNE_00446	Mannosylglycerate hydrolase	2.19981585674706	1.26857046366431E-16			OCPFDLNE_02014	Small subunit ribosomal protein S1	-0.73238238992869	7.36193556428124E-05
OCPFDLNE_02750	hypothetical protein	1.54852597216959	1.76096009652867E-16			OCPFDLNE_02714	Serine hydroxymethyltransferase	-1.10146131744789	7.51872082535793E-05
OCPFDLNE_01211	Glycerol uptake facilitator	2.2778808368149	3.39270917724733E-16			OCPFDLNE_01952	Formate--tetrahydrofolate ligase	-0.874044744526448	7.81416078694172E-05
OCPFDLNE_01516	GatB/Yqey domain-containing protein	1.66396937496649	8.10455644370584E-16			OCPFDLNE_03049	Partition protein, ParA homolog	-1.03360173808658	7.81416078694172E-05
OCPFDLNE_00202	Bifunctional UDP-N-acetylglucosamine diphosphorylase/glucosamine-1-phosphate N-acetyltransferase GlmU	1.34614945312145	4.32436547883945E-15			OCPFDLNE_02524	SUF system FeS assembly ATPase	-0.98101526281252	8.80540748808556E-05
OCPFDLNE_02505	hypothetical protein	1.0557444491418	5.49122276956546E-15			OCPFDLNE_02284	hypothetical protein	-2.24745653642615	9.59616093129358E-05
OCPFDLNE_00451	Internalin B	1.00943758073113	9.16916222082338E-15			OCPFDLNE_00880	Methylglyoxal reductase (NADPH-dependent)	-1.03383560562285	0.000105818558778
OCPFDLNE_01502	RNA polymerase sigma factor SigA	1.01910282330574	1.10561989790017E-14			OCPFDLNE_01953	HTH-type transcriptional regulator MntR	-1.0593898176482	0.000121707829586
OCPFDLNE_01018	hypothetical protein	1.46154896446455	1.18735757322972E-14			OCPFDLNE_01891	Asp23/Gls24 family envelope stress response protein (Fragment)	-2.83265641018344	0.000124365188387
OCPFDLNE_01517	30S ribosomal protein S21	1.33484383650762	3.43787328317261E-14			OCPFDLNE_01085	Two-component response regulator (YvqE) responding to cell wall stress	-1.21604043315095	0.000131608323531
OCPFDLNE_02857	Methyltransferase	1.59291175697437	7.69329702410374E-14			OCPFDLNE_00717	hypothetical protein	-1.03045536878348	0.000132474171505
OCPFDLNE_01199	Propanediol dehydratase small subunit PduE	1.77103447655965	1.33294133196608E-13			OCPFDLNE_01485	Aspartate-semialdehyde dehydrogenase	-1.35208843922194	0.000138633139323
OCPFDLNE_00632	N-acetyltransferase	1.49660858103274	1.57085816565076E-13			OCPFDLNE_01440	Antilisterial bacteriocin subtilosin biosynthesis protein AlbE	-1.1851492849509	0.00014877295451
OCPFDLNE_02584	AP2 domain-containing protein (Fragment)	1.39294116675494	2.00883008026755E-13			OCPFDLNE_01417	Butyrate kinase	-1.65472217027185	0.000165555014034
OCPFDLNE_01203	Propanediol utilization microcompartment protein PduA	1.82198952629085	3.63984148903098E-13			OCPFDLNE_01035	Teichoic acid D-Ala incorporation-associated protein DltX	-1.52270140682681	0.000170077497385
OCPFDLNE_01792	Oligo-beta-mannoside-specific phosphotransferase enzyme IIB component	1.13282660448478	5.23722535704505E-13			OCPFDLNE_01515	Phosphate starvation-inducible protein PhoH	-1.03139674350293	0.000175648871661
OCPFDLNE_00410	hypothetical protein	0.950151059744086	2.52468019945358E-12			OCPFDLNE_01216	Probable transcriptional regulatory protein pdtaR	-1.13568421518479	0.000200495316285
OCPFDLNE_01196	Propanediol utilization microcompartment protein PduB	2.03831513099323	2.52468019945358E-12			OCPFDLNE_02481	Glucose-6-phosphate isomerase	-0.678804168082467	0.000235899050927
OCPFDLNE_02078	PTS system mannose-specific EIIAB component	3.05604250689586	6.02500596993333E-12			OCPFDLNE_03039	Thermostable beta-glucosidase B	-1.08124728551163	0.000239054989153
OCPFDLNE_02402	Methylated-DNA--protein-cysteine S-methyltransferase	1.4455840894674	1.25106472379755E-11			OCPFDLNE_01424	6-phosphogluconate dehydrogenase, decarboxylating	-0.72223609718553	0.000240495027011
OCPFDLNE_00432	Peptidoglycan-N-acetylglucosamine deacetylase	0.941090299618853	1.41784357804805E-11			OCPFDLNE_02317	hypothetical protein	-0.643196497773824	0.000271728233705
OCPFDLNE_02366	ATP-dependent chaperone ClpB	1.13855513654188	1.456741005821E-11			OCPFDLNE_00965	Laac	-1.32156749100587	0.00027447313573
OCPFDLNE_01238	Cobalamin biosynthesis protein CbiD (Fragment)	1.93221995902139	2.07881574816301E-11			OCPFDLNE_00708	hypothetical protein	-1.23476020636871	0.000311916930472
OCPFDLNE_01628	Universal stress protein UspA	1.06083499389301	2.11767771527596E-11			OCPFDLNE_02117	Cell division protein FtsL	-1.00523172066872	0.00034322106882
OCPFDLNE_01017	Glucosamine-6-phosphate deaminase	1.4042068577389	2.55698507780925E-11			OCPFDLNE_02032	Transcriptional repressor	-0.952146433565971	0.000406953646592
OCPFDLNE_01207	Carbon dioxide concentrating mechanism protein CcmL	2.457574393023	3.39122171126027E-11			OCPFDLNE_02356	Putative pheromone ABC transporter (Binding protein)	-0.735853795553732	0.000424607449111
OCPFDLNE_01206	Propanediol utilization protein PduM	2.07695917775704	4.46545705502577E-11			OCPFDLNE_00300	hypothetical protein	-0.887536100943576	0.000425075929388
OCPFDLNE_02810	hypothetical protein	1.25114127238875	4.83228320252657E-11			OCPFDLNE_00457	Penicillin-binding transpeptidase domain-containing protein (Fragment)	-1.12130856689758	0.000531558009719
OCPFDLNE_01906	hypothetical protein	1.20850987663206	7.05368405698449E-11			OCPFDLNE_00609	Cell surface protein	-0.821533783556559	0.000542980550869
OCPFDLNE_02568	Phosphoglycerate kinase	1.16308493363125	1.03208722671441E-10			OCPFDLNE_01380	hypothetical protein	-1.17648458645787	0.000658803462357
OCPFDLNE_02333	Limonene hydroxylase	1.31165744567885	1.03313406980184E-10			OCPFDLNE_00271	16S rRNA methyltransferase	-1.71597248615292	0.000710302900564
OCPFDLNE_01868	tRNA (guanine-N(1)-)-methyltransferase	0.889864100317189	1.04874048825584E-10			OCPFDLNE_00166	RsbT co-antagonist protein RsbRD	-1.52134735011058	0.000764009315518
OCPFDLNE_02927	HTH-type transcriptional activator RhaS	1.27937887239669	2.05074552425166E-10			OCPFDLNE_02383	hypothetical protein	-1.2852579781481	0.000830772696817
OCPFDLNE_02858	Acetamidase	1.31523967461469	2.62688872249197E-10			OCPFDLNE_02692	Transcriptional regulator ywtF	-1.50634200943402	0.000921530910519
OCPFDLNE_01867	hypothetical protein	1.1473330464089	3.16108897685488E-10			OCPFDLNE_03075	Phosphoserine aminotransferase	-1.76105675586151	0.000926610079849
OCPFDLNE_02076	PTS system mannose-specific transporter subunit IID	3.12405644716538	4.19901225332097E-10			OCPFDLNE_00702	Magnesium and cobalt transport protein CorA	-1.15514143149425	0.000937293882481
OCPFDLNE_00141	Divergent 4fe-4s mono-cluster	1.0441634089255	4.3397540009617E-10			OCPFDLNE_01143	Teichoic acid biosynthesis protein (Fragment)	-0.861078747196238	0.000939389185063
OCPFDLNE_02068	Alpha-acetolactate decarboxylase	1.13505609635228	9.79229416439247E-10			OCPFDLNE_01890	DAK2 domain fusion protein YloV	-0.938352072018903	0.000939389185063
OCPFDLNE_01455	Pyruvate formate-lyase-activating enzyme	0.952689624950592	1.0796368568985E-09			OCPFDLNE_01593	Septum site-determining protein MinC	-1.95087406235993	0.001034773751655
OCPFDLNE_02459	Glutamate decarboxylase beta	1.04144613794001	1.37989421010597E-09			OCPFDLNE_01642	Septation ring formation regulator EzrA	-0.861434231962385	0.001112006869936
OCPFDLNE_02077	PTS system mannose-specific EIIC component	2.59037695958003	2.15468843334281E-09			OCPFDLNE_01724	1,4-dihydroxy-2-naphthoate octaprenyltransferase	-1.31828705292391	0.001125251642337
OCPFDLNE_02073	PTS system mannose-specific transporter subunits IIA	3.68335266069332	2.15775264907351E-09			OCPFDLNE_00710	YozB	-1.93434827994769	0.001148038610682
OCPFDLNE_01244	Cobalt-precorrin-6A reductase CbiJ	1.99108126155126	2.62856476126982E-09			OCPFDLNE_00340	Putative peptidoglycan bound protein	-0.812946783664109	0.001283979688726
OCPFDLNE_02145	60 kDa chaperonin	1.24031629285966	4.48135375106601E-09			OCPFDLNE_00174	Glucose uptake protein GlcU	-0.906399121211989	0.001384686648605
OCPFDLNE_02335	Cyclopentanol dehydrogenase	1.60730360372008	7.41411747399652E-09			OCPFDLNE_02965	PTS sugar transporter subunit IIC	-0.691137075145663	0.001390303356767
OCPFDLNE_00056	Accessory transcriptional regulator protein C	1.13558456257875	8.7782776925515E-09			OCPFDLNE_01987	Hypothetical sensory transduction histidine kinase	-1.56455567673958	0.001419000350107
OCPFDLNE_01626	Metallopeptidase	1.08827051298184	9.61217037312812E-09			OCPFDLNE_00561	NADH-dependent butanol dehydrogenase a	-0.754277641111558	0.00143632405496
OCPFDLNE_02416	Intracellular proteinase	1.02650129064361	1.13227818646899E-08			OCPFDLNE_01462	Acetyl-CoA C-acetyltransferase thil	-0.704383117398174	0.00149733721682
OCPFDLNE_02801	Single-stranded DNA-binding protein 3	1.22963372638331	1.84004863148444E-08			OCPFDLNE_00885	Fructose-bisphosphatase class III	-0.678344980507092	0.001514209114479
OCPFDLNE_01117	Dihydrolipoyllysine-residue acetyltransferase component of pyruvate dehydrogenase complex	1.11336129565633	1.88645755586387E-08			OCPFDLNE_00223	Bifunctional tRNA lysidine(34) synthetase TilS/hypoxanthine phosphoribosyltransferase HprT	-0.978777813365091	0.001532406442463
OCPFDLNE_02818	hypothetical protein	1.03987894312101	3.86458293095192E-08			OCPFDLNE_00138	Bifunctional metallophosphatase/5'-nucleotidase	-0.760822608902392	0.001532762048154
OCPFDLNE_02567	Triose-phosphate isomerase	0.997549131210122	4.79308720899423E-08			OCPFDLNE_02299	hypothetical protein	-1.76000273968809	0.001718353716226
OCPFDLNE_00395	AraC family transcriptional regulator	0.870310775938003	5.02472610979857E-08			OCPFDLNE_00959	Iron chaperone	-2.53080862928277	0.001737006373856
OCPFDLNE_01118	Dihydrolipoyl dehydrogenase	1.03317355998064	7.49930365116316E-08			OCPFDLNE_02661	hypothetical protein	-0.624871643798423	0.001737006373856
OCPFDLNE_01379	Small ribosomal subunit biogenesis GTPase RsgA	0.999731367259805	1.22824447838429E-07			OCPFDLNE_01998	Beta-barrel assembly-enhancing protease	-1.03062850372047	0.001801606872487
OCPFDLNE_02144	Choloylglycine hydrolase	0.85814771165978	1.33049451539671E-07			OCPFDLNE_01683	ABC-type sugar transport system, ATPase component	-0.603845382537998	0.001873531041111
OCPFDLNE_01235	Cobyrinate a,c-diamide synthase	1.38340176255324	1.46815670402159E-07			OCPFDLNE_01014	hypothetical protein	-0.72885841544474	0.001921185505464
OCPFDLNE_01240	Precorrin-8W decarboxylase CbiT	2.40540156381902	2.34071749314397E-07			OCPFDLNE_01269	Multiple antibiotic resistance protein MarR	-1.25632256200718	0.001932711482495
OCPFDLNE_02926	Glyoxalase	1.18280793719991	2.41187783145639E-07			OCPFDLNE_02149	Redox-sensing transcriptional repressor Rex	-0.67076737167403	0.001932711482495
OCPFDLNE_02221	hypothetical protein	1.05350744577154	2.41782459575494E-07			OCPFDLNE_01927	Carboxy-terminal processing protease CtpA	-1.19408365833108	0.001934895530504
OCPFDLNE_02938	Cellobiose-specific phosphotransferase enzyme IIB component	1.05895913476411	3.02079568191685E-07			OCPFDLNE_01430	hypothetical protein	-1.10530131212697	0.002023356853904
OCPFDLNE_00057	Accessory transcriptional regulator protein A	1.27093854876989	3.6598372270697E-07			OCPFDLNE_01300	Trehalose operon transcriptional repressor	-1.42787706999257	0.00212513830316
OCPFDLNE_00204	Listeriolysin positive regulatory factor A	1.15992019354777	3.74231273864052E-07			OCPFDLNE_02156	hypothetical protein	-2.24255908421862	0.002259816318563
OCPFDLNE_02233	hypothetical protein	1.16303945277364	4.16214120596616E-07			OCPFDLNE_00412	hypothetical protein	-2.11786954450665	0.002352925482424
OCPFDLNE_02748	Bifunctional dihydrofolate reductase-thymidylate synthase	0.999575130409901	4.87968878686514E-07			OCPFDLNE_00565	6-phosphogluconolactonase	-0.665884135404317	0.002485974524001
OCPFDLNE_02365	2,3-bisphosphoglycerate-dependent phosphoglycerate mutase	0.874957998435694	5.77129657786364E-07			OCPFDLNE_00222	RNA binding protein, contains ribosomal protein S1 domain	-1.22442536956041	0.002510282074023
OCPFDLNE_02390	Arsenate reductase	0.865775453878537	7.13837348137037E-07			OCPFDLNE_02838	Iron-sulfur cluster carrier protein	-1.06209392298828	0.002554908580281
OCPFDLNE_01242	Cobalamin biosynthesis protein CbiG	1.3315010499835	7.77218278875492E-07			OCPFDLNE_01943	Pyruvate phosphate dikinase	-0.649909381772074	0.002831053809574
OCPFDLNE_02224	Phage major tail protein, TP901-1 family	1.3760806976788	1.14371885252966E-06			OCPFDLNE_00899	Translation initiation inhibitor	-2.42743963348811	0.002861562678915
OCPFDLNE_02747	Bifunctional pyrazinamidase/nicotinamidase	1.02798330964272	1.14641712667176E-06			OCPFDLNE_00564	Alpha-ribazole phosphatase	-0.971824074749299	0.002893818846195
OCPFDLNE_00853	hypothetical protein	0.866505995971308	1.20695621461142E-06			OCPFDLNE_01384	Rhomboid protease GluP	-1.10102547059489	0.003319016006838
OCPFDLNE_02807	DUF1642 domain-containing protein (Fragment)	1.2141371537372	1.40707901811161E-06			OCPFDLNE_02361	3-oxoacyl-ACP synthase	-0.767243593532754	0.0033795754974
OCPFDLNE_02426	ATP-dependent helicase/nuclease subunit A	0.889013796165092	1.54482830677678E-06			OCPFDLNE_00969	AI-2 transport protein TqsA	-1.9214179726535	0.003766320920686
OCPFDLNE_02892	FMN-binding domain protein	0.832853834523783	1.79238792588376E-06			OCPFDLNE_02680	Cell division protein FtsX	-0.945648756140316	0.004077267544433
OCPFDLNE_00450	Truncated internalin A	0.744597680790865	1.91232546014324E-06			OCPFDLNE_02657	HPr kinase/phosphorylase	-0.64222261320887	0.004128820388091
OCPFDLNE_00409	hypothetical protein	0.95066322536106	2.05823233764523E-06			OCPFDLNE_01653	DNA translocase SftA	-0.612050022899078	0.004161952714122
OCPFDLNE_02215	Peptidoglycan L-alanyl-D-glutamate endopeptidase CwlK	1.14126422847224	2.4953294778862E-06			OCPFDLNE_02753	Pyridoxal phosphate phosphatase YbhA	-1.63334803096642	0.004318316333175
OCPFDLNE_01245	Uroporphyrinogen-III C-methyltransferase	1.34804944572488	2.54994945249072E-06			OCPFDLNE_00961	HTH-type transcriptional regulator GmuR	-0.875851951445052	0.004494429939794
OCPFDLNE_02218	Phage baseplate upper protein	0.993033825140136	3.22075408450889E-06			OCPFDLNE_01939	Fatty acid-binding protein DegV	-0.97511525313667	0.004511602873078
OCPFDLNE_02778	Phage tail tape measure protein, TP901 family, core region	0.810897680264353	3.43234858912082E-06			OCPFDLNE_00987	Glycerol phosphate lipoteichoic acid synthase	-0.647372067440839	0.005373682001631
OCPFDLNE_02798	hypothetical protein	1.25565138212806	3.43234858912082E-06			OCPFDLNE_00158	High-affinity zinc uptake system binding-protein ZnuA	-2.3325781886439	0.00543870449785
OCPFDLNE_01189	Ethanolamine utilization protein EutP	1.91142640765614	3.65433430324762E-06			OCPFDLNE_01074	2,3,4,5-tetrahydropyridine-2,6-dicarboxylate N-acetyltransferase	-0.909939416527315	0.005455280186646
OCPFDLNE_02804	hypothetical protein	1.4627028163453	3.80427926654404E-06			OCPFDLNE_01133	hypothetical protein	-1.20715261874825	0.005686797426851
OCPFDLNE_02219	hypothetical protein	1.02888462263075	3.88713519532487E-06			OCPFDLNE_02007	Demethylmenaquinone methyltransferase	-1.51194561455636	0.005814156311332
OCPFDLNE_02039	ABC transporter permease	1.76037891787499	4.11345420555835E-06			OCPFDLNE_01308	PrsW family intramembrane metalloprotease	-0.852070887754566	0.005818895648912
OCPFDLNE_02234	Phage portal protein	0.95529812537127	4.53512605468814E-06			OCPFDLNE_01027	GTP pyrophosphokinase yjbM	-1.21040591753841	0.005948869139526
OCPFDLNE_02303	Phosphomannose isomerase	1.44201702972211	4.53512605468814E-06			OCPFDLNE_00837	PTS system mannose-specific transporter subunit IIA	-0.665239051359305	0.006309448833864
OCPFDLNE_02817	DNA-binding domain-containing protein	0.9853073738652	4.91994986288525E-06			OCPFDLNE_00840	Amino-acid permease AapA	-1.09269261073577	0.00636572736103
OCPFDLNE_02966	hypothetical protein	1.93656289954062	5.33175781818809E-06			OCPFDLNE_01832	Heptaprenylglyceryl phosphate synthase	-0.95775227896625	0.00639504391734
OCPFDLNE_00634	YkoS	1.07202240243987	5.61896523020264E-06			OCPFDLNE_00369	Putative glycerol transporter	-0.731307242315394	0.006646631609555
OCPFDLNE_01387	hypothetical protein	0.845216618414384	5.7316632707496E-06			OCPFDLNE_02011	Tyrosine-protein phosphatase	-1.35080839522238	0.006982801417065
OCPFDLNE_01471	hypothetical protein	0.714228983904593	5.89874690806901E-06			OCPFDLNE_01232	Major teichoic acid biosynthesis protein C	-1.19336721737478	0.00709681072493
OCPFDLNE_00972	Transcription activator	0.929655170604208	6.69596450854954E-06			OCPFDLNE_01081	Copper homeostasis protein CutC	-1.66572661233432	0.007543546426469
OCPFDLNE_02566	2,3-bisphosphoglycerate-independent phosphoglycerate mutase	0.848077802447399	7.30603457714266E-06			OCPFDLNE_01474	Glycine betaine/carnitine/choline ABC transporter	-0.748587048925603	0.008768264332767
OCPFDLNE_02791	hypothetical protein	0.886999156854776	7.46686737003576E-06			OCPFDLNE_01672	hypothetical protein	-3.29780611308803	0.008823672858965
OCPFDLNE_02564	hypothetical protein	1.52607441908121	8.5867825728106E-06			OCPFDLNE_02438	rRNA pseudouridine synthase	-2.4311774602161	0.008841147491689
OCPFDLNE_01630	hypothetical protein	0.998342325341332	8.77487486675164E-06			OCPFDLNE_01072	CBS domain-containing protein YkuL	-1.21029564003351	0.008899035122514
OCPFDLNE_01264	HTH-type transcriptional regulator YodB	1.19338721437813	9.8856084734583E-06			OCPFDLNE_01082	Conserved virulence factor B	-1.29410807088846	0.008899035122514
OCPFDLNE_00827	Diacylglycerol kinase catalytic subunit	0.94555953701071	1.07614210501318E-05			OCPFDLNE_01376	Riboflavin biosynthesis protein RibF	-0.955743607896505	0.008925185064469
OCPFDLNE_02799	hypothetical protein	1.34810507803847	1.15805878004103E-05			OCPFDLNE_01932	Purine nucleoside phosphorylase DeoD-type	-0.921987349873614	0.008954587343571
OCPFDLNE_01212	Probable propionate kinase	1.32019109133851	1.17527721226356E-05			OCPFDLNE_00995	Epoxyqueuosine reductase	-1.26969176438332	0.009073899720129
OCPFDLNE_02350	Adapter protein MecA	0.87281403676455	1.23539528106914E-05			OCPFDLNE_01951	Putative ABC transporter, membrane domain and ATP-binding protein	-0.752520728139929	0.00927284829849
OCPFDLNE_01195	Propanediol utilization microcompartment protein PduA	1.59751259347303	1.29805885208127E-05			OCPFDLNE_01547	Endolytic murein transglycosylase	-0.927011843626303	0.009311229858312
OCPFDLNE_02893	NADH dehydrogenase-like protein YjlD	0.754781400086131	1.31760759427114E-05			OCPFDLNE_01658	Predicted small secreted protein	-0.673088726394919	0.009393380070853
OCPFDLNE_02038	HTH-type transcriptional regulator RutR	2.0366663692796	1.74268530182025E-05			OCPFDLNE_02585	hypothetical protein	-1.47432749285134	0.009519657336816
OCPFDLNE_00442	PRD/PTS system IIA 2 domain-containing regulatory protein	1.34377576553806	1.89503495942975E-05			OCPFDLNE_01341	tRNA dimethylallyltransferase	-0.932539565128712	0.009610840576978
OCPFDLNE_00142	hypothetical protein	1.13625645516248	1.95980512402894E-05			OCPFDLNE_01495	Putative metal (Zinc) transport protein(ABC transporter, ATP-binding protein)	-0.935948331465653	0.009610840576978
OCPFDLNE_00309	PhoP family transcriptional regulator	0.753093469332753	1.95980512402894E-05			OCPFDLNE_00784	hypothetical protein	-1.08499183646897	0.010076036460377
OCPFDLNE_02232	hypothetical protein	1.13423347874297	1.95980512402894E-05			OCPFDLNE_00407	Bacterial low temperature requirement protein A	-2.51299628940619	0.010320829219914
OCPFDLNE_01055	hypothetical protein	0.953753505807636	2.03979104092589E-05			OCPFDLNE_01816	Nucleoside-diphosphate-sugar epimerase	-2.07933700343977	0.010740540483524
OCPFDLNE_00616	ABC transporter transmembrane region	0.932172140342943	2.09233224857121E-05			OCPFDLNE_01767	Antibiotic resistance protein VanZ	-1.68870426021058	0.010997086350095
OCPFDLNE_01791	Lichenan-specific phosphotransferase enzyme IIA component	0.846361525770291	2.0999539194845E-05			OCPFDLNE_02384	YheB	-1.04435855653334	0.011345926499504
OCPFDLNE_00268	50S ribosomal protein L10	1.34817879859903	2.14698966508854E-05			OCPFDLNE_02488	Aspartokinase	-2.03054320019263	0.011596290641254
OCPFDLNE_01521	Molecular chaperone DnaK	0.920177688822846	2.17544522620483E-05			OCPFDLNE_03013	Cocaine esterase	-1.27587253893147	0.011948679215481
OCPFDLNE_02840	Glyoxal reductase	1.4536359920195	2.43145375178909E-05			OCPFDLNE_00845	Nitrilase/cyanide hydratase and apolipoprotein N-acyltransferase	-2.53427494492683	0.012084060576657
OCPFDLNE_02749	Alcohol dehydrogenase	0.711394062964928	2.46886783072175E-05			OCPFDLNE_01140	Polyribitolphosphotransferase	-1.06402028574932	0.012186411664843
OCPFDLNE_02776	hypothetical protein	0.806911274060783	2.63686357754281E-05			OCPFDLNE_01104	Molybdate-binding periplasmic protein	-4.2338679343383	0.01296064379105
OCPFDLNE_02821	hypothetical protein	1.37562985559657	2.80274017723676E-05			OCPFDLNE_01383	5-formyltetrahydrofolate cyclo-ligase	-1.84599155540819	0.01296064379105
OCPFDLNE_01243	Precorrin methylase	1.4396269743331	3.03067688830255E-05			OCPFDLNE_02677	Major cardiolipin synthase ClsA	-0.650233395420024	0.013279885673094
OCPFDLNE_02796	Phage transcriptional regulator	1.11144002023026	3.8584198844954E-05			OCPFDLNE_00939	Protoporphyrinogen oxidase	-1.58691740411726	0.013621898688245
OCPFDLNE_02769	hypothetical protein	1.76060027156414	3.95527710464504E-05			OCPFDLNE_00189	Mg-dependent DNase	-2.67657900400507	0.013863229014602
OCPFDLNE_01246	Sirohydrochlorin cobaltochelatase CbiK	1.56591076581715	4.56044827407297E-05			OCPFDLNE_00721	Putative transporter subunit	-1.61499135560517	0.013877285605652
OCPFDLNE_02487	Oligo-beta-mannoside-specific phosphotransferase enzyme IIB component	0.750946608171566	4.56044827407297E-05			OCPFDLNE_02336	Putative HTH-type transcriptional regulator YxbF	-1.86337583114372	0.013877285605652
OCPFDLNE_02924	hypothetical protein	0.890965368584031	4.76519126264505E-05			OCPFDLNE_03028	Putative ABC transporter, membrane domain and ATP-binding protein	-1.89163308938563	0.01493628358336
OCPFDLNE_01629	Acetate kinase	1.02387729155419	4.99251751406794E-05			OCPFDLNE_01155	Nicotinate phosphoribosyltransferase	-0.803115600286677	0.015421323382476
OCPFDLNE_02256	Pyridoxal 5'-phosphate synthase glutaminase subunit PdxT	0.857940882650188	4.99251751406794E-05			OCPFDLNE_02696	Cell wall-binding protein YocH	-1.18117087331706	0.015485285645274
OCPFDLNE_01241	Cobalt-precorrin-4 methyltransferase	1.49447127666917	5.19900912269124E-05			OCPFDLNE_01710	Asparagine synthetase glutamine-hydrolyzing 1	-1.0704127757219	0.01602851313461
OCPFDLNE_03050	Transcriptional regulator, y4mF family	0.738699882127735	5.4746734365563E-05			OCPFDLNE_03105	Ribonuclease P protein component	-1.46365604770228	0.016261629592353
OCPFDLNE_02820	hypothetical protein	1.19549221530425	5.64383756267768E-05			OCPFDLNE_01127	Magnesium and cobalt transport transmembrane protein CorA	-1.86604133573101	0.016325953483336
OCPFDLNE_01031	D-alanine esterification of lipoteichoic acid and wall teichoic acid	0.625020555380274	5.95874938632204E-05			OCPFDLNE_01997	IDEAL domain-containing protein	-1.136194419084	0.016325953483336
OCPFDLNE_02777	hypothetical protein	0.933416977664581	6.76545529123596E-05			OCPFDLNE_01291	ATP-dependent RNA helicase DbpA	-0.685522550676656	0.016378849830902
OCPFDLNE_02227	hypothetical protein	1.48403931140643	6.83970929634585E-05			OCPFDLNE_00196	Transcriptional regulator of the purine biosynthesis operon	-0.989416860467098	0.016388651032642
OCPFDLNE_02319	Predicted dehydrogenase	1.5096628659401	8.85949776730594E-05			OCPFDLNE_01128	hypothetical protein	-2.74552752579481	0.017845517053913
OCPFDLNE_01520	Molecular chaperone DnaJ	1.18453146640877	9.22719293648225E-05			OCPFDLNE_01004	Iron-sulphur cluster biosynthesis	-0.600064617426188	0.01785349714975
OCPFDLNE_02040	ABC transporter (ATP-binding protein)	1.80770304729688	0.00010059846026			OCPFDLNE_02499	ComA operon protein 2	-2.43678677979545	0.018171516827319
OCPFDLNE_02809	DNA replication protein DnaD	0.973384951706318	0.000105286511524			OCPFDLNE_01818	Bacitracin export permease protein BceB	-1.10713395101205	0.018191000167977
OCPFDLNE_01190	Alpha-ribazole-5-phosphate synthase CblS	1.5980417150991	0.000110710911451			OCPFDLNE_01809	Putative oxidoreductase YbdH	-0.863152928327231	0.018281668151884
OCPFDLNE_01251	Cobalt import ATP-binding protein CbiO	1.64172365424482	0.000124365188387			OCPFDLNE_01817	Sensory transduction protein BceR	-1.00644817575973	0.018863796955497
OCPFDLNE_00214	L-lactate dehydrogenase	0.607462162421173	0.000125594347557			OCPFDLNE_02241	Multidrug efflux MATE transporter FepA	-3.07911386597208	0.020127177440261
OCPFDLNE_02235	hypothetical protein	1.00858133450443	0.000131281636538			OCPFDLNE_02348	Oligoendopeptidase F	-0.693058661476769	0.020170619106365
OCPFDLNE_01116	Alpha-ketoacid dehydrogenase subunit beta	0.811341895683649	0.000148856115219			OCPFDLNE_00512	Transcriptional regulator	-1.20071292278796	0.020489125594325
OCPFDLNE_01236	Cobalamin biosynthesis protein CobD	1.44420067604404	0.000150605057954			OCPFDLNE_02098	Aminotransferase class V-fold PLP-dependent enzyme	-3.04798237958529	0.020489125594325
OCPFDLNE_02142	hypothetical protein	1.4262878621767	0.000194902797865			OCPFDLNE_00826	Acryloyl-CoA reductase	-1.00232141396534	0.020573140091719
OCPFDLNE_03067	Catalyzes the cleavage of p-aminobenzoyl-glutamate to p-aminobenzoate and glutamate, subunit A	2.4274007869195	0.0002011489548			OCPFDLNE_01544	Transcription elongation factor GreA	-1.10470403469036	0.021130565701529
OCPFDLNE_03020	Aryl-phospho-beta-D-glucosidase BglC	2.36255034234751	0.000206907259234			OCPFDLNE_01159	Glutamine-hydrolyzing GMP synthase	-0.875307032679651	0.021398473487144
OCPFDLNE_01248	Cobalamin biosynthesis protein CbiM	1.82721381238782	0.000215702542824			OCPFDLNE_01073	Putative transcription regulator (LysR family)	-0.719991772513796	0.022910534870077
OCPFDLNE_02231	Minor capsid protein E	0.92905508816145	0.000242795936245			OCPFDLNE_01651	Thioredoxin-like protein ykuU	-0.970044126327497	0.022910534870077
OCPFDLNE_02904	Ascorbate-specific phosphotransferase system enzyme IIC component	0.831407793057387	0.000316696880662			OCPFDLNE_01828	Glutamyl-tRNA amidotransferase	-1.40832412533285	0.023010105169198
OCPFDLNE_02803	hypothetical protein	1.06809116775827	0.000327142638173			OCPFDLNE_00421	2'-O-methyl transferase	-0.971059889142223	0.023530733090315
OCPFDLNE_02816	hypothetical protein	1.13737823967353	0.000340584601249			OCPFDLNE_02021	Riboflavin ECF transporter S component FmnP	-1.19391161252414	0.023530733090315
OCPFDLNE_02782	Ig domain-containing protein	0.715518538546732	0.000374725931789			OCPFDLNE_00180	Glucose uptake protein GlcU	-2.55545101036796	0.023556564844347
OCPFDLNE_02925	Predicted DNA-binding protein, MmcQ/YjbR family	1.04560626544507	0.000413247366901			OCPFDLNE_02041	Methanol dehydrogenase activator	-1.43037923646989	0.023733527018549
OCPFDLNE_02373	Heme-degrading monooxygenase HmoB	1.02168244846394	0.000433601752			OCPFDLNE_01933	hypothetical protein	-1.10929863322794	0.023859210039889
OCPFDLNE_02788	Lactobacillus delbrueckii phage mv4 main capsid protein	0.64925666690993	0.00047466913534			OCPFDLNE_01957	30S ribosomal protein S14	-0.71947844632999	0.023888073914162
OCPFDLNE_02111	Cell division protein DivIB	1.4747584484926	0.000561274779431			OCPFDLNE_02150	Putative energy-sensing inhibitor of translation	-0.75376002903193	0.024178145195558
OCPFDLNE_01237	Cobalt-precorrin-8 methylmutase	1.44572967424072	0.000592386645677			OCPFDLNE_00852	Oxygen-sensing cyclic-di-GMP phosphodiesterase	-0.814462494270244	0.024215216347694
OCPFDLNE_00697	Transaldolase	1.84857097409388	0.000658803462357			OCPFDLNE_03074	D-isomer specific 2-hydroxyacid dehydrogenase NAD-binding	-0.923876046136888	0.024517887720382
OCPFDLNE_00301	Class III anaerobic ribonucleoside-triphosphate reductase catalytic subunit	0.863240068606037	0.000660644008746			OCPFDLNE_00113	Sugar kinase and transcription regulator	-2.95561806821826	0.025816397907132
OCPFDLNE_02292	Crp/Fnr family transcriptional regulator	0.849718966877418	0.00076836386163			OCPFDLNE_01504	DUF188 domain-containing protein	-1.20400525560087	0.02668951489521
OCPFDLNE_02222	hypothetical protein	1.20668271354839	0.000825112523835			OCPFDLNE_00010	D-glycero-alpha-D-manno-heptose 7-phosphate kinase	-0.852813039708936	0.027498416099466
OCPFDLNE_00280	DNA-directed RNA polymerase subunit beta'	0.641934925095173	0.000906302689183			OCPFDLNE_00605	CRP-like cAMP-activated global transcriptional regulator	-0.72652837600548	0.027683006747957
OCPFDLNE_02255	Pyridoxal 5'-phosphate synthase lyase subunit PdxS	0.714160325007388	0.000955227690045			OCPFDLNE_01296	Listeriolysin regulatory protein	-2.20769273417095	0.028232445400071
OCPFDLNE_02797	hypothetical protein	1.39331690156765	0.001105241062004			OCPFDLNE_01381	hypothetical protein	-0.76883709948899	0.028232445400071
OCPFDLNE_02931	Excinuclease ABC subunit A	0.86326128297493	0.001179307219013			OCPFDLNE_02658	Putative membrane protein YvlD	-0.833880155578909	0.028232445400071
OCPFDLNE_02029	Purine nucleoside phosphorylase	0.799341457242166	0.001216425799486			OCPFDLNE_01606	Probable GTP-binding protein EngB	-0.908180064339567	0.029181063412199
OCPFDLNE_02080	Putative HTH-type transcriptional regulator YurK	1.59675510088864	0.001216425799486			OCPFDLNE_02665	5'-deoxynucleotidase YfbR	-1.44826600771336	0.029246891625311
OCPFDLNE_02105	RNA-binding protein S4	0.84040901976617	0.001234468303729			OCPFDLNE_02372	Uroporphyrinogen decarboxylase	-0.958251779201664	0.029311952378375
OCPFDLNE_02783	hypothetical protein	0.758178492803527	0.00135397560474			OCPFDLNE_02659	DNA-binding transcriptional activator PspC	-0.726033191487047	0.029311952378375
OCPFDLNE_02225	hypothetical protein	1.12000650381004	0.001397361222074			OCPFDLNE_01905	Fibronectin/fibrinogen binding protein, putative	-0.777612330362773	0.030116791274926
OCPFDLNE_02229	hypothetical protein	1.31120329902927	0.001414386230112			OCPFDLNE_00532	ATP synthase subunit alpha	-1.11496280533885	0.030862604101333
OCPFDLNE_01574	YrvD	0.645569757228073	0.001532406442463			OCPFDLNE_00785	GIY-YIG nuclease family protein	-1.53516711481573	0.031208892768067
OCPFDLNE_02454	Glucosamine-6-phosphate deaminase	0.606945330279215	0.001619093999471			OCPFDLNE_02376	Purine nucleoside phosphoramidase	-0.973677060692007	0.031296964912871
OCPFDLNE_02793	Terminase small subunit	0.618225691261157	0.001646476008675			OCPFDLNE_01068	Oxidoreductase	-1.31609474910725	0.032623349953652
OCPFDLNE_02351	Transcriptional regulator Spx	0.767534243974025	0.00167276891208			OCPFDLNE_01820	hypothetical protein	-1.43991190690767	0.032623349953652
OCPFDLNE_02811	hypothetical protein	1.15500466056411	0.00167276891208			OCPFDLNE_02504	Ferredoxin--NADP reductase	-0.735689748284629	0.032745655818535
OCPFDLNE_02079	Mannosyl-D-glycerate transport/metabolism system repressor MngR	1.86865797957383	0.001718353716226			OCPFDLNE_00263	Preprotein translocase subunit SecE	-1.88854542217446	0.0328798836078
OCPFDLNE_02422	5-amino-6-(5-phospho-D-ribitylamino)uracil phosphatase YitU	0.681138974665392	0.001868039369902			OCPFDLNE_01696	Membrane protein CcdC involved in cytochrome C biogenesis	-1.2118854213018	0.033703898644748
OCPFDLNE_02143	hypothetical protein	1.30729426370772	0.002183954176795			OCPFDLNE_01038	Putative acetyl esterase YjcH	-1.0625067022621	0.033739893928931
OCPFDLNE_02223	hypothetical protein	0.923847527295771	0.002306093382139			OCPFDLNE_00515	Capsule biosynthesis protein CapA	-1.88435184091648	0.035296999633666
OCPFDLNE_02987	HAD-superfamily hydrolase	0.90745846418571	0.002336108708142			OCPFDLNE_02421	Phospholipase/Carboxylesterase	-0.981753829469144	0.035519424383394
OCPFDLNE_00005	DNA replication and repair protein RecF	0.694212983828504	0.002404576499623			OCPFDLNE_02306	Regulator of sulfur assimilation CysL, activates cysJI expression	-1.62587394448319	0.035928602834256
OCPFDLNE_02228	hypothetical protein	0.854568356565224	0.002419209404283			OCPFDLNE_01562	Recombination factor protein RarA	-0.636719848942105	0.035989251959311
OCPFDLNE_02349	Competence protein CoiA	1.68035114305248	0.002510282074023			OCPFDLNE_01107	Molybdenum cofactor biosynthesis protein MoaE	-0.962714481343607	0.037079705407425
OCPFDLNE_01866	hypothetical protein	1.53166632922202	0.002510374628658			OCPFDLNE_00698	LTA synthase family protein	-0.612251651430253	0.037349386250579
OCPFDLNE_00139	Putative cyclic-di-GMP phosphodiesterase YjcC	0.716190827945905	0.002554908580281			OCPFDLNE_01281	Glutamate racemase	-1.2183594110168	0.037858414700186
OCPFDLNE_02790	Phage minor capsid protein 2	0.686846372739272	0.00259446828445			OCPFDLNE_00910	D-alanine--D-alanine ligase	-1.19377462699511	0.037869903753876
OCPFDLNE_00560	Predicted signal-transduction protein containing cAMP-binding and CBS domains	0.628667843568712	0.002660610617404			OCPFDLNE_01318	Signal peptidase I	-1.29173385194998	0.038421332547739
OCPFDLNE_02746	Predicted integral membrane protein	0.749038654574323	0.002726725459766			OCPFDLNE_02246	Choline-glycine betaine transporter	-1.19363369009841	0.039157098132107
OCPFDLNE_01223	Aldehyde-alcohol dehydrogenase AdhE	1.70683110787303	0.002746911802283			OCPFDLNE_01494	hypothetical protein	-1.19396879474478	0.039997552574692
OCPFDLNE_02802	hypothetical protein	0.954245049063164	0.002893818846195			OCPFDLNE_01509	hypothetical protein	-1.85289264332134	0.0406823672586
OCPFDLNE_02767	hypothetical protein	1.03154854110629	0.002971826264148			OCPFDLNE_02531	hypothetical protein	-1.54658794273097	0.041845715069331
OCPFDLNE_02780	hypothetical protein	0.744948758993533	0.002971826264148			OCPFDLNE_02957	Putative multifunctional methylglyoxal reductase	-0.855366146374954	0.042330976868152
OCPFDLNE_02930	hypothetical protein	1.37443532404973	0.003302112404332			OCPFDLNE_02483	Polyribonucleotide nucleotidyltransferase (General stress protein 13)	-1.08547897529244	0.042334595406507
OCPFDLNE_00445	PTS system fructose-specific EIIB'BC component	1.56279903184072	0.003335815787486			OCPFDLNE_00563	Phosphoglycerate mutase	-0.715146876214779	0.042548772573179
OCPFDLNE_01239	Synthesis of vitamin b12 adenosyl cobalamide	1.30898995089296	0.003509094138083			OCPFDLNE_02053	Ribonuclease Z	-2.30716306147692	0.042998649817771
OCPFDLNE_02678	hypothetical protein	0.648334047807671	0.003729100308822			OCPFDLNE_03052	Nucleoid occlusion protein	-0.832703404575009	0.04304103784949
OCPFDLNE_02785	hypothetical protein	0.885937788862015	0.003766320920686			OCPFDLNE_02501	Putative ion-transport protein YfeO	-0.649023501323795	0.045175012957749
OCPFDLNE_02745	Dipeptide-binding protein DppE	0.79296002018976	0.003786048318019			OCPFDLNE_01149	Ribitol-5-phosphate cytidylyltransferase	-0.613545517144559	0.046676811793601
OCPFDLNE_01187	Polyhedral organelle shell protein PduT, putative	1.51096691668483	0.003813951380269			OCPFDLNE_01328	Putative acyl-CoA thioesterase YneP	-1.14183073897022	0.047008573355359
OCPFDLNE_01961	Metal-dependent carboxypeptidase	0.766896029616206	0.004199405098162			OCPFDLNE_01825	Lipid kinase	-1.22473239371915	0.047211407490716
OCPFDLNE_03045	Beta-glucoside-specific phosphotransferase enzyme II ABC component	1.34442709549234	0.004348979882222			OCPFDLNE_00344	Transcriptional regulator	-1.82960251383503	0.04805963428676
OCPFDLNE_00841	2-hydroxyisocaproyl-CoA dehydratase activator	0.616295000808623	0.004477350553076			OCPFDLNE_01573	Single-stranded-DNA-specific exonuclease RecJ	-0.676796636853452	0.049587775984284
OCPFDLNE_02768	hypothetical protein	1.359861491223	0.0045786009483
OCPFDLNE_01122	Bifunctional disulfide isomerase/thiol-disulfide oxidase	0.600469311547304	0.00472044952943
OCPFDLNE_01249	Cobalt ABC transporter substrate-binding protein CbiN	2.4046773457608	0.004742449235241
OCPFDLNE_02703	ATP synthase epsilon chain	0.62543412297907	0.004769739636864
OCPFDLNE_01421	Dihydrolipoamide acetyltransferase component of pyruvate dehydrogenase complex	0.800016884083043	0.005444348636529
OCPFDLNE_00926	hypothetical protein	1.82990719849805	0.005698770986521
OCPFDLNE_00427	hypothetical protein	2.04750742417673	0.006263679248483
OCPFDLNE_01601	Glutamate-1-semialdehyde aminotransferase	0.922226604037209	0.006848594824738
OCPFDLNE_01186	Electron transport complex subunit RsxC	0.921545138974813	0.006985405286806
OCPFDLNE_02456	hypothetical protein	1.31870843747093	0.007371333703779
OCPFDLNE_02236	Phage protein (Fragment)	1.09744224525557	0.007495068083404
OCPFDLNE_00431	Zinc transporter ZIP11	1.12792636191627	0.007749219766407
OCPFDLNE_02220	hypothetical protein	0.983269519853413	0.008004348501024
OCPFDLNE_02431	PTS system fructose-specific transporter subunit IIABC	1.04251125321844	0.008857230135567
OCPFDLNE_01415	DNA recombination protein RecN	0.631524653627022	0.008899035122514
OCPFDLNE_02805	DNA-packaging protein	1.26502062384177	0.009073899720129
OCPFDLNE_01121	hypothetical protein	0.613210424862269	0.010652422639373
OCPFDLNE_02905	Ascorbate-specific phosphotransferase system enzyme IIB component	0.860478360669337	0.010705677313375
OCPFDLNE_02906	Ascorbate-specific phosphotransferase enzyme IIA component	0.936329491995841	0.011596290641254
OCPFDLNE_03019	hypothetical protein	1.79057041726626	0.012074610543901
OCPFDLNE_01980	Bifunctional ligase/repressor BirA	0.73826550180698	0.012346082768046
OCPFDLNE_02773	Peptidoglycan L-alanyl-D-glutamate endopeptidase CwlK	0.629419731907439	0.013028765942723
OCPFDLNE_01178	HTH-type transcriptional regulator AdhR	1.33735533767571	0.013939854732628
OCPFDLNE_02945	Magnesium-transporting ATPase, P-type 1	2.36174079964243	0.014285074069525
OCPFDLNE_02964	hypothetical protein	0.766329956183531	0.014481965882744
OCPFDLNE_02496	Multiple resistance and pH homeostasis protein E	1.19561365469142	0.014984637468762
OCPFDLNE_02558	Single-stranded DNA-binding protein	1.05730747773644	0.015434523195242
OCPFDLNE_00828	hypothetical protein	0.861960120363361	0.017316452652493
OCPFDLNE_02981	hypothetical protein	0.691889547743972	0.017316452652493
OCPFDLNE_00123	Antigen D	3.13533929238175	0.017555195536618
OCPFDLNE_01213	Threonine-phosphate decarboxylase	1.54686857069621	0.017686820341784
OCPFDLNE_02934	Two-component system sensor histidine kinase KdpD	0.614056424173555	0.017739198572752
OCPFDLNE_01250	Energy-coupling factor ABC transporter transmembrane protein	1.42298254153047	0.018144805079348
OCPFDLNE_02179	hypothetical protein	1.56321654042841	0.018468270685596
OCPFDLNE_02787	hypothetical protein	0.648663424313662	0.020803915340563
OCPFDLNE_01124	hypothetical protein	1.55478527528297	0.021057998561588
OCPFDLNE_02185	hypothetical protein	1.01393696457182	0.021398473487144
OCPFDLNE_03022	PTS sugar transporter subunit IIC	1.95542867949093	0.022123455993805
OCPFDLNE_03069	N-acyl-L-amino acid amidohydrolase	1.851895636788	0.02241900045231
OCPFDLNE_01219	Ethanolamine ammonia-lyase heavy chain EutB	1.98371644829513	0.022614716395404
OCPFDLNE_01247	Cobalt-precorrin-2 C-methyltransferase	1.24756608582194	0.023355323977108
OCPFDLNE_02352	hypothetical protein	1.05631182868439	0.023367816015607
OCPFDLNE_00444	PTS system fructose-specific transporter subunit IIB	1.67803934146685	0.023408196656658
OCPFDLNE_00970	HTH-type transcriptional repressor YtrA	0.884468981625112	0.025653855376877
OCPFDLNE_02112	UDP-diphospho-muramoylpentapeptide beta-N-acetylglucosaminyltransferase	0.676107814648138	0.026255152342082
OCPFDLNE_02338	hypothetical protein	0.889659709919724	0.026457558911118
OCPFDLNE_02051	DNA polymerase IV	0.658679010021998	0.026752829740747
OCPFDLNE_02786	Putative head-tail connector protein	0.613959206700716	0.027499206063709
OCPFDLNE_01958	Chitinase D	0.976680392265745	0.027683006747957
OCPFDLNE_02980	N-acetyltransferase	1.12166939893523	0.0280676696891
OCPFDLNE_03023	N-acetyl-D-glucosamine kinase	2.50380812137474	0.028870125187711
OCPFDLNE_01777	YihY/virulence factor BrkB family protein (Fragment)	0.812748501890779	0.029311952378375
OCPFDLNE_02511	UPF0053 protein yhdP	0.63513442015366	0.030170100579524
OCPFDLNE_02784	hypothetical protein	0.644362938720785	0.030170100579524
OCPFDLNE_02815	hypothetical protein	1.11870016577772	0.03030370573674
OCPFDLNE_03032	Beta-glucoside operon transcriptional antiterminator	0.669540911487499	0.030456416225231
OCPFDLNE_01179	HTH-type transcriptional regulator AdhR	0.923469018467044	0.030673178611277
OCPFDLNE_02988	RpiR family transcriptional regulator	0.724940450490907	0.031296964912871
OCPFDLNE_00206	Cholesterol-dependent cytolysin listeriolysin O	0.890116384891603	0.031865370954146
OCPFDLNE_01522	Nucleotide exchange factor GrpE	1.37718483036391	0.032017200381988
OCPFDLNE_02217	hypothetical protein	0.868720041956156	0.032052086703895
OCPFDLNE_02226	hypothetical protein	0.868206636536223	0.032052086703895
OCPFDLNE_02854	Energy-coupling factor transporter transmembrane protein EcfT	1.18539139025064	0.032052086703895
OCPFDLNE_01191	Bifunctional adenosylcobinamide kinase/adenosylcobinamide-phosphate guanylyltransferase	1.59777825590706	0.032930602045826
OCPFDLNE_02432	Phosphofructokinase	1.58399299045169	0.033848543596042
OCPFDLNE_03079	Nitroreductase	2.31422705864488	0.033916029753801
OCPFDLNE_00443	PTS system fructose-specific transporter subunit IIA	1.4868556690015	0.034727465745529
OCPFDLNE_00438	FtsW/RodA/SpoVE family cell cycle protein	1.32019199723239	0.034755544870062
OCPFDLNE_01893	Thiamine pyrophosphokinase	1.77379385623064	0.034930085154818
OCPFDLNE_00269	hypothetical protein	1.21506705597239	0.035111692308957
OCPFDLNE_02187	Replicative DNA helicase	0.727631225928894	0.037430011187675
OCPFDLNE_02582	hypothetical protein	0.749016966397203	0.038270079679078
OCPFDLNE_02091	Mannosylglycerate hydrolase	2.89687234231302	0.03830615585169
OCPFDLNE_01645	Tyrosine--tRNA ligase	1.35943122330026	0.040102163293409
OCPFDLNE_02312	Thiol reductase thioredoxin	1.18871923742199	0.042330976868152
OCPFDLNE_00973	Formate-nitrite transporter	0.849203215545889	0.042998649817771
OCPFDLNE_02182	hypothetical protein	1.26902391347736	0.045774317076381
OCPFDLNE_02183	hypothetical protein	0.74800471474412	0.045831531719564
OCPFDLNE_02191	hypothetical protein	1.8402791757417	0.048069663179363

## Sheet: T2_5min
Upregulated genes at T2(5 min) 200 MPa treatment in L. monocytogenes RO15						Downregulated genes at T2(5 min) 200 MPa treatment in L. monocytogenes RO15
Locus_tag	Product	log2FoldChange	padj			Locus_tag	Product	log2FoldChange	padj
OCPFDLNE_01680	Bifunctional acetaldehyde-CoA/alcohol dehydrogenase	3.06776021394282	1.74540201186151E-43			OCPFDLNE_01925	Manganese transport system ATP-binding protein MntB	-1.57308161159509	2.39512639900231E-12
OCPFDLNE_02918	D-arabitol-phosphate dehydrogenase	3.25491113868587	6.15530082626377E-29			OCPFDLNE_00221	Cell division protein DivIC	-2.43766206053026	4.72986246861025E-12
OCPFDLNE_02919	Sugar-phosphate dehydrogenase	3.12530559349946	8.28322782741603E-23			OCPFDLNE_00112	ChiB	-1.98095857288271	2.40022099164106E-10
OCPFDLNE_01058	ATP-dependent Clp protease ATP-binding subunit ClpE	2.33302064124849	1.00148602837521E-22			OCPFDLNE_00370	Protein-lysine deacetylase	-2.69376871189164	5.84834627276963E-10
OCPFDLNE_02570	Putative transcriptional regulator CggR	2.70177473074621	1.7254276961354E-22			OCPFDLNE_00944	RsbT co-antagonist protein RsbRA	-1.83305967443322	8.40758434336994E-10
OCPFDLNE_02915	Transketolase	2.75377660330494	3.11075304610032E-21			OCPFDLNE_00943	mRNA interferase	-2.19822823170573	1.13737002113183E-08
OCPFDLNE_02917	Ribose 5-phosphate isomerase RpiB	3.58749933330563	2.21141434801486E-20			OCPFDLNE_01105	Molybdopterin molybdenumtransferase MoeA	-1.90530168457205	1.81082576419336E-08
OCPFDLNE_02916	Ribulose phosphate epimerase	3.43229589974211	2.42328881507523E-20			OCPFDLNE_02013	Ribosome biogenesis GTPase Der	-1.56421412976784	4.99694992367537E-07
OCPFDLNE_02920	PTS system galactitol-specific transporter subunit IIC	2.91858455425018	5.42824212946494E-19			OCPFDLNE_00589	Invasion associated secreted endopeptidase	-1.17833248300297	9.34748185245495E-07
OCPFDLNE_00980	Lincomycin resistance ABC-F type ribosomal protection protein	2.17378375957604	1.02989346978176E-17			OCPFDLNE_02009	GTP cyclohydrolase I FolE	-2.7004362667558	2.30176409197869E-06
OCPFDLNE_02929	Putative sugar phosphate isomerase YwlF	2.26044884793425	1.07657951222423E-17			OCPFDLNE_00912	Thermostable monoacylglycerol lipase	-2.47424558966482	3.31549834872956E-06
OCPFDLNE_02914	Ribulose-phosphate 3-epimerase	2.41457071391397	1.3575453483464E-16			OCPFDLNE_01904	YicC-like family, N-terminal region	-2.68171487653828	5.4876936262073E-06
OCPFDLNE_00287	ArgE/DapE family deacylase	2.05713184671478	2.02973222347496E-16			OCPFDLNE_00476	hypothetical protein	-1.33955557020097	6.01454471741478E-06
OCPFDLNE_02923	Transcriptional regulator MtlR	2.32763662579081	2.38672627039191E-16			OCPFDLNE_02119	Cell division/cell wall cluster transcriptional repressor MraZ	-1.6437144891455	1.21522459554705E-05
OCPFDLNE_02928	Universal stress protein UspA	2.44359352704369	4.15934956191908E-16			OCPFDLNE_02096	Cell division initiation protein DivIVA	-1.48130650282187	1.52994151182162E-05
OCPFDLNE_00514	Universal stress protein UspA	2.55469728326804	9.65051276846455E-16			OCPFDLNE_01286	hypothetical protein	-1.23125381003515	1.71644571423378E-05
OCPFDLNE_02922	Mannitol-specific phosphotransferase enzyme IIA component	2.79777680448695	1.78539564140624E-15			OCPFDLNE_02024	Two-component system response regulator ResD	-1.41604315182081	1.83314411038339E-05
OCPFDLNE_02938	Cellobiose-specific phosphotransferase enzyme IIB component	1.98320089745584	4.06880222668375E-15			OCPFDLNE_01395	Glycine cleavage system aminomethyltransferase GcvT	-1.19639350562721	1.85290879419567E-05
OCPFDLNE_01301	Alpha-phosphotrehalase	2.04581962644868	4.10616487095999E-15			OCPFDLNE_01139	hypothetical protein	-1.62410987717866	1.95133788109511E-05
OCPFDLNE_01792	Oligo-beta-mannoside-specific phosphotransferase enzyme IIB component	1.89206108819695	1.52119389797551E-14			OCPFDLNE_02284	hypothetical protein	-2.86614115472935	1.95133788109511E-05
OCPFDLNE_02074	Fructosamine deglycase frlB	2.89461578117783	2.45344110792223E-14			OCPFDLNE_02118	Ribosomal RNA small subunit methyltransferase H	-1.28030587932279	1.99309384888129E-05
OCPFDLNE_02921	Galactitol-specific phosphotransferase enzyme IIB component	2.96744706768885	4.91676971569396E-14			OCPFDLNE_00838	Transcriptional regulatory protein DagR	-2.70609090792321	2.83236685233539E-05
OCPFDLNE_01205	Ethanolamine utilization protein EutJ	2.36930609091839	1.07911174363041E-13			OCPFDLNE_02696	Cell wall-binding protein YocH	-1.94553662792565	4.39385944798019E-05
OCPFDLNE_03078	hypothetical protein	2.5336075744606	1.07911174363041E-13			OCPFDLNE_02714	Serine hydroxymethyltransferase	-1.2734547065383	4.65217411839194E-05
OCPFDLNE_02771	AP2 domain-containing protein (Fragment)	2.46939376760647	2.7170298770916E-13			OCPFDLNE_02681	Cell division ABC transporter ATP-binding protein FtsE	-1.36720687054726	7.20597827520037E-05
OCPFDLNE_01208	ATP/cobalamin adenosyltransferase	2.4663263962922	3.05239223566568E-13			OCPFDLNE_00412	hypothetical protein	-2.55584790863816	7.35545752566603E-05
OCPFDLNE_02569	Glyceraldehyde-3-phosphate dehydrogenase	1.70021268088211	1.37591797030303E-12			OCPFDLNE_02418	Cellobiose-specific phosphotransferase enzyme IIA component	-3.66249201156099	8.55722385926298E-05
OCPFDLNE_01131	hypothetical protein	2.36280875961339	4.64384096670516E-12			OCPFDLNE_01384	Rhomboid protease GluP	-1.65888440773639	8.93240734786883E-05
OCPFDLNE_02954	PTS system mannnose-specific family transporter subunit IIA	1.77618371401323	8.62049483914057E-12			OCPFDLNE_02156	hypothetical protein	-2.67712266683502	9.30427502964938E-05
OCPFDLNE_01016	N-acetylglucosamine-6-phosphate deacetylase	1.72821314518332	1.66655132250412E-11			OCPFDLNE_02660	DNA-binding transcriptional activator PspC	-1.00946708231324	9.83270201490066E-05
OCPFDLNE_00633	Multifunctional acyl-CoA thioesterase I and protease I and lysophospholipase L1	1.6478471235221	7.13800593930095E-11			OCPFDLNE_00965	Laac	-1.64757880703423	0.000144741349694
OCPFDLNE_01304	hypothetical protein	2.39469856311377	8.97714112552766E-11			OCPFDLNE_01295	Multidrug resistance protein MdtG	-1.48607114971678	0.000179400385176
OCPFDLNE_02092	Cold shock protein CspD	2.37141865854561	1.00658586994474E-10			OCPFDLNE_02481	Glucose-6-phosphate isomerase	-1.07668928553604	0.000208562420798
OCPFDLNE_02075	Glucosamine 6-phosphate synthetase, contains amidotransferase and phosphosugar isomerase domains	2.79333282453533	2.16018862814599E-10			OCPFDLNE_01440	Antilisterial bacteriocin subtilosin biosynthesis protein AlbE	-1.42913295596692	0.000213122802745
OCPFDLNE_01791	Lichenan-specific phosphotransferase enzyme IIA component	1.63914271015705	7.73956224697068E-10			OCPFDLNE_01396	Aminomethyl-transferring glycine dehydrogenase subunit GcvPA	-0.946413576192023	0.000288466596864
OCPFDLNE_02584	AP2 domain-containing protein (Fragment)	2.04603784620778	9.68852088690506E-10			OCPFDLNE_01300	Trehalose operon transcriptional repressor	-1.83922989989257	0.00030287517253
OCPFDLNE_02685	Ribosome hibernation promoting factor	1.87604973565878	1.44430841920286E-09			OCPFDLNE_01953	HTH-type transcriptional regulator MntR	-1.30780263332473	0.00030287517253
OCPFDLNE_02505	hypothetical protein	1.40745118870635	2.5085020091922E-09			OCPFDLNE_00223	Bifunctional tRNA lysidine(34) synthetase TilS/hypoxanthine phosphoribosyltransferase HprT	-1.31131175186767	0.000319094171818
OCPFDLNE_00057	Accessory transcriptional regulator protein A	1.80545363430852	2.85190358921059E-09			OCPFDLNE_01575	Multifunctional fusion protein	-1.07223743790974	0.000319094171818
OCPFDLNE_02373	Heme-degrading monooxygenase HmoB	2.14555154927547	3.83635406983592E-09			OCPFDLNE_00140	Inosine-5'-monophosphate dehydrogenase	-1.70999287822038	0.000337075379432
OCPFDLNE_02953	Phosphoenolpyruvate-dihydroxyacetone phosphotransferase, ADP-binding subunit DhaL	1.50415736704367	3.96065339794062E-09			OCPFDLNE_02336	Putative HTH-type transcriptional regulator YxbF	-3.03527002648554	0.000340670717801
OCPFDLNE_00056	Accessory transcriptional regulator protein C	1.50646962623383	4.83770080119448E-09			OCPFDLNE_01890	DAK2 domain fusion protein YloV	-1.28808322400359	0.000361566691904
OCPFDLNE_01202	Carbon dioxide-concentrating mechanism protein CcmK	2.09998833839687	8.17538256980157E-09			OCPFDLNE_02713	Uracil phosphoribosyltransferase	-2.34916410271491	0.000362474962801
OCPFDLNE_00632	N-acetyltransferase	1.59104263320973	8.82490188536786E-09			OCPFDLNE_01216	Probable transcriptional regulatory protein pdtaR	-1.36965569332754	0.000585750072968
OCPFDLNE_01024	Predicted dithiol-disulfide isomerase	1.39173651353447	1.00600080709419E-08			OCPFDLNE_01767	Antibiotic resistance protein VanZ	-2.1706638190005	0.000592615013916
OCPFDLNE_01211	Glycerol uptake facilitator	2.29318069993021	1.07371756045423E-08			OCPFDLNE_03075	Phosphoserine aminotransferase	-2.14344560063814	0.000592615013916
OCPFDLNE_01204	Phosphate propanoyltransferase	2.06854648132198	1.10257774702882E-08			OCPFDLNE_02948	hypothetical protein	-0.910467488861505	0.000608517091233
OCPFDLNE_01234	ECF transporter S component	1.71162648146631	1.18696318838324E-08			OCPFDLNE_00710	YozB	-2.12960847612201	0.000649102597182
OCPFDLNE_00446	Mannosylglycerate hydrolase	2.33763846117698	1.21703974716953E-08			OCPFDLNE_01072	CBS domain-containing protein YkuL	-2.16906372607728	0.000714411451886
OCPFDLNE_01203	Propanediol utilization microcompartment protein PduA	2.10422845560588	1.68138992843765E-08			OCPFDLNE_00300	hypothetical protein	-1.09751168514104	0.000747554709001
OCPFDLNE_01210	Propanol dehydrogenase PduQ	2.12662278025744	2.00533144623752E-08			OCPFDLNE_01114	Peptide deformylase	-1.69877963064519	0.000792615942513
OCPFDLNE_02303	Phosphomannose isomerase	2.12832403896984	2.44339788869801E-08			OCPFDLNE_02299	hypothetical protein	-1.98590563558435	0.000970888626053
OCPFDLNE_01302	PTS system trehalose-specific EIIBC component	1.72597682393748	3.19567513506535E-08			OCPFDLNE_01424	6-phosphogluconate dehydrogenase, decarboxylating	-0.910620716236816	0.00109204807165
OCPFDLNE_02333	Limonene hydroxylase	1.62093510848287	3.19567513506535E-08			OCPFDLNE_00457	Penicillin-binding transpeptidase domain-containing protein (Fragment)	-1.25473590610465	0.001283784817729
OCPFDLNE_02040	ABC transporter (ATP-binding protein)	2.67675017666641	4.78982797719093E-08			OCPFDLNE_01083	Predicted membrane protein	-1.5740733423743	0.001283784817729
OCPFDLNE_01247	Cobalt-precorrin-2 C-methyltransferase	3.04937862032383	5.08580038744852E-08			OCPFDLNE_02680	Cell division protein FtsX	-1.34698436199797	0.001318444121263
OCPFDLNE_02077	PTS system mannose-specific EIIC component	2.68853927571514	5.16990362931468E-08			OCPFDLNE_00612	hypothetical protein	-2.71131132147772	0.001460358794092
OCPFDLNE_00451	Internalin B	1.29581628709985	5.46112824108005E-08			OCPFDLNE_01436	Putative sugar uptake ABC transporter, substrate-binding protein surface lipoprotein CD4+ T cell-stimulating antigen	-0.991119083887603	0.001461675033709
OCPFDLNE_01201	Propanediol utilization diol dehydratase-reactivating factor small chain	2.18230488953987	5.85306359739706E-08			OCPFDLNE_01417	Butyrate kinase	-1.4777566703668	0.001702061851225
OCPFDLNE_02858	Acetamidase	1.64629060893698	7.19024131259481E-08			OCPFDLNE_00567	NADP-specific glutamate dehydrogenase	-1.41983469148533	0.002306980285549
OCPFDLNE_02239	Serine-aspartate repeat-containing protein F	1.58988418757681	9.68998915089986E-08			OCPFDLNE_00709	Serine/threonine protein phosphatase	-2.13082646122881	0.002306980285549
OCPFDLNE_00142	hypothetical protein	2.04543706957467	1.02437248140744E-07			OCPFDLNE_00225	Type III pantothenate kinase	-1.86581046037209	0.002356505440623
OCPFDLNE_01209	CoA-dependent propionaldehyde dehydrogenase	2.04616108280143	1.31935639804672E-07			OCPFDLNE_01997	IDEAL domain-containing protein	-1.55291443770651	0.002441101662449
OCPFDLNE_02927	HTH-type transcriptional activator RhaS	1.60274696902412	1.31935639804672E-07			OCPFDLNE_02356	Putative pheromone ABC transporter (Binding protein)	-0.887810787593729	0.002643640185944
OCPFDLNE_01244	Cobalt-precorrin-6A reductase CbiJ	2.13361787269183	1.81780615166252E-07			OCPFDLNE_00222	RNA binding protein, contains ribosomal protein S1 domain	-1.56251601719986	0.002659749005973
OCPFDLNE_01868	tRNA (guanine-N(1)-)-methyltransferase	1.216270476258	1.8672309893258E-07			OCPFDLNE_01067	hypothetical protein	-2.49347913487568	0.003287449546852
OCPFDLNE_02768	hypothetical protein	2.5071606315603	3.14970447449662E-07			OCPFDLNE_01425	KDP operon response regulator KdpE	-1.31721503934018	0.003287449546852
OCPFDLNE_01199	Propanediol dehydratase small subunit PduE	1.92547979702525	3.70287104625152E-07			OCPFDLNE_01947	Phosphomannomutase/phosphoglucomutase	-1.58301655898123	0.003439190561349
OCPFDLNE_00411	hypothetical protein	1.73676647465144	3.85110701854998E-07			OCPFDLNE_00369	Putative glycerol transporter	-0.90748853246913	0.003548392711266
OCPFDLNE_02402	Methylated-DNA--protein-cysteine S-methyltransferase	1.82276022365769	3.8961732619841E-07			OCPFDLNE_01381	hypothetical protein	-1.28011759581389	0.003608606428938
OCPFDLNE_01993	Keto-acid formate acetyltransferase	1.30653463547501	4.44877475558115E-07			OCPFDLNE_01296	Listeriolysin regulatory protein	-2.82466203589327	0.003744401553771
OCPFDLNE_01200	Propanediol dehydratase reactivation factor large subunit	1.78209024361133	4.59045837454604E-07			OCPFDLNE_01005	hypothetical protein	-1.44891968885405	0.003950424704455
OCPFDLNE_02142	hypothetical protein	2.13142428144626	4.68649598860164E-07			OCPFDLNE_00880	Methylglyoxal reductase (NADPH-dependent)	-1.09261939983369	0.004396887593476
OCPFDLNE_00921	DEAD-box ATP-dependent RNA helicase CshA	1.32398653636947	5.99982999698933E-07			OCPFDLNE_02692	Transcriptional regulator ywtF	-1.5376969226392	0.004396887593476
OCPFDLNE_00141	Divergent 4fe-4s mono-cluster	1.57018981716874	7.12225235291193E-07			OCPFDLNE_01015	hypothetical protein	-0.926308516350368	0.004470667265233
OCPFDLNE_02144	Choloylglycine hydrolase	1.21838758707309	8.78148509797681E-07			OCPFDLNE_02838	Iron-sulfur cluster carrier protein	-1.21813658865924	0.004470667265233
OCPFDLNE_01206	Propanediol utilization protein PduM	2.38971351144896	1.27136486847323E-06			OCPFDLNE_00480	Probable dual-specificity RNA methyltransferase RlmN	-2.13532405494374	0.00459199800658
OCPFDLNE_02366	ATP-dependent chaperone ClpB	1.24407643592991	1.91924870381614E-06			OCPFDLNE_02719	Thymidine kinase	-2.37470194730259	0.004747262760751
OCPFDLNE_01198	Propanediol dehydratase medium subunit PduD	1.82998075523376	2.25827555064264E-06			OCPFDLNE_01952	Formate--tetrahydrofolate ligase	-0.951877212413822	0.005047314112283
OCPFDLNE_01240	Precorrin-8W decarboxylase CbiT	2.34256425802405	2.36307843739084E-06			OCPFDLNE_00885	Fructose-bisphosphatase class III	-0.813722200771721	0.005079663718656
OCPFDLNE_02078	PTS system mannose-specific EIIAB component	2.53677400164933	2.54318120150436E-06			OCPFDLNE_02275	Diadenylate cyclase	-1.11563310560968	0.005611261371061
OCPFDLNE_01502	RNA polymerase sigma factor SigA	1.16292493077889	2.96899587313697E-06			OCPFDLNE_03039	Thermostable beta-glucosidase B	-1.29631072354231	0.005611261371061
OCPFDLNE_02810	hypothetical protein	1.65931073202785	3.17187661671498E-06			OCPFDLNE_01472	Divalent metal cation transporter MntH	-0.873185952939831	0.006053594831174
OCPFDLNE_01017	Glucosamine-6-phosphate deaminase	1.50756663471221	4.89579127520905E-06			OCPFDLNE_02043	Tellurite resistance protein TelA	-0.74796475976418	0.006990425452755
OCPFDLNE_00202	Bifunctional UDP-N-acetylglucosamine diphosphorylase/glucosamine-1-phosphate N-acetyltransferase GlmU	1.29103562017489	5.66506996555312E-06			OCPFDLNE_02524	SUF system FeS assembly ATPase	-0.995424553909287	0.006991902306462
OCPFDLNE_00409	hypothetical protein	1.53812277414163	5.66506996555312E-06			OCPFDLNE_02032	Transcriptional repressor	-0.943303813897033	0.00748609756293
OCPFDLNE_01212	Probable propionate kinase	1.6762207503246	5.66506996555312E-06			OCPFDLNE_01322	Type I DNA topoisomerase	-0.868092339792183	0.007580485977166
OCPFDLNE_01246	Sirohydrochlorin cobaltochelatase CbiK	2.48600258284245	5.91371253779747E-06			OCPFDLNE_00945	RsbT antagonist protein RsbS	-1.28731629107074	0.007667682459449
OCPFDLNE_00442	PRD/PTS system IIA 2 domain-containing regulatory protein	1.88098720892761	6.61543114267303E-06			OCPFDLNE_01781	Short-chain flavodoxin	-3.91555089084623	0.007951257840751
OCPFDLNE_01207	Carbon dioxide concentrating mechanism protein CcmL	2.09285988128508	7.05961842937574E-06			OCPFDLNE_02401	Acetoin transport repressor	-1.21192083635754	0.007980597991091
OCPFDLNE_00634	YkoS	1.39716928243965	8.32737963222028E-06			OCPFDLNE_01038	Putative acetyl esterase YjcH	-1.38911904732824	0.008250172834789
OCPFDLNE_01018	hypothetical protein	1.43579801999077	8.83078523788078E-06			OCPFDLNE_00987	Glycerol phosphate lipoteichoic acid synthase	-0.768304979156901	0.008262526568282
OCPFDLNE_01242	Cobalamin biosynthesis protein CbiG	1.81142443391956	1.07891649551683E-05			OCPFDLNE_01081	Copper homeostasis protein CutC	-1.93488009303601	0.008397046369395
OCPFDLNE_00395	AraC family transcriptional regulator	1.06948554774079	1.09136325063043E-05			OCPFDLNE_02011	Tyrosine-protein phosphatase	-1.36782051110549	0.008505464107408
OCPFDLNE_00410	hypothetical protein	1.04730845931044	1.21522459554705E-05			OCPFDLNE_01942	Phosphotransferase yqfL	-1.37898975157468	0.008517241099961
OCPFDLNE_02292	Crp/Fnr family transcriptional regulator	1.48040148596944	1.35541868805987E-05			OCPFDLNE_01901	Bifunctional phosphopantothenoylcysteine decarboxylase/phosphopantothenate--cysteine ligase CoaBC	-1.78440547158004	0.00860435971654
OCPFDLNE_01906	hypothetical protein	1.29572978325368	1.39911574849628E-05			OCPFDLNE_01485	Aspartate-semialdehyde dehydrogenase	-1.28504921828983	0.008810723634793
OCPFDLNE_00432	Peptidoglycan-N-acetylglucosamine deacetylase	1.04471088773566	1.57899266383278E-05			OCPFDLNE_00840	Amino-acid permease AapA	-1.24933569662737	0.008983149895398
OCPFDLNE_01387	hypothetical protein	1.39046228371519	1.57899266383278E-05			OCPFDLNE_01430	hypothetical protein	-1.23006866062317	0.008983149895398
OCPFDLNE_01236	Cobalamin biosynthesis protein CobD	1.85093492419027	1.75679932898049E-05			OCPFDLNE_01476	Osmotically activated L-carnitine/choline ABC transporter ATP-binding protein OpuCA	-0.792015752545633	0.009093971022001
OCPFDLNE_00309	PhoP family transcriptional regulator	1.34059471066862	1.95133788109511E-05			OCPFDLNE_00718	Maltose transacetylase (Maltose O-acetyltransferaseacetyltransferase)	-2.2486784966418	0.009253679698793
OCPFDLNE_01238	Cobalamin biosynthesis protein CbiD (Fragment)	1.88519255844921	2.105970950057E-05			OCPFDLNE_01891	Asp23/Gls24 family envelope stress response protein (Fragment)	-2.03161252258972	0.009261865042832
OCPFDLNE_02857	Methyltransferase	1.44509895827892	2.22087744040772E-05			OCPFDLNE_01939	Fatty acid-binding protein DegV	-1.12023107675189	0.009510894388626
OCPFDLNE_01243	Precorrin methylase	1.80449756288097	2.28730813611971E-05			OCPFDLNE_00969	AI-2 transport protein TqsA	-1.73529019705154	0.009556048522851
OCPFDLNE_02952	Phosphoenolpyruvate-dihydroxyacetone phosphotransferase dihydroxyacetone binding subunit DhaK	1.36193753380117	2.48560389589873E-05			OCPFDLNE_02243	hypothetical protein	-0.804099000029874	0.009734421321595
OCPFDLNE_01867	hypothetical protein	1.12426486059094	2.63109507799669E-05			OCPFDLNE_01951	Putative ABC transporter, membrane domain and ATP-binding protein	-0.951456767560547	0.009941720716227
OCPFDLNE_02335	Cyclopentanol dehydrogenase	1.63353835263908	3.2828586382844E-05			OCPFDLNE_03041	PTS sugar transporter subunit IIC	-1.59324902173256	0.010129107091655
OCPFDLNE_02803	hypothetical protein	1.60400794694134	3.52385270535386E-05			OCPFDLNE_02523	Fe-S cluster assembly protein SufD	-0.835126850955286	0.010220945225262
OCPFDLNE_01197	Propanediol dehydratase large subunit PduC	1.5504667256733	3.79714871688214E-05			OCPFDLNE_01515	Phosphate starvation-inducible protein PhoH	-0.963951234528036	0.010237896817182
OCPFDLNE_02818	hypothetical protein	1.45404019513157	3.90791579042913E-05			OCPFDLNE_01924	Manganese ABC transporter inner membrane permease protein SitD	-0.691501399506336	0.010237896817182
OCPFDLNE_01516	GatB/Yqey domain-containing protein	1.38004393944564	4.03457580563917E-05			OCPFDLNE_00959	Iron chaperone	-2.30155036379732	0.010321585184344
OCPFDLNE_01190	Alpha-ribazole-5-phosphate synthase CblS	2.17068311575541	4.15642057434743E-05			OCPFDLNE_01441	hypothetical protein	-1.06321844504444	0.010388123541985
OCPFDLNE_01189	Ethanolamine utilization protein EutP	2.07134649235371	4.6560646110064E-05			OCPFDLNE_02585	hypothetical protein	-1.89506357642955	0.010388123541985
OCPFDLNE_02039	ABC transporter permease	1.78098525423688	4.66077123877709E-05			OCPFDLNE_02014	Small subunit ribosomal protein S1	-0.868136809608195	0.010515014288196
OCPFDLNE_02801	Single-stranded DNA-binding protein 3	1.44387774764951	4.8806379665083E-05			OCPFDLNE_02485	Glutamine-transport transmembrane protein ABC transporter	-1.3093772748759	0.010891150206087
OCPFDLNE_02816	hypothetical protein	1.52993079348411	5.73681396184733E-05			OCPFDLNE_00113	Sugar kinase and transcription regulator	-4.35819070607734	0.011413023803554
OCPFDLNE_02038	HTH-type transcriptional regulator RutR	2.43965445834332	6.42377677141732E-05			OCPFDLNE_03026	hypothetical protein	-0.935581765551026	0.011537767978079
OCPFDLNE_02143	hypothetical protein	1.9355445318778	7.59108894429447E-05			OCPFDLNE_01605	Glutamyl-tRNA reductase	-1.10715716866666	0.011583098130761
OCPFDLNE_01196	Propanediol utilization microcompartment protein PduB	1.73777250250638	7.73658067183823E-05			OCPFDLNE_02269	Putative metabolite uptake ABC transporter, ATP-binding protein	-2.39186953397737	0.011583098130761
OCPFDLNE_01628	Universal stress protein UspA	1.35445368151233	7.95987406994083E-05			OCPFDLNE_02376	Purine nucleoside phosphoramidase	-1.44449459590463	0.011873537345295
OCPFDLNE_00204	Listeriolysin positive regulatory factor A	1.33963242188543	8.9040866547526E-05			OCPFDLNE_00717	hypothetical protein	-0.87672250401258	0.011905376833051
OCPFDLNE_02926	Glyoxalase	1.42857429770941	8.93240734786883E-05			OCPFDLNE_02372	Uroporphyrinogen decarboxylase	-1.19196331979922	0.011908701095189
OCPFDLNE_00697	Transaldolase	2.44200396115952	9.30427502964938E-05			OCPFDLNE_02008	Heptaprenyl diphosphate synthase component I	-1.3825025307481	0.011924259652199
OCPFDLNE_02809	DNA replication protein DnaD	1.53787054389784	9.30427502964938E-05			OCPFDLNE_01933	hypothetical protein	-1.24155519663774	0.011978092159829
OCPFDLNE_00005	DNA replication and repair protein RecF	1.1066640134912	9.83270201490066E-05			OCPFDLNE_01232	Major teichoic acid biosynthesis protein C	-1.40347207629272	0.012271795394953
OCPFDLNE_01455	Pyruvate formate-lyase-activating enzyme	0.948020459576612	0.00010522922505			OCPFDLNE_01821	Shikimate kinase AroK	-3.77651574004017	0.01229828532027
OCPFDLNE_02233	hypothetical protein	1.4513625070216	0.000110846827937			OCPFDLNE_01544	Transcription elongation factor GreA	-1.29337043557216	0.012527138571699
OCPFDLNE_02748	Bifunctional dihydrofolate reductase-thymidylate synthase	1.22218058397462	0.00012171676332			OCPFDLNE_01529	DNA polymerase III subunit delta	-1.9948982961335	0.012981968894645
OCPFDLNE_01195	Propanediol utilization microcompartment protein PduA	1.94374548774274	0.000139839154566			OCPFDLNE_02480	Putative HTH-type transcriptional regulator YulB	-1.3521683617286	0.012981968894645
OCPFDLNE_02145	60 kDa chaperonin	1.17651059376637	0.000145683162905			OCPFDLNE_00408	Uracil-DNA glycosylase	-4.30827294330412	0.01319819464145
OCPFDLNE_02105	RNA-binding protein S4	1.24455647303356	0.000150675648417			OCPFDLNE_00196	Transcriptional regulator of the purine biosynthesis operon	-1.1356169088203	0.013819888906844
OCPFDLNE_01251	Cobalt import ATP-binding protein CbiO	1.80732153783185	0.000170834227336			OCPFDLNE_02324	Methylphosphotriester-DNA--protein-cysteine S-methyltransferase	-2.07641305203457	0.014031742074682
OCPFDLNE_02422	5-amino-6-(5-phospho-D-ribitylamino)uracil phosphatase YitU	1.0290801790533	0.000174205428333			OCPFDLNE_00368	Putative glycerol transporter	-1.05360680204752	0.014139767333324
OCPFDLNE_00970	HTH-type transcriptional repressor YtrA	1.49155634885806	0.000179400385176			OCPFDLNE_02266	FMN reductase	-1.66135236772078	0.01460361116527
OCPFDLNE_02068	Alpha-acetolactate decarboxylase	1.29733083692698	0.000180580100973			OCPFDLNE_01291	ATP-dependent RNA helicase DbpA	-0.902463855021881	0.0146382876571
OCPFDLNE_01241	Cobalt-precorrin-4 methyltransferase	1.81071151894004	0.000189522385857			OCPFDLNE_00939	Protoporphyrinogen oxidase	-1.87188645707187	0.014788343761605
OCPFDLNE_02796	Phage transcriptional regulator	1.41899331521279	0.000196965167238			OCPFDLNE_01943	Pyruvate phosphate dikinase	-0.914464065333098	0.015135676473709
OCPFDLNE_01239	Synthesis of vitamin b12 adenosyl cobalamide	2.13265270994396	0.000208562420798			OCPFDLNE_02659	DNA-binding transcriptional activator PspC	-1.05435075319873	0.015314124966044
OCPFDLNE_02817	DNA-binding domain-containing protein	1.3535871679272	0.000208562420798			OCPFDLNE_01576	Post-transcriptional regulator ComN	-1.46313181510175	0.015354550036862
OCPFDLNE_02821	hypothetical protein	1.57679321853634	0.000208562420798			OCPFDLNE_01547	Endolytic murein transglycosylase	-1.13380988526342	0.015928685344067
OCPFDLNE_02583	Cro/C1-type-helix-turn-helix domain-containing protein	1.64307271447159	0.000234452085185			OCPFDLNE_01331	Glycerol-3-phosphate acyltransferase	-1.82310793010048	0.01602952436183
OCPFDLNE_02906	Ascorbate-specific phosphotransferase enzyme IIA component	1.67861800786693	0.000236515028464			OCPFDLNE_01651	Thioredoxin-like protein ykuU	-1.29138529432006	0.016525842906874
OCPFDLNE_02076	PTS system mannose-specific transporter subunit IID	2.52753251500952	0.00025403819115			OCPFDLNE_00108	hypothetical protein	-1.68862544347851	0.016745519565983
OCPFDLNE_01179	HTH-type transcriptional regulator AdhR	1.74290234167668	0.000264957564911			OCPFDLNE_01665	D-alanine aminotransferase apoenzyme	-1.19197582785921	0.01783373329843
OCPFDLNE_00972	Transcription activator	1.15665838885992	0.000311496408015			OCPFDLNE_01941	Control catabolite protein of gluconeogenesis	-1.39268074245794	0.018060135521724
OCPFDLNE_02804	hypothetical protein	1.51732995642736	0.000337075379432			OCPFDLNE_00138	Bifunctional metallophosphatase/5'-nucleotidase	-0.753116524047702	0.020274349502728
OCPFDLNE_00884	Pyruvate-flavodoxin oxidoreductase	1.12779402047998	0.00035716801442			OCPFDLNE_01435	Pyrroline-5-carboxylate reductase	-1.90088102538942	0.020329884684461
OCPFDLNE_01235	Cobyrinate a,c-diamide synthase	1.64291066089452	0.000404057966425			OCPFDLNE_01524	Oxygen-independent coproporphyrinogen-III oxidase-like protein	-1.14176038236653	0.021048153311344
OCPFDLNE_00827	Diacylglycerol kinase catalytic subunit	1.03962024833959	0.000487313201775			OCPFDLNE_02348	Oligoendopeptidase F	-0.94741586263338	0.021114414629934
OCPFDLNE_01790	Outer surface protein	0.85108248719091	0.000534544683543			OCPFDLNE_00084	Pentapeptide repeat protein MfpA	-3.5813997280698	0.021467882635498
OCPFDLNE_01626	Metallopeptidase	0.98990108548008	0.000547154401165			OCPFDLNE_00019	Bacterial SH3 domain family	-0.970085248519573	0.021498244219243
OCPFDLNE_01517	30S ribosomal protein S21	1.24642807504012	0.000550450498611			OCPFDLNE_00693	Surface antigen negative regulator Par	-3.62322613177435	0.02154749260582
OCPFDLNE_02112	UDP-diphospho-muramoylpentapeptide beta-N-acetylglucosaminyltransferase	1.2440463421284	0.000550450498611			OCPFDLNE_01642	Septation ring formation regulator EzrA	-0.794679717503774	0.02154749260582
OCPFDLNE_02799	hypothetical protein	1.30221583516862	0.000550450498611			OCPFDLNE_01074	2,3,4,5-tetrahydropyridine-2,6-dicarboxylate N-acetyltransferase	-1.05523908599892	0.025418056079376
OCPFDLNE_02749	Alcohol dehydrogenase	0.969709217914008	0.000612797304043			OCPFDLNE_00197	Macrolide-specific efflux protein macA	-1.93157981934576	0.025459142484269
OCPFDLNE_02805	DNA-packaging protein	1.80996789935852	0.000614611268071			OCPFDLNE_00826	Acryloyl-CoA reductase	-1.18193970264753	0.025739917140354
OCPFDLNE_02218	Phage baseplate upper protein	1.20683228303491	0.000652855081964			OCPFDLNE_01155	Nicotinate phosphoribosyltransferase	-0.932369197053765	0.025739917140354
OCPFDLNE_01055	hypothetical protein	1.22145872997211	0.000665143093666			OCPFDLNE_01724	1,4-dihydroxy-2-naphthoate octaprenyltransferase	-1.19327661586828	0.025799435374856
OCPFDLNE_00828	hypothetical protein	1.49991541408957	0.000687162001306			OCPFDLNE_01583	Transcriptional regulator	-1.19871676326722	0.025829813033146
OCPFDLNE_02807	DUF1642 domain-containing protein (Fragment)	1.30636571907853	0.000691847091781			OCPFDLNE_02130	Ribosomal RNA small subunit methyltransferase D	-2.23167986435628	0.025959942762768
OCPFDLNE_02892	FMN-binding domain protein	1.08633791082401	0.000691847091781			OCPFDLNE_00532	ATP synthase subunit alpha	-1.42824296612822	0.026374904723452
OCPFDLNE_01379	Small ribosomal subunit biogenesis GTPase RsgA	1.01084951143528	0.000714411451886			OCPFDLNE_01084	Sensor histidine kinase	-0.772361296465241	0.027019313078332
OCPFDLNE_02769	hypothetical protein	1.97610072266982	0.000714411451886			OCPFDLNE_01710	Asparagine synthetase glutamine-hydrolyzing 1	-1.19458491159772	0.027320413535586
OCPFDLNE_01213	Threonine-phosphate decarboxylase	2.40155107040294	0.000744678030773			OCPFDLNE_01023	Protease HtpX homolog	-1.01763535857728	0.027428055461751
OCPFDLNE_02390	Arsenate reductase	1.08592339314593	0.000747554709001			OCPFDLNE_00649	hypothetical protein	-2.69394925527858	0.028058681354215
OCPFDLNE_02797	hypothetical protein	1.65610331915044	0.000757872947484			OCPFDLNE_02328	Glyoxalase I/lactoylglutathione lyase	-0.918753335318198	0.031179439792159
OCPFDLNE_02426	ATP-dependent helicase/nuclease subunit A	0.930830679726691	0.000778850358984			OCPFDLNE_00167	DNA polymerase III clamp loader delta' subunit	-0.788503378441624	0.031363693099508
OCPFDLNE_00214	L-lactate dehydrogenase	0.825355253617817	0.000786884145036			OCPFDLNE_02679	Putative cell wall-associated DL-endopeptidase peptidoglycan lytic protein P45	-0.74750028266732	0.031640235915332
OCPFDLNE_01245	Uroporphyrinogen-III C-methyltransferase	1.50155846175598	0.000982811142494			OCPFDLNE_03040	Oligo-beta-mannoside-specific phosphotransferase enzyme IIB component	-1.96293499969795	0.031687730842437
OCPFDLNE_02798	hypothetical protein	1.34759989430603	0.001006223297572			OCPFDLNE_00263	Preprotein translocase subunit SecE	-2.44561061861446	0.032807453196242
OCPFDLNE_01755	Glycerate dehydrogenase	0.841689848724691	0.001062267791926			OCPFDLNE_02383	hypothetical protein	-1.13279681852963	0.032893794906758
OCPFDLNE_02904	Ascorbate-specific phosphotransferase system enzyme IIC component	1.27161235854455	0.001095230960579			OCPFDLNE_02097	Transcription repressor NadR	-2.0533446720334	0.035263470006436
OCPFDLNE_02350	Adapter protein MecA	1.02356800869588	0.001178592666823			OCPFDLNE_00698	LTA synthase family protein	-0.814635612368949	0.035856912632431
OCPFDLNE_02425	4-hydroxyphenylacetate degradation bifunctional isomerase/decarboxylase	1.26414023129442	0.00129682517195			OCPFDLNE_00595	Deoxyribodipyrimidine photo-lyase type I	-1.37149585864517	0.036877524720168
OCPFDLNE_00450	Truncated internalin A	0.959103711950796	0.001315210286426			OCPFDLNE_02016	L-asparaginase AnsA	-1.03850354355803	0.037427946220699
OCPFDLNE_02802	hypothetical protein	1.61067135331291	0.001326588565291			OCPFDLNE_02753	Pyridoxal phosphate phosphatase YbhA	-1.40808089789121	0.03818394662914
OCPFDLNE_01958	Chitinase D	1.66948628946493	0.001347232745335			OCPFDLNE_02017	Peptidoglycan-binding protein LysM	-0.816693198762406	0.041031877877827
OCPFDLNE_02234	Phage portal protein	1.05052349220944	0.001380392466017			OCPFDLNE_02827	hypothetical protein	-1.6753547794117	0.041828450829179
OCPFDLNE_02568	Phosphoglycerate kinase	1.10778504656262	0.001380392466017			OCPFDLNE_01658	Predicted small secreted protein	-0.827666150258362	0.042934692093305
OCPFDLNE_02079	Mannosyl-D-glycerate transport/metabolism system repressor MngR	1.94622461991679	0.001451018419443			OCPFDLNE_00869	GTP pyrophosphokinase rsh	-2.62602215965344	0.043756994770644
OCPFDLNE_00374	Fumarate reductase flavoprotein subunit	0.855258311632464	0.001736956890315			OCPFDLNE_01451	DNA mismatch repair protein MutS	-0.833140982103095	0.044641986136103
OCPFDLNE_02215	Peptidoglycan L-alanyl-D-glutamate endopeptidase CwlK	1.2604578150471	0.001796022116687			OCPFDLNE_01996	Putative membrane protein YpjA	-2.55070891890953	0.045623560003628
OCPFDLNE_02966	hypothetical protein	1.6178301989195	0.001853472675957			OCPFDLNE_01363	Phosphatidate cytidylyltransferase	-1.34168331032297	0.047028953023818
OCPFDLNE_02365	2,3-bisphosphoglycerate-dependent phosphoglycerate mutase	1.08262608383035	0.001882246912733			OCPFDLNE_01085	Two-component response regulator (YvqE) responding to cell wall stress	-0.829161141575574	0.047490206829438
OCPFDLNE_02746	Predicted integral membrane protein	1.06062020264254	0.001882246912733			OCPFDLNE_00563	Phosphoglycerate mutase	-0.856722072056927	0.047724170255247
OCPFDLNE_01471	hypothetical protein	1.03381683087243	0.002052462257			OCPFDLNE_03028	Putative ABC transporter, membrane domain and ATP-binding protein	-1.48525744321381	0.048544735286347
OCPFDLNE_01574	YrvD	1.18979550043615	0.002052462257			OCPFDLNE_00471	Regulatory ATPase RavA	-1.32312850929509	0.049334410440332
OCPFDLNE_02925	Predicted DNA-binding protein, MmcQ/YjbR family	1.26033231723249	0.002052462257			OCPFDLNE_01475	Osmotically activated L-carnitine/choline ABCtransporter permease protein OpuCB	-0.873637423289937	0.049866779004941
OCPFDLNE_02187	Replicative DNA helicase	1.36191217893952	0.002110197604975
OCPFDLNE_02221	hypothetical protein	0.97062438544791	0.002167987702371
OCPFDLNE_01117	Dihydrolipoyllysine-residue acetyltransferase component of pyruvate dehydrogenase complex	0.894572969624495	0.002252248859663
OCPFDLNE_02454	Glucosamine-6-phosphate deaminase	0.948729047348964	0.002468308249328
OCPFDLNE_00853	hypothetical protein	1.09955824641026	0.002564046913955
OCPFDLNE_00301	Class III anaerobic ribonucleoside-triphosphate reductase catalytic subunit	0.945561790507353	0.002703749389416
OCPFDLNE_02236	Phage protein (Fragment)	1.42998067285617	0.002730483398895
OCPFDLNE_01248	Cobalamin biosynthesis protein CbiM	1.96832066321505	0.002756588933533
OCPFDLNE_02987	HAD-superfamily hydrolase	1.16896832765804	0.003279248906528
OCPFDLNE_00998	Lmo0937 family membrane protein (Fragment)	2.2337203162841	0.00346452194702
OCPFDLNE_02223	hypothetical protein	1.09061644513758	0.00346452194702
OCPFDLNE_01629	Acetate kinase	1.06027719047414	0.003633326536477
OCPFDLNE_02347	hypothetical protein	1.99893487402098	0.004112646174379
OCPFDLNE_00206	Cholesterol-dependent cytolysin listeriolysin O	1.33362600855039	0.004512191433438
OCPFDLNE_02511	UPF0053 protein yhdP	1.11385684006615	0.004512191433438
OCPFDLNE_01192	Adenosylcobinamide-GDP ribazoletransferase	3.14469635571509	0.004593050485545
OCPFDLNE_03032	Beta-glucoside operon transcriptional antiterminator	1.03317650540565	0.004695085968921
OCPFDLNE_02678	hypothetical protein	0.876924656639393	0.005314232812636
OCPFDLNE_03020	Aryl-phospho-beta-D-glucosidase BglC	2.37614502081399	0.005654441511077
OCPFDLNE_02225	hypothetical protein	1.12887221231301	0.005735147671891
OCPFDLNE_02219	hypothetical protein	1.0561013331245	0.006120532735568
OCPFDLNE_01122	Bifunctional disulfide isomerase/thiol-disulfide oxidase	0.796778092188613	0.00618199588711
OCPFDLNE_00149	Immunity protein 74 of polymorphic toxin system	2.10088300068537	0.006864625999932
OCPFDLNE_02770	Cro/C1-type-helix-turn-helix domain-containing protein	1.79515298450202	0.007251601255342
OCPFDLNE_02231	Minor capsid protein E	0.920183117484398	0.00748609756293
OCPFDLNE_02924	hypothetical protein	0.943529941145408	0.007511380506692
OCPFDLNE_02232	hypothetical protein	1.22778428291293	0.007524354709379
OCPFDLNE_02487	Oligo-beta-mannoside-specific phosphotransferase enzyme IIB component	0.997948956826609	0.007612651710414
OCPFDLNE_02224	Phage major tail protein, TP901-1 family	1.21680288045427	0.00768042618145
OCPFDLNE_02812	hypothetical protein	1.61980378350092	0.00768042618145
OCPFDLNE_02813	hypothetical protein	2.40827739091171	0.007684428774987
OCPFDLNE_01761	YfhP	0.752593842951499	0.008188547931056
OCPFDLNE_02543	Glutamate decarboxylase beta	0.754354455679219	0.008314409116989
OCPFDLNE_00974	NAD-dependent succinate-semialdehyde dehydrogenase	0.702750672308457	0.008439156605642
OCPFDLNE_02747	Bifunctional pyrazinamidase/nicotinamidase	1.01311287016255	0.008503849536499
OCPFDLNE_02820	hypothetical protein	1.09290203104502	0.008503849536499
OCPFDLNE_01013	hypothetical protein	2.2781370529955	0.008505464107408
OCPFDLNE_02051	DNA polymerase IV	0.948804901016401	0.008540275176611
OCPFDLNE_02235	hypothetical protein	0.953710709736172	0.008541077303081
OCPFDLNE_02359	Organic hydroperoxide resistance protein OhrA	1.02433152419578	0.008659450496145
OCPFDLNE_03068	Quinolone resistance protein NorB	2.33685677306587	0.008962614990839
OCPFDLNE_02793	Terminase small subunit	0.846792422298056	0.009095392212642
OCPFDLNE_01754	PerR peroxide-sensing regulator	1.02196223312913	0.00990151171911
OCPFDLNE_02791	hypothetical protein	0.852470452347925	0.010001025006762
OCPFDLNE_02334	Response regulator PleD	1.06143366073309	0.01023085086634
OCPFDLNE_02226	hypothetical protein	1.35066095400611	0.010515014288196
OCPFDLNE_02249	Carbohydrate kinase	0.748700356385992	0.010885118500648
OCPFDLNE_01116	Alpha-ketoacid dehydrogenase subunit beta	0.828114758485932	0.011467002882851
OCPFDLNE_02776	hypothetical protein	0.811244570862127	0.011527908872226
OCPFDLNE_01264	HTH-type transcriptional regulator YodB	0.975465651903214	0.011947821580563
OCPFDLNE_00445	PTS system fructose-specific EIIB'BC component	1.60905379261086	0.012271795394953
OCPFDLNE_02740	Predicted HD superfamily hydrolase	0.948368103749441	0.012495554739774
OCPFDLNE_01237	Cobalt-precorrin-8 methylmutase	1.32836585059642	0.012665417626905
OCPFDLNE_02566	2,3-bisphosphoglycerate-independent phosphoglycerate mutase	0.865566887960686	0.012810447297242
OCPFDLNE_02541	hypothetical protein	2.2648417691889	0.013019594596159
OCPFDLNE_03067	Catalyzes the cleavage of p-aminobenzoyl-glutamate to p-aminobenzoate and glutamate, subunit A	2.19346362801936	0.013730672116333
OCPFDLNE_02811	hypothetical protein	1.32216764372552	0.014405596271906
OCPFDLNE_01250	Energy-coupling factor ABC transporter transmembrane protein	1.81569178599651	0.01457788092237
OCPFDLNE_03050	Transcriptional regulator, y4mF family	0.815268312745958	0.01460361116527
OCPFDLNE_02782	Ig domain-containing protein	0.852760234778906	0.014713685311092
OCPFDLNE_02217	hypothetical protein	1.22334910336646	0.014977087006149
OCPFDLNE_00302	Anaerobic ribonucleoside-triphosphate reductase activating protein (Fragment)	1.57075744471615	0.015135676473709
OCPFDLNE_01521	Molecular chaperone DnaK	0.890467103055995	0.015135676473709
OCPFDLNE_01118	Dihydrolipoyl dehydrogenase	0.799003937849685	0.015392883295625
OCPFDLNE_01980	Bifunctional ligase/repressor BirA	0.910757710213951	0.015582366571149
OCPFDLNE_00429	hypothetical protein	1.81527012306873	0.015896483863829
OCPFDLNE_02750	hypothetical protein	1.90354217075873	0.016880535530703
OCPFDLNE_02456	hypothetical protein	1.44333243679849	0.019211486085873
OCPFDLNE_02416	Intracellular proteinase	0.797465160453712	0.019621311108591
OCPFDLNE_02351	Transcriptional regulator Spx	0.815106023263854	0.020329884684461
OCPFDLNE_01777	YihY/virulence factor BrkB family protein (Fragment)	1.08442167947888	0.020993361506687
OCPFDLNE_02228	hypothetical protein	0.927620440339819	0.02154749260582
OCPFDLNE_02146	Chaperonin	1.04253373078273	0.021639425147847
OCPFDLNE_02736	Arginine--tRNA ligase	1.0224731084857	0.022746545846781
OCPFDLNE_02931	Excinuclease ABC subunit A	0.822136493128384	0.022746545846781
OCPFDLNE_00045	Carbamate kinase	1.64242456047454	0.023457789893631
OCPFDLNE_02780	hypothetical protein	0.89531630494609	0.02443896781049
OCPFDLNE_00354	hypothetical protein	1.85917015016606	0.02496941805028
OCPFDLNE_01249	Cobalt ABC transporter substrate-binding protein CbiN	2.56256925221123	0.025994752929493
OCPFDLNE_02800	hypothetical protein	1.3876898981745	0.026374904723452
OCPFDLNE_02815	hypothetical protein	1.33944152722345	0.027237105219526
OCPFDLNE_02781	Kappa-carrageenase	0.961132706181077	0.027918223869643
OCPFDLNE_02893	NADH dehydrogenase-like protein YjlD	0.734034355008892	0.027918223869643
OCPFDLNE_02349	Competence protein CoiA	1.32288479935101	0.02835031083523
OCPFDLNE_03031	Trigger enzyme beta-glucoside-specific phosphotransferase system EIIBCA component	0.897149510446128	0.029332278166488
OCPFDLNE_00952	C4-dicarboxylic acid transporter DauA	1.98115856607425	0.029461367279864
OCPFDLNE_00272	RNA-splicing ligase RtcB, repairs tRNA damage	2.14697356940759	0.029694087973515
OCPFDLNE_01115	Pyruvate dehydrogenase alpha subunit	0.774680907387623	0.030394399110977
OCPFDLNE_02778	Phage tail tape measure protein, TP901 family, core region	0.720779126679217	0.031363693099508
OCPFDLNE_02073	PTS system mannose-specific transporter subunits IIA	1.80738786021396	0.031687730842437
OCPFDLNE_02905	Ascorbate-specific phosphotransferase system enzyme IIB component	1.13237863106142	0.032773631324722
OCPFDLNE_00841	2-hydroxyisocaproyl-CoA dehydratase activator	0.642486050332417	0.032973649028134
OCPFDLNE_02567	Triose-phosphate isomerase	0.791352655110769	0.033034463131907
OCPFDLNE_02790	Phage minor capsid protein 2	0.694030885942019	0.033390463523319
OCPFDLNE_03069	N-acyl-L-amino acid amidohydrolase	1.9503683365313	0.034042243463968
OCPFDLNE_03045	Beta-glucoside-specific phosphotransferase enzyme II ABC component	1.17541598747722	0.035263470006436
OCPFDLNE_01188	Propanediol utilization microcompartment protein PduU	1.31324414191184	0.036048473935401
OCPFDLNE_02745	Dipeptide-binding protein DppE	0.779450180823438	0.036529520946896
OCPFDLNE_01611	Dephospho-CoA kinase	1.09641816908389	0.036939737525911
OCPFDLNE_02459	Glutamate decarboxylase beta	0.766947033763714	0.037020121186456
OCPFDLNE_02179	hypothetical protein	1.81218414807818	0.03818394662914
OCPFDLNE_02703	ATP synthase epsilon chain	0.715586627592863	0.039243472726979
OCPFDLNE_02767	hypothetical protein	1.03912880157596	0.039243472726979
OCPFDLNE_02841	HTH-type transcriptional regulator AdhR	1.33998710167637	0.039309995914445
OCPFDLNE_01121	hypothetical protein	0.68382124373096	0.03994821984021
OCPFDLNE_02313	Ribonucleotide reductase-associated flavodoxin	0.786702162078795	0.040258115827941
OCPFDLNE_02779	hypothetical protein	1.04599157123781	0.040850810525296
OCPFDLNE_02319	Predicted dehydrogenase	1.03286004064456	0.041814267670327
OCPFDLNE_02794	hypothetical protein	1.13332473709048	0.042025189070336
OCPFDLNE_02183	hypothetical protein	0.963728595328194	0.043301421420835
OCPFDLNE_02789	hypothetical protein	0.7555580165538	0.045465303487108
OCPFDLNE_01178	HTH-type transcriptional regulator AdhR	1.21532453624887	0.047669519844039
OCPFDLNE_00139	Putative cyclic-di-GMP phosphodiesterase YjcC	0.808250951453566	0.049334410440332

## Sheet: T3_10min
Upregulated genes at T3(10 min) 200 MPa treatment in L. monocytogenes RO15						Downregulated genes at T3(10 min) 200 MPa treatment in L. monocytogenes RO15
Locus_tag	Product	log2FoldChange	padj			Locus_tag	Product	log2FoldChange	padj
OCPFDLNE_02570	Putative transcriptional regulator CggR	2.72309749038718	8.15335205608611E-58			OCPFDLNE_01925	Manganese transport system ATP-binding protein MntB	-1.72640286511986	2.33529156508548E-25
OCPFDLNE_01680	Bifunctional acetaldehyde-CoA/alcohol dehydrogenase	2.41593888847668	6.24815939994577E-48			OCPFDLNE_00589	Invasion associated secreted endopeptidase	-1.37419516983225	2.42433058707333E-16
OCPFDLNE_02938	Cellobiose-specific phosphotransferase enzyme IIB component	2.33972310979942	2.27640613288025E-32			OCPFDLNE_00221	Cell division protein DivIC	-2.05820446630118	2.31359170815166E-15
OCPFDLNE_02928	Universal stress protein UspA	2.21828470584103	4.67453865570447E-32			OCPFDLNE_01882	Acyl carrier protein (Fragment)	-1.9948752998801	1.46665053475741E-13
OCPFDLNE_02919	Sugar-phosphate dehydrogenase	2.41711634358043	4.88836184806686E-32			OCPFDLNE_01105	Molybdopterin molybdenumtransferase MoeA	-2.18154098094016	4.55209579054233E-13
OCPFDLNE_00514	Universal stress protein UspA	2.03511719984172	5.79242906030452E-30			OCPFDLNE_00943	mRNA interferase	-2.11371227147755	9.90208261080326E-12
OCPFDLNE_02918	D-arabitol-phosphate dehydrogenase	2.44624227432034	2.84442224115494E-29			OCPFDLNE_02024	Two-component system response regulator ResD	-1.68888922798787	1.42003539214586E-11
OCPFDLNE_01058	ATP-dependent Clp protease ATP-binding subunit ClpE	1.75072076982809	2.0624278390547E-27			OCPFDLNE_02284	hypothetical protein	-3.85972371574293	1.7758823112096E-11
OCPFDLNE_01792	Oligo-beta-mannoside-specific phosphotransferase enzyme IIB component	2.19412565741147	2.24155446384227E-25			OCPFDLNE_02681	Cell division ABC transporter ATP-binding protein FtsE	-1.71069729979555	6.38564650175617E-11
OCPFDLNE_00451	Internalin B	1.64601779716769	1.7226802103248E-24			OCPFDLNE_02096	Cell division initiation protein DivIVA	-1.91187443981492	7.94597411245969E-11
OCPFDLNE_02239	Serine-aspartate repeat-containing protein F	1.66417672375925	5.45019434654465E-24			OCPFDLNE_02714	Serine hydroxymethyltransferase	-1.70067897827113	1.11645772620907E-10
OCPFDLNE_00980	Lincomycin resistance ABC-F type ribosomal protection protein	2.21365490774741	5.09009821826344E-23			OCPFDLNE_00942	EndoA inhibitor	-1.37383588248999	2.31567424975689E-10
OCPFDLNE_02922	Mannitol-specific phosphotransferase enzyme IIA component	2.10930482098249	6.79799129888934E-23			OCPFDLNE_02014	Small subunit ribosomal protein S1	-1.26486153898258	2.8965344638302E-10
OCPFDLNE_00056	Accessory transcriptional regulator protein C	1.90386141532562	6.2503867998895E-22			OCPFDLNE_00370	Protein-lysine deacetylase	-2.31701865687544	1.36899848847E-09
OCPFDLNE_02920	PTS system galactitol-specific transporter subunit IIC	2.36198620708792	1.25228525302344E-20			OCPFDLNE_02013	Ribosome biogenesis GTPase Der	-1.44143743595325	4.5929660235441E-09
OCPFDLNE_01131	hypothetical protein	1.93793696060382	2.22213103971854E-20			OCPFDLNE_01953	HTH-type transcriptional regulator MntR	-1.76947195762183	5.62680113840717E-09
OCPFDLNE_01791	Lichenan-specific phosphotransferase enzyme IIA component	1.88592580530444	4.36363781813888E-18			OCPFDLNE_01952	Formate--tetrahydrofolate ligase	-1.33491645633567	6.17425868794389E-09
OCPFDLNE_00921	DEAD-box ATP-dependent RNA helicase CshA	1.55709499420342	5.96382469495018E-18			OCPFDLNE_02660	DNA-binding transcriptional activator PspC	-1.26100325841251	7.25219675599933E-09
OCPFDLNE_01016	N-acetylglucosamine-6-phosphate deacetylase	1.61928536339483	7.39825360274454E-18			OCPFDLNE_00880	Methylglyoxal reductase (NADPH-dependent)	-1.62740448644145	1.2970467516348E-08
OCPFDLNE_02915	Transketolase	1.85423589756456	1.3121775039308E-17			OCPFDLNE_01395	Glycine cleavage system aminomethyltransferase GcvT	-1.16326796043094	1.2970467516348E-08
OCPFDLNE_02923	Transcriptional regulator MtlR	1.54165712559368	1.40548124373793E-17			OCPFDLNE_02948	hypothetical protein	-1.13789390356394	3.51105005811338E-08
OCPFDLNE_00287	ArgE/DapE family deacylase	1.63488440975875	2.23110676815315E-17			OCPFDLNE_00200	Septation protein spoVG	-1.16221657427106	3.5302150656403E-08
OCPFDLNE_01208	ATP/cobalamin adenosyltransferase	2.06156176780375	3.75874172192357E-17			OCPFDLNE_01954	Cold-shock protein, molecular chaperone, RNA-helicase co-factor CspD	-1.64403119216721	4.28035533981933E-08
OCPFDLNE_01024	Predicted dithiol-disulfide isomerase	1.53510907666948	6.43322021003505E-17			OCPFDLNE_01436	Putative sugar uptake ABC transporter, substrate-binding protein surface lipoprotein CD4+ T cell-stimulating antigen	-0.986063742526752	5.28346736372711E-08
OCPFDLNE_01301	Alpha-phosphotrehalase	1.55577236378817	6.49099881268E-17			OCPFDLNE_00369	Putative glycerol transporter	-1.36895665706205	5.41647229159741E-08
OCPFDLNE_00633	Multifunctional acyl-CoA thioesterase I and protease I and lysophospholipase L1	1.56264549353163	9.20959250831768E-17			OCPFDLNE_00476	hypothetical protein	-1.12005971163198	7.58552794197023E-08
OCPFDLNE_01210	Propanol dehydrogenase PduQ	2.06479377712606	8.02044307891497E-16			OCPFDLNE_02356	Putative pheromone ABC transporter (Binding protein)	-1.13615464807359	7.83767300341733E-08
OCPFDLNE_01205	Ethanolamine utilization protein EutJ	1.72087903580359	1.99303109664326E-14			OCPFDLNE_01417	Butyrate kinase	-2.1736968532845	9.01377458623882E-08
OCPFDLNE_02569	Glyceraldehyde-3-phosphate dehydrogenase	1.45808932434609	2.30076072918884E-14			OCPFDLNE_00944	RsbT co-antagonist protein RsbRA	-1.24256357146918	1.54341859719103E-07
OCPFDLNE_02584	AP2 domain-containing protein (Fragment)	2.17728033800466	2.44374819000668E-14			OCPFDLNE_01015	hypothetical protein	-1.23193491975955	1.60583409368282E-07
OCPFDLNE_02858	Acetamidase	1.82673403897646	3.11796024808952E-14			OCPFDLNE_00912	Thermostable monoacylglycerol lipase	-2.54561484740619	3.93142979485719E-07
OCPFDLNE_02505	hypothetical protein	1.32992819050431	4.0921382907948E-14			OCPFDLNE_02032	Transcriptional repressor	-1.252649327448	5.48784435241937E-07
OCPFDLNE_02916	Ribulose phosphate epimerase	2.70726715560873	4.626804799413E-14			OCPFDLNE_02383	hypothetical protein	-1.95830294671564	5.64963104590082E-07
OCPFDLNE_02929	Putative sugar phosphate isomerase YwlF	1.78336038705466	1.14699627443548E-13			OCPFDLNE_02658	Putative membrane protein YvlD	-1.99150103717771	7.78699404574281E-07
OCPFDLNE_02917	Ribose 5-phosphate isomerase RpiB	2.44077584829352	1.46665053475741E-13			OCPFDLNE_02010	Bacterial nucleoid protein Hbs	-0.900692260905147	8.16738503259918E-07
OCPFDLNE_02921	Galactitol-specific phosphotransferase enzyme IIB component	2.08401640821045	1.66145860186384E-13			OCPFDLNE_00300	hypothetical protein	-1.18515101640626	1.21984184162268E-06
OCPFDLNE_02914	Ribulose-phosphate 3-epimerase	2.03282044359155	2.84268247380094E-13			OCPFDLNE_00885	Fructose-bisphosphatase class III	-1.07894564614726	1.2245143721996E-06
OCPFDLNE_01209	CoA-dependent propionaldehyde dehydrogenase	1.82846161368986	6.00973404668749E-13			OCPFDLNE_02680	Cell division protein FtsX	-1.51642343881147	1.56918170317399E-06
OCPFDLNE_00450	Truncated internalin A	1.17267373161119	1.15971904561786E-12			OCPFDLNE_01430	hypothetical protein	-1.82835151050665	2.03591524627462E-06
OCPFDLNE_00409	hypothetical protein	1.51969247907366	2.13709547899516E-12			OCPFDLNE_01286	hypothetical protein	-1.03496435173625	2.48055260370799E-06
OCPFDLNE_01202	Carbon dioxide-concentrating mechanism protein CcmK	1.74434752744463	2.37731132334997E-12			OCPFDLNE_00412	hypothetical protein	-3.35927251468428	2.49645182494545E-06
OCPFDLNE_01387	hypothetical protein	1.63635492073288	7.35641614470746E-12			OCPFDLNE_01424	6-phosphogluconate dehydrogenase, decarboxylating	-1.12347061144033	2.58954110702324E-06
OCPFDLNE_01304	hypothetical protein	1.50500826809906	8.13267859546026E-12			OCPFDLNE_02679	Putative cell wall-associated DL-endopeptidase peptidoglycan lytic protein P45	-1.12541109098482	3.22206320686351E-06
OCPFDLNE_02074	Fructosamine deglycase frlB	2.48138023234124	1.73248384426167E-11			OCPFDLNE_01997	IDEAL domain-containing protein	-2.16705870599179	3.48476705454155E-06
OCPFDLNE_01238	Cobalamin biosynthesis protein CbiD (Fragment)	2.07950020084416	2.48362943297943E-11			OCPFDLNE_02119	Cell division/cell wall cluster transcriptional repressor MraZ	-1.41774534670508	3.72145500900602E-06
OCPFDLNE_00309	PhoP family transcriptional regulator	1.47507720454479	2.5823566943708E-11			OCPFDLNE_01411	Cold shock protein CspC	-1.08761926718325	6.44918941754494E-06
OCPFDLNE_01204	Phosphate propanoyltransferase	2.0458006103217	2.92317585903872E-11			OCPFDLNE_01658	Predicted small secreted protein	-1.16505763319677	9.03082366780548E-06
OCPFDLNE_00057	Accessory transcriptional regulator protein A	1.65159958072273	5.10009178667625E-11			OCPFDLNE_00201	Septation protein spoVG	-1.393500824193	1.16118099536015E-05
OCPFDLNE_02953	Phosphoenolpyruvate-dihydroxyacetone phosphotransferase, ADP-binding subunit DhaL	1.09050920010055	1.49048757007484E-10			OCPFDLNE_02009	GTP cyclohydrolase I FolE	-2.3523607986523	1.24586123537006E-05
OCPFDLNE_01198	Propanediol dehydratase medium subunit PduD	1.53887653575921	1.5209548031829E-10			OCPFDLNE_02372	Uroporphyrinogen decarboxylase	-1.70457337189176	1.31164642597369E-05
OCPFDLNE_01200	Propanediol dehydratase reactivation factor large subunit	1.49496540987503	1.70163274169874E-10			OCPFDLNE_01904	YicC-like family, N-terminal region	-2.43687365710808	1.42107104440731E-05
OCPFDLNE_01211	Glycerol uptake facilitator	2.15691371745705	2.3103252086512E-10			OCPFDLNE_02696	Cell wall-binding protein YocH	-1.9133519586742	1.4368079809869E-05
OCPFDLNE_01201	Propanediol utilization diol dehydratase-reactivating factor small chain	2.0809204074885	2.32517560319912E-10			OCPFDLNE_00457	Penicillin-binding transpeptidase domain-containing protein (Fragment)	-1.38191846825687	1.49413633388295E-05
OCPFDLNE_02144	Choloylglycine hydrolase	1.23743450635662	4.36047162037987E-10			OCPFDLNE_00838	Transcriptional regulatory protein DagR	-2.27562680376513	1.78804139887219E-05
OCPFDLNE_02685	Ribosome hibernation promoting factor	1.48746411307399	4.4029341065411E-10			OCPFDLNE_01322	Type I DNA topoisomerase	-1.08093953098222	1.94361040435353E-05
OCPFDLNE_02771	AP2 domain-containing protein (Fragment)	1.8061276705803	4.6277808731095E-10			OCPFDLNE_01332	CoA-binding domain-containing protein	-1.11993961901355	2.38130973403827E-05
OCPFDLNE_02906	Ascorbate-specific phosphotransferase enzyme IIA component	2.14432384184869	6.93725601867767E-10			OCPFDLNE_01300	Trehalose operon transcriptional repressor	-2.09378766419825	2.86558776049037E-05
OCPFDLNE_00214	L-lactate dehydrogenase	1.04447697440416	1.16946282243585E-09			OCPFDLNE_01440	Antilisterial bacteriocin subtilosin biosynthesis protein AlbE	-1.46560501047284	3.12070697592701E-05
OCPFDLNE_01245	Uroporphyrinogen-III C-methyltransferase	2.26200868086305	1.18544578325053E-09			OCPFDLNE_02481	Glucose-6-phosphate isomerase	-0.958372913451218	3.12070697592701E-05
OCPFDLNE_02857	Methyltransferase	1.75092420044248	1.18544578325053E-09			OCPFDLNE_01261	Glutamyl aminopeptidase	-1.38159000708455	3.42286237350295E-05
OCPFDLNE_02748	Bifunctional dihydrofolate reductase-thymidylate synthase	1.22707234395335	1.36899848847E-09			OCPFDLNE_02692	Transcriptional regulator ywtF	-2.07904526158522	3.42286237350295E-05
OCPFDLNE_01234	ECF transporter S component	1.32754233310825	1.60909054593858E-09			OCPFDLNE_02401	Acetoin transport repressor	-1.70647620366299	4.0437060993029E-05
OCPFDLNE_02952	Phosphoenolpyruvate-dihydroxyacetone phosphotransferase dihydroxyacetone binding subunit DhaK	1.26595416003504	1.87179739074308E-09			OCPFDLNE_00567	NADP-specific glutamate dehydrogenase	-1.68498452581074	5.4114036353193E-05
OCPFDLNE_00204	Listeriolysin positive regulatory factor A	1.88871112377935	2.06851600737305E-09			OCPFDLNE_02379	Foldase protein PrsA	-0.895119605178398	5.76398408532785E-05
OCPFDLNE_01017	Glucosamine-6-phosphate deaminase	1.41294758963562	2.42012661235047E-09			OCPFDLNE_01396	Aminomethyl-transferring glycine dehydrogenase subunit GcvPA	-0.743913244853337	5.76803042999476E-05
OCPFDLNE_00632	N-acetyltransferase	1.40479925917154	3.55041197541241E-09			OCPFDLNE_02524	SUF system FeS assembly ATPase	-1.01534283091166	5.98460057166242E-05
OCPFDLNE_02075	Glucosamine 6-phosphate synthetase, contains amidotransferase and phosphosugar isomerase domains	2.45323842249744	4.24953559355794E-09			OCPFDLNE_03075	Phosphoserine aminotransferase	-2.34267205189724	6.67541055404585E-05
OCPFDLNE_00634	YkoS	1.44940894153071	7.50254262827748E-09			OCPFDLNE_03001	Transaldolase	-0.882328691695158	7.397092813845E-05
OCPFDLNE_02303	Phosphomannose isomerase	2.08696968596178	7.50254262827748E-09			OCPFDLNE_02838	Iron-sulfur cluster carrier protein	-1.42196288782045	7.474760477595E-05
OCPFDLNE_02422	5-amino-6-(5-phospho-D-ribitylamino)uracil phosphatase YitU	1.19060405842812	8.10558118431182E-09			OCPFDLNE_01951	Putative ABC transporter, membrane domain and ATP-binding protein	-1.1187066560394	8.5243498008803E-05
OCPFDLNE_00005	DNA replication and repair protein RecF	1.39169742705618	8.52232952760852E-09			OCPFDLNE_00612	hypothetical protein	-2.65277983261551	8.55896507866322E-05
OCPFDLNE_01755	Glycerate dehydrogenase	1.1406827283427	8.88068019373093E-09			OCPFDLNE_00196	Transcriptional regulator of the purine biosynthesis operon	-1.49068482250073	9.87497012501571E-05
OCPFDLNE_02583	Cro/C1-type-helix-turn-helix domain-containing protein	2.41374060330665	9.60356516380374E-09			OCPFDLNE_01280	Conserved protein YslB	-2.9212687641094	0.000107234883742
OCPFDLNE_01203	Propanediol utilization microcompartment protein PduA	1.6257142709506	1.218902169798E-08			OCPFDLNE_02243	hypothetical protein	-0.930980859358423	0.000110580095878
OCPFDLNE_02402	Methylated-DNA--protein-cysteine S-methyltransferase	1.65480597367031	1.28900890597758E-08			OCPFDLNE_00112	ChiB	-0.900889862932754	0.000136176211576
OCPFDLNE_00141	Divergent 4fe-4s mono-cluster	1.37870361092034	1.6116906477565E-08			OCPFDLNE_02149	Redox-sensing transcriptional repressor Rex	-0.924970434041988	0.000141682867987
OCPFDLNE_01199	Propanediol dehydratase small subunit PduE	1.52302969171407	2.01937204527539E-08			OCPFDLNE_00108	hypothetical protein	-2.09742671700526	0.000149518316499
OCPFDLNE_03078	hypothetical protein	1.15599447644876	2.93015473889654E-08			OCPFDLNE_01651	Thioredoxin-like protein ykuU	-1.56242216518454	0.000160551493257
OCPFDLNE_02366	ATP-dependent chaperone ClpB	1.08283990718618	3.00716792930323E-08			OCPFDLNE_03074	D-isomer specific 2-hydroxyacid dehydrogenase NAD-binding	-1.49473545720245	0.000162220102062
OCPFDLNE_02927	HTH-type transcriptional activator RhaS	1.4317628482899	3.5302150656403E-08			OCPFDLNE_01933	hypothetical protein	-1.69960594239897	0.000175771508742
OCPFDLNE_02373	Heme-degrading monooxygenase HmoB	1.77133683196948	9.0623402298641E-08			OCPFDLNE_02418	Cellobiose-specific phosphotransferase enzyme IIA component	-3.71791992293005	0.000248655140087
OCPFDLNE_02279	Maltodextrin transport system permease protein MalC	1.28644029779512	9.09222552563373E-08			OCPFDLNE_00718	Maltose transacetylase (Maltose O-acetyltransferaseacetyltransferase)	-3.1546132648325	0.000285797499529
OCPFDLNE_00202	Bifunctional UDP-N-acetylglucosamine diphosphorylase/glucosamine-1-phosphate N-acetyltransferase GlmU	1.14237639691097	9.53840040829719E-08			OCPFDLNE_01216	Probable transcriptional regulatory protein pdtaR	-1.24121014505131	0.000335794559118
OCPFDLNE_01247	Cobalt-precorrin-2 C-methyltransferase	2.97229544246903	9.53840040829719E-08			OCPFDLNE_01863	50S ribosomal protein L19	-1.38164783942335	0.000361527953346
OCPFDLNE_02333	Limonene hydroxylase	1.2896231641565	9.87181029484677E-08			OCPFDLNE_01072	CBS domain-containing protein YkuL	-1.90332675734823	0.000398506713124
OCPFDLNE_02964	hypothetical protein	1.76370352436909	1.01024703585127E-07			OCPFDLNE_01039	Branched-chain-amino-acid aminotransferase	-1.57138549529655	0.000421264429411
OCPFDLNE_00974	NAD-dependent succinate-semialdehyde dehydrogenase	0.929506522897771	1.4195305155497E-07			OCPFDLNE_01262	RNA methyltransferase	-1.51239080139958	0.000423143739119
OCPFDLNE_01242	Cobalamin biosynthesis protein CbiG	1.7683469554495	1.96046954085726E-07			OCPFDLNE_00138	Bifunctional metallophosphatase/5'-nucleotidase	-0.844852258055424	0.000425183430758
OCPFDLNE_02068	Alpha-acetolactate decarboxylase	1.1784730798222	1.96046954085726E-07			OCPFDLNE_00965	Laac	-1.37222160895903	0.000491861554018
OCPFDLNE_01455	Pyruvate formate-lyase-activating enzyme	1.01926478345825	2.51409367300386E-07			OCPFDLNE_01380	hypothetical protein	-1.29754135135916	0.000824139645171
OCPFDLNE_02926	Glyoxalase	1.43554660350171	3.13708847281601E-07			OCPFDLNE_01381	hypothetical protein	-1.20881379583563	0.000862076669627
OCPFDLNE_01241	Cobalt-precorrin-4 methyltransferase	1.93466509043256	3.40799881750651E-07			OCPFDLNE_00959	Iron chaperone	-2.92479418470469	0.000920319077268
OCPFDLNE_00142	hypothetical protein	1.51339283316059	3.41447647959807E-07			OCPFDLNE_01335	S-ribosylhomocysteine lyase	-1.72083888624965	0.001050448619007
OCPFDLNE_00607	Transcriptional regulator	1.96955613981028	3.68399437502467E-07			OCPFDLNE_01106	Molybdopterin guanine dinucleotide biosynthesis accessory protein MobB	-1.46954572840615	0.001221717576683
OCPFDLNE_01207	Carbon dioxide concentrating mechanism protein CcmL	2.78894063715454	3.98829957645404E-07			OCPFDLNE_00140	Inosine-5'-monophosphate dehydrogenase	-1.34739918188237	0.00137702902077
OCPFDLNE_01197	Propanediol dehydratase large subunit PduC	1.1704302613026	4.05205820667509E-07			OCPFDLNE_02723	50S ribosomal protein L31 type B	-0.797981600657504	0.00137702902077
OCPFDLNE_01240	Precorrin-8W decarboxylase CbiT	2.16733913795177	7.58953822927941E-07			OCPFDLNE_01441	hypothetical protein	-1.11716144681161	0.001664260735893
OCPFDLNE_00374	Fumarate reductase flavoprotein subunit	1.01802391854752	1.02096019648274E-06			OCPFDLNE_02523	Fe-S cluster assembly protein SufD	-0.680998844677483	0.001753005373129
OCPFDLNE_01790	Outer surface protein	1.02949031456064	1.02096019648274E-06			OCPFDLNE_01947	Phosphomannomutase/phosphoglucomutase	-1.48279797990573	0.00185904741994
OCPFDLNE_01302	PTS system trehalose-specific EIIBC component	1.27330382829819	1.03462994733456E-06			OCPFDLNE_01063	PTS HPr component phosphorylation site	-0.825930709270152	0.001880377819705
OCPFDLNE_01628	Universal stress protein UspA	1.00770751997565	1.07523322584675E-06			OCPFDLNE_01425	KDP operon response regulator KdpE	-1.17449268667514	0.002117659427825
OCPFDLNE_01761	YfhP	0.920008012669749	1.10009924806012E-06			OCPFDLNE_02316	hypothetical protein	-2.22524455902254	0.002150211364532
OCPFDLNE_02905	Ascorbate-specific phosphotransferase system enzyme IIB component	1.63527150663883	1.60365642766241E-06			OCPFDLNE_01472	Divalent metal cation transporter MntH	-0.792686917238113	0.002187091763078
OCPFDLNE_02817	DNA-binding domain-containing protein	1.40827779809768	1.62393569258745E-06			OCPFDLNE_02504	Ferredoxin--NADP reductase	-0.987339385817954	0.002210174770693
OCPFDLNE_02112	UDP-diphospho-muramoylpentapeptide beta-N-acetylglucosaminyltransferase	1.52770983150495	1.90206170344549E-06			OCPFDLNE_00899	Translation initiation inhibitor	-2.42735330233683	0.002231559170372
OCPFDLNE_02454	Glucosamine-6-phosphate deaminase	1.12210462890042	2.09814537721648E-06			OCPFDLNE_02348	Oligoendopeptidase F	-0.988496533632974	0.002231559170372
OCPFDLNE_01243	Precorrin methylase	1.73322438765417	2.68044019662757E-06			OCPFDLNE_02949	Signal transduction receptor, cyclic di-AMP binding	-1.02772958641954	0.002231559170372
OCPFDLNE_02892	FMN-binding domain protein	0.875995683521717	3.17984816508737E-06			OCPFDLNE_00565	6-phosphogluconolactonase	-0.779876351620726	0.00223902628843
OCPFDLNE_01868	tRNA (guanine-N(1)-)-methyltransferase	0.868380222118711	3.28249150270663E-06			OCPFDLNE_01583	Transcriptional regulator	-1.44321273409567	0.002276893336606
OCPFDLNE_02218	Phage baseplate upper protein	1.21952220206168	3.51413451564525E-06			OCPFDLNE_02309	MazG nucleotide pyrophosphohydrolase domain	-1.42779766164699	0.0023788732609
OCPFDLNE_00411	hypothetical protein	0.857351548983594	3.51822182299534E-06			OCPFDLNE_01710	Asparagine synthetase glutamine-hydrolyzing 1	-1.40455123786111	0.002457909143947
OCPFDLNE_02749	Alcohol dehydrogenase	0.93142557454607	4.72929117341269E-06			OCPFDLNE_01924	Manganese ABC transporter inner membrane permease protein SitD	-0.62619594838544	0.002461154227774
OCPFDLNE_02078	PTS system mannose-specific EIIAB component	2.23170182673744	5.04779204511039E-06			OCPFDLNE_01232	Major teichoic acid biosynthesis protein C	-1.56305379689402	0.002464867137395
OCPFDLNE_01235	Cobyrinate a,c-diamide synthase	1.42544277297995	5.39921173246639E-06			OCPFDLNE_01903	Guanylate kinase	-1.89379221062515	0.002467998445355
OCPFDLNE_02904	Ascorbate-specific phosphotransferase system enzyme IIC component	1.20839336597289	5.47708751372711E-06			OCPFDLNE_01277	Thioredoxin	-1.06846639211354	0.002545349409466
OCPFDLNE_01246	Sirohydrochlorin cobaltochelatase CbiK	1.9879726242834	6.76503020024234E-06			OCPFDLNE_01890	DAK2 domain fusion protein YloV	-0.990562710345225	0.002553294275305
OCPFDLNE_02568	Phosphoglycerate kinase	0.929299613252854	7.02722324663069E-06			OCPFDLNE_00281	Pyrimidine 5'-nucleotidase YjjG	-1.60090590588241	0.002633427258786
OCPFDLNE_01212	Probable propionate kinase	1.59505822078565	7.69730538959379E-06			OCPFDLNE_01139	hypothetical protein	-0.996009200435299	0.002736083239446
OCPFDLNE_01502	RNA polymerase sigma factor SigA	0.766522023078009	1.0764095389754E-05			OCPFDLNE_01384	Rhomboid protease GluP	-1.19820297276465	0.002765597936804
OCPFDLNE_02292	Crp/Fnr family transcriptional regulator	1.29909821936846	1.08556029302654E-05			OCPFDLNE_01328	Putative acyl-CoA thioesterase YneP	-1.57876116480126	0.00289944634267
OCPFDLNE_02816	hypothetical protein	1.56740293924709	1.11323821546938E-05			OCPFDLNE_01485	Aspartate-semialdehyde dehydrogenase	-1.3511300182633	0.002968000006022
OCPFDLNE_02092	Cold shock protein CspD	1.28161970985987	1.14541749543954E-05			OCPFDLNE_02118	Ribosomal RNA small subunit methyltransferase H	-0.774158083112388	0.003060582546932
OCPFDLNE_00410	hypothetical protein	0.749043454473444	1.23111119948476E-05			OCPFDLNE_00197	Macrolide-specific efflux protein macA	-2.59557542633866	0.003060969524054
OCPFDLNE_02319	Predicted dehydrogenase	1.70582030800162	1.29880228230871E-05			OCPFDLNE_01642	Septation ring formation regulator EzrA	-1.00393620609083	0.003080031611222
OCPFDLNE_02077	PTS system mannose-specific EIIC component	2.5378506339476	1.43460086173931E-05			OCPFDLNE_02753	Pyridoxal phosphate phosphatase YbhA	-2.08558103397792	0.003179991577089
OCPFDLNE_02234	Phage portal protein	1.26521731571732	1.44877305268732E-05			OCPFDLNE_02043	Tellurite resistance protein TelA	-0.610853177736242	0.003535802346933
OCPFDLNE_02390	Arsenate reductase	1.07370472306682	1.5897221149205E-05			OCPFDLNE_01038	Putative acetyl esterase YjcH	-1.59123606772714	0.003701348223059
OCPFDLNE_02809	DNA replication protein DnaD	1.39974492898774	1.5897221149205E-05			OCPFDLNE_01456	Negative transcription regulator padR	-2.58679257246824	0.003768915272801
OCPFDLNE_02277	Maltodextrose utilization protein MalA	0.968689963598231	2.38574403241538E-05			OCPFDLNE_00375	Oxidoreductase, YhhX	-1.18276868083099	0.003937951093884
OCPFDLNE_03031	Trigger enzyme beta-glucoside-specific phosphotransferase system EIIBCA component	1.22164523631015	2.59625979092436E-05			OCPFDLNE_01927	Carboxy-terminal processing protease CtpA	-1.19693696606893	0.003993187691158
OCPFDLNE_01018	hypothetical protein	1.06687706938521	2.77961161224171E-05			OCPFDLNE_00480	Probable dual-specificity RNA methyltransferase RlmN	-1.88325121031226	0.00400169642002
OCPFDLNE_00827	Diacylglycerol kinase catalytic subunit	1.09274379386929	3.12070697592701E-05			OCPFDLNE_01062	hypothetical protein	-1.38417239361383	0.004021147073986
OCPFDLNE_02744	hypothetical protein	1.19651636438796	3.6132250881104E-05			OCPFDLNE_02299	hypothetical protein	-1.52760093257426	0.00414623471969
OCPFDLNE_02939	PTS lactose transporter subunit IIC	0.909564520799068	4.15744897797977E-05			OCPFDLNE_01295	Multidrug resistance protein MdtG	-1.03958707248355	0.004174520423199
OCPFDLNE_02221	hypothetical protein	0.940760587856577	4.27297394512146E-05			OCPFDLNE_03026	hypothetical protein	-0.928946320197427	0.004235057078441
OCPFDLNE_02747	Bifunctional pyrazinamidase/nicotinamidase	0.974346206930965	4.37435846667179E-05			OCPFDLNE_02328	Glyoxalase I/lactoylglutathione lyase	-1.17292676679499	0.004290749893831
OCPFDLNE_01196	Propanediol utilization microcompartment protein PduB	1.27925353237344	5.07054186976256E-05			OCPFDLNE_01150	Ribitol-5-phosphate dehydrogenase	-0.740731995604506	0.004410468559923
OCPFDLNE_00884	Pyruvate-flavodoxin oxidoreductase	0.919040715861484	5.28399006459639E-05			OCPFDLNE_02659	DNA-binding transcriptional activator PspC	-1.02269735641576	0.004793238738994
OCPFDLNE_02459	Glutamate decarboxylase beta	0.882300877706026	5.58667144050585E-05			OCPFDLNE_00969	AI-2 transport protein TqsA	-2.06095495491877	0.005075907500317
OCPFDLNE_02954	PTS system mannnose-specific family transporter subunit IIA	0.936450157313322	6.30027316651259E-05			OCPFDLNE_01515	Phosphate starvation-inducible protein PhoH	-0.848800103019919	0.005218998176038
OCPFDLNE_00446	Mannosylglycerate hydrolase	1.56112526846116	7.19911119631017E-05			OCPFDLNE_02097	Transcription repressor NadR	-3.30911027058809	0.006532226083648
OCPFDLNE_02458	Glutamate gamma-aminobutyrate antiporter	0.889602618660272	7.474760477595E-05			OCPFDLNE_02525	hypothetical protein	-1.07436857230338	0.006837204931887
OCPFDLNE_01206	Propanediol utilization protein PduM	1.77298405201266	7.60396793614009E-05			OCPFDLNE_02701	UDP-N-acetylglucosamine 1-carboxyvinyltransferase	-0.663153476838748	0.006837204931887
OCPFDLNE_00442	PRD/PTS system IIA 2 domain-containing regulatory protein	1.71845397794773	7.84385568937567E-05			OCPFDLNE_01809	Putative oxidoreductase YbdH	-0.955198808251592	0.00693466772316
OCPFDLNE_02810	hypothetical protein	1.31173035146698	8.04300910702363E-05			OCPFDLNE_02376	Purine nucleoside phosphoramidase	-1.18165410623182	0.00723697667588
OCPFDLNE_02391	Putative transporter ydbO	1.76129324612973	8.07794150778724E-05			OCPFDLNE_01939	Fatty acid-binding protein DegV	-0.990837900172252	0.007291447688367
OCPFDLNE_01454	Formate C-acetyltransferase	0.613457255347732	8.67529910885246E-05			OCPFDLNE_01486	Penicillin-binding protein H	-0.773925157214258	0.00762564405054
OCPFDLNE_00970	HTH-type transcriptional repressor YtrA	1.47113593366832	9.87497012501571E-05			OCPFDLNE_02531	hypothetical protein	-1.9669385220848	0.007806185701555
OCPFDLNE_02226	hypothetical protein	1.52093829492767	9.97647550478022E-05			OCPFDLNE_01341	tRNA dimethylallyltransferase	-0.926380075376002	0.008092947530884
OCPFDLNE_01471	hypothetical protein	0.854568651863306	0.000102173846912			OCPFDLNE_01135	Pyruvate carboxylase	-0.607870964868775	0.008378457276758
OCPFDLNE_02798	hypothetical protein	1.42739255577105	0.00010696722103			OCPFDLNE_00721	Putative transporter subunit	-1.58183521215699	0.008510099197734
OCPFDLNE_01244	Cobalt-precorrin-6A reductase CbiJ	1.63317171962426	0.000112596791143			OCPFDLNE_01576	Post-transcriptional regulator ComN	-1.55062324670288	0.008510099197734
OCPFDLNE_02105	RNA-binding protein S4	1.12827408746397	0.000118897043088			OCPFDLNE_01590	50S ribosomal protein L21	-0.71810847780156	0.008539201155859
OCPFDLNE_01989	Glycoside transferase	1.31300453162599	0.000131204008247			OCPFDLNE_02306	Regulator of sulfur assimilation CysL, activates cysJI expression	-1.97038462331388	0.008624915382384
OCPFDLNE_01239	Synthesis of vitamin b12 adenosyl cobalamide	2.01431341393574	0.000160551493257			OCPFDLNE_00190	Cell wall-binding protein YocH	-1.15918337649651	0.008787745556627
OCPFDLNE_01574	YrvD	0.878593916935869	0.000161234230149			OCPFDLNE_01666	Aminoacyl-histidine dipeptidase	-0.654028869805971	0.009150711430488
OCPFDLNE_02040	ABC transporter (ATP-binding protein)	1.89945171897215	0.000164098624299			OCPFDLNE_00532	ATP synthase subunit alpha	-1.54611152773136	0.009583202990181
OCPFDLNE_02802	hypothetical protein	1.5227339615333	0.000175771508742			OCPFDLNE_00881	Winged helix DNA-binding domain-containing protein	-3.21458300482001	0.009713606002797
OCPFDLNE_02278	Maltodextrin transport system permease protein mdxG	1.10774993719288	0.000183472683414			OCPFDLNE_01022	Listeria epitope LemA	-0.946072096306244	0.009713606002797
OCPFDLNE_01251	Cobalt import ATP-binding protein CbiO	1.73670780755914	0.000226416102238			OCPFDLNE_01780	Methionine aminopeptidase	-1.03423190768978	0.009713606002797
OCPFDLNE_02903	Phosphotriesterase	1.10067640702246	0.000247934510168			OCPFDLNE_01820	hypothetical protein	-1.78849095522383	0.009713606002797
OCPFDLNE_02790	Phage minor capsid protein 2	0.893427151609856	0.000250451207151			OCPFDLNE_00222	RNA binding protein, contains ribosomal protein S1 domain	-1.11052294070315	0.00987163534116
OCPFDLNE_00972	Transcription activator	0.922497268709676	0.000352884874218			OCPFDLNE_00910	D-alanine--D-alanine ligase	-1.8829873834954	0.009893736218131
OCPFDLNE_01248	Cobalamin biosynthesis protein CbiM	1.94185470514834	0.000361179618463			OCPFDLNE_01081	Copper homeostasis protein CutC	-2.23196763224148	0.009985246153382
OCPFDLNE_02770	Cro/C1-type-helix-turn-helix domain-containing protein	2.46906342514457	0.000365370555826			OCPFDLNE_02336	Putative HTH-type transcriptional regulator YxbF	-1.92761182888505	0.011798377794865
OCPFDLNE_00587	Phospholipase/carboxylesterase	0.8581137641589	0.000390768605291			OCPFDLNE_01023	Protease HtpX homolog	-0.842198888973777	0.012105349773246
OCPFDLNE_02543	Glutamate decarboxylase beta	0.681300016185659	0.000484733173831			OCPFDLNE_03048	Partition protein ParB homolg	-0.628806988852858	0.012143120004428
OCPFDLNE_02335	Cyclopentanol dehydrogenase	1.224059010699	0.000505700527325			OCPFDLNE_00832	hypothetical protein	-1.54301217117029	0.012671668251214
OCPFDLNE_01031	D-alanine esterification of lipoteichoic acid and wall teichoic acid	0.654314045611563	0.000543260092816			OCPFDLNE_01857	Exodeoxyribonuclease ExoA	-0.952782707582851	0.012671668251214
OCPFDLNE_02231	Minor capsid protein E	0.94181613086509	0.000575475242767			OCPFDLNE_02370	hypothetical protein	-0.950921813419374	0.012671668251214
OCPFDLNE_02387	Putative ABC transporter ATP-binding protein YxlF	1.77887094063097	0.000647361304289			OCPFDLNE_02732	Lipid kinase	-1.00962925614694	0.012800838390342
OCPFDLNE_02426	ATP-dependent helicase/nuclease subunit A	0.79938943170265	0.000653578877652			OCPFDLNE_00983	Type I pantothenate kinase	-0.939522672619086	0.013447434000648
OCPFDLNE_02425	4-hydroxyphenylacetate degradation bifunctional isomerase/decarboxylase	1.33837529347137	0.000737350561469			OCPFDLNE_01643	Free methionine-R-sulfoxide reductase	-2.18079095041355	0.013484609806225
OCPFDLNE_01236	Cobalamin biosynthesis protein CobD	1.32606013040295	0.000777094247178			OCPFDLNE_01155	Nicotinate phosphoribosyltransferase	-0.860923065163341	0.01350800203049
OCPFDLNE_02349	Competence protein CoiA	1.8653999182371	0.000800130875503			OCPFDLNE_02894	NusG domain II-containing protein	-1.20596659113682	0.013588464660636
OCPFDLNE_00395	AraC family transcriptional regulator	0.629629585711534	0.000848089545829			OCPFDLNE_02522	Cysteine desulfurase	-0.628423634004574	0.013648468687422
OCPFDLNE_00971	Clp protease ClpA	1.10534792787498	0.000875937498749			OCPFDLNE_00227	Cysteine synthase A	-1.04463388582778	0.013785178835501
OCPFDLNE_02778	Phage tail tape measure protein, TP901 family, core region	0.704451418792285	0.000877153477146			OCPFDLNE_00367	D-erythrulose kinase	-0.60531043214264	0.014038979157384
OCPFDLNE_02799	hypothetical protein	1.23440670925441	0.000893912330501			OCPFDLNE_01529	DNA polymerase III subunit delta	-1.79145156027345	0.014064444393957
OCPFDLNE_01179	HTH-type transcriptional regulator AdhR	1.69389699221374	0.000907910159821			OCPFDLNE_01605	Glutamyl-tRNA reductase	-0.964411489834581	0.014593527489767
OCPFDLNE_00288	Putative transcriptional regulators	1.29782954645971	0.000932643845716			OCPFDLNE_01891	Asp23/Gls24 family envelope stress response protein (Fragment)	-1.62838919751237	0.014955659976237
OCPFDLNE_02142	hypothetical protein	1.44713931183747	0.000934872616331			OCPFDLNE_00708	hypothetical protein	-1.06017310132716	0.015361104866452
OCPFDLNE_00301	Class III anaerobic ribonucleoside-triphosphate reductase catalytic subunit	0.938733926641307	0.001024123247453			OCPFDLNE_01559	Predicted dienelactone hydrolase	-1.30388975860786	0.015500790203884
OCPFDLNE_02455	Cof subfamily of IIB subfamily of haloacid dehalogenase superfamily/HAD-superfamily hydrolase, subfamily IIB	1.06956401850291	0.001049965804435			OCPFDLNE_01672	hypothetical protein	-2.60005578832945	0.015585527724332
OCPFDLNE_02801	Single-stranded DNA-binding protein 3	1.15989936836388	0.001161821531273			OCPFDLNE_02874	30S ribosomal protein S14 type Z	-1.14023373471058	0.015851140651943
OCPFDLNE_01765	Putative CDP-abequose synthase	0.741083438230571	0.001187593595856			OCPFDLNE_01781	Short-chain flavodoxin	-2.14535380550896	0.01623884356947
OCPFDLNE_01906	hypothetical protein	0.813565273365421	0.001214173206983			OCPFDLNE_01509	hypothetical protein	-2.58876008112868	0.016610728003112
OCPFDLNE_00004	RNA binding protein involved in ribosome maturation	1.22248857636834	0.001217579351978			OCPFDLNE_02937	Potassium-transporting ATPase potassium-binding subunit	-1.65522634800508	0.017173798939714
OCPFDLNE_02176	hypothetical protein	1.61170650232939	0.001260225002821			OCPFDLNE_00167	DNA polymerase III clamp loader delta' subunit	-0.618097152902206	0.017620812108926
OCPFDLNE_02768	hypothetical protein	1.80387614244782	0.001313664355902			OCPFDLNE_00223	Bifunctional tRNA lysidine(34) synthetase TilS/hypoxanthine phosphoribosyltransferase HprT	-0.791040706118799	0.017873343198451
OCPFDLNE_02776	hypothetical protein	0.773091467459688	0.001350834944032			OCPFDLNE_00061	Adenylosuccinate synthetase	-1.10757978173926	0.01948048758023
OCPFDLNE_01609	Replicative DNA helicase loader DnaB	0.816285183726156	0.001351008393722			OCPFDLNE_01592	Site-determining protein	-1.32945707021371	0.019605245059082
OCPFDLNE_01121	hypothetical protein	0.846925039101656	0.001355561901573			OCPFDLNE_02713	Uracil phosphoribosyltransferase	-1.18298859550829	0.019605245059082
OCPFDLNE_00006	DNA gyrase subunit B	0.675580841537435	0.001482810298433			OCPFDLNE_00166	RsbT co-antagonist protein RsbRD	-1.19758017097741	0.019715727985401
OCPFDLNE_01993	Keto-acid formate acetyltransferase	0.665107147917682	0.001514189134807			OCPFDLNE_02021	Riboflavin ECF transporter S component FmnP	-1.51197972137142	0.019715727985401
OCPFDLNE_01237	Cobalt-precorrin-8 methylmutase	1.55378177798356	0.001592795542731			OCPFDLNE_03041	PTS sugar transporter subunit IIC	-1.14560612872371	0.019792827163123
OCPFDLNE_02215	Peptidoglycan L-alanyl-D-glutamate endopeptidase CwlK	1.01595021465769	0.001592795542731			OCPFDLNE_01376	Riboflavin biosynthesis protein RibF	-0.941640621116656	0.01994286784653
OCPFDLNE_02076	PTS system mannose-specific transporter subunit IID	2.24419955060407	0.001677952194225			OCPFDLNE_01578	Queuine tRNA-ribosyltransferase	-0.987621407866628	0.01994286784653
OCPFDLNE_02788	Lactobacillus delbrueckii phage mv4 main capsid protein	0.73480854308807	0.001971632087082			OCPFDLNE_00459	Transcription regulatory protein MsrR	-0.705559213874864	0.022119726544413
OCPFDLNE_02782	Ig domain-containing protein	0.838355482643224	0.00208282683108			OCPFDLNE_00905	hypothetical protein	-1.32058149735429	0.023475272156635
OCPFDLNE_02924	hypothetical protein	0.794279404589104	0.002117659427825			OCPFDLNE_01067	hypothetical protein	-1.48724318163445	0.023708749713651
OCPFDLNE_02456	hypothetical protein	1.92850927593261	0.002163381848777			OCPFDLNE_01655	hypothetical protein	-0.770692996946591	0.023711604767536
OCPFDLNE_02805	DNA-packaging protein	1.69016065956324	0.002167054017579			OCPFDLNE_00107	Regulator of the mannose operon, ManO	-1.11233203374058	0.023980974790694
OCPFDLNE_01988	Hypothetical sensory transduction histidine kinase	1.10311106323516	0.002334972928007			OCPFDLNE_01134	Cell cycle protein FtsW	-1.25218917605915	0.024025180526823
OCPFDLNE_02108	YggS family pyridoxal phosphate-dependent enzyme (Fragment)	0.725571073713937	0.00252954398483			OCPFDLNE_01767	Antibiotic resistance protein VanZ	-1.51898683123616	0.024025180526823
OCPFDLNE_02038	HTH-type transcriptional regulator RutR	2.09122774606385	0.002545349409466			OCPFDLNE_02008	Heptaprenyl diphosphate synthase component I	-1.08556940477672	0.024025180526823
OCPFDLNE_02079	Mannosyl-D-glycerate transport/metabolism system repressor MngR	2.21137823434962	0.002545420351759			OCPFDLNE_01129	Inositol monophosphatase	-1.02405803938414	0.025072837869527
OCPFDLNE_02228	hypothetical protein	0.897852228026613	0.002559773585114			OCPFDLNE_02156	hypothetical protein	-1.46835537544681	0.025072837869527
OCPFDLNE_02804	hypothetical protein	1.20630999769174	0.002739238913785			OCPFDLNE_01647	3-deoxy-D-arabino-heptulosonate 7-phosphate synthase chorismate mutase	-1.42800315433346	0.025433116043927
OCPFDLNE_02145	60 kDa chaperonin	0.664819945573011	0.002765597936804			OCPFDLNE_01432	Sulfurtransferase	-1.33660436917539	0.025861717649665
OCPFDLNE_02807	DUF1642 domain-containing protein (Fragment)	0.972688026231481	0.002825557860265			OCPFDLNE_00937	UPF0699 transmembrane protein ydbS	-1.96792851513721	0.026324306968705
OCPFDLNE_02779	hypothetical protein	1.47862049800575	0.002841575146765			OCPFDLNE_02361	3-oxoacyl-ACP synthase	-0.741519568418866	0.026599436672986
OCPFDLNE_01117	Dihydrolipoyllysine-residue acetyltransferase component of pyruvate dehydrogenase complex	0.691669066414804	0.003217673369709			OCPFDLNE_01263	hypothetical protein	-0.888896196357709	0.026732220111111
OCPFDLNE_03045	Beta-glucoside-specific phosphotransferase enzyme II ABC component	1.41671172842563	0.003381425729204			OCPFDLNE_01004	Iron-sulphur cluster biosynthesis	-0.60441377310705	0.026785618997442
OCPFDLNE_02453	HdeD family acid-resistance protein (Fragment)	0.738959820802323	0.003483905733413			OCPFDLNE_01360	Uridylate kinase	-0.970213819369419	0.026916407431911
OCPFDLNE_01626	Metallopeptidase	0.687327815772943	0.003672961961519			OCPFDLNE_00544	Hydantoin utilization protein C	-1.10699883620666	0.027244407333577
OCPFDLNE_02796	Phage transcriptional regulator	0.961958208480537	0.003781946991412			OCPFDLNE_02011	Tyrosine-protein phosphatase	-1.15755426366701	0.027244407333577
OCPFDLNE_02567	Triose-phosphate isomerase	0.616463781087935	0.00400169642002			OCPFDLNE_00415	ATPase	-1.08385282442274	0.028017925892683
OCPFDLNE_02039	ABC transporter permease	1.30000645955917	0.004021147073986			OCPFDLNE_01973	Pyridoxal phosphate-dependent aminotransferase	-0.978075779321389	0.028405359553852
OCPFDLNE_02232	hypothetical protein	1.16156289354272	0.0047222218426			OCPFDLNE_02273	Phosphoglucosamine mutase	-0.766473726697656	0.02884970484642
OCPFDLNE_01055	hypothetical protein	0.714292990127302	0.005154516000351			OCPFDLNE_00710	YozB	-1.4409901806682	0.028977972380079
OCPFDLNE_01521	Molecular chaperone DnaK	0.751840166139486	0.005640684135521			OCPFDLNE_00595	Deoxyribodipyrimidine photo-lyase type I	-1.40799508340275	0.028981334779888
OCPFDLNE_02248	L-fuculose-phosphate aldolase	0.601721348440079	0.006073910615136			OCPFDLNE_01656	Thiol-disulfide isomerase and thioredoxin	-1.21597254375771	0.030858717610587
OCPFDLNE_02313	Ribonucleotide reductase-associated flavodoxin	0.83139824149967	0.006073910615136			OCPFDLNE_02017	Peptidoglycan-binding protein LysM	-0.703641581437135	0.030858717610587
OCPFDLNE_00404	3D-(3,5/4)-trihydroxycyclohexane-1,2-dione hydrolase	1.2311320014959	0.006247553631136			OCPFDLNE_00585	Inner membrane protein YjjP	-1.4974200182462	0.03144313606709
OCPFDLNE_00461	Capsule synthesis positive regulator AcpB	0.888739026056267	0.006247553631136			OCPFDLNE_01695	hypothetical protein	-0.739395072717408	0.033789683727818
OCPFDLNE_02217	hypothetical protein	1.26967324181557	0.00636551758242			OCPFDLNE_01547	Endolytic murein transglycosylase	-0.852962416031857	0.034699788371635
OCPFDLNE_02792	Terminase large subunit	0.721289371699359	0.006539722380385			OCPFDLNE_01756	Glutamate-1-semialdehyde aminotransferase	-1.66715806890812	0.035261651377599
OCPFDLNE_03069	N-acyl-L-amino acid amidohydrolase	3.16117421671623	0.006680547490818			OCPFDLNE_00961	HTH-type transcriptional regulator GmuR	-0.785595158105025	0.035861364732418
OCPFDLNE_02791	hypothetical protein	0.661669692864703	0.007527027131822			OCPFDLNE_01808	hypothetical protein	-1.74457046848099	0.035861364732418
OCPFDLNE_02803	hypothetical protein	1.17580895918057	0.007527027131822			OCPFDLNE_01782	Aminopeptidase PepS	-0.940492993459132	0.035977351667491
OCPFDLNE_02222	hypothetical protein	1.13999295400957	0.007576443713786			OCPFDLNE_00709	Serine/threonine protein phosphatase	-1.42222585998619	0.036147343317729
OCPFDLNE_01195	Propanediol utilization microcompartment protein PduA	0.959596751159926	0.007819405997801			OCPFDLNE_01011	Alpha/beta hydrolase	-2.52475589716524	0.036197927729992
OCPFDLNE_00841	2-hydroxyisocaproyl-CoA dehydratase activator	0.656703171770343	0.0078993699133			OCPFDLNE_01377	30S ribosomal protein S15	-0.753790675333042	0.036253642653482
OCPFDLNE_02259	Ferrous iron transport protein B	1.11748468921614	0.008391030068638			OCPFDLNE_02485	Glutamine-transport transmembrane protein ABC transporter	-1.08678530563472	0.036570515061574
OCPFDLNE_02219	hypothetical protein	0.741713752343339	0.008537501633586			OCPFDLNE_01159	Glutamine-hydrolyzing GMP synthase	-0.934944593905097	0.036577550857469
OCPFDLNE_02111	Cell division protein DivIB	1.33406001169406	0.008648645089129			OCPFDLNE_02651	UDP-glucose 4-epimerase GalE	-1.08070868347115	0.038338460595952
OCPFDLNE_02365	2,3-bisphosphoglycerate-dependent phosphoglycerate mutase	0.658938183119239	0.008648645089129			OCPFDLNE_01703	Translation elongation factor Ts	-0.606204676494587	0.0395595417274
OCPFDLNE_02235	hypothetical protein	0.756325597618498	0.008787745556627			OCPFDLNE_01141	UTP--glucose-1-phosphate uridylyltransferase	-1.23904218977234	0.039764096342856
OCPFDLNE_01252	Cobyric acid synthase CobQ	0.752555575728048	0.008789517511068			OCPFDLNE_00466	hypothetical protein	-1.68693313386657	0.040881099682524
OCPFDLNE_02511	UPF0053 protein yhdP	0.88490850181084	0.009701888254962			OCPFDLNE_00035	hypothetical protein	-0.840437582809846	0.041649522884033
OCPFDLNE_02233	hypothetical protein	0.99913515037302	0.009926282835521			OCPFDLNE_01143	Teichoic acid biosynthesis protein (Fragment)	-0.679368769031158	0.043672050909938
OCPFDLNE_03068	Quinolone resistance protein NorB	2.07755654024628	0.009985246153382			OCPFDLNE_00225	Type III pantothenate kinase	-1.16993542182329	0.043878633238916
OCPFDLNE_00998	Lmo0937 family membrane protein (Fragment)	2.47340228784375	0.011026810003019			OCPFDLNE_01269	Multiple antibiotic resistance protein MarR	-1.00781533530165	0.046732646456362
OCPFDLNE_01032	D-alanyl carrier protein	1.01876257728829	0.011296378569089			OCPFDLNE_02695	N-acetylglucosaminyldiphosphoundecaprenol N-acetyl-beta-D-mannosaminyltransferase	-2.43507022984856	0.047001859301593
OCPFDLNE_02893	NADH dehydrogenase-like protein YjlD	0.600642224913628	0.012209780376685			OCPFDLNE_01822	Molybdate metabolism regulator	-1.28597450685827	0.047178735650341
OCPFDLNE_02276	Kojibiose phosphorylase	0.637854891908096	0.012264738589025			OCPFDLNE_02275	Diadenylate cyclase	-0.680028606373362	0.047391334670968
OCPFDLNE_00479	Oleate hydratase	1.06236657298051	0.012274564402189			OCPFDLNE_01995	Zn-dependent protease	-0.828036172743787	0.04757292750816
OCPFDLNE_00724	hypothetical protein	0.784238233169611	0.012344918445836			OCPFDLNE_02012	Glycerol-3-phosphate dehydrogenase	-0.89751822748189	0.048890438465165
OCPFDLNE_02787	hypothetical protein	0.884446900664578	0.012470031555621			OCPFDLNE_00605	CRP-like cAMP-activated global transcriptional regulator	-0.789510748121076	0.048957599596019
OCPFDLNE_00823	Transcriptional repressor of the arabinose operon	1.59334918918079	0.012812904445544			OCPFDLNE_00182	N-acetylglucosamine repressor	-2.32391989309591	0.048969163879119
OCPFDLNE_00417	PTS system fructose-specific transporter subunit IIB	1.3758983717741	0.013017682886755			OCPFDLNE_01588	50S ribosomal protein L27	-0.756742628462728	0.049196402747221
OCPFDLNE_00853	hypothetical protein	0.616137783025655	0.013196656041501			OCPFDLNE_02007	Demethylmenaquinone methyltransferase	-1.15921279331984	0.049207939083545
OCPFDLNE_02769	hypothetical protein	1.42966754822159	0.013902387958297			OCPFDLNE_01085	Two-component response regulator (YvqE) responding to cell wall stress	-0.738365308838772	0.049282241053678
OCPFDLNE_02498	Multiple resistance and pH homeostasis protein G	1.41317672019376	0.014064444393957
OCPFDLNE_00979	PRD domain-containing protein	1.06633589559619	0.014267202544398
OCPFDLNE_02689	Transcriptional regulatory protein DegU	0.732149319005721	0.01483196169673
OCPFDLNE_02821	hypothetical protein	0.957880308190527	0.015446979272137
OCPFDLNE_02786	Putative head-tail connector protein	0.697533536998356	0.015708836793406
OCPFDLNE_03067	Catalyzes the cleavage of p-aminobenzoyl-glutamate to p-aminobenzoate and glutamate, subunit A	2.07429802490409	0.015770880051461
OCPFDLNE_00445	PTS system fructose-specific EIIB'BC component	1.82207883434024	0.01647435678349
OCPFDLNE_00416	PTS system mannose-specific EIIBCA component	1.2880761621033	0.016838865123512
OCPFDLNE_01911	Carbamoyl phosphate synthase large subunit	1.08253798629601	0.016942133575934
OCPFDLNE_02977	Benzoate--CoA ligase	1.0083675548821	0.017303090696727
OCPFDLNE_00682	Minor structural protein GP75	1.6777386287877	0.01801927397839
OCPFDLNE_02757	ABC transporter permease	2.444691831927	0.019605245059082
OCPFDLNE_02743	hypothetical protein	1.39235844620011	0.019715727985401
OCPFDLNE_02320	Sugar phosphate isomerase/epimerase	1.64340685579533	0.019961745886629
OCPFDLNE_02815	hypothetical protein	1.45523235288034	0.020611118410474
OCPFDLNE_02202	DNA replication protein DnaC	1.26489776672295	0.020895757737453
OCPFDLNE_02338	hypothetical protein	1.14216824009124	0.023582960697195
OCPFDLNE_02793	Terminase small subunit	0.602162539219691	0.023582960697195
OCPFDLNE_02107	Cell division protein SepF	0.636054195567175	0.023980974790694
OCPFDLNE_00924	Antibiotic biosynthesis monooxygenase	1.09879599770192	0.024025180526823
OCPFDLNE_01250	Energy-coupling factor ABC transporter transmembrane protein	1.77733511805837	0.0261247436405
OCPFDLNE_03032	Beta-glucoside operon transcriptional antiterminator	0.78365570038288	0.026655069470236
OCPFDLNE_02581	hypothetical protein	0.765034493977214	0.026916407431911
OCPFDLNE_02783	hypothetical protein	0.674151431635809	0.028017925892683
OCPFDLNE_02224	Phage major tail protein, TP901-1 family	0.932528208313397	0.028405359553852
OCPFDLNE_00426	Cobalamin synthesis protein	0.969101802752864	0.02884970484642
OCPFDLNE_01899	Methionyl-tRNA formyltransferase	1.03520070020404	0.02884970484642
OCPFDLNE_01189	Ethanolamine utilization protein EutP	1.08022575096729	0.028977972380079
OCPFDLNE_00427	hypothetical protein	2.28558124247713	0.030585105550698
OCPFDLNE_02220	hypothetical protein	0.896275528085348	0.032116955182287
OCPFDLNE_01190	Alpha-ribazole-5-phosphate synthase CblS	1.06501376734743	0.032704052051527
OCPFDLNE_02181	hypothetical protein	1.55338551854609	0.032704052051527
OCPFDLNE_00443	PTS system fructose-specific transporter subunit IIA	2.16129371045834	0.032970599686439
OCPFDLNE_02900	Sugar isomerase domain-containing protein	0.990969101615967	0.033339152995983
OCPFDLNE_01610	Transcriptional repressor NrdR	0.647435280517988	0.033397986894741
OCPFDLNE_02947	HTH-type transcriptional regulator BetI	1.90706457440216	0.033470077551991
OCPFDLNE_00811	Ring-cleaving dioxygenase mhqO	1.43239752695071	0.033646973399806
OCPFDLNE_02773	Peptidoglycan L-alanyl-D-glutamate endopeptidase CwlK	0.637496758332648	0.034096686269349
OCPFDLNE_00976	PTS cellobiose transporter subunit IIC	0.791525618824642	0.034884762962832
OCPFDLNE_00289	Ring-cleaving dioxygenase mhqO	0.695011389823479	0.034971867845069
OCPFDLNE_01013	hypothetical protein	0.627583607214292	0.035182319710564
OCPFDLNE_02820	hypothetical protein	0.893107743613263	0.03556294452173
OCPFDLNE_02780	hypothetical protein	0.868670348724897	0.036592331231746
OCPFDLNE_02051	DNA polymerase IV	0.798954974723377	0.036806090930253
OCPFDLNE_02966	hypothetical protein	0.97811789666308	0.037153869933415
OCPFDLNE_01188	Propanediol utilization microcompartment protein PduU	1.3640094280835	0.037224673621238
OCPFDLNE_00926	hypothetical protein	1.54446982480655	0.037318429690073
OCPFDLNE_02746	Predicted integral membrane protein	0.683988829826625	0.037907203811877
OCPFDLNE_02740	Predicted HD superfamily hydrolase	0.748609275926664	0.039233647101083
OCPFDLNE_00978	Aryl-phospho-beta-D-glucosidase BglH	0.601008247633768	0.039420132852729
OCPFDLNE_02143	hypothetical protein	1.07803635973202	0.039449637279144
OCPFDLNE_00206	Cholesterol-dependent cytolysin listeriolysin O	0.906543646830323	0.041978933397106
OCPFDLNE_02818	hypothetical protein	1.20631276554432	0.042648981587612
OCPFDLNE_02800	hypothetical protein	0.989368665634859	0.043878633238916
OCPFDLNE_03030	Aryl-phospho-beta-D-glucosidase BglH	0.738766140289458	0.044665622944747
OCPFDLNE_02146	Chaperonin	0.81635845214576	0.044805397661622
OCPFDLNE_01999	3-phosphoshikimate 1-carboxyvinyltransferase	0.950528625185056	0.046883424580509
OCPFDLNE_01508	DNA recombination protein RecO	0.696295499523636	0.047430330290946
OCPFDLNE_00876	hypothetical protein	0.60310750122536	0.047796692979107
OCPFDLNE_01981	CCA-adding enzyme	0.660348173845034	0.047796692979107
OCPFDLNE_02209	ImmA/IrrE family metallo-endopeptidase	0.796719055130708	0.049207939083545
OCPFDLNE_00431	Zinc transporter ZIP11	0.935765385600674	0.049232136230122

## Sheet: T4_30min
Upregulated genes at T4(30 min) 200 MPa treatment in L. monocytogenes RO15						Downregulated genes at T4(30 min) 200 MPa treatment in L. monocytogenes RO15
Locus_tag	Product	log2FoldChange	padj			Locus_tag	Product	log2FoldChange	padj
OCPFDLNE_02570	Putative transcriptional regulator CggR	3.51913858588487	2.47464773761658E-87			OCPFDLNE_01925	Manganese transport system ATP-binding protein MntB	-1.61678079962764	3.28924648013367E-27
OCPFDLNE_00451	Internalin B	3.39190044863168	4.65462909519306E-78			OCPFDLNE_00221	Cell division protein DivIC	-2.65993074814026	3.20265859888564E-26
OCPFDLNE_00921	DEAD-box ATP-dependent RNA helicase CshA	3.47956351495441	9.8912345455201E-78			OCPFDLNE_00476	hypothetical protein	-1.67418543929361	2.84593633890986E-25
OCPFDLNE_02938	Cellobiose-specific phosphotransferase enzyme IIB component	3.63979424713419	6.67791001861204E-60			OCPFDLNE_00589	Invasion associated secreted endopeptidase	-2.08400857106033	5.261361436628E-24
OCPFDLNE_02918	D-arabitol-phosphate dehydrogenase	3.4154101858549	7.08325269731064E-51			OCPFDLNE_01105	Molybdopterin molybdenumtransferase MoeA	-2.51511759809181	5.261361436628E-24
OCPFDLNE_02569	Glyceraldehyde-3-phosphate dehydrogenase	2.41538457622113	1.85344312695904E-48			OCPFDLNE_02284	hypothetical protein	-4.39529187395861	4.42324254053541E-21
OCPFDLNE_00450	Truncated internalin A	2.19346435718279	3.05449910021286E-45			OCPFDLNE_02714	Serine hydroxymethyltransferase	-2.04419624413166	5.02708810455793E-21
OCPFDLNE_01058	ATP-dependent Clp protease ATP-binding subunit ClpE	2.7188400377557	3.05449910021286E-45			OCPFDLNE_01395	Glycine cleavage system aminomethyltransferase GcvT	-1.62529876613059	7.94200230525312E-19
OCPFDLNE_02928	Universal stress protein UspA	2.57009819279145	7.29812154747135E-44			OCPFDLNE_02681	Cell division ABC transporter ATP-binding protein FtsE	-1.90709510320937	1.05528928970667E-18
OCPFDLNE_02919	Sugar-phosphate dehydrogenase	2.99596585002918	3.62680601951228E-41			OCPFDLNE_00370	Protein-lysine deacetylase	-2.89367319573572	6.22775916349317E-18
OCPFDLNE_01792	Oligo-beta-mannoside-specific phosphotransferase enzyme IIB component	2.92523649006292	9.4968341864213E-41			OCPFDLNE_02024	Two-component system response regulator ResD	-1.75482250825091	1.55312743073622E-16
OCPFDLNE_02929	Putative sugar phosphate isomerase YwlF	2.34568990431967	2.08561313070913E-39			OCPFDLNE_00200	Septation protein spoVG	-1.9296518213275	1.9702038159063E-16
OCPFDLNE_01791	Lichenan-specific phosphotransferase enzyme IIA component	2.79951301974681	5.24662569400394E-34			OCPFDLNE_02692	Transcriptional regulator ywtF	-2.86567539369592	6.49419207037826E-16
OCPFDLNE_00514	Universal stress protein UspA	2.51953791556133	3.01673980641799E-33			OCPFDLNE_02660	DNA-binding transcriptional activator PspC	-1.29796356296047	9.87690107362942E-16
OCPFDLNE_02920	PTS system galactitol-specific transporter subunit IIC	2.99243063023742	3.99196904632929E-33			OCPFDLNE_02316	hypothetical protein	-3.87066869857363	3.01912585395201E-15
OCPFDLNE_02568	Phosphoglycerate kinase	1.99775816431781	6.20326982649618E-33			OCPFDLNE_00942	EndoA inhibitor	-1.7947798094046	3.51171727677477E-15
OCPFDLNE_01301	Alpha-phosphotrehalase	2.280148897228	2.38645204424557E-32			OCPFDLNE_00943	mRNA interferase	-2.1547308297218	3.6597148879263E-15
OCPFDLNE_01200	Propanediol dehydratase reactivation factor large subunit	2.24040630399624	1.41970861035471E-31			OCPFDLNE_00885	Fructose-bisphosphatase class III	-1.44855728660271	2.6274359405008E-14
OCPFDLNE_02939	PTS lactose transporter subunit IIC	2.4962206616906	6.07989332638738E-31			OCPFDLNE_01472	Divalent metal cation transporter MntH	-1.46991054809978	3.06718126758688E-14
OCPFDLNE_02915	Transketolase	2.74321955656789	7.80875752014601E-31			OCPFDLNE_02014	Small subunit ribosomal protein S1	-1.30942343744867	3.82854262554093E-13
OCPFDLNE_01208	ATP/cobalamin adenosyltransferase	2.95402674406566	3.67735062198529E-30			OCPFDLNE_02679	Putative cell wall-associated DL-endopeptidase peptidoglycan lytic protein P45	-1.42339007203303	5.22278085980386E-13
OCPFDLNE_01210	Propanol dehydrogenase PduQ	2.67574896581486	9.83951958378118E-29			OCPFDLNE_02948	hypothetical protein	-1.83590440953743	6.31283345544034E-13
OCPFDLNE_01205	Ethanolamine utilization protein EutJ	2.53172698220063	3.09192942175304E-28			OCPFDLNE_00944	RsbT co-antagonist protein RsbRA	-1.5445304366472	1.13388606096818E-12
OCPFDLNE_01790	Outer surface protein	2.22151670059527	5.86542786312306E-28			OCPFDLNE_02523	Fe-S cluster assembly protein SufD	-1.30141189250207	2.02444045423809E-12
OCPFDLNE_02277	Maltodextrose utilization protein MalA	2.35727134019393	1.01501259770619E-27			OCPFDLNE_01430	hypothetical protein	-2.14596196145876	3.68037070882504E-12
OCPFDLNE_02459	Glutamate decarboxylase beta	1.64856423772164	1.25944319648166E-27			OCPFDLNE_01436	Putative sugar uptake ABC transporter, substrate-binding protein surface lipoprotein CD4+ T cell-stimulating antigen	-1.04963215634511	4.27550223692939E-12
OCPFDLNE_01131	hypothetical protein	1.91110170225798	1.46863089327404E-27			OCPFDLNE_00201	Septation protein spoVG	-1.75163401322539	1.18259986454491E-11
OCPFDLNE_02458	Glutamate gamma-aminobutyrate antiporter	1.50423540928071	1.01674580161736E-26			OCPFDLNE_02348	Oligoendopeptidase F	-1.6095116427899	3.28438114001222E-11
OCPFDLNE_02904	Ascorbate-specific phosphotransferase system enzyme IIC component	2.73538520114913	6.03491434030523E-25			OCPFDLNE_02013	Ribosome biogenesis GTPase Der	-1.5633230378907	5.55254095475867E-11
OCPFDLNE_02279	Maltodextrin transport system permease protein MalC	2.16840419123035	1.09277850902075E-24			OCPFDLNE_01300	Trehalose operon transcriptional repressor	-2.54465814994734	5.61756949429856E-11
OCPFDLNE_00309	PhoP family transcriptional regulator	2.16161893005639	3.80367677743157E-24			OCPFDLNE_00300	hypothetical protein	-1.37892980187725	6.05210631094021E-11
OCPFDLNE_01197	Propanediol dehydratase large subunit PduC	1.95039461122569	3.85401212422912E-24			OCPFDLNE_02096	Cell division initiation protein DivIVA	-1.66161555260686	6.35855661279539E-11
OCPFDLNE_02584	AP2 domain-containing protein (Fragment)	2.36776079355305	4.47908725975199E-24			OCPFDLNE_00140	Inosine-5'-monophosphate dehydrogenase	-1.89969797026491	8.00992965276983E-11
OCPFDLNE_01245	Uroporphyrinogen-III C-methyltransferase	3.24753385399894	5.23567737185528E-24			OCPFDLNE_01295	Multidrug resistance protein MdtG	-1.84583047193935	3.27757880227312E-10
OCPFDLNE_01209	CoA-dependent propionaldehyde dehydrogenase	2.71091051643706	8.75266022666723E-24			OCPFDLNE_02401	Acetoin transport repressor	-2.33860164806919	3.61092110660326E-10
OCPFDLNE_01304	hypothetical protein	2.34610686341639	1.12740333071119E-23			OCPFDLNE_01583	Transcriptional regulator	-2.18268515983891	5.42473755154978E-10
OCPFDLNE_01199	Propanediol dehydratase small subunit PduE	2.38095179951767	3.34155934558566E-23			OCPFDLNE_00412	hypothetical protein	-3.55527860389799	9.31488519282283E-10
OCPFDLNE_01202	Carbon dioxide-concentrating mechanism protein CcmK	2.20754940552324	3.34155934558566E-23			OCPFDLNE_01952	Formate--tetrahydrofolate ligase	-1.10709410697696	1.75662654809507E-09
OCPFDLNE_02778	Phage tail tape measure protein, TP901 family, core region	1.40671995598596	3.36355737147149E-23			OCPFDLNE_00612	hypothetical protein	-3.34804149356793	2.06309429458073E-09
OCPFDLNE_01455	Pyruvate formate-lyase-activating enzyme	2.14941453089283	6.71405802672785E-23			OCPFDLNE_02009	GTP cyclohydrolase I FolE	-2.90715240117946	2.37719010511121E-09
OCPFDLNE_02922	Mannitol-specific phosphotransferase enzyme IIA component	2.53877785053553	6.88365173466872E-23			OCPFDLNE_01114	Peptide deformylase	-2.13330202103833	2.95252943784003E-09
OCPFDLNE_00410	hypothetical protein	1.39588353087593	1.67608289073072E-22			OCPFDLNE_00965	Laac	-1.82157474837018	3.97194777018584E-09
OCPFDLNE_02239	Serine-aspartate repeat-containing protein F	1.91162529141899	1.93141230839472E-22			OCPFDLNE_02949	Signal transduction receptor, cyclic di-AMP binding	-1.50742089201791	3.9921882242309E-09
OCPFDLNE_01242	Cobalamin biosynthesis protein CbiG	3.11877635377748	1.93699908702054E-21			OCPFDLNE_01417	Butyrate kinase	-1.94795508208989	4.7136285459807E-09
OCPFDLNE_02771	AP2 domain-containing protein (Fragment)	2.44673422255456	3.64772550601007E-21			OCPFDLNE_00369	Putative glycerol transporter	-1.49854785330223	6.00530386270461E-09
OCPFDLNE_01680	Bifunctional acetaldehyde-CoA/alcohol dehydrogenase	4.01097742761753	6.54250648557481E-21			OCPFDLNE_02680	Cell division protein FtsX	-1.56949639186794	7.01665499194769E-09
OCPFDLNE_01387	hypothetical protein	1.63803866623504	1.43165307319545E-20			OCPFDLNE_03075	Phosphoserine aminotransferase	-2.34343734179272	7.95397300188073E-09
OCPFDLNE_02953	Phosphoenolpyruvate-dihydroxyacetone phosphotransferase, ADP-binding subunit DhaL	1.52521104465514	3.70768035545883E-20			OCPFDLNE_00912	Thermostable monoacylglycerol lipase	-2.56695472169025	8.69375328593801E-09
OCPFDLNE_02454	Glucosamine-6-phosphate deaminase	1.68881655015835	5.86131503251822E-20			OCPFDLNE_03001	Transaldolase	-1.03512738406918	8.90108418044612E-09
OCPFDLNE_01204	Phosphate propanoyltransferase	2.61789335795285	6.8569149672945E-20			OCPFDLNE_01933	hypothetical protein	-2.18024050532138	9.17269368158014E-09
OCPFDLNE_02685	Ribosome hibernation promoting factor	1.37153936708026	1.16044047570409E-19			OCPFDLNE_00196	Transcriptional regulator of the purine biosynthesis operon	-1.91756900415607	9.24373408735126E-09
OCPFDLNE_03031	Trigger enzyme beta-glucoside-specific phosphotransferase system EIIBCA component	2.93832579424031	1.56242634151623E-19			OCPFDLNE_01216	Probable transcriptional regulatory protein pdtaR	-1.70117145831219	9.40564710681394E-09
OCPFDLNE_02916	Ribulose phosphate epimerase	3.76465846284853	1.96279365554488E-19			OCPFDLNE_02119	Cell division/cell wall cluster transcriptional repressor MraZ	-1.38450997377758	1.34728286106911E-08
OCPFDLNE_00633	Multifunctional acyl-CoA thioesterase I and protease I and lysophospholipase L1	1.83082328648793	2.58289809213703E-19			OCPFDLNE_00108	hypothetical protein	-2.65820550561985	1.45243009560406E-08
OCPFDLNE_02858	Acetamidase	2.09739568101173	2.58289809213703E-19			OCPFDLNE_02524	SUF system FeS assembly ATPase	-1.22588820054126	1.56273514154442E-08
OCPFDLNE_00980	Lincomycin resistance ABC-F type ribosomal protection protein	2.25329401056277	3.45935589915718E-19			OCPFDLNE_01485	Aspartate-semialdehyde dehydrogenase	-1.78178516078584	3.37611603469204E-08
OCPFDLNE_02276	Kojibiose phosphorylase	1.83714591633632	4.92770814973638E-19			OCPFDLNE_00457	Penicillin-binding transpeptidase domain-containing protein (Fragment)	-1.54118096765	3.76977180035631E-08
OCPFDLNE_02817	DNA-binding domain-containing protein	2.09848388501075	6.26166395825013E-19			OCPFDLNE_01997	IDEAL domain-containing protein	-1.83110985467501	3.93230786894984E-08
OCPFDLNE_00419	Mannosylglycerate hydrolase	1.8192116708084	1.26719590183258E-18			OCPFDLNE_00880	Methylglyoxal reductase (NADPH-dependent)	-1.32752399523827	5.14727807892337E-08
OCPFDLNE_02074	Fructosamine deglycase frlB	3.25144999566227	1.85776334219879E-18			OCPFDLNE_02269	Putative metabolite uptake ABC transporter, ATP-binding protein	-2.65500436099751	5.14727807892337E-08
OCPFDLNE_02567	Triose-phosphate isomerase	1.4187030371729	2.32366396764515E-18			OCPFDLNE_02356	Putative pheromone ABC transporter (Binding protein)	-1.04026066719162	5.27478800919416E-08
OCPFDLNE_00411	hypothetical protein	1.5047625025574	2.54389061126558E-18			OCPFDLNE_02011	Tyrosine-protein phosphatase	-2.13770199123965	5.75351765270499E-08
OCPFDLNE_01243	Precorrin methylase	3.24661927417954	3.65664378953257E-18			OCPFDLNE_00710	YozB	-2.51013933681626	9.19856938789367E-08
OCPFDLNE_01238	Cobalamin biosynthesis protein CbiD (Fragment)	2.61634646697732	3.66726647408942E-18			OCPFDLNE_03074	D-isomer specific 2-hydroxyacid dehydrogenase NAD-binding	-1.67118328138854	1.13835093659576E-07
OCPFDLNE_02402	Methylated-DNA--protein-cysteine S-methyltransferase	2.21705823800675	3.92776155823713E-18			OCPFDLNE_01396	Aminomethyl-transferring glycine dehydrogenase subunit GcvPA	-0.846226450154604	1.1642253066079E-07
OCPFDLNE_02914	Ribulose-phosphate 3-epimerase	2.66137304943155	6.06471318792105E-18			OCPFDLNE_00832	hypothetical protein	-2.20639009867711	1.21767673812869E-07
OCPFDLNE_00005	DNA replication and repair protein RecF	1.72805718933273	1.43525673031004E-17			OCPFDLNE_00567	NADP-specific glutamate dehydrogenase	-2.33124598425304	1.2223393718615E-07
OCPFDLNE_02940	Lichenan-specific phosphotransferase enzyme IIA component	1.69848214699576	2.28414115502294E-17			OCPFDLNE_02367	YetJ	-1.53899203535547	1.44130272322035E-07
OCPFDLNE_02234	Phage portal protein	1.79710142426614	9.72054764571427E-17			OCPFDLNE_01425	KDP operon response regulator KdpE	-1.68567735299813	1.5128026283704E-07
OCPFDLNE_01198	Propanediol dehydratase medium subunit PduD	2.00947726465442	1.78580365645528E-16			OCPFDLNE_01767	Antibiotic resistance protein VanZ	-2.74237466833025	1.6108679654953E-07
OCPFDLNE_02144	Choloylglycine hydrolase	1.42289752328036	1.98259760315776E-16			OCPFDLNE_01263	hypothetical protein	-1.40597733610199	1.86390183495825E-07
OCPFDLNE_02921	Galactitol-specific phosphotransferase enzyme IIB component	2.56188231003712	3.07026296320859E-16			OCPFDLNE_01924	Manganese ABC transporter inner membrane permease protein SitD	-0.876070598797085	1.90501315168188E-07
OCPFDLNE_01211	Glycerol uptake facilitator	2.58640685197838	4.328513169628E-16			OCPFDLNE_01424	6-phosphogluconate dehydrogenase, decarboxylating	-1.13080305904507	1.92094892876651E-07
OCPFDLNE_00287	ArgE/DapE family deacylase	1.62138608027336	4.76640547889994E-16			OCPFDLNE_00595	Deoxyribodipyrimidine photo-lyase type I	-2.72102059294834	2.06809508332478E-07
OCPFDLNE_01234	ECF transporter S component	1.81666071728164	7.85994141882121E-16			OCPFDLNE_02032	Transcriptional repressor	-1.10949654673954	2.1367557001858E-07
OCPFDLNE_02218	Phage baseplate upper protein	1.79073321863083	2.6895271403096E-15			OCPFDLNE_01882	Acyl carrier protein (Fragment)	-1.35413901944173	2.37982469864419E-07
OCPFDLNE_02905	Ascorbate-specific phosphotransferase system enzyme IIB component	3.07605246666121	3.25308210364043E-15			OCPFDLNE_02336	Putative HTH-type transcriptional regulator YxbF	-2.76079512445841	3.0879648552902E-07
OCPFDLNE_01016	N-acetylglucosamine-6-phosphate deacetylase	1.67271974312712	3.51158505643205E-15			OCPFDLNE_02118	Ribosomal RNA small subunit methyltransferase H	-1.07396729374384	3.14978928407398E-07
OCPFDLNE_01203	Propanediol utilization microcompartment protein PduA	2.08246551452188	3.51171727677477E-15			OCPFDLNE_01953	HTH-type transcriptional regulator MntR	-1.3931614256484	3.17067248981344E-07
OCPFDLNE_02952	Phosphoenolpyruvate-dihydroxyacetone phosphotransferase dihydroxyacetone binding subunit DhaK	1.31490221586553	3.68919029817982E-15			OCPFDLNE_02696	Cell wall-binding protein YocH	-1.70681104842285	3.74226726152929E-07
OCPFDLNE_00632	N-acetyltransferase	1.77356496464777	6.25688377091694E-15			OCPFDLNE_00709	Serine/threonine protein phosphatase	-2.70604142667992	4.08736014866864E-07
OCPFDLNE_02280	Maltodextrin-binding protein	1.11402814100814	7.90402276888113E-15			OCPFDLNE_01515	Phosphate starvation-inducible protein PhoH	-1.21932027706122	5.74273205707421E-07
OCPFDLNE_00374	Fumarate reductase flavoprotein subunit	1.53252110558474	1.1091872148188E-14			OCPFDLNE_02328	Glyoxalase I/lactoylglutathione lyase	-1.41065842608839	6.38438201248101E-07
OCPFDLNE_02373	Heme-degrading monooxygenase HmoB	2.37939967209818	1.46888377495911E-14			OCPFDLNE_02383	hypothetical protein	-1.756131015172	6.91938856218288E-07
OCPFDLNE_02278	Maltodextrin transport system permease protein mdxG	2.00346574279924	2.20873134572227E-14			OCPFDLNE_01651	Thioredoxin-like protein ykuU	-1.76600600098033	7.06535731775269E-07
OCPFDLNE_02221	hypothetical protein	1.31495058991845	3.37918389275676E-14			OCPFDLNE_01286	hypothetical protein	-0.979565283016573	7.65347307448298E-07
OCPFDLNE_02903	Phosphotriesterase	2.33541707659016	6.12273266094609E-14			OCPFDLNE_01281	Glutamate racemase	-2.56041979589823	9.51075777272596E-07
OCPFDLNE_02917	Ribose 5-phosphate isomerase RpiB	2.97806183497113	9.00311716262526E-14			OCPFDLNE_01998	Beta-barrel assembly-enhancing protease	-1.53079999419045	9.56627249015043E-07
OCPFDLNE_02923	Transcriptional regulator MtlR	1.48326477059548	9.28901953188729E-14			OCPFDLNE_02266	FMN reductase	-2.62741816442997	1.08075035712451E-06
OCPFDLNE_02390	Arsenate reductase	1.29884611505314	9.30501645401537E-14			OCPFDLNE_01335	S-ribosylhomocysteine lyase	-1.69851494091839	1.1752288803555E-06
OCPFDLNE_02219	hypothetical protein	1.61587354173972	1.15875852539067E-13			OCPFDLNE_01259	hypothetical protein	-2.93815307915736	1.25055455940427E-06
OCPFDLNE_01201	Propanediol utilization diol dehydratase-reactivating factor small chain	2.34837336659541	1.19551425757494E-13			OCPFDLNE_01642	Septation ring formation regulator EzrA	-1.20453301562052	1.55542000695643E-06
OCPFDLNE_00608	hypothetical protein	2.36855125778337	1.21874875090065E-13			OCPFDLNE_00459	Transcription regulatory protein MsrR	-1.07697014147286	1.57899741492321E-06
OCPFDLNE_01241	Cobalt-precorrin-4 methyltransferase	2.5877403740383	2.31020073788421E-13			OCPFDLNE_01341	tRNA dimethylallyltransferase	-1.53302686454443	1.59324815890808E-06
OCPFDLNE_00214	L-lactate dehydrogenase	1.1431871980155	4.11734381146293E-13			OCPFDLNE_02243	hypothetical protein	-0.9833577364107	2.41238779202903E-06
OCPFDLNE_00006	DNA gyrase subunit B	1.396054302095	4.78077595494938E-13			OCPFDLNE_02008	Heptaprenyl diphosphate synthase component I	-1.83461625365108	2.48765751276344E-06
OCPFDLNE_02068	Alpha-acetolactate decarboxylase	1.6694644349707	6.31283345544034E-13			OCPFDLNE_01135	Pyruvate carboxylase	-0.88187087015391	2.49611670807147E-06
OCPFDLNE_02748	Bifunctional dihydrofolate reductase-thymidylate synthase	1.45892325320501	6.78265941209475E-13			OCPFDLNE_02418	Cellobiose-specific phosphotransferase enzyme IIA component	-2.79498825383636	2.71876205128084E-06
OCPFDLNE_02792	Terminase large subunit	1.35778646592683	7.06037803905389E-13			OCPFDLNE_00222	RNA binding protein, contains ribosomal protein S1 domain	-1.49869689536229	2.73526359222979E-06
OCPFDLNE_00409	hypothetical protein	1.75025295241345	7.34575635981324E-13			OCPFDLNE_01947	Phosphomannomutase/phosphoglucomutase	-1.7497503005482	2.79645751333169E-06
OCPFDLNE_01244	Cobalt-precorrin-6A reductase CbiJ	3.01164518577254	7.84244237204606E-13			OCPFDLNE_02651	UDP-glucose 4-epimerase GalE	-2.11947507012911	2.86036881699681E-06
OCPFDLNE_03078	hypothetical protein	1.54790283396575	8.95370567238468E-13			OCPFDLNE_02659	DNA-binding transcriptional activator PspC	-1.57275108566939	3.17305886926069E-06
OCPFDLNE_02075	Glucosamine 6-phosphate synthetase, contains amidotransferase and phosphosugar isomerase domains	3.34961663284096	9.54850919895051E-13			OCPFDLNE_00223	Bifunctional tRNA lysidine(34) synthetase TilS/hypoxanthine phosphoribosyltransferase HprT	-1.18772360010985	3.72200263959577E-06
OCPFDLNE_02818	hypothetical protein	1.65022845301661	1.1684616860947E-12			OCPFDLNE_00959	Iron chaperone	-2.82830141807355	3.76277211427107E-06
OCPFDLNE_02566	2,3-bisphosphoglycerate-independent phosphoglycerate mutase	1.11404343011344	1.24249784129921E-12			OCPFDLNE_01384	Rhomboid protease GluP	-1.40213630525131	4.67957302493736E-06
OCPFDLNE_02791	hypothetical protein	1.34037442419455	1.3060312842652E-12			OCPFDLNE_00649	hypothetical protein	-3.07313658449635	4.9270620214892E-06
OCPFDLNE_00974	NAD-dependent succinate-semialdehyde dehydrogenase	1.23072079021835	2.15763239810341E-12			OCPFDLNE_01328	Putative acyl-CoA thioesterase YneP	-2.02298026418852	4.9270620214892E-06
OCPFDLNE_02782	Ig domain-containing protein	1.43747288517081	2.79681031882724E-12			OCPFDLNE_02299	hypothetical protein	-2.11292744452579	5.82510194218535E-06
OCPFDLNE_02810	hypothetical protein	2.01352358978411	3.11101880855794E-12			OCPFDLNE_01954	Cold-shock protein, molecular chaperone, RNA-helicase co-factor CspD	-1.1500624414895	6.0340846774716E-06
OCPFDLNE_02954	PTS system mannnose-specific family transporter subunit IIA	1.40510974896147	4.98196636591896E-12			OCPFDLNE_00138	Bifunctional metallophosphatase/5'-nucleotidase	-1.0070326905465	7.3285084368646E-06
OCPFDLNE_00446	Mannosylglycerate hydrolase	2.76667622410541	5.04411541461559E-12			OCPFDLNE_02827	hypothetical protein	-2.91501065242535	7.9984898931971E-06
OCPFDLNE_02789	hypothetical protein	1.15442026537331	8.89278272994527E-12			OCPFDLNE_01576	Post-transcriptional regulator ComN	-1.70705240432323	1.06336755006866E-05
OCPFDLNE_01031	D-alanine esterification of lipoteichoic acid and wall teichoic acid	1.14814174012245	1.27940226092169E-11			OCPFDLNE_02957	Putative multifunctional methylglyoxal reductase	-1.5839383133752	1.24453430295736E-05
OCPFDLNE_02857	Methyltransferase	1.87573861624712	1.588865866796E-11			OCPFDLNE_00708	hypothetical protein	-1.39491465123764	1.92698521269538E-05
OCPFDLNE_02233	hypothetical protein	1.86759885746078	1.7567135029553E-11			OCPFDLNE_00721	Putative transporter subunit	-2.06162923255866	1.94715033260481E-05
OCPFDLNE_01239	Synthesis of vitamin b12 adenosyl cobalamide	3.15351415345445	3.32318695864607E-11			OCPFDLNE_02315	Ribonucleotide-diphosphate reductase subunit alpha	-0.746443581688857	2.02228073431903E-05
OCPFDLNE_00607	Transcriptional regulator	2.69345505308032	3.41967173747519E-11			OCPFDLNE_00718	Maltose transacetylase (Maltose O-acetyltransferaseacetyltransferase)	-2.75969959230675	2.02623395647829E-05
OCPFDLNE_02788	Lactobacillus delbrueckii phage mv4 main capsid protein	1.15070491646398	3.44841332434022E-11			OCPFDLNE_01072	CBS domain-containing protein YkuL	-1.71391046989081	2.04698397981219E-05
OCPFDLNE_02784	hypothetical protein	1.6013939610325	3.95841391151811E-11			OCPFDLNE_00166	RsbT co-antagonist protein RsbRD	-1.80330351781037	2.05077978286344E-05
OCPFDLNE_00056	Accessory transcriptional regulator protein C	1.14629823348617	4.36458468387858E-11			OCPFDLNE_01038	Putative acetyl esterase YjcH	-1.77455806260242	2.28181488600805E-05
OCPFDLNE_01235	Cobyrinate a,c-diamide synthase	1.72188400903906	1.22209652963962E-10			OCPFDLNE_02110	Cell division protein FtsA	-0.892075101885996	2.68707730909605E-05
OCPFDLNE_02801	Single-stranded DNA-binding protein 3	1.67192591444327	1.27379620257143E-10			OCPFDLNE_03043	Catalase	-0.81223491315377	2.70609938819279E-05
OCPFDLNE_02422	5-amino-6-(5-phospho-D-ribitylamino)uracil phosphatase YitU	1.18634322573358	1.43886098534045E-10			OCPFDLNE_02481	Glucose-6-phosphate isomerase	-0.825315347196897	3.64266520468285E-05
OCPFDLNE_02777	hypothetical protein	1.26478023134772	2.51013571810692E-10			OCPFDLNE_01280	Conserved protein YslB	-2.07348135040628	4.35772655345156E-05
OCPFDLNE_02776	hypothetical protein	1.23625026272629	3.75676097942303E-10			OCPFDLNE_01441	hypothetical protein	-1.36132341598643	4.85526150159891E-05
OCPFDLNE_01628	Universal stress protein UspA	1.11724436488878	3.8275903151605E-10			OCPFDLNE_01569	Sporulation-specific N-acetylmuramoyl-L-alanine amidase	-0.870719042231964	4.94800018553621E-05
OCPFDLNE_00142	hypothetical protein	1.67392072090385	4.24085983494645E-10			OCPFDLNE_02372	Uroporphyrinogen decarboxylase	-1.48329360304097	4.94800018553621E-05
OCPFDLNE_01247	Cobalt-precorrin-2 C-methyltransferase	3.5596213883016	5.17516386258704E-10			OCPFDLNE_02661	hypothetical protein	-0.722197830221358	5.1126119894994E-05
OCPFDLNE_02965	PTS sugar transporter subunit IIC	1.4128995663136	5.42473755154978E-10			OCPFDLNE_00415	ATPase	-1.51507802839372	5.4762175819117E-05
OCPFDLNE_02249	Carbohydrate kinase	1.28704840789033	6.57661809584695E-10			OCPFDLNE_02480	Putative HTH-type transcriptional regulator YulB	-1.52501994684602	5.53969241274174E-05
OCPFDLNE_02112	UDP-diphospho-muramoylpentapeptide beta-N-acetylglucosaminyltransferase	2.00570701782035	6.66019118975645E-10			OCPFDLNE_03026	hypothetical protein	-1.02142713257681	5.71516338139308E-05
OCPFDLNE_02747	Bifunctional pyrazinamidase/nicotinamidase	1.39114541405775	7.05413508585446E-10			OCPFDLNE_01758	Cysteinyl-tRNA synthetase related protein	-0.744658896807859	5.78561379491816E-05
OCPFDLNE_02505	hypothetical protein	1.19564951770217	8.7211547886575E-10			OCPFDLNE_01414	Arginine repressor	-1.38859017544782	6.28194851731623E-05
OCPFDLNE_01302	PTS system trehalose-specific EIIBC component	1.72508310371597	8.99038341017563E-10			OCPFDLNE_02163	hypothetical protein	-2.11112562315851	6.76146711319481E-05
OCPFDLNE_01963	hypothetical protein	1.3023992318311	1.13438754757595E-09			OCPFDLNE_01440	Antilisterial bacteriocin subtilosin biosynthesis protein AlbE	-1.19528848240577	6.80250299942539E-05
OCPFDLNE_00884	Pyruvate-flavodoxin oxidoreductase	1.22164857493096	1.25012968463042E-09			OCPFDLNE_02838	Iron-sulfur cluster carrier protein	-1.29626191773776	7.36120668516862E-05
OCPFDLNE_00418	PTS system fructose-specific transporter subunit IIC	2.30593456410688	1.4419142885523E-09			OCPFDLNE_02504	Ferredoxin--NADP reductase	-1.15104137686412	7.82383126073062E-05
OCPFDLNE_01206	Propanediol utilization protein PduM	2.32663941093014	1.56856148918018E-09			OCPFDLNE_01039	Branched-chain-amino-acid aminotransferase	-1.32964051196037	9.37770628870426E-05
OCPFDLNE_02333	Limonene hydroxylase	1.7915866061994	1.56856148918018E-09			OCPFDLNE_00969	AI-2 transport protein TqsA	-2.64139863210975	9.56174761813568E-05
OCPFDLNE_01236	Cobalamin biosynthesis protein CobD	2.04350101938315	1.66444279872306E-09			OCPFDLNE_02713	Uracil phosphoribosyltransferase	-1.59818353409182	9.61500642943158E-05
OCPFDLNE_00104	Fructose-specific phosphotransferase enzyme IIB component	1.41906244598237	1.75662654809507E-09			OCPFDLNE_01322	Type I DNA topoisomerase	-0.963542617161458	0.000104658506694
OCPFDLNE_02799	hypothetical protein	1.90164369304094	2.84996424576257E-09			OCPFDLNE_01134	Cell cycle protein FtsW	-1.7530035990913	0.000118268238347
OCPFDLNE_02786	Putative head-tail connector protein	1.34844687930909	3.33805665049095E-09			OCPFDLNE_01486	Penicillin-binding protein H	-0.872375393054528	0.000121940955608
OCPFDLNE_02906	Ascorbate-specific phosphotransferase enzyme IIA component	2.29461456045657	3.33805665049095E-09			OCPFDLNE_01890	DAK2 domain fusion protein YloV	-1.04470898213085	0.000121940955608
OCPFDLNE_02975	Cytochrome bd ubiquinol oxidase subunit I	1.11975841715483	3.33805665049095E-09			OCPFDLNE_01571	GTP pyrophosphokinase	-1.08304512273473	0.000122560272872
OCPFDLNE_02924	hypothetical protein	1.58949274323262	3.79921613254296E-09			OCPFDLNE_01435	Pyrroline-5-carboxylate reductase	-2.02213375832697	0.000127840631759
OCPFDLNE_02292	Crp/Fnr family transcriptional regulator	1.48961678348156	3.99791101617121E-09			OCPFDLNE_00281	Pyrimidine 5'-nucleotidase YjjG	-1.47108615298553	0.000134154133947
OCPFDLNE_02892	FMN-binding domain protein	0.98244735180764	4.24604528224311E-09			OCPFDLNE_01658	Predicted small secreted protein	-0.894076620385013	0.000134447164056
OCPFDLNE_01761	YfhP	0.913678775984237	5.15126206346951E-09			OCPFDLNE_02324	Methylphosphotriester-DNA--protein-cysteine S-methyltransferase	-2.72668222069262	0.000136150927909
OCPFDLNE_00395	AraC family transcriptional regulator	0.948094669411498	5.21187617135696E-09			OCPFDLNE_02658	Putative membrane protein YvlD	-1.29342645133441	0.00013779695322
OCPFDLNE_02248	L-fuculose-phosphate aldolase	1.20693109303997	5.42862922814584E-09			OCPFDLNE_01462	Acetyl-CoA C-acetyltransferase thil	-0.813298176504857	0.000153144587623
OCPFDLNE_02366	ATP-dependent chaperone ClpB	1.10279891825309	5.42862922814584E-09			OCPFDLNE_02711	ATP synthase subunit I	-0.849034804021514	0.000155353325842
OCPFDLNE_01240	Precorrin-8W decarboxylase CbiT	2.73549339265265	6.06941817666719E-09			OCPFDLNE_02017	Peptidoglycan-binding protein LysM	-1.22274235709665	0.000156508364046
OCPFDLNE_01017	Glucosamine-6-phosphate deaminase	1.42324398440263	7.03582296851367E-09			OCPFDLNE_01857	Exodeoxyribonuclease ExoA	-1.222909471405	0.000159269742197
OCPFDLNE_02235	hypothetical protein	1.2944763971728	7.95397300188073E-09			OCPFDLNE_02043	Tellurite resistance protein TelA	-0.654806860838264	0.000162059578583
OCPFDLNE_02228	hypothetical protein	1.37193049038193	8.39124000908347E-09			OCPFDLNE_02041	Methanol dehydrogenase activator	-1.95432705743174	0.000169614717273
OCPFDLNE_02082	Acetolactate synthase large subunit	1.41149209086737	8.65357826458622E-09			OCPFDLNE_01646	Catabolite control protein A	-0.655352042729393	0.000203524989358
OCPFDLNE_02215	Peptidoglycan L-alanyl-D-glutamate endopeptidase CwlK	1.56682630496732	1.08946421062254E-08			OCPFDLNE_01023	Protease HtpX homolog	-1.07264009767183	0.000204963410174
OCPFDLNE_02225	hypothetical protein	1.78035532088015	1.12149221202526E-08			OCPFDLNE_01901	Bifunctional phosphopantothenoylcysteine decarboxylase/phosphopantothenate--cysteine ligase CoaBC	-1.88732604740321	0.0002166098983
OCPFDLNE_02077	PTS system mannose-specific EIIC component	3.34879152281024	1.26292001070826E-08			OCPFDLNE_00905	hypothetical protein	-1.65355093349721	0.000239208540654
OCPFDLNE_02972	ABC membrane transporter (ATP-binding protein) required for cytochrome bd function	1.68804556780686	1.34094854368116E-08			OCPFDLNE_02894	NusG domain II-containing protein	-1.71037919995816	0.000285215696164
OCPFDLNE_02078	PTS system mannose-specific EIIAB component	3.34951725595714	1.35355376572473E-08			OCPFDLNE_01647	3-deoxy-D-arabino-heptulosonate 7-phosphate synthase chorismate mutase	-1.58079759353582	0.000299972952873
OCPFDLNE_01055	hypothetical protein	1.36659228113372	1.63954346322567E-08			OCPFDLNE_01277	Thioredoxin	-1.06723116945709	0.000366018065364
OCPFDLNE_01207	Carbon dioxide concentrating mechanism protein CcmL	2.82281896968419	1.68635867469098E-08			OCPFDLNE_02275	Diadenylate cyclase	-0.917784632992393	0.000371608750837
OCPFDLNE_02809	DNA replication protein DnaD	1.60844121306794	1.69703374262011E-08			OCPFDLNE_02732	Lipid kinase	-1.1878269091545	0.000379652976821
OCPFDLNE_01212	Probable propionate kinase	1.92527086124143	2.25646784718121E-08			OCPFDLNE_00181	Methionine--tRNA ligase	-1.3681587120033	0.000383287592154
OCPFDLNE_02583	Cro/C1-type-helix-turn-helix domain-containing protein	2.17941400902462	2.50008210256832E-08			OCPFDLNE_01613	DNA polymerase I	-0.770264255522513	0.000384245003128
OCPFDLNE_02231	Minor capsid protein E	1.28161283417909	3.37803794282896E-08			OCPFDLNE_00838	Transcriptional regulatory protein DagR	-2.27375842851802	0.000396641432359
OCPFDLNE_02790	Phage minor capsid protein 2	1.18319003385211	3.75296939000715E-08			OCPFDLNE_01081	Copper homeostasis protein CutC	-2.35196397384655	0.000432031724319
OCPFDLNE_02798	hypothetical protein	1.72088152352848	4.24202075080211E-08			OCPFDLNE_01381	hypothetical protein	-1.18690555042246	0.000432031724319
OCPFDLNE_02303	Phosphomannose isomerase	1.95358225462043	4.59189301960002E-08			OCPFDLNE_01463	Hydroxymethylglutaryl-coa synthase prokaryotic	-0.822118685382862	0.000442333354931
OCPFDLNE_03045	Beta-glucoside-specific phosphotransferase enzyme II ABC component	2.88922421284815	4.68446665991136E-08			OCPFDLNE_00899	Translation initiation inhibitor	-2.4021997617838	0.000495943173216
OCPFDLNE_02893	NADH dehydrogenase-like protein YjlD	1.10713163911435	4.8564828142077E-08			OCPFDLNE_01593	Septum site-determining protein MinC	-2.00248120107996	0.000497515040893
OCPFDLNE_00479	Oleate hydratase	2.13147210434027	5.55048595532186E-08			OCPFDLNE_01904	YicC-like family, N-terminal region	-1.40292414768177	0.000520905294893
OCPFDLNE_00634	YkoS	1.39752316311896	5.75351765270499E-08			OCPFDLNE_01782	Aminopeptidase PepS	-1.37174909482514	0.000537863847541
OCPFDLNE_02925	Predicted DNA-binding protein, MmcQ/YjbR family	1.93391548012953	6.73971068798806E-08			OCPFDLNE_01605	Glutamyl-tRNA reductase	-1.0632048841313	0.000550427734282
OCPFDLNE_01868	tRNA (guanine-N(1)-)-methyltransferase	0.970624123911819	7.68879077947831E-08			OCPFDLNE_00881	Winged helix DNA-binding domain-containing protein	-2.80389334325492	0.00057136875701
OCPFDLNE_02926	Glyoxalase	1.4604506126288	7.69283850157364E-08			OCPFDLNE_00717	hypothetical protein	-0.982795963917148	0.000663805411589
OCPFDLNE_01024	Predicted dithiol-disulfide isomerase	0.922335425225916	8.7361694432263E-08			OCPFDLNE_00648	hypothetical protein	-2.78511543614998	0.000665579894123
OCPFDLNE_02416	Intracellular proteinase	0.842477219462001	1.00811062094371E-07			OCPFDLNE_01891	Asp23/Gls24 family envelope stress response protein (Fragment)	-2.2435012152604	0.000679308983215
OCPFDLNE_02816	hypothetical protein	1.80037417999222	1.06084102789688E-07			OCPFDLNE_00512	Transcriptional regulator	-1.7611310317985	0.00074508642289
OCPFDLNE_01551	hypothetical protein	0.8894939991647	1.08519343178034E-07			OCPFDLNE_00937	UPF0699 transmembrane protein ydbS	-2.32951420501321	0.000865911525152
OCPFDLNE_00141	Divergent 4fe-4s mono-cluster	1.32930124109959	1.1921638987279E-07			OCPFDLNE_00879	Putative transcriptional regulators	-1.65160661441462	0.000870150163885
OCPFDLNE_01013	hypothetical protein	1.43346556374659	1.24149659524541E-07			OCPFDLNE_01022	Listeria epitope LemA	-1.06643349479916	0.000900886622534
OCPFDLNE_02453	HdeD family acid-resistance protein (Fragment)	1.22165757258658	1.28668512683095E-07			OCPFDLNE_01011	Alpha/beta hydrolase	-2.87170729043134	0.000909633265568
OCPFDLNE_00202	Bifunctional UDP-N-acetylglucosamine diphosphorylase/glucosamine-1-phosphate N-acetyltransferase GlmU	1.09438680431341	1.36459566870543E-07			OCPFDLNE_01269	Multiple antibiotic resistance protein MarR	-1.21096323878945	0.000916450876413
OCPFDLNE_01943	Pyruvate phosphate dikinase	0.982960220263691	1.67460888734964E-07			OCPFDLNE_01083	Predicted membrane protein	-1.33135246252724	0.001030525445411
OCPFDLNE_01179	HTH-type transcriptional regulator AdhR	1.92660000485174	1.98015001451686E-07			OCPFDLNE_01799	Putative transcription regulators (LacI family)	-1.9168632394252	0.001034106001785
OCPFDLNE_03032	Beta-glucoside operon transcriptional antiterminator	1.58656842442192	2.02901088651864E-07			OCPFDLNE_02042	5-bromo-4-chloroindolyl phosphate hydrolysis protein	-0.792571021505898	0.001061843590826
OCPFDLNE_00609	Cell surface protein	1.54664418495993	2.10193013088845E-07			OCPFDLNE_00466	hypothetical protein	-1.73339566850474	0.001070715420256
OCPFDLNE_02802	hypothetical protein	1.69604279231402	2.13373093941147E-07			OCPFDLNE_02535	Spx/MgsR family transcriptional regulator	-0.821768159688545	0.001071377955527
OCPFDLNE_02927	HTH-type transcriptional activator RhaS	1.29288613329562	2.51765713677631E-07			OCPFDLNE_01232	Major teichoic acid biosynthesis protein C	-1.48087344252401	0.00108626104458
OCPFDLNE_01248	Cobalamin biosynthesis protein CbiM	3.36016398829249	2.52598831104086E-07			OCPFDLNE_02274	CdaA regulatory protein CdaR	-0.660864633719846	0.001147474298419
OCPFDLNE_00978	Aryl-phospho-beta-D-glucosidase BglH	1.31214461560447	2.75773418994332E-07			OCPFDLNE_01666	Aminoacyl-histidine dipeptidase	-0.698450554080349	0.001164604712505
OCPFDLNE_01574	YrvD	1.14235925729769	3.14978928407398E-07			OCPFDLNE_01544	Transcription elongation factor GreA	-1.34838300203754	0.00132088603692
OCPFDLNE_01502	RNA polymerase sigma factor SigA	0.824932219803722	5.17781151142056E-07			OCPFDLNE_02149	Redox-sensing transcriptional repressor Rex	-0.713059643158647	0.001333861366731
OCPFDLNE_02145	60 kDa chaperonin	1.10859684437243	5.17781151142056E-07			OCPFDLNE_01313	TPR repeat-containing protein ysoA	-2.53997624400469	0.001358832954691
OCPFDLNE_01521	Molecular chaperone DnaK	1.25074349054767	5.79526115940096E-07			OCPFDLNE_01133	hypothetical protein	-0.976811376563643	0.001401707563855
OCPFDLNE_00057	Accessory transcriptional regulator protein A	1.04859290211696	5.85364866653036E-07			OCPFDLNE_02485	Glutamine-transport transmembrane protein ABC transporter	-1.31757263309836	0.001437518784968
OCPFDLNE_02455	Cof subfamily of IIB subfamily of haloacid dehalogenase superfamily/HAD-superfamily hydrolase, subfamily IIB	1.34921993192039	6.12126657787918E-07			OCPFDLNE_01710	Asparagine synthetase glutamine-hydrolyzing 1	-1.26870351278121	0.001454257015625
OCPFDLNE_01195	Propanediol utilization microcompartment protein PduA	1.48030291574654	7.31807014270732E-07			OCPFDLNE_01360	Uridylate kinase	-1.04899768237037	0.001478558541402
OCPFDLNE_02793	Terminase small subunit	1.09022081635746	7.58936209030196E-07			OCPFDLNE_00852	Oxygen-sensing cyclic-di-GMP phosphodiesterase	-1.08995099271265	0.001548225669267
OCPFDLNE_00841	2-hydroxyisocaproyl-CoA dehydratase activator	1.17737436631656	1.07336931743984E-06			OCPFDLNE_01139	hypothetical protein	-0.965037429337953	0.001596571673019
OCPFDLNE_01993	Keto-acid formate acetyltransferase	1.07227581047041	1.07336931743984E-06			OCPFDLNE_02642	ATP-dependent Clp endopeptidase proteolytic subunit ClpP	-0.912241595004108	0.001596571673019
OCPFDLNE_02223	hypothetical protein	1.59981809592086	1.07336931743984E-06			OCPFDLNE_00565	6-phosphogluconolactonase	-0.759857581861748	0.001709099093544
OCPFDLNE_02973	ABC transporter CydDC cysteine exporter CydD	1.34098680761853	1.08576169950133E-06			OCPFDLNE_01655	hypothetical protein	-0.806728764809205	0.001749201225776
OCPFDLNE_01196	Propanediol utilization microcompartment protein PduB	1.23430942120923	1.46954969337952E-06			OCPFDLNE_01619	ATP-dependent 6-phosphofructokinase	-1.14228466776753	0.001837419101587
OCPFDLNE_02546	Extradiol dioxygenase	0.893000599160867	1.55542000695643E-06			OCPFDLNE_00840	Amino-acid permease AapA	-1.23194256111984	0.001839817616934
OCPFDLNE_00105	PTS system mannose-specific transporter subunit IIC	1.46322547085232	1.59821791961624E-06			OCPFDLNE_01456	Negative transcription regulator padR	-1.8376508703648	0.001915704151318
OCPFDLNE_02252	PTS system galactitol-specific transporter subunit IIB	1.08322220408202	1.67262659229832E-06			OCPFDLNE_00405	Intracellular iron chaperone frataxin	-2.36778623492231	0.002049259384372
OCPFDLNE_02807	DUF1642 domain-containing protein (Fragment)	1.38095594903989	1.85180423328731E-06			OCPFDLNE_01429	Acylphosphatase	-1.29330026114187	0.002127468286041
OCPFDLNE_00442	PRD/PTS system IIA 2 domain-containing regulatory protein	1.91291817327573	3.55384342743205E-06			OCPFDLNE_02016	L-asparaginase AnsA	-1.26885994377134	0.002170208702716
OCPFDLNE_02783	hypothetical protein	1.17330325490797	3.73010295624884E-06			OCPFDLNE_01141	UTP--glucose-1-phosphate uridylyltransferase	-1.48833301303274	0.002174324761249
OCPFDLNE_00970	HTH-type transcriptional repressor YtrA	1.57617247707831	4.23033028259384E-06			OCPFDLNE_00830	hypothetical protein	-1.8104468050077	0.002239152905382
OCPFDLNE_01246	Sirohydrochlorin cobaltochelatase CbiK	2.03340668183899	4.44526780682579E-06			OCPFDLNE_00869	GTP pyrophosphokinase rsh	-4.11069975045791	0.002263068214447
OCPFDLNE_01251	Cobalt import ATP-binding protein CbiO	2.41251927143982	4.46480229873106E-06			OCPFDLNE_01027	GTP pyrophosphokinase yjbM	-1.18376654822087	0.002263068214447
OCPFDLNE_02805	DNA-packaging protein	2.22369370150796	4.90390507329942E-06			OCPFDLNE_02270	Bacitracin export permease protein BceB	-1.0008372375942	0.002389997477996
OCPFDLNE_01454	Formate C-acetyltransferase	1.0589640268699	5.61603781584488E-06			OCPFDLNE_01004	Iron-sulphur cluster biosynthesis	-0.653275097242139	0.002573850785706
OCPFDLNE_02226	hypothetical protein	1.72801752207978	7.3285084368646E-06			OCPFDLNE_02094	Diaminopimelate epimerase	-1.46493980118408	0.002716453039252
OCPFDLNE_02796	Phage transcriptional regulator	1.45589864995036	7.41366201782159E-06			OCPFDLNE_02518	DUF72 domain-containing protein	-0.979126109591058	0.002720358809454
OCPFDLNE_01018	hypothetical protein	1.17255775142859	8.13362496061422E-06			OCPFDLNE_00716	Pyridoxine, pyridoxal, and pyridoxamine kinase	-0.791948840679238	0.002969295906478
OCPFDLNE_02779	hypothetical protein	1.77932395580131	8.18982835859467E-06			OCPFDLNE_00868	Carbonic anhydrase	-1.59421789045179	0.002969295906478
OCPFDLNE_00828	hypothetical protein	1.68927914232285	8.83447817554694E-06			OCPFDLNE_01809	Putative oxidoreductase YbdH	-1.01975945775982	0.002975547812837
OCPFDLNE_02105	RNA-binding protein S4	1.11549585075069	9.96472533413746E-06			OCPFDLNE_01871	Gamma-glutamyl-gamma-aminobutyrate hydrolase PuuD	-0.958060023790063	0.003034451597832
OCPFDLNE_02974	Cytochrome bd ubiquinol oxidase subunit II	1.11742382594403	1.20291365439765E-05			OCPFDLNE_01995	Zn-dependent protease	-0.955333453064305	0.003062261763531
OCPFDLNE_00204	Listeriolysin positive regulatory factor A	1.0442048100081	1.22060787660682E-05			OCPFDLNE_02072	Deoxyribonucleoside regulator	-2.30113808540362	0.003069540415399
OCPFDLNE_00416	PTS system mannose-specific EIIBCA component	2.00517506418675	1.48609116909094E-05			OCPFDLNE_02739	4-oxalocrotonate tautomerase	-3.50652880878757	0.00309025261924
OCPFDLNE_00420	Putative licABCH operon regulator	1.33351632777838	1.6098560495184E-05			OCPFDLNE_00481	Transcription activator, putative	-1.10256787736252	0.003092213002178
OCPFDLNE_02250	Phosphotransferase system sugar-specific permease component	0.841363866100778	1.66700430607289E-05			OCPFDLNE_01927	Carboxy-terminal processing protease CtpA	-1.0668966680024	0.003114520291195
OCPFDLNE_00782	Glucosamine--fructose-6-phosphate aminotransferase	0.654572272422668	2.06999675999317E-05			OCPFDLNE_00715	Carboxymuconolactone decarboxylase	-3.1637715966616	0.00312760025389
OCPFDLNE_02222	hypothetical protein	1.8309310730079	2.11669692164003E-05			OCPFDLNE_02355	Stage 0 sporulation protein KB	-1.58739617949155	0.003179550374956
OCPFDLNE_02227	hypothetical protein	1.73190600129763	2.32438873556666E-05			OCPFDLNE_03016	Inosine-5'-monophosphate dehydrogenase	-1.82541507919733	0.00319592970526
OCPFDLNE_02678	hypothetical protein	0.938957501136849	2.32438873556666E-05			OCPFDLNE_01106	Molybdopterin guanine dinucleotide biosynthesis accessory protein MobB	-1.06634675463168	0.003256252298207
OCPFDLNE_02092	Cold shock protein CspD	0.955828532387892	2.37755977033978E-05			OCPFDLNE_00726	hypothetical protein	-1.62957995783322	0.003310061134835
OCPFDLNE_02076	PTS system mannose-specific transporter subunit IID	3.02245749856222	2.70287039284644E-05			OCPFDLNE_01010	Alpha/beta fold hydrolase	-1.74820889646112	0.003324099020037
OCPFDLNE_03044	ADP ribosyl glycohydrolase	3.20774989238916	2.70609938819279E-05			OCPFDLNE_01939	Fatty acid-binding protein DegV	-0.903626155464821	0.003366349947081
OCPFDLNE_00972	Transcription activator	0.876952825327547	2.79536498676786E-05			OCPFDLNE_01484	Aspartokinase	-0.889525663800888	0.003423863691162
OCPFDLNE_02902	Creatinine amidohydrolase	1.79050789565344	3.04484191604024E-05			OCPFDLNE_00605	CRP-like cAMP-activated global transcriptional regulator	-0.871618962100209	0.003617517974556
OCPFDLNE_02232	hypothetical protein	1.25752899770046	3.24979194488185E-05			OCPFDLNE_02337	hypothetical protein	-1.14329901784599	0.003670649538049
OCPFDLNE_02224	Phage major tail protein, TP901-1 family	1.46360257203659	3.36776039984782E-05			OCPFDLNE_01262	RNA methyltransferase	-1.09722151373482	0.00371664184072
OCPFDLNE_01906	hypothetical protein	0.917066089089579	3.42990625051432E-05			OCPFDLNE_01089	Polyisoprenyl-teichoic acid--peptidoglycan teichoic acid transferase TagU	-1.51355488236967	0.004053780166387
OCPFDLNE_00616	ABC transporter transmembrane region	0.978729394438717	4.0364019394241E-05			OCPFDLNE_02483	Polyribonucleotide nucleotidyltransferase (General stress protein 13)	-1.27778398662238	0.004199726187907
OCPFDLNE_01118	Dihydrolipoyl dehydrogenase	0.731290988607618	4.14737639332192E-05			OCPFDLNE_02399	hypothetical protein	-1.2482492755587	0.004290363903208
OCPFDLNE_01516	GatB/Yqey domain-containing protein	0.920281206935134	4.19791467319098E-05			OCPFDLNE_00541	hypothetical protein	-1.54724224400092	0.004296009477964
OCPFDLNE_02319	Predicted dehydrogenase	1.63048718592931	4.31211980523223E-05			OCPFDLNE_01380	hypothetical protein	-0.92402684533952	0.00446133748385
OCPFDLNE_02426	ATP-dependent helicase/nuclease subunit A	0.859381838924982	4.50297294501743E-05			OCPFDLNE_00330	DUF3578 domain-containing protein (Fragment)	-2.5822149925759	0.004614241905867
OCPFDLNE_02573	Membrane protein, MmpL family	1.17944028998268	5.40573743618662E-05			OCPFDLNE_01037	Predicted acyltransferase	-1.9563365487783	0.004639885947828
OCPFDLNE_02780	hypothetical protein	1.10445611243292	6.01138897132638E-05			OCPFDLNE_01296	Listeriolysin regulatory protein	-1.83922110688271	0.004639885947828
OCPFDLNE_02351	Transcriptional regulator Spx	0.858778234833629	6.19668294670792E-05			OCPFDLNE_01724	1,4-dihydroxy-2-naphthoate octaprenyltransferase	-1.25104143474214	0.004639885947828
OCPFDLNE_02787	hypothetical protein	1.21360970029764	6.80250299942539E-05			OCPFDLNE_01075	N-acetyldiaminopimelate deacetylase	-1.04540810947245	0.004812873056459
OCPFDLNE_01867	hypothetical protein	0.843328628022903	6.82753007991958E-05			OCPFDLNE_00019	Bacterial SH3 domain family	-0.923864777545123	0.005290891105395
OCPFDLNE_02901	2-dehydro-3-deoxy-phosphogluconate aldolase	1.70083758273057	8.79131459094223E-05			OCPFDLNE_01816	Nucleoside-diphosphate-sugar epimerase	-1.84980290534673	0.00540131953075
OCPFDLNE_02180	DNA-directed DNA polymerase	1.2443226998583	9.28521161661589E-05			OCPFDLNE_01592	Site-determining protein	-1.28233367432552	0.005498426997014
OCPFDLNE_02749	Alcohol dehydrogenase	0.81414236090855	9.89547410658323E-05			OCPFDLNE_01030	Enoyl-ACP reductase	-0.817053828225853	0.005551765508891
OCPFDLNE_00875	Plasma-membrane calcium-translocating P-type ATPase	0.792258786295825	0.000126452454506			OCPFDLNE_02701	UDP-N-acetylglucosamine 1-carboxyvinyltransferase	-0.610988262750552	0.00566046132051
OCPFDLNE_00445	PTS system fructose-specific EIIB'BC component	2.98591575084094	0.000126934159363			OCPFDLNE_01784	Cell-shape determining protein MreBH	-0.943664105974974	0.005712355211583
OCPFDLNE_02964	hypothetical protein	1.11140592065887	0.000136150927909			OCPFDLNE_01149	Ribitol-5-phosphate cytidylyltransferase	-0.787792265444838	0.005810861482395
OCPFDLNE_02863	30S ribosomal protein S13	0.894336646966377	0.000138143420259			OCPFDLNE_01781	Short-chain flavodoxin	-2.3060337948125	0.005855755576701
OCPFDLNE_00417	PTS system fructose-specific transporter subunit IIB	2.40349085280853	0.000142713937463			OCPFDLNE_01822	Molybdate metabolism regulator	-1.52095361011434	0.005878636104
OCPFDLNE_00827	Diacylglycerol kinase catalytic subunit	0.857728014793892	0.000153144587623			OCPFDLNE_02585	hypothetical protein	-1.48057170926797	0.006001529669974
OCPFDLNE_02111	Cell division protein DivIB	1.97183569851304	0.000153144587623			OCPFDLNE_01695	hypothetical protein	-0.828072800393196	0.006082218278069
OCPFDLNE_02769	hypothetical protein	1.63559112898421	0.000154305317691			OCPFDLNE_00483	Heme-degrading monooxygenase isdG	-2.73544898447896	0.006139113142871
OCPFDLNE_02804	hypothetical protein	1.32001939795722	0.000160195415718			OCPFDLNE_01665	D-alanine aminotransferase apoenzyme	-1.10731839854063	0.006242500583665
OCPFDLNE_00971	Clp protease ClpA	1.38648049201224	0.000162377201354			OCPFDLNE_00845	Nitrilase/cyanide hydratase and apolipoprotein N-acyltransferase	-2.546372261758	0.006261483314964
OCPFDLNE_00404	3D-(3,5/4)-trihydroxycyclohexane-1,2-dione hydrolase	1.7511590871677	0.00017337370542			OCPFDLNE_02058	Ribosomal-protein-alanine N-acetyltransferase	-4.37555698192464	0.006464652946077
OCPFDLNE_01500	GTP cyclohydrolase 1 type 2 homolog	1.03628997680891	0.000174918868879			OCPFDLNE_01338	Peptidoglycan-N-acetylmuramate O-acetyltransferase	-0.683558357989828	0.006537266108037
OCPFDLNE_03067	Catalyzes the cleavage of p-aminobenzoyl-glutamate to p-aminobenzoate and glutamate, subunit A	3.1876226240126	0.000175554854214			OCPFDLNE_01442	Putative oxidoreductase ymfI	-0.63341087477524	0.006546069177969
OCPFDLNE_01237	Cobalt-precorrin-8 methylmutase	1.64384152535606	0.000177624110294			OCPFDLNE_00197	Macrolide-specific efflux protein macA	-1.9722082161687	0.006699734840912
OCPFDLNE_02168	hypothetical protein	1.89858733341079	0.000200788193378			OCPFDLNE_02156	hypothetical protein	-1.37330678633737	0.006734743087884
OCPFDLNE_01348	hypothetical protein	0.700970995866556	0.000201646818003			OCPFDLNE_00387	hypothetical protein	-0.836010119914962	0.006780135290818
OCPFDLNE_02745	Dipeptide-binding protein DppE	1.11334398291584	0.000204963410174			OCPFDLNE_03100	L-rhamnose-proton symport	-4.65716294176025	0.007081032165177
OCPFDLNE_02229	hypothetical protein	1.63062573796035	0.000206633134122			OCPFDLNE_00407	Bacterial low temperature requirement protein A	-2.22384796123852	0.007150836779083
OCPFDLNE_02900	Sugar isomerase domain-containing protein	1.48876797444798	0.000217678960396			OCPFDLNE_02719	Thymidine kinase	-1.94559973085138	0.007343026072123
OCPFDLNE_02318	General stress response protein CsbD	0.975460258793083	0.000249676796735			OCPFDLNE_02376	Purine nucleoside phosphoramidase	-1.16899410208122	0.007497887800365
OCPFDLNE_01471	hypothetical protein	0.625452582866047	0.000253115891751			OCPFDLNE_01541	Oligoendopeptidase F	-0.720056601274469	0.007510094180122
OCPFDLNE_02797	hypothetical protein	1.76991974789675	0.000267937840291			OCPFDLNE_01418	Dihydrolipoyl dehydrogenase	-0.686063336298168	0.007525528619644
OCPFDLNE_02934	Two-component system sensor histidine kinase KdpD	0.95280034380515	0.000271296123052			OCPFDLNE_01432	Sulfurtransferase	-1.30731447907756	0.00766451439768
OCPFDLNE_02773	Peptidoglycan L-alanyl-D-glutamate endopeptidase CwlK	0.946145295517146	0.000274967541401			OCPFDLNE_01155	Nicotinate phosphoribosyltransferase	-0.773985658544648	0.007683788277125
OCPFDLNE_02811	hypothetical protein	1.63454791553118	0.000275354675688			OCPFDLNE_00368	Putative glycerol transporter	-0.828582238104439	0.007786494274825
OCPFDLNE_02821	hypothetical protein	1.21770910317733	0.000287358730547			OCPFDLNE_00585	Inner membrane protein YjjP	-1.46104785398329	0.00815177775557
OCPFDLNE_01980	Bifunctional ligase/repressor BirA	1.22894910244964	0.000323005390607			OCPFDLNE_02361	3-oxoacyl-ACP synthase	-0.74605480152906	0.008163928772761
OCPFDLNE_02387	Putative ABC transporter ATP-binding protein YxlF	1.92370092063353	0.000327328396745			OCPFDLNE_01233	hypothetical protein	-0.631386107084354	0.008230942440507
OCPFDLNE_00853	hypothetical protein	0.768971311818999	0.000328194060146			OCPFDLNE_01036	Ribose-5-phosphate isomerase A	-1.81741026294256	0.0083811372461
OCPFDLNE_03068	Quinolone resistance protein NorB	3.66934727793936	0.000341355851766			OCPFDLNE_00227	Cysteine synthase A	-0.998488969453591	0.008888993862618
OCPFDLNE_02212	hypothetical protein	2.36049937166986	0.000358754835882			OCPFDLNE_01529	DNA polymerase III subunit delta	-1.56147008282992	0.009417139116868
OCPFDLNE_02423	Membrane protein YitT	1.60422319495549	0.000361054926073			OCPFDLNE_00414	Pyrroline-5-carboxylate reductase	-1.60521033185991	0.009543299996075
OCPFDLNE_01911	Carbamoyl phosphate synthase large subunit	1.57346541596295	0.000369735284866			OCPFDLNE_01547	Endolytic murein transglycosylase	-0.977946441416697	0.009689058755992
OCPFDLNE_02744	hypothetical protein	0.913499963394134	0.000389412142167			OCPFDLNE_01973	Pyridoxal phosphate-dependent aminotransferase	-1.00301916647149	0.009791819926377
OCPFDLNE_01488	hypothetical protein	1.3946647208019	0.000418287703713			OCPFDLNE_01509	hypothetical protein	-1.65578421846483	0.009900373681492
OCPFDLNE_02746	Predicted integral membrane protein	0.963605794535727	0.000418287703713			OCPFDLNE_01071	YkuJ	-1.23119688010162	0.010513239655872
OCPFDLNE_02867	Preprotein translocase subunit SecY	0.699344326999903	0.000418759732248			OCPFDLNE_01129	Inositol monophosphatase	-0.975205815781272	0.010513239655872
OCPFDLNE_01981	CCA-adding enzyme	1.05228577948266	0.000450094945559			OCPFDLNE_00826	Acryloyl-CoA reductase	-1.09001282776956	0.010964497598631
OCPFDLNE_01191	Bifunctional adenosylcobinamide kinase/adenosylcobinamide-phosphate guanylyltransferase	2.46253126981304	0.000478709389501			OCPFDLNE_01287	YdeI	-1.81613962475746	0.011431766735652
OCPFDLNE_01021	Protease	2.50304504511844	0.000478861959615			OCPFDLNE_02326	Cyclic nucleotide-binding domain protein	-1.18084038354175	0.011594735174579
OCPFDLNE_03050	Transcriptional regulator, y4mF family	0.703299526578106	0.000520905294893			OCPFDLNE_00532	ATP synthase subunit alpha	-1.41443264527739	0.011615515107964
OCPFDLNE_01517	30S ribosomal protein S21	0.664095739353827	0.000559823441302			OCPFDLNE_00544	Hydantoin utilization protein C	-1.07713474492397	0.012183761152292
OCPFDLNE_03069	N-acyl-L-amino acid amidohydrolase	2.9086599830607	0.00057136875701			OCPFDLNE_02053	Ribonuclease Z	-2.39767984359659	0.012404257309105
OCPFDLNE_01250	Energy-coupling factor ABC transporter transmembrane protein	3.05369619501082	0.000604931593814			OCPFDLNE_02368	Putative bifunctional phosphatase/peptidyl-prolyl cis-trans isomerase	-2.408144119968	0.012412718705622
OCPFDLNE_01032	D-alanyl carrier protein	1.27853046960685	0.000665935606472			OCPFDLNE_01104	Molybdate-binding periplasmic protein	-2.12924991500907	0.01278634214791
OCPFDLNE_02800	hypothetical protein	1.89175479939371	0.000665935606472			OCPFDLNE_01329	YneQ	-1.91937630213573	0.013176785635929
OCPFDLNE_02040	ABC transporter (ATP-binding protein)	1.57878362667449	0.000695238855347			OCPFDLNE_01087	hypothetical protein	-2.60122877255105	0.013572001141318
OCPFDLNE_02425	4-hydroxyphenylacetate degradation bifunctional isomerase/decarboxylase	1.26149861699885	0.000701923174292			OCPFDLNE_02690	IMPACT family member YigZ	-2.83651013715857	0.013709293206917
OCPFDLNE_02187	Replicative DNA helicase	1.33101787013885	0.000712813963304			OCPFDLNE_01938	Spore germination lipase LipC	-1.29219914949476	0.01395098943208
OCPFDLNE_02220	hypothetical protein	1.32825488008761	0.000719658367063			OCPFDLNE_02129	Pantetheine-phosphate adenylyltransferase	-2.0064490259877	0.013955967994597
OCPFDLNE_02313	Ribonucleotide reductase-associated flavodoxin	0.892773626079782	0.000760157465261			OCPFDLNE_03012	D-alanyl-D-alanine carboxypeptidase DacA	-0.853658111726772	0.014335952434247
OCPFDLNE_01189	Ethanolamine utilization protein EutP	1.46662977591978	0.000792519689727			OCPFDLNE_01074	2,3,4,5-tetrahydropyridine-2,6-dicarboxylate N-acetyltransferase	-0.851108269995101	0.014485444024435
OCPFDLNE_02171	SPBc2 prophage-derived protein yorM	1.64125849846706	0.000822549641905			OCPFDLNE_02516	Probable membrane transporter protein	-1.23437160652934	0.014679705475155
OCPFDLNE_01178	HTH-type transcriptional regulator AdhR	1.56716897260868	0.001094818202481			OCPFDLNE_01288	hypothetical protein	-1.24638891682556	0.014896804736204
OCPFDLNE_01130	Translational GTPase TypA	0.864174924841005	0.001155473076165			OCPFDLNE_02534	Glycine cleavage system protein H	-0.601922351425961	0.014974259774695
OCPFDLNE_00106	PTS system fructose-specific transporter subunit IID	0.917285153898145	0.001189687694082			OCPFDLNE_01932	Purine nucleoside phosphorylase DeoD-type	-0.736199206361255	0.015236348815357
OCPFDLNE_02868	50S ribosomal protein L15	0.900577620326605	0.001220883761296			OCPFDLNE_00424	Glyoxalase/bleomycin resistance/extradiol dioxygenase family protein	-1.27551366991641	0.015715987185023
OCPFDLNE_02511	UPF0053 protein yhdP	0.916634180516304	0.001229880924748			OCPFDLNE_02070	Ribose operon repressor	-1.50850114181237	0.015715987185023
OCPFDLNE_02803	hypothetical protein	1.38092052532605	0.001235813908526			OCPFDLNE_01069	Aminotransferase class I/II-fold pyridoxal phosphate-dependent enzyme	-1.60403507043921	0.015961970155322
OCPFDLNE_00206	Cholesterol-dependent cytolysin listeriolysin O	1.45812991054458	0.001260885030858			OCPFDLNE_01100	DUF817 domain-containing protein (Fragment)	-4.35067692163905	0.017160321700633
OCPFDLNE_01252	Cobyric acid synthase CobQ	0.834656399386883	0.001261014589681			OCPFDLNE_01757	Aromatic acid exporter family protein	-0.853702379333875	0.017414422686326
OCPFDLNE_02108	YggS family pyridoxal phosphate-dependent enzyme (Fragment)	0.648790052575934	0.001358832954691			OCPFDLNE_00232	Lysine--tRNA ligase	-0.719143003523841	0.017723087814832
OCPFDLNE_02820	hypothetical protein	1.07191757733698	0.001358832954691			OCPFDLNE_00857	hypothetical protein	-3.53466665496227	0.018132124235254
OCPFDLNE_02876	50S ribosomal protein L24	0.852074176332428	0.001390047265654			OCPFDLNE_01951	Putative ABC transporter, membrane domain and ATP-binding protein	-0.68722963182501	0.018471751784018
OCPFDLNE_02107	Cell division protein SepF	0.813398733741294	0.001562582120501			OCPFDLNE_02021	Riboflavin ECF transporter S component FmnP	-1.29269064081563	0.018471751784018
OCPFDLNE_00444	PTS system fructose-specific transporter subunit IIB	4.27668532526204	0.001596571673019			OCPFDLNE_00486	Bifunctional NMN adenylyltransferase/Nudix hydrolase	-1.71560024934998	0.018473778749272
OCPFDLNE_01837	Bifunctional purine biosynthesis protein PurH	1.51999287234239	0.001629955352202			OCPFDLNE_00910	D-alanine--D-alanine ligase	-1.32076308308294	0.018628306155825
OCPFDLNE_02185	hypothetical protein	1.50701038214201	0.001791757882339			OCPFDLNE_01002	Molecular chaperone HtpG	-1.23266367198616	0.018628306155825
OCPFDLNE_02498	Multiple resistance and pH homeostasis protein G	1.76067302405845	0.001880000225153			OCPFDLNE_01974	Peptidase propeptide and ypeb domain subfamily	-1.06703016695284	0.018634742098697
OCPFDLNE_00301	Class III anaerobic ribonucleoside-triphosphate reductase catalytic subunit	0.815566899223425	0.001907205108249			OCPFDLNE_02007	Demethylmenaquinone methyltransferase	-1.18019757748764	0.018875142061499
OCPFDLNE_01379	Small ribosomal subunit biogenesis GTPase RsgA	0.744819074762315	0.0019770463377			OCPFDLNE_02057	YfjM	-2.9631555439234	0.018937091728577
OCPFDLNE_02775	hypothetical protein	1.21807239323925	0.002073878980195			OCPFDLNE_01148	hypothetical protein	-0.781887542228554	0.018949017708653
OCPFDLNE_02815	hypothetical protein	1.74925771170126	0.002092808756282			OCPFDLNE_01309	hypothetical protein	-3.02264200783391	0.019623572675841
OCPFDLNE_02931	Excinuclease ABC subunit A	0.873122051176405	0.002095726431733			OCPFDLNE_01633	Signal peptide peptidase SppA	-2.19298895268886	0.019924483640718
OCPFDLNE_00012	Phosphomevalonate kinase	1.14003957915287	0.002150844451059			OCPFDLNE_00373	AMP-dependent synthetase and ligase	-0.796758884604329	0.02014297326003
OCPFDLNE_02073	PTS system mannose-specific transporter subunits IIA	2.71144488585373	0.002174324761249			OCPFDLNE_01967	Holliday junction resolvase RecU	-1.18260604250051	0.020223431772889
OCPFDLNE_00268	50S ribosomal protein L10	1.053483480133	0.002188327116812			OCPFDLNE_01815	hypothetical protein	-1.55849871232464	0.020436103222979
OCPFDLNE_02768	hypothetical protein	1.25103838456471	0.00224927066298			OCPFDLNE_01431	Isopentenyl-diphosphate delta-isomerase	-0.638983730658644	0.020501452934822
OCPFDLNE_01601	Glutamate-1-semialdehyde aminotransferase	1.06327822409222	0.002272638674094			OCPFDLNE_01817	Sensory transduction protein BceR	-0.903815061967131	0.020663039453266
OCPFDLNE_02386	Putative transmembrane protein YxlG	2.28179151519566	0.00232342234059			OCPFDLNE_03052	Nucleoid occlusion protein	-0.933549205976347	0.020736974772025
OCPFDLNE_01777	YihY/virulence factor BrkB family protein (Fragment)	1.15860755189883	0.002424664683353			OCPFDLNE_01869	Ribosome maturation factor RimM	-0.759928536953166	0.020929827430029
OCPFDLNE_02202	DNA replication protein DnaC	1.54870700434593	0.002494077560878			OCPFDLNE_01555	Putative transcriptional regulatory protein yclJ	-1.16042727152412	0.020939946350241
OCPFDLNE_01421	Dihydrolipoamide acetyltransferase component of pyruvate dehydrogenase complex	0.705357635655552	0.002535630054815			OCPFDLNE_00180	Glucose uptake protein GlcU	-2.1971448726633	0.021055586164298
OCPFDLNE_02758	Heme sensor protein HssS	1.01008646476787	0.002536401759988			OCPFDLNE_02052	hypothetical protein	-1.80960979342183	0.021055586164298
OCPFDLNE_00704	ESX secretion system protein YueB	0.621581002192726	0.002598063740444			OCPFDLNE_01073	Putative transcription regulator (LysR family)	-0.70588704947879	0.021293185198316
OCPFDLNE_01190	Alpha-ribazole-5-phosphate synthase CblS	1.2533166384513	0.002616361543028			OCPFDLNE_01271	Uracil-DNA glycosylase	-1.85765472599344	0.021316879953222
OCPFDLNE_01765	Putative CDP-abequose synthase	0.628909585781655	0.002616361543028			OCPFDLNE_00988	DNA-3-methyladenine glycosylase	-1.44136202256863	0.021446436917555
OCPFDLNE_00587	Phospholipase/carboxylesterase	0.648202544026995	0.002751964910739			OCPFDLNE_02093	hypothetical protein	-1.66820511660393	0.021508533464912
OCPFDLNE_03079	Nitroreductase	4.15248700569038	0.00303257672573			OCPFDLNE_02300	Sodium transport system permease	-0.946097703799696	0.021835748551174
OCPFDLNE_02861	DNA-directed RNA polymerase subunit alpha	0.634762827622736	0.003062261763531			OCPFDLNE_01015	hypothetical protein	-1.03805048571907	0.022164516487817
OCPFDLNE_00289	Ring-cleaving dioxygenase mhqO	0.811684572005172	0.003092213002178			OCPFDLNE_01009	Membrane protein YdbI	-1.22977059913243	0.022168127702279
OCPFDLNE_02704	ATP synthase subunit beta	0.608262823403805	0.003115136461777			OCPFDLNE_01996	Putative membrane protein YpjA	-1.80741594007105	0.022962363167381
OCPFDLNE_01117	Dihydrolipoyllysine-residue acetyltransferase component of pyruvate dehydrogenase complex	0.624801983064647	0.003141466615331			OCPFDLNE_03094	hypothetical protein	-1.82928713118292	0.023140630126595
OCPFDLNE_02079	Mannosyl-D-glycerate transport/metabolism system repressor MngR	2.01394083594043	0.003141466615331			OCPFDLNE_01159	Glutamine-hydrolyzing GMP synthase	-0.864198156312469	0.0235069854448
OCPFDLNE_00060	Replicative DNA helicase	0.895894927937112	0.003171725656757			OCPFDLNE_02859	Winged helix DNA-binding domain-containing protein (Fragment)	-2.61530190945146	0.023559792663809
OCPFDLNE_02236	Phage protein (Fragment)	1.35953159335557	0.00324607559863			OCPFDLNE_02369	Predicted acetyltransferase	-1.9245247803948	0.023647217900924
OCPFDLNE_02251	Galactitol-specific phosphotransferase enzyme IIB component	0.766333516192221	0.003423863691162			OCPFDLNE_01559	Predicted dienelactone hydrolase	-1.27259840665089	0.023673218101416
OCPFDLNE_02039	ABC transporter permease	1.36545077216443	0.003485184763367			OCPFDLNE_02700	Rod shape-determining protein MreB	-0.87216991566644	0.023710397853781
OCPFDLNE_01147	dTDP-4-dehydrorhamnose reductase	0.851029998040836	0.003806453141865			OCPFDLNE_02130	Ribosomal RNA small subunit methyltransferase D	-1.85562572640603	0.024278578849926
OCPFDLNE_01630	hypothetical protein	0.726152963434397	0.003892101642637			OCPFDLNE_00508	Ribose-phosphate pyrophosphokinase	-0.731544717407459	0.024542097199272
OCPFDLNE_01333	DNA topoisomerase IV subunit B	0.856301750230546	0.003947691376749			OCPFDLNE_00375	Oxidoreductase, YhhX	-0.789876451744584	0.025042500700838
OCPFDLNE_02873	30S ribosomal protein S8	0.679491519320989	0.004374575101141			OCPFDLNE_00406	hypothetical protein	-1.84499089063899	0.025073804063035
OCPFDLNE_02785	hypothetical protein	0.945746017465766	0.004639885947828			OCPFDLNE_02377	Putative membrane protein yhaH	-1.06148557622763	0.025073804063035
OCPFDLNE_01192	Adenosylcobinamide-GDP ribazoletransferase	2.16177325935583	0.004938764590896			OCPFDLNE_02242	Putative transcription regulators	-1.77550010020742	0.02528074215598
OCPFDLNE_00443	PTS system fructose-specific transporter subunit IIA	2.41071418034742	0.004959141357352			OCPFDLNE_02012	Glycerol-3-phosphate dehydrogenase	-0.904335480494505	0.025754776277732
OCPFDLNE_00288	Putative transcriptional regulators	1.20389220449175	0.005168349700204			OCPFDLNE_03070	hypothetical protein	-1.16198717327748	0.025830441611828
OCPFDLNE_01249	Cobalt ABC transporter substrate-binding protein CbiN	3.98848064056805	0.005174692483239			OCPFDLNE_01531	Competence protein ComE	-2.18654389795168	0.026901483756967
OCPFDLNE_02199	hypothetical protein	1.85358865239458	0.005360249279457			OCPFDLNE_02753	Pyridoxal phosphate phosphatase YbhA	-1.24507818210049	0.026901483756967
OCPFDLNE_03030	Aryl-phospho-beta-D-glucosidase BglH	1.01051974672378	0.005476071656647			OCPFDLNE_01650	Aminopeptidase PepS	-1.83099789020702	0.026932625730127
OCPFDLNE_02812	hypothetical protein	1.83511613937139	0.005810861482395			OCPFDLNE_01819	Putative metabolite uptake ABC transporter, ATP-binding protein	-1.38671655234901	0.027089954351273
OCPFDLNE_01623	Bifunctional oligoribonuclease and PAP phosphatase NrnA	0.903918286665235	0.006751957334921			OCPFDLNE_01376	Riboflavin biosynthesis protein RibF	-0.800403903190589	0.027307720850529
OCPFDLNE_02870	30S ribosomal protein S5	0.654832782868341	0.00696436024126			OCPFDLNE_02438	rRNA pseudouridine synthase	-1.38178460742811	0.027367512624644
OCPFDLNE_02512	Spermidine acetyltransferase	1.46195225477306	0.007018247950421			OCPFDLNE_01672	hypothetical protein	-1.7783193900951	0.029007658506237
OCPFDLNE_00876	hypothetical protein	0.761020454303819	0.007374206620064			OCPFDLNE_00253	PIN/TRAM domain-containing protein	-0.633550950039319	0.029153000777919
OCPFDLNE_01629	Acetate kinase	0.816859659038908	0.007480716618241			OCPFDLNE_02526	hypothetical protein	-0.944317642550222	0.02922596729888
OCPFDLNE_02201	hypothetical protein	1.98071715691534	0.00749736110732			OCPFDLNE_01656	Thiol-disulfide isomerase and thioredoxin	-1.06606795986736	0.029562532500451
OCPFDLNE_01175	ATP-binding/permease protein CydD	4.90497488744985	0.008071698543829			OCPFDLNE_01956	5'-3' exonuclease	-0.703809917087876	0.030034324414653
OCPFDLNE_00811	Ring-cleaving dioxygenase mhqO	1.87100233871247	0.008994049409709			OCPFDLNE_03105	Ribonuclease P protein component	-1.4533365309263	0.030134072830338
OCPFDLNE_02767	hypothetical protein	1.01884184421855	0.009125249128454			OCPFDLNE_00485	50S ribosomal protein L32	-2.56129195530369	0.031245057272511
OCPFDLNE_03022	PTS sugar transporter subunit IIC	2.57078500696979	0.009197259687045			OCPFDLNE_01978	3-methyl-2-oxobutanoate hydroxymethyltransferase	-0.920295360657054	0.031514020375825
OCPFDLNE_00537	Glycosyltransferase	1.07596192217269	0.009460971842788			OCPFDLNE_01864	Putative mercury resistance operon regulatory protein (MerR)	-1.91590102942865	0.031546483990732
OCPFDLNE_02981	hypothetical protein	0.850193084457722	0.009460971842788			OCPFDLNE_02562	Carboxylesterase	-0.630284286373104	0.032032432585081
OCPFDLNE_02781	Kappa-carrageenase	0.829615008600711	0.00960233609276			OCPFDLNE_02695	N-acetylglucosaminyldiphosphoundecaprenol N-acetyl-beta-D-mannosaminyltransferase	-2.02423020943387	0.032956740353193
OCPFDLNE_02216	Holin, phage phi LC3	1.66497277714566	0.009649123382899			OCPFDLNE_01261	Glutamyl aminopeptidase	-0.701218392765666	0.033017470610276
OCPFDLNE_02113	UDP-N-acetylmuramoyl-L-alanine--D-glutamate ligase	1.01942749365794	0.009712843698641			OCPFDLNE_00939	Protoporphyrinogen oxidase	-1.30311045818399	0.03393822225986
OCPFDLNE_02645	NADPH dehydrogenase NamA	0.675459094674558	0.010105953299945			OCPFDLNE_00563	Phosphoglycerate mutase	-0.715245504931696	0.034014026157111
OCPFDLNE_02774	Bacteriophage holin	1.0974130239276	0.010820177157505			OCPFDLNE_00808	Spore germination lipase LipC	-2.51349663059129	0.034034197031041
OCPFDLNE_01989	Glycoside transferase	0.791603429879594	0.01101617570854			OCPFDLNE_00333	Carbohydrate deacetylase	-1.92854310888185	0.034201848864107
OCPFDLNE_02183	hypothetical protein	0.978273429866806	0.011316075241835			OCPFDLNE_01067	hypothetical protein	-1.34732352477155	0.034540711423745
OCPFDLNE_01298	UPF0750 membrane protein yxkD	1.94940278604788	0.011362127185012			OCPFDLNE_00248	Transcriptional regulator CtsR	-1.08963620319608	0.035108160154975
OCPFDLNE_01264	HTH-type transcriptional regulator YodB	0.669397911439649	0.01143077055188			OCPFDLNE_01870	YlqD	-0.776251501468083	0.035984713236026
OCPFDLNE_00291	ABC transporter permease subunit	2.30020779350804	0.012021995440614			OCPFDLNE_00844	hypothetical protein	-1.42721798151319	0.036252616171576
OCPFDLNE_01420	Branched-chain alpha-keto acid dehydrogenase	0.749470451439591	0.012250009390148			OCPFDLNE_01361	Ribosome-recycling factor	-0.863353134815793	0.036252616171576
OCPFDLNE_02080	Putative HTH-type transcriptional regulator YurK	1.32161103241997	0.012630305838681			OCPFDLNE_02419	Acetyltransferase	-2.00417352005933	0.036331232667685
OCPFDLNE_00976	PTS cellobiose transporter subunit IIC	0.771453239251977	0.013176785635929			OCPFDLNE_02421	Phospholipase/Carboxylesterase	-0.895588338961141	0.036331232667685
OCPFDLNE_02852	50S ribosomal protein L13	0.639851292425057	0.013363678891754			OCPFDLNE_02123	2-dehydropantoate 2-reductase	-2.73862674081608	0.036637020724052
OCPFDLNE_02176	hypothetical protein	1.1900867519075	0.013384989620602			OCPFDLNE_00509	hypothetical protein	-3.68942640077722	0.036795973398633
OCPFDLNE_01520	Molecular chaperone DnaJ	0.910631717997335	0.013421155311926			OCPFDLNE_03037	Ribosome-binding ATPase YchF	-1.05888536692619	0.036795973398633
OCPFDLNE_02259	Ferrous iron transport protein B	1.02583140641271	0.014280028502601			OCPFDLNE_02241	Multidrug efflux MATE transporter FepA	-2.08905967946789	0.0370326668492
OCPFDLNE_02335	Cyclopentanol dehydrogenase	1.03137338927101	0.014335952434247			OCPFDLNE_00028	hypothetical protein	-1.55877521577312	0.037381542827462
OCPFDLNE_00004	RNA binding protein involved in ribosome maturation	0.860792681730822	0.014953912403444			OCPFDLNE_01987	Hypothetical sensory transduction histidine kinase	-1.16346091992491	0.037456515483118
OCPFDLNE_01940	Predicted membrane bound oxidoreductase, hemolysin III	0.797101160348666	0.014953912403444			OCPFDLNE_02375	ABC-type transporter ATP-binding protein EcsA	-1.09303781513395	0.037833355155659
OCPFDLNE_02038	HTH-type transcriptional regulator RutR	2.1094045692173	0.015215215850758			OCPFDLNE_00306	Methionine import ATP-binding protein MetN	-3.64109687929485	0.037861953286903
OCPFDLNE_01511	Cytidine deaminase	0.849554652742146	0.015596867309458			OCPFDLNE_01107	Molybdenum cofactor biosynthesis protein MoaE	-0.823024139241928	0.038221367633942
OCPFDLNE_02824	Transcriptional regulator	0.991613096015	0.015668294988334			OCPFDLNE_02499	ComA operon protein 2	-1.43942463925944	0.038881550448005
OCPFDLNE_00615	ABC transporter transmembrane region	0.794528703932045	0.016476539824179			OCPFDLNE_01407	Bifunctional methylenetetrahydrofolate dehydrogenase/methenyltetrahydrofolate cyclohydrolase FolD	-0.84664430735474	0.040454334418915
OCPFDLNE_02214	hypothetical protein	1.64950826342581	0.016476539824179			OCPFDLNE_01888	L-serine dehydratase iron-sulfur-dependent alpha subunit	-0.959410282629723	0.04107695942591
OCPFDLNE_01608	Replicative DNA helicase loader DnaI	0.718892528159415	0.017206004009846			OCPFDLNE_00199	hypothetical protein	-1.31689777694823	0.041129155442279
OCPFDLNE_01479	ATPase components of ABC transporters with duplicated ATPase domains	0.728741781821962	0.017659782872274			OCPFDLNE_02097	Transcription repressor NadR	-1.76328981245329	0.042033971162619
OCPFDLNE_02595	Tail tape measure protein	1.24382349823534	0.017659782872274			OCPFDLNE_00961	HTH-type transcriptional regulator GmuR	-0.65682997764859	0.042335784107347
OCPFDLNE_02823	hypothetical protein	1.20034350997684	0.017787802123232			OCPFDLNE_01991	Malolactic enzyme	-1.10557836935937	0.042518167197767
OCPFDLNE_02878	30S ribosomal protein S17	0.765485497156017	0.017802765770321			OCPFDLNE_03080	Thioredoxin	-0.702011961129553	0.044221846521962
OCPFDLNE_02432	Phosphofructokinase	2.29636603481076	0.017946337829759			OCPFDLNE_01808	hypothetical protein	-1.65090034284221	0.04427013120921
OCPFDLNE_00302	Anaerobic ribonucleoside-triphosphate reductase activating protein (Fragment)	1.60955475362476	0.018136656087814			OCPFDLNE_01634	NAD kinase	-0.744374479358291	0.044781971671343
OCPFDLNE_02197	DUF1642 domain-containing protein (Fragment)	1.58624327149562	0.018278878552232			OCPFDLNE_00190	Cell wall-binding protein YocH	-0.850580070448229	0.044985742368846
OCPFDLNE_02347	hypothetical protein	1.47297985251363	0.020738920912598			OCPFDLNE_01377	30S ribosomal protein S15	-0.613442879770106	0.045577245961578
OCPFDLNE_01858	50S ribosomal protein L20	1.46332655110375	0.020976703068319			OCPFDLNE_00189	Mg-dependent DNase	-1.72917509958849	0.046011754167285
OCPFDLNE_00804	hypothetical protein	1.70812610661781	0.021133334365603			OCPFDLNE_02023	hypothetical protein	-0.917682628658603	0.046011754167285
OCPFDLNE_02770	Cro/C1-type-helix-turn-helix domain-containing protein	1.68832340775404	0.021334153027312			OCPFDLNE_01769	Ribosomal-protein-alanine N-acetyltransferase	-3.1204559555969	0.047028267783017
OCPFDLNE_02582	hypothetical protein	0.736383916900312	0.02257806260586			OCPFDLNE_01012	hypothetical protein	-1.36686434954876	0.047302929925348
OCPFDLNE_01859	50S ribosomal protein L35	0.82702197339103	0.022744273686445			OCPFDLNE_02968	hypothetical protein	-1.94255633961379	0.047882158779633
OCPFDLNE_00059	Ribosomal protein L9 (Fragment)	0.795316412851196	0.02330427562776			OCPFDLNE_00693	Surface antigen negative regulator Par	-1.38227358142574	0.048522370481622
OCPFDLNE_00256	Glutamate--tRNA ligase	0.612059555469456	0.023898892914349			OCPFDLNE_00510	Class I glutamine amidotransferase	-2.39048628620958	0.049380463515482
OCPFDLNE_02409	Inorganic phosphate transporter	0.661841898829606	0.024351104933612			OCPFDLNE_00344	Transcriptional regulator	-1.70912460444792	0.049707675329407
OCPFDLNE_00977	Oligo-beta-mannoside-specific phosphotransferase enzyme IIA component	1.07703686752271	0.024824304791853			OCPFDLNE_02525	hypothetical protein	-0.679669814642545	0.049794284058458
OCPFDLNE_02182	hypothetical protein	1.61687407657154	0.02546503365769
OCPFDLNE_02750	hypothetical protein	1.29102190523156	0.026028999763676
OCPFDLNE_01976	L-aspartate 1-decarboxylase	1.36926256288793	0.02633738633136
OCPFDLNE_02433	Lactose phosphotransferase system repressor	3.03802521642735	0.027011502893496
OCPFDLNE_02933	Two-component system KDP operon response regulator KdpE	0.902483020436569	0.027367512624644
OCPFDLNE_02885	50S ribosomal protein L23	0.656922798478533	0.027873600433217
OCPFDLNE_00427	hypothetical protein	1.88161517565552	0.028825897487829
OCPFDLNE_02312	Thiol reductase thioredoxin	1.19912117396209	0.029007658506237
OCPFDLNE_00429	hypothetical protein	1.82210995192306	0.030849205713373
OCPFDLNE_02840	Glyoxal reductase	0.940703302591445	0.031514020375825
OCPFDLNE_02230	hypothetical protein	0.905339026996182	0.032604387806983
OCPFDLNE_03020	Aryl-phospho-beta-D-glucosidase BglC	1.91012421944904	0.033538292794338
OCPFDLNE_00117	hypothetical protein	0.726170934266076	0.033866210195087
OCPFDLNE_00803	hypothetical protein	3.89576104383432	0.034770444957456
OCPFDLNE_00674	Prophage Lp3 protein 18	3.88719352290838	0.036795973398633
OCPFDLNE_02181	hypothetical protein	1.26633815752392	0.037085903446706
OCPFDLNE_02175	hypothetical protein	1.38249244322985	0.037456515483118
OCPFDLNE_01909	Dihydroorotate dehydrogenase B catalytic subunit	2.00599808162775	0.037499225919751
OCPFDLNE_00044	Agmatine deiminase	1.57772374109294	0.03769408138371
OCPFDLNE_00154	hypothetical protein	1.73106568250275	0.03769408138371
OCPFDLNE_02978	Glucosamine-6-phosphate deaminase	2.61719384822553	0.037861953286903
OCPFDLNE_02982	Multidrug transporter MatE	1.48188370372777	0.038699625890821
OCPFDLNE_02198	DNA-directed RNA polymerase 2 subunit	1.56448489740468	0.039213422383486
OCPFDLNE_02179	hypothetical protein	1.64060324043741	0.039756757833073
OCPFDLNE_02172	Thioredoxin	1.85875354939289	0.04120106143254
OCPFDLNE_02743	hypothetical protein	1.04169782314911	0.04120106143254
OCPFDLNE_02311	MazG nucleotide pyrophosphohydrolase	2.72660894121475	0.04130985391927
OCPFDLNE_01503	DNA primase	0.642137637485046	0.041344508894028
OCPFDLNE_00045	Carbamate kinase	1.712320555131	0.041626464535903
OCPFDLNE_01840	Amidophosphoribosyltransferase	0.802818240755154	0.043434187408202
OCPFDLNE_02349	Competence protein CoiA	1.30572653271601	0.044651357152713
OCPFDLNE_02911	30S ribosomal protein S12	0.648638962493832	0.044985742368846
OCPFDLNE_02513	Acid sugar phosphatase	0.64175377040992	0.046277063591062
OCPFDLNE_00816	3',5'-cyclic adenosine monophosphate phosphodiesterase CpdA	0.792733845437784	0.046442059969352
OCPFDLNE_00926	hypothetical protein	1.25516546873551	0.047028267783017
OCPFDLNE_02495	Monovalent cation/H+ antiporter subunit D	0.991533589664047	0.048666474865195
OCPFDLNE_00203	Ribose-phosphate pyrophosphokinase	0.745203413943966	0.049380463515482
OCPFDLNE_01214	Propanediol utilization protein PduX	3.21841649229262	0.049380463515482

## Sheet: T5_45min
Upregulated genes at T5(45 min) 200 MPa treatment in L. monocytogenes RO15						Downregulated genes at T5(45 min) 200 MPa treatment in L. monocytogenes RO15
Locus_tag	Product	log2FoldChange	padj			Locus_tag	Product	log2FoldChange	padj
OCPFDLNE_01131	hypothetical protein	2.8301968075257	1.05663712649716E-46			OCPFDLNE_02679	Putative cell wall-associated DL-endopeptidase peptidoglycan lytic protein P45	-2.24294417375059	3.83813760670982E-23
OCPFDLNE_02570	Putative transcriptional regulator CggR	2.47946667663478	2.07739142199819E-38			OCPFDLNE_02680	Cell division protein FtsX	-2.63079618739817	8.7376787940206E-23
OCPFDLNE_02939	PTS lactose transporter subunit IIC	2.53120927740427	7.72469734714136E-35			OCPFDLNE_01105	Molybdopterin molybdenumtransferase MoeA	-2.35817234736947	1.35244440738051E-21
OCPFDLNE_00514	Universal stress protein UspA	2.42184390882838	3.10260867168721E-34			OCPFDLNE_02681	Cell division ABC transporter ATP-binding protein FtsE	-2.03054095390559	8.3188468076745E-19
OCPFDLNE_02584	AP2 domain-containing protein (Fragment)	3.06479116841819	6.53638511687346E-34			OCPFDLNE_02523	Fe-S cluster assembly protein SufD	-1.76989511512149	9.14183176413007E-16
OCPFDLNE_02938	Cellobiose-specific phosphotransferase enzyme IIB component	2.67008002629063	1.69461453815654E-30			OCPFDLNE_00589	Invasion associated secreted endopeptidase	-1.30752036462843	1.08517158655192E-14
OCPFDLNE_01791	Lichenan-specific phosphotransferase enzyme IIA component	2.57278207661368	3.06157997961386E-28			OCPFDLNE_02096	Cell division initiation protein DivIVA	-1.77365935054498	2.13445520333656E-14
OCPFDLNE_02569	Glyceraldehyde-3-phosphate dehydrogenase	1.86339755473501	1.73332390419137E-27			OCPFDLNE_02714	Serine hydroxymethyltransferase	-1.87584493852341	2.80873059278378E-14
OCPFDLNE_02929	Putative sugar phosphate isomerase YwlF	2.33848496293945	1.0248401622033E-25			OCPFDLNE_02356	Putative pheromone ABC transporter (Binding protein)	-1.51608007733477	6.12249292683794E-13
OCPFDLNE_02390	Arsenate reductase	1.90054502084329	5.1283061042938E-25			OCPFDLNE_01395	Glycine cleavage system aminomethyltransferase GcvT	-1.55062284753285	6.99049577969548E-13
OCPFDLNE_00141	Divergent 4fe-4s mono-cluster	2.76143532683188	4.61414747944281E-23			OCPFDLNE_00885	Fructose-bisphosphatase class III	-1.5827980894778	1.42751911743788E-12
OCPFDLNE_02239	Serine-aspartate repeat-containing protein F	1.95343503551697	4.77038721472876E-23			OCPFDLNE_02119	Cell division/cell wall cluster transcriptional repressor MraZ	-1.73033094319305	2.6434551576345E-12
OCPFDLNE_00451	Internalin B	2.59394048417585	6.228591306062E-22			OCPFDLNE_01436	Putative sugar uptake ABC transporter, substrate-binding protein surface lipoprotein CD4+ T cell-stimulating antigen	-1.19859665744736	2.95004281018908E-12
OCPFDLNE_02505	hypothetical protein	2.23411955156893	1.33996955935222E-21			OCPFDLNE_00221	Cell division protein DivIC	-1.86719106235504	5.23196795222564E-12
OCPFDLNE_02928	Universal stress protein UspA	2.49617994223462	2.61048945303352E-21			OCPFDLNE_00055	Accessory gene regulator protein D	-1.29593964961813	6.16398486851637E-12
OCPFDLNE_02458	Glutamate gamma-aminobutyrate antiporter	1.90206846910834	9.47597228661926E-21			OCPFDLNE_02696	Cell wall-binding protein YocH	-2.00126511586316	4.0364159306416E-11
OCPFDLNE_01792	Oligo-beta-mannoside-specific phosphotransferase enzyme IIB component	1.85033848487796	7.28847212111184E-20			OCPFDLNE_01396	Aminomethyl-transferring glycine dehydrogenase subunit GcvPA	-1.27170792368098	5.58709716415324E-11
OCPFDLNE_01680	Bifunctional acetaldehyde-CoA/alcohol dehydrogenase	2.21240051972465	8.26122034773636E-20			OCPFDLNE_01440	Antilisterial bacteriocin subtilosin biosynthesis protein AlbE	-1.79825373859351	1.68192744363545E-10
OCPFDLNE_00309	PhoP family transcriptional regulator	1.76212094721298	2.12004524237112E-19			OCPFDLNE_02024	Two-component system response regulator ResD	-1.60527601921732	2.3033300196742E-10
OCPFDLNE_00921	DEAD-box ATP-dependent RNA helicase CshA	2.5699020217141	3.07003554826406E-19			OCPFDLNE_01925	Manganese transport system ATP-binding protein MntB	-1.28525037361442	2.34658820349583E-10
OCPFDLNE_00193	hypothetical protein	1.80668880632562	2.24212770099002E-18			OCPFDLNE_00880	Methylglyoxal reductase (NADPH-dependent)	-1.87059549782637	3.09456226687526E-10
OCPFDLNE_00287	ArgE/DapE family deacylase	1.68798232556262	5.30973478723763E-18			OCPFDLNE_02014	Small subunit ribosomal protein S1	-1.22552150110269	4.48930153973884E-10
OCPFDLNE_00104	Fructose-specific phosphotransferase enzyme IIB component	2.25659174250717	2.74243636218712E-17			OCPFDLNE_02692	Transcriptional regulator ywtF	-2.31707563593265	5.49076899823396E-10
OCPFDLNE_00980	Lincomycin resistance ABC-F type ribosomal protection protein	2.20734662691333	3.52353194694677E-17			OCPFDLNE_02348	Oligoendopeptidase F	-1.58325749728511	1.50676545865375E-09
OCPFDLNE_02279	Maltodextrin transport system permease protein MalC	2.32539494451924	4.47797860526794E-17			OCPFDLNE_01135	Pyruvate carboxylase	-1.26493261674492	2.32216713280398E-09
OCPFDLNE_01055	hypothetical protein	2.46925107461753	2.05218596564885E-16			OCPFDLNE_00457	Penicillin-binding transpeptidase domain-containing protein (Fragment)	-1.81719121224758	3.07746463621149E-09
OCPFDLNE_03078	hypothetical protein	2.3224729299569	4.71635387749498E-16			OCPFDLNE_00412	hypothetical protein	-2.75147453012766	1.15606394474974E-08
OCPFDLNE_00409	hypothetical protein	2.0071407915417	8.19771665309792E-16			OCPFDLNE_00965	Laac	-1.76960758473258	1.32129199943326E-08
OCPFDLNE_01761	YfhP	1.34110768901826	8.27952347381101E-16			OCPFDLNE_00943	mRNA interferase	-1.81681993786968	1.43420457635823E-08
OCPFDLNE_02750	hypothetical protein	3.04244579853295	1.08531086020883E-15			OCPFDLNE_01216	Probable transcriptional regulatory protein pdtaR	-1.59288427899154	1.56333364141821E-08
OCPFDLNE_02771	AP2 domain-containing protein (Fragment)	2.29303660885742	4.59125334703908E-15			OCPFDLNE_01322	Type I DNA topoisomerase	-1.32837643986268	1.97366719544309E-08
OCPFDLNE_00450	Truncated internalin A	1.49131834219604	1.47219294576683E-14			OCPFDLNE_01997	IDEAL domain-containing protein	-1.90970489880581	3.25314629757833E-08
OCPFDLNE_02292	Crp/Fnr family transcriptional regulator	2.53024545981917	1.65758640123646E-14			OCPFDLNE_01441	hypothetical protein	-1.70322092208873	5.24865000349979E-08
OCPFDLNE_02904	Ascorbate-specific phosphotransferase system enzyme IIC component	2.51060280822769	2.70574336371497E-14			OCPFDLNE_01953	HTH-type transcriptional regulator MntR	-1.4464102132303	7.18448156055634E-08
OCPFDLNE_02082	Acetolactate synthase large subunit	1.74349064559951	2.94385700130125E-14			OCPFDLNE_00459	Transcription regulatory protein MsrR	-1.27601724164631	1.47268807544172E-07
OCPFDLNE_01304	hypothetical protein	2.04163326774394	4.31493189435549E-14			OCPFDLNE_02524	SUF system FeS assembly ATPase	-1.2349151481154	2.73165699555609E-07
OCPFDLNE_00142	hypothetical protein	2.52242683970663	5.63754567798947E-14			OCPFDLNE_00944	RsbT co-antagonist protein RsbRA	-1.16110380002983	9.32177979159236E-07
OCPFDLNE_01205	Ethanolamine utilization protein EutJ	1.87819363125353	9.65134260729993E-14			OCPFDLNE_01515	Phosphate starvation-inducible protein PhoH	-1.1545773190953	1.57872132288998E-06
OCPFDLNE_02546	Extradiol dioxygenase	1.5752023172227	1.42783132971584E-13			OCPFDLNE_03001	Transaldolase	-1.08817752454638	1.64273460254785E-06
OCPFDLNE_02144	Choloylglycine hydrolase	1.48839256924754	2.68532798541797E-13			OCPFDLNE_00612	hypothetical protein	-3.26253710191687	1.671594786384E-06
OCPFDLNE_01058	ATP-dependent Clp protease ATP-binding subunit ClpE	1.65313343916415	4.37550020408333E-13			OCPFDLNE_01114	Peptide deformylase	-1.62405455773869	1.68440823097958E-06
OCPFDLNE_03031	Trigger enzyme beta-glucoside-specific phosphotransferase system EIIBCA component	2.62385276187176	5.76519441542449E-13			OCPFDLNE_01889	L-serine dehydratase iron-sulfur-dependent beta subunit	-2.51651670539414	1.72975483885957E-06
OCPFDLNE_01301	Alpha-phosphotrehalase	1.79037723740058	9.66398133881196E-13			OCPFDLNE_00370	Protein-lysine deacetylase	-1.84477361659679	1.75946528901743E-06
OCPFDLNE_02920	PTS system galactitol-specific transporter subunit IIC	2.33745004745408	1.64523944206695E-12			OCPFDLNE_01655	hypothetical protein	-1.26242915008977	1.86086356126902E-06
OCPFDLNE_02857	Methyltransferase	2.25569280776346	2.44455139057251E-12			OCPFDLNE_00054	Regulator	-0.848501006257235	2.73400339521411E-06
OCPFDLNE_01238	Cobalamin biosynthesis protein CbiD (Fragment)	2.46592246156017	1.49376937839437E-11			OCPFDLNE_01064	Phosphoenolpyruvate--protein phosphotransferase	-1.0146510584186	2.98245657252263E-06
OCPFDLNE_00418	PTS system fructose-specific transporter subunit IIC	3.11066010812423	3.00967609227698E-11			OCPFDLNE_00201	Septation protein spoVG	-1.45772708622272	3.64312491431381E-06
OCPFDLNE_01628	Universal stress protein UspA	1.23395876495548	6.4876876264359E-11			OCPFDLNE_01341	tRNA dimethylallyltransferase	-1.55489076957715	5.19941831115372E-06
OCPFDLNE_00633	Multifunctional acyl-CoA thioesterase I and protease I and lysophospholipase L1	1.67500925343638	1.06716344957639E-10			OCPFDLNE_00369	Putative glycerol transporter	-1.10146291846034	5.55022255227666E-06
OCPFDLNE_02919	Sugar-phosphate dehydrogenase	1.68793058652222	1.31581255093486E-10			OCPFDLNE_01549	hypothetical protein	-1.10931441366973	7.79750442190253E-06
OCPFDLNE_00419	Mannosylglycerate hydrolase	1.80199118667767	1.40298878099362E-10			OCPFDLNE_01089	Polyisoprenyl-teichoic acid--peptidoglycan teichoic acid transferase TagU	-1.96133874624145	7.89342185992941E-06
OCPFDLNE_01245	Uroporphyrinogen-III C-methyltransferase	2.36934300334923	1.5743469703914E-10			OCPFDLNE_01381	hypothetical protein	-1.41862529047855	8.06670193082943E-06
OCPFDLNE_01574	YrvD	1.88994070035841	1.76542244912902E-10			OCPFDLNE_01952	Formate--tetrahydrofolate ligase	-0.99619578752132	1.2177656094384E-05
OCPFDLNE_02903	Phosphotriesterase	2.28703721046234	1.89093534410371E-10			OCPFDLNE_02336	Putative HTH-type transcriptional regulator YxbF	-3.03063932719098	1.57436919618954E-05
OCPFDLNE_02068	Alpha-acetolactate decarboxylase	1.62011409408231	2.34658820349583E-10			OCPFDLNE_01425	KDP operon response regulator KdpE	-1.38813048454273	1.60804665457132E-05
OCPFDLNE_01868	tRNA (guanine-N(1)-)-methyltransferase	1.19459377881897	3.15817265664288E-10			OCPFDLNE_01262	RNA methyltransferase	-1.68918553351922	1.74153033908803E-05
OCPFDLNE_01790	Outer surface protein	1.50995432195553	3.68261498680423E-10			OCPFDLNE_03046	Beta-glucoside operon transcriptional antiterminator	-0.900306483589462	2.61360718967157E-05
OCPFDLNE_01387	hypothetical protein	1.40628178169545	3.95387371982905E-10			OCPFDLNE_03075	Phosphoserine aminotransferase	-1.95923821493893	2.64902241141975E-05
OCPFDLNE_02454	Glucosamine-6-phosphate deaminase	1.15848625797153	4.0678497346829E-10			OCPFDLNE_02705	ATP synthase gamma chain	-1.10658088394354	2.68939846584092E-05
OCPFDLNE_02965	PTS sugar transporter subunit IIC	1.72037769318387	5.49076899823396E-10			OCPFDLNE_02041	Methanol dehydrogenase activator	-2.15545329204392	2.87989398190113E-05
OCPFDLNE_00634	YkoS	2.00649032238932	5.61255884453564E-10			OCPFDLNE_01109	Cyclic pyranopterin monophosphate synthase MoaC	-1.47701450498612	3.01404841188168E-05
OCPFDLNE_02906	Ascorbate-specific phosphotransferase enzyme IIA component	3.08129415851606	6.26653058473601E-10			OCPFDLNE_02948	hypothetical protein	-0.929985841484994	3.7554711946577E-05
OCPFDLNE_02232	hypothetical protein	2.48693426135526	1.04296695943086E-09			OCPFDLNE_02163	hypothetical protein	-2.27720655168323	3.76537208925737E-05
OCPFDLNE_02564	hypothetical protein	3.3116324518593	1.12314678306532E-09			OCPFDLNE_02030	Phosphopentomutase	-1.03455964899259	4.54029555831349E-05
OCPFDLNE_02918	D-arabitol-phosphate dehydrogenase	1.71522404957551	1.43799972937306E-09			OCPFDLNE_02017	Peptidoglycan-binding protein LysM	-1.10537894988259	5.26715352241444E-05
OCPFDLNE_02278	Maltodextrin transport system permease protein mdxG	2.02986543105956	1.49553545620456E-09			OCPFDLNE_01472	Divalent metal cation transporter MntH	-0.934319736001958	5.5245995916984E-05
OCPFDLNE_01013	hypothetical protein	2.4089635348403	1.68196688019439E-09			OCPFDLNE_02883	30S ribosomal protein S19	-1.07551256816276	5.6415481876981E-05
OCPFDLNE_01243	Precorrin methylase	2.74351498813509	1.68196688019439E-09			OCPFDLNE_01954	Cold-shock protein, molecular chaperone, RNA-helicase co-factor CspD	-1.2521802766465	5.89142806506991E-05
OCPFDLNE_02810	hypothetical protein	1.76096492558511	1.68196688019439E-09			OCPFDLNE_02526	hypothetical protein	-1.81795262660482	6.91166667549253E-05
OCPFDLNE_02583	Cro/C1-type-helix-turn-helix domain-containing protein	2.33683784018363	1.6956251202383E-09			OCPFDLNE_02908	Elongation factor Tu	-0.756024012700199	7.20154497113218E-05
OCPFDLNE_02915	Transketolase	1.60752107838092	1.82309976530207E-09			OCPFDLNE_02872	50S ribosomal protein L6	-1.0974089898168	7.22954108666071E-05
OCPFDLNE_00701	hypothetical protein	1.83651871348017	2.04769562048029E-09			OCPFDLNE_01447	Ribonuclease Y	-0.828506607341246	7.62079921558821E-05
OCPFDLNE_00835	Mannose-specific phosphotransferasesystem component IIC	1.42695756532366	2.3240155224007E-09			OCPFDLNE_01486	Penicillin-binding protein H	-1.01715384837373	8.48323250332167E-05
OCPFDLNE_01963	hypothetical protein	1.77415081407023	2.72435439226802E-09			OCPFDLNE_00300	hypothetical protein	-0.929485012636931	8.97975428997191E-05
OCPFDLNE_00607	Transcriptional regulator	2.76707948188568	6.30422021376046E-09			OCPFDLNE_01380	hypothetical protein	-1.34794872929463	9.2531235471685E-05
OCPFDLNE_02892	FMN-binding domain protein	1.12684485340648	6.58008316600669E-09			OCPFDLNE_01605	Glutamyl-tRNA reductase	-1.145905251607	9.2531235471685E-05
OCPFDLNE_00608	hypothetical protein	2.21531594682653	6.60287627748031E-09			OCPFDLNE_02659	DNA-binding transcriptional activator PspC	-1.53477251597919	9.80771171769734E-05
OCPFDLNE_02905	Ascorbate-specific phosphotransferase system enzyme IIB component	2.62436763687569	7.27005765695778E-09			OCPFDLNE_01317	Signal peptidase I	-1.23499347371362	0.000119289537317
OCPFDLNE_02940	Lichenan-specific phosphotransferase enzyme IIA component	1.55054971074759	8.5355649522298E-09			OCPFDLNE_01904	YicC-like family, N-terminal region	-1.62664297470867	0.000122572230671
OCPFDLNE_01551	hypothetical protein	1.07336767572023	9.95190576801271E-09			OCPFDLNE_01424	6-phosphogluconate dehydrogenase, decarboxylating	-0.839589585521704	0.000126035485972
OCPFDLNE_02318	General stress response protein CsbD	2.61144757361708	1.15606394474974E-08			OCPFDLNE_02011	Tyrosine-protein phosphatase	-1.70540664139182	0.000148917835978
OCPFDLNE_02221	hypothetical protein	1.19583725828151	1.31205021521698E-08			OCPFDLNE_01300	Trehalose operon transcriptional repressor	-1.84159172754411	0.000150111613431
OCPFDLNE_02141	Large-conductance mechanosensitive channel	1.85837748788619	1.32129199943326E-08			OCPFDLNE_03000	Ligand-binding protein SH3	-1.42562520443788	0.000150111613431
OCPFDLNE_01209	CoA-dependent propionaldehyde dehydrogenase	1.69533078770426	1.52200303243662E-08			OCPFDLNE_01417	Butyrate kinase	-1.39759373602834	0.000162755791248
OCPFDLNE_02233	hypothetical protein	1.91542249173869	1.52200303243662E-08			OCPFDLNE_00595	Deoxyribodipyrimidine photo-lyase type I	-1.79712696910562	0.000208989538814
OCPFDLNE_00416	PTS system mannose-specific EIIBCA component	3.75483004335202	1.68221415482379E-08			OCPFDLNE_00942	EndoA inhibitor	-1.02872088319441	0.000215499978903
OCPFDLNE_02231	Minor capsid protein E	1.56847498626861	1.69050083307119E-08			OCPFDLNE_01155	Nicotinate phosphoribosyltransferase	-1.04700448441546	0.000246621518579
OCPFDLNE_02803	hypothetical protein	2.66042573433412	1.92153028112483E-08			OCPFDLNE_02731	Ketose-bisphosphate aldolase class-ii	-0.838152193477937	0.000302114085571
OCPFDLNE_02685	Ribosome hibernation promoting factor	1.00069366320759	2.52153755534776E-08			OCPFDLNE_00959	Iron chaperone	-2.60639916291971	0.000330755337891
OCPFDLNE_00214	L-lactate dehydrogenase	1.20794847190135	2.69862942303091E-08			OCPFDLNE_01487	Superoxide dismutase	-0.737292514240791	0.000337776063008
OCPFDLNE_02926	Glyoxalase	2.26318397607308	3.60064656274859E-08			OCPFDLNE_00190	Cell wall-binding protein YocH	-1.355889354534	0.000347859309396
OCPFDLNE_02333	Limonene hydroxylase	1.583534617437	4.34539416286412E-08			OCPFDLNE_01328	Putative acyl-CoA thioesterase YneP	-1.66205904462526	0.000369386072446
OCPFDLNE_02748	Bifunctional dihydrofolate reductase-thymidylate synthase	1.36773431367829	4.98239927743373E-08			OCPFDLNE_01039	Branched-chain-amino-acid aminotransferase	-1.35510670012857	0.000378212181384
OCPFDLNE_02954	PTS system mannnose-specific family transporter subunit IIA	1.53622373060602	6.93756891392948E-08			OCPFDLNE_02418	Cellobiose-specific phosphotransferase enzyme IIA component	-2.50161694476646	0.000415912869198
OCPFDLNE_01455	Pyruvate formate-lyase-activating enzyme	1.17675420363907	8.39849519454972E-08			OCPFDLNE_02316	hypothetical protein	-2.43401802703426	0.000442546582169
OCPFDLNE_02568	Phosphoglycerate kinase	1.08883132128297	9.03739473380332E-08			OCPFDLNE_02522	Cysteine desulfurase	-0.94906372484598	0.000445402600087
OCPFDLNE_02817	DNA-binding domain-containing protein	1.4938054981758	9.55393027709385E-08			OCPFDLNE_01695	hypothetical protein	-1.10475615262339	0.000448722367101
OCPFDLNE_01200	Propanediol dehydratase reactivation factor large subunit	1.32977032563542	1.01374986386811E-07			OCPFDLNE_02274	CdaA regulatory protein CdaR	-0.82827983915975	0.000539805465633
OCPFDLNE_02402	Methylated-DNA--protein-cysteine S-methyltransferase	1.52583618189509	1.02879282310494E-07			OCPFDLNE_01027	GTP pyrophosphokinase yjbM	-1.33671334964922	0.000542536155564
OCPFDLNE_01211	Glycerol uptake facilitator	2.50283113674974	1.20414941049465E-07			OCPFDLNE_00912	Thermostable monoacylglycerol lipase	-1.52939752694187	0.000558643830111
OCPFDLNE_00204	Listeriolysin positive regulatory factor A	1.54780025185207	2.05997226878087E-07			OCPFDLNE_02118	Ribosomal RNA small subunit methyltransferase H	-0.786288267228891	0.000623853431236
OCPFDLNE_02858	Acetamidase	1.46530129426902	2.3318787056352E-07			OCPFDLNE_01335	S-ribosylhomocysteine lyase	-1.41198381380505	0.000680177967553
OCPFDLNE_02373	Heme-degrading monooxygenase HmoB	2.14050050320973	3.0945898201857E-07			OCPFDLNE_00232	Lysine--tRNA ligase	-1.07830984934612	0.000692066453337
OCPFDLNE_02952	Phosphoenolpyruvate-dihydroxyacetone phosphotransferase dihydroxyacetone binding subunit DhaK	1.06348202496409	3.8970729288458E-07			OCPFDLNE_00605	CRP-like cAMP-activated global transcriptional regulator	-0.996875756658631	0.000732806497694
OCPFDLNE_02365	2,3-bisphosphoglycerate-dependent phosphoglycerate mutase	1.13595022587544	4.85161610926886E-07			OCPFDLNE_01485	Aspartate-semialdehyde dehydrogenase	-1.26014930318422	0.000819716016921
OCPFDLNE_00202	Bifunctional UDP-N-acetylglucosamine diphosphorylase/glucosamine-1-phosphate N-acetyltransferase GlmU	1.21399496344093	5.04499105956452E-07			OCPFDLNE_01569	Sporulation-specific N-acetylmuramoyl-L-alanine amidase	-0.812079605126021	0.000819716016921
OCPFDLNE_02781	Kappa-carrageenase	1.87858418055724	5.85472090638883E-07			OCPFDLNE_03016	Inosine-5'-monophosphate dehydrogenase	-2.27324444937309	0.000823441118409
OCPFDLNE_02921	Galactitol-specific phosphotransferase enzyme IIB component	1.94615362699014	6.74957420022138E-07			OCPFDLNE_02324	Methylphosphotriester-DNA--protein-cysteine S-methyltransferase	-2.21071288670873	0.000832697351635
OCPFDLNE_00105	PTS system mannose-specific transporter subunit IIC	1.73845851126134	6.9366657700499E-07			OCPFDLNE_02996	Hemolysin C	-0.86654343484364	0.000882671475945
OCPFDLNE_00374	Fumarate reductase flavoprotein subunit	1.09162604713111	9.93413893959623E-07			OCPFDLNE_01642	Septation ring formation regulator EzrA	-0.913063121647003	0.000894678461851
OCPFDLNE_01203	Propanediol utilization microcompartment protein PduA	1.75387009188623	1.11932843260462E-06			OCPFDLNE_01430	hypothetical protein	-1.16280625781092	0.000917362857744
OCPFDLNE_01031	D-alanine esterification of lipoteichoic acid and wall teichoic acid	1.04789636941125	1.38395353967995E-06			OCPFDLNE_01570	D-aminoacyl-tRNA deacylase	-1.88613766137697	0.000995727153038
OCPFDLNE_01241	Cobalt-precorrin-4 methyltransferase	2.25409559292912	1.38395353967995E-06			OCPFDLNE_02110	Cell division protein FtsA	-0.805718279949657	0.00100775275134
OCPFDLNE_02215	Peptidoglycan L-alanyl-D-glutamate endopeptidase CwlK	1.4942547361206	1.38395353967995E-06			OCPFDLNE_03043	Catalase	-0.651202026914021	0.001010585740553
OCPFDLNE_02453	HdeD family acid-resistance protein (Fragment)	1.21787999062254	1.38395353967995E-06			OCPFDLNE_01326	ATP-dependent protease ATPase subunit HslU	-0.828292892184857	0.00101464010255
OCPFDLNE_02543	Glutamate decarboxylase beta	0.963370157335067	1.40447493095161E-06			OCPFDLNE_02651	UDP-glucose 4-epimerase GalE	-1.43468212465107	0.001017972549255
OCPFDLNE_02277	Maltodextrose utilization protein MalA	1.61327963907749	1.5457909804792E-06			OCPFDLNE_01334	DNA topoisomerase IV subunit A	-0.891424804480871	0.001027951937919
OCPFDLNE_01906	hypothetical protein	1.54677447024807	1.61075714654235E-06			OCPFDLNE_01435	Pyrroline-5-carboxylate reductase	-1.77856919363515	0.00111032247663
OCPFDLNE_02784	hypothetical protein	1.51999513424605	1.64273460254785E-06			OCPFDLNE_00968	Adenosylcobalamin/alpha-ribazole phosphatase	-0.977388353734358	0.001170809017135
OCPFDLNE_02927	HTH-type transcriptional activator RhaS	1.4994672443826	1.671594786384E-06			OCPFDLNE_00910	D-alanine--D-alanine ligase	-1.52698614797783	0.001175161674689
OCPFDLNE_02769	hypothetical protein	3.11456156265431	2.14057119114317E-06			OCPFDLNE_03074	D-isomer specific 2-hydroxyacid dehydrogenase NAD-binding	-1.24570556625416	0.001224707384054
OCPFDLNE_01130	Translational GTPase TypA	1.23922418758312	2.18463427005459E-06			OCPFDLNE_02243	hypothetical protein	-0.875933445590141	0.001227424793598
OCPFDLNE_00057	Accessory transcriptional regulator protein A	1.28822043592611	2.34429133521077E-06			OCPFDLNE_02970	Secreted protein with 1 GW repeat	-0.649063971640255	0.001235106366706
OCPFDLNE_02922	Mannitol-specific phosphotransferase enzyme IIA component	1.63056919642979	2.87223365035255E-06			OCPFDLNE_02032	Transcriptional repressor	-0.817645743947431	0.001262845659039
OCPFDLNE_01202	Carbon dioxide-concentrating mechanism protein CcmK	1.32863170627811	2.90000034208605E-06			OCPFDLNE_01646	Catabolite control protein A	-0.685667286315772	0.001277873232445
OCPFDLNE_01208	ATP/cobalamin adenosyltransferase	1.381514257527	3.01411178875053E-06			OCPFDLNE_00108	hypothetical protein	-2.08051314345001	0.001284500199108
OCPFDLNE_02802	hypothetical protein	2.08360185301872	4.71826437604751E-06			OCPFDLNE_01923	Manganese ABC transporter substrate-binding protein MntA	-0.639265527828275	0.001314605663088
OCPFDLNE_02422	5-amino-6-(5-phospho-D-ribitylamino)uracil phosphatase YitU	1.04627257063581	6.21831475988539E-06			OCPFDLNE_02660	DNA-binding transcriptional activator PspC	-0.969964586882746	0.001314605663088
OCPFDLNE_00707	IgA FC receptor	0.900683425096009	6.35031408703757E-06			OCPFDLNE_02029	Purine nucleoside phosphorylase	-0.992426458148409	0.001368516478912
OCPFDLNE_01198	Propanediol dehydratase medium subunit PduD	1.26863413862779	6.90395867283233E-06			OCPFDLNE_02009	GTP cyclohydrolase I FolE	-1.55857362838239	0.001383725635551
OCPFDLNE_02971	Cell wall surface anchor family protein (LPXTG motif)	0.95293746337391	6.99965802692915E-06			OCPFDLNE_01583	Transcriptional regulator	-1.37857404263662	0.001466970576953
OCPFDLNE_01941	Control catabolite protein of gluconeogenesis	1.93397535870569	7.21851685645738E-06			OCPFDLNE_02827	hypothetical protein	-1.70000038315042	0.001506959800645
OCPFDLNE_00974	NAD-dependent succinate-semialdehyde dehydrogenase	1.03496080520718	7.63373640329948E-06			OCPFDLNE_01666	Aminoacyl-histidine dipeptidase	-0.768045354297926	0.001564176740245
OCPFDLNE_01248	Cobalamin biosynthesis protein CbiM	3.35519980650822	8.8139697822619E-06			OCPFDLNE_00567	NADP-specific glutamate dehydrogenase	-1.59568151157204	0.001601854951544
OCPFDLNE_02234	Phage portal protein	1.13839603337561	1.06747026380643E-05			OCPFDLNE_00718	Maltose transacetylase (Maltose O-acetyltransferaseacetyltransferase)	-2.47635046553218	0.001602214808694
OCPFDLNE_00442	PRD/PTS system IIA 2 domain-containing regulatory protein	2.45519394742869	1.17438616552702E-05			OCPFDLNE_00838	Transcriptional regulatory protein DagR	-2.0870749922291	0.00166832383866
OCPFDLNE_01210	Propanol dehydrogenase PduQ	1.35743312120474	1.1906075408558E-05			OCPFDLNE_00565	6-phosphogluconolactonase	-0.831844226163525	0.001672361779307
OCPFDLNE_00420	Putative licABCH operon regulator	1.35007501280968	1.20526122288724E-05			OCPFDLNE_00223	Bifunctional tRNA lysidine(34) synthetase TilS/hypoxanthine phosphoribosyltransferase HprT	-0.893219089692246	0.001732354795605
OCPFDLNE_00632	N-acetyltransferase	1.36218314679032	1.28255056052254E-05			OCPFDLNE_01361	Ribosome-recycling factor	-1.40183941130775	0.001749183679524
OCPFDLNE_01302	PTS system trehalose-specific EIIBC component	1.42558867420461	1.43971197702018E-05			OCPFDLNE_00224	ATP-dependent zinc metalloprotease FtsH	-0.790061945845081	0.002067917158361
OCPFDLNE_02459	Glutamate decarboxylase beta	0.945165418974152	1.52429453377633E-05			OCPFDLNE_01891	Asp23/Gls24 family envelope stress response protein (Fragment)	-1.72817245747184	0.002168240495805
OCPFDLNE_00976	PTS cellobiose transporter subunit IIC	1.46812189134064	1.53455544881639E-05			OCPFDLNE_00366	PEP-dependent dihydroxyacetone kinase, ADP-binding subunit DhaL	-0.80273963565543	0.002171650355004
OCPFDLNE_01235	Cobyrinate a,c-diamide synthase	1.47289390333619	1.62791442930549E-05			OCPFDLNE_02269	Putative metabolite uptake ABC transporter, ATP-binding protein	-2.03445977862017	0.002171650355004
OCPFDLNE_02768	hypothetical protein	2.19921607323786	1.62791442930549E-05			OCPFDLNE_02876	50S ribosomal protein L24	-0.892096213034934	0.002177582986027
OCPFDLNE_01500	GTP cyclohydrolase 1 type 2 homolog	1.44388145726656	1.80363921602708E-05			OCPFDLNE_01595	Cell shape-determining protein MreC	-1.08087797876272	0.0021904643171
OCPFDLNE_00586	Transcriptional coactivator p15 (Pc4)	1.45123302228945	1.84578856139288E-05			OCPFDLNE_01384	Rhomboid protease GluP	-1.02343989989482	0.002198298350664
OCPFDLNE_00411	hypothetical protein	1.00448049363433	2.12460667405432E-05			OCPFDLNE_01259	hypothetical protein	-1.64637246128129	0.002216877702376
OCPFDLNE_01197	Propanediol dehydratase large subunit PduC	1.09754599983285	2.171111135267E-05			OCPFDLNE_01448	hypothetical protein	-1.50191017127801	0.002236681020849
OCPFDLNE_02228	hypothetical protein	1.29044954854584	2.42833745033825E-05			OCPFDLNE_02275	Diadenylate cyclase	-0.93248840897925	0.002271093243582
OCPFDLNE_02818	hypothetical protein	1.00636294077755	2.97147896271944E-05			OCPFDLNE_01149	Ribitol-5-phosphate cytidylyltransferase	-0.836024318355785	0.002437523029484
OCPFDLNE_01199	Propanediol dehydratase small subunit PduE	1.17314789993008	3.51469886728306E-05			OCPFDLNE_00721	Putative transporter subunit	-1.72316949019366	0.002694099175078
OCPFDLNE_01246	Sirohydrochlorin cobaltochelatase CbiK	2.01869313625341	3.69327956223545E-05			OCPFDLNE_00476	hypothetical protein	-0.715039797682441	0.002812509320428
OCPFDLNE_02787	hypothetical protein	1.54557563253922	3.69327956223545E-05			OCPFDLNE_00200	Septation protein spoVG	-0.720804192841427	0.002879477845532
OCPFDLNE_02809	DNA replication protein DnaD	1.45820278808021	4.16810125544543E-05			OCPFDLNE_01442	Putative oxidoreductase ymfI	-0.851511584735519	0.003013305394033
OCPFDLNE_01942	Phosphotransferase yqfL	1.47896796251732	4.20808791471396E-05			OCPFDLNE_01665	D-alanine aminotransferase apoenzyme	-1.33611608214869	0.003029613795364
OCPFDLNE_00591	UPF0118 membrane protein yubA	1.0232844881009	4.95512690012558E-05			OCPFDLNE_02315	Ribonucleotide-diphosphate reductase subunit alpha	-0.650630345142364	0.003255634194053
OCPFDLNE_02145	60 kDa chaperonin	1.08356211291277	5.06419447975921E-05			OCPFDLNE_00140	Inosine-5'-monophosphate dehydrogenase	-1.27153201902365	0.003407380611148
OCPFDLNE_02078	PTS system mannose-specific EIIAB component	2.85237048154866	5.43182447097084E-05			OCPFDLNE_01289	Glucosyl-3-phosphoglycerate phosphatase	-1.49973964320324	0.003427361853102
OCPFDLNE_02798	hypothetical protein	1.48354469833711	6.06806530235104E-05			OCPFDLNE_01038	Putative acetyl esterase YjcH	-1.30214316258199	0.003436232614634
OCPFDLNE_02778	Phage tail tape measure protein, TP901 family, core region	0.79494008555678	7.90706819479384E-05			OCPFDLNE_00112	ChiB	-0.756764353939181	0.003442842130323
OCPFDLNE_02335	Cyclopentanol dehydrogenase	1.72794168844448	8.48323250332167E-05			OCPFDLNE_02055	Cytoplasmic protein	-1.43990083974364	0.003467670385537
OCPFDLNE_00027	PTS system beta-glucoside-specific transporter subunits IIABC	2.29571180472938	9.2531235471685E-05			OCPFDLNE_01782	Aminopeptidase PepS	-1.24079722023671	0.00350967266143
OCPFDLNE_02747	Bifunctional pyrazinamidase/nicotinamidase	1.0983924268799	9.27623000478462E-05			OCPFDLNE_01890	DAK2 domain fusion protein YloV	-1.05757978130674	0.003747973607044
OCPFDLNE_02801	Single-stranded DNA-binding protein 3	1.24248199861722	9.27623000478462E-05			OCPFDLNE_01886	Transcription factor FapR	-1.8792692890034	0.003955877002549
OCPFDLNE_02074	Fructosamine deglycase frlB	2.44340819596026	9.56489730088231E-05			OCPFDLNE_02535	Spx/MgsR family transcriptional regulator	-0.729299961041413	0.004103807000931
OCPFDLNE_02218	Phage baseplate upper protein	1.06851786137734	0.000116429710533			OCPFDLNE_00181	Methionine--tRNA ligase	-1.18085339523703	0.004267246376646
OCPFDLNE_02075	Glucosamine 6-phosphate synthetase, contains amidotransferase and phosphosugar isomerase domains	2.7285705555207	0.000118325709834			OCPFDLNE_01373	YlxP	-1.30594467983992	0.004375552688998
OCPFDLNE_02776	hypothetical protein	0.887967361680736	0.000118520071756			OCPFDLNE_02658	Putative membrane protein YvlD	-1.28543447209639	0.004571892085222
OCPFDLNE_01517	30S ribosomal protein S21	0.948198290411744	0.000122572230671			OCPFDLNE_00166	RsbT co-antagonist protein RsbRD	-1.25320234208955	0.004603015860187
OCPFDLNE_02770	Cro/C1-type-helix-turn-helix domain-containing protein	3.20141183913174	0.000122572230671			OCPFDLNE_01227	Ethanolamine utilization protein	-5.19029310971443	0.00465772729468
OCPFDLNE_02782	Ig domain-containing protein	1.00398117706874	0.000132788566341			OCPFDLNE_01313	TPR repeat-containing protein ysoA	-2.17561793428189	0.004679252369386
OCPFDLNE_02816	hypothetical protein	1.35645927563037	0.000137454724822			OCPFDLNE_01935	Peptide methionine sulfoxide reductase MsrB	-0.932149657591119	0.005052338117963
OCPFDLNE_01237	Cobalt-precorrin-8 methylmutase	2.06353709897689	0.000149979257856			OCPFDLNE_00364	Ribose 5-phosphate isomerase B	-0.827969454757027	0.005170653484112
OCPFDLNE_01342	RNA-binding protein Hfq	1.63128773334211	0.000150111613431			OCPFDLNE_02838	Iron-sulfur cluster carrier protein	-1.01775196687684	0.005265838992627
OCPFDLNE_01940	Predicted membrane bound oxidoreductase, hemolysin III	1.56598658712391	0.000157242257909			OCPFDLNE_02989	HTH-type transcriptional regulator GlvR	-2.57782483811774	0.005560561578724
OCPFDLNE_03017	ADP-ribose-binding protein	1.92369808751161	0.000159291861246			OCPFDLNE_01938	Spore germination lipase LipC	-1.49790450874195	0.005614064657334
OCPFDLNE_01989	Glycoside transferase	1.10124846680179	0.000164875719483			OCPFDLNE_01531	Competence protein ComE	-2.20919534970177	0.005642041802424
OCPFDLNE_00562	Proton-dependent oligopeptide transporter	1.22206139672215	0.000172255713062			OCPFDLNE_01547	Endolytic murein transglycosylase	-0.990166166903895	0.005705851506135
OCPFDLNE_00970	HTH-type transcriptional repressor YtrA	1.57053544518803	0.000183527574459			OCPFDLNE_01315	ATP-dependent Clp protease ATP-binding subunit ClpX	-0.615216984943629	0.005896110885204
OCPFDLNE_02219	hypothetical protein	1.02813485216477	0.000188365607209			OCPFDLNE_01327	GTP-sensing transcriptional pleiotropic repressor CodY	-1.37408058234232	0.006018733962537
OCPFDLNE_01236	Cobalamin biosynthesis protein CobD	1.69682168812025	0.000189267823609			OCPFDLNE_01576	Post-transcriptional regulator ComN	-1.32361325157025	0.006029476965505
OCPFDLNE_00417	PTS system fructose-specific transporter subunit IIB	2.59826326032213	0.000200379613204			OCPFDLNE_00491	HTH-type transcriptional regulator CatM	-2.18118751822171	0.00611136427859
OCPFDLNE_02786	Putative head-tail connector protein	1.13056733399741	0.000215499978903			OCPFDLNE_01002	Molecular chaperone HtpG	-1.50220117295598	0.006134111668225
OCPFDLNE_02793	Terminase small subunit	0.925288169322463	0.000222359001268			OCPFDLNE_01613	DNA polymerase I	-0.686804008318827	0.006492686082896
OCPFDLNE_02821	hypothetical protein	1.4467391131442	0.000246621518579			OCPFDLNE_02665	5'-deoxynucleotidase YfbR	-1.75762693032911	0.0069080235995
OCPFDLNE_02235	hypothetical protein	0.987419300160258	0.000247726164174			OCPFDLNE_02434	Aminopeptidase PepC	-0.960926476838666	0.006960830424672
OCPFDLNE_03067	Catalyzes the cleavage of p-aminobenzoyl-glutamate to p-aminobenzoate and glutamate, subunit A	5.87315205472515	0.000253252370469			OCPFDLNE_01760	A/G-specific adenine glycosylase or DNA-(Apurinic or apyrimidinic site) lyase	-2.61098629288563	0.007435231795946
OCPFDLNE_01184	hypothetical protein	1.51603123203337	0.000295666574669			OCPFDLNE_01710	Asparagine synthetase glutamine-hydrolyzing 1	-1.16849899713271	0.008040049218111
OCPFDLNE_01204	Phosphate propanoyltransferase	1.20862266190371	0.000311008380465			OCPFDLNE_01809	Putative oxidoreductase YbdH	-0.928327438217795	0.008070797068142
OCPFDLNE_02077	PTS system mannose-specific EIIC component	2.82560412444099	0.000332062134733			OCPFDLNE_01106	Molybdopterin guanine dinucleotide biosynthesis accessory protein MobB	-1.07942391788506	0.008105174460305
OCPFDLNE_00531	Sodium-independent anion transporter	0.885559558916449	0.000334199343371			OCPFDLNE_01947	Phosphomannomutase/phosphoglucomutase	-1.22502134319283	0.008345077246191
OCPFDLNE_01299	hypothetical protein	1.94747110907685	0.000369387909153			OCPFDLNE_02504	Ferredoxin--NADP reductase	-0.841104061166311	0.008412761245119
OCPFDLNE_02230	hypothetical protein	1.7858526819367	0.000399564024178			OCPFDLNE_02372	Uroporphyrinogen decarboxylase	-1.11251047424185	0.008623934638599
OCPFDLNE_00587	Phospholipase/carboxylesterase	1.04843932388466	0.000416720094127			OCPFDLNE_03026	hypothetical protein	-0.820267094226612	0.008866340226329
OCPFDLNE_02112	UDP-diphospho-muramoylpentapeptide beta-N-acetylglucosaminyltransferase	1.37148715643025	0.000425159333868			OCPFDLNE_02375	ABC-type transporter ATP-binding protein EcsA	-1.4576922491001	0.009402045002297
OCPFDLNE_01190	Alpha-ribazole-5-phosphate synthase CblS	2.29384427284711	0.000440107053597			OCPFDLNE_01139	hypothetical protein	-0.839429517972591	0.00945772403274
OCPFDLNE_00426	Cobalamin synthesis protein	1.77187964000785	0.000443025881663			OCPFDLNE_03052	Nucleoid occlusion protein	-1.01410492856673	0.00945772403274
OCPFDLNE_00704	ESX secretion system protein YueB	0.889387919843626	0.000457070517863			OCPFDLNE_01360	Uridylate kinase	-0.940401917816974	0.009576587909063
OCPFDLNE_01240	Precorrin-8W decarboxylase CbiT	1.94312087569846	0.000480260706948			OCPFDLNE_02156	hypothetical protein	-1.41735736127845	0.009723016476664
OCPFDLNE_02455	Cof subfamily of IIB subfamily of haloacid dehalogenase superfamily/HAD-superfamily hydrolase, subfamily IIB	1.12334216180756	0.000502635818861			OCPFDLNE_01575	Multifunctional fusion protein	-0.656254947491459	0.009763793352648
OCPFDLNE_02749	Alcohol dehydrogenase	0.865758500333132	0.000509366948099			OCPFDLNE_01219	Ethanolamine ammonia-lyase heavy chain EutB	-3.13914634662671	0.010010404868178
OCPFDLNE_01242	Cobalamin biosynthesis protein CbiG	1.4289821979253	0.000523807493304			OCPFDLNE_02013	Ribosome biogenesis GTPase Der	-0.800397144070416	0.010010404868178
OCPFDLNE_01016	N-acetylglucosamine-6-phosphate deacetylase	0.904738480508551	0.000535040823916			OCPFDLNE_01593	Septum site-determining protein MinC	-1.44183267986137	0.010178331251193
OCPFDLNE_02391	Putative transporter ydbO	1.65835733839501	0.000551755233262			OCPFDLNE_01967	Holliday junction resolvase RecU	-1.12300309855206	0.010587346446033
OCPFDLNE_01003	DNA protection during starvation protein 2	0.679435869526192	0.000567776305914			OCPFDLNE_01023	Protease HtpX homolog	-0.945185996950415	0.010597762963475
OCPFDLNE_02777	hypothetical protein	0.865205385821309	0.00058506884419			OCPFDLNE_01857	Exodeoxyribonuclease ExoA	-0.986616892110898	0.010842343143565
OCPFDLNE_03068	Quinolone resistance protein NorB	5.27227844529899	0.000594512733659			OCPFDLNE_02531	hypothetical protein	-1.53915732951406	0.011689827132323
OCPFDLNE_02512	Spermidine acetyltransferase	2.17057982563248	0.000680177967553			OCPFDLNE_01558	TPR repeat-containing protein YrrB	-1.40399206218209	0.01249246534714
OCPFDLNE_00404	3D-(3,5/4)-trihydroxycyclohexane-1,2-dione hydrolase	2.29924040851727	0.000689285711459			OCPFDLNE_02054	Glucose-6-phosphate dehydrogenase	-1.06364904182346	0.012895961772876
OCPFDLNE_02797	hypothetical protein	2.16887535160614	0.000721808672193			OCPFDLNE_02885	50S ribosomal protein L23	-0.788363595843806	0.012985363339208
OCPFDLNE_02852	50S ribosomal protein L13	1.0893435643482	0.000722289138774			OCPFDLNE_01903	Guanylate kinase	-1.34861449762153	0.01381611747768
OCPFDLNE_01244	Cobalt-precorrin-6A reductase CbiJ	1.5054444156533	0.000735842996995			OCPFDLNE_00362	Probable transaldolase	-0.653454929919462	0.014499755318995
OCPFDLNE_00972	Transcription activator	0.931532913886336	0.00076037415324			OCPFDLNE_00709	Serine/threonine protein phosphatase	-1.32268902484049	0.015281037527723
OCPFDLNE_02413	hypothetical protein	1.24194054827542	0.000763456184309			OCPFDLNE_01376	Riboflavin biosynthesis protein RibF	-0.992137764028033	0.015502979903076
OCPFDLNE_00006	DNA gyrase subunit B	0.916660871637817	0.000782138150193			OCPFDLNE_03063	Serine-type D-Ala-D-Ala carboxypeptidase	-4.82435018241401	0.015526377603129
OCPFDLNE_02187	Replicative DNA helicase	1.65703815903568	0.00081356105595			OCPFDLNE_02585	hypothetical protein	-1.39053193994127	0.015645391745445
OCPFDLNE_00340	Putative peptidoglycan bound protein	1.20090809707134	0.000893099398586			OCPFDLNE_01107	Molybdenum cofactor biosynthesis protein MoaE	-0.988088264353133	0.016319992635412
OCPFDLNE_02105	RNA-binding protein S4	1.0887169666302	0.000894972281789			OCPFDLNE_00533	HTH-type transcriptional activator mta	-2.76181004860054	0.017398419607326
OCPFDLNE_02917	Ribose 5-phosphate isomerase RpiB	1.83413569487082	0.000894972281789			OCPFDLNE_02707	ATP synthase subunit delta	-0.835850499496853	0.017722532105666
OCPFDLNE_00884	Pyruvate-flavodoxin oxidoreductase	0.836999474910087	0.000900594831896			OCPFDLNE_01647	3-deoxy-D-arabino-heptulosonate 7-phosphate synthase chorismate mutase	-1.19857079995817	0.01784913708663
OCPFDLNE_02176	hypothetical protein	1.83055978460876	0.000933347998973			OCPFDLNE_02960	hypothetical protein	-1.05413258351807	0.018155547329655
OCPFDLNE_02225	hypothetical protein	1.15031818165675	0.000952984967091			OCPFDLNE_02070	Ribose operon repressor	-1.71936497367927	0.018680664810269
OCPFDLNE_00004	RNA binding protein involved in ribosome maturation	1.15536071564181	0.001074171317868			OCPFDLNE_02094	Diaminopimelate epimerase	-1.47111042065665	0.018890249113529
OCPFDLNE_02366	ATP-dependent chaperone ClpB	0.721624210246539	0.00113056237884			OCPFDLNE_02128	Endopeptidase La	-1.50488893920465	0.019039545934405
OCPFDLNE_02791	hypothetical protein	0.868898107570382	0.001170579928986			OCPFDLNE_02713	Uracil phosphoribosyltransferase	-1.27497566118827	0.019039545934405
OCPFDLNE_02487	Oligo-beta-mannoside-specific phosphotransferase enzyme IIB component	0.874715411722869	0.001177302596643			OCPFDLNE_01232	Major teichoic acid biosynthesis protein C	-1.08732331851151	0.019359439618436
OCPFDLNE_02805	DNA-packaging protein	2.18408285036754	0.001227424793598			OCPFDLNE_00408	Uracil-DNA glycosylase	-2.12267505182058	0.019436539700498
OCPFDLNE_01247	Cobalt-precorrin-2 C-methyltransferase	1.96359799018055	0.001284500199108			OCPFDLNE_00868	Carbonic anhydrase	-1.35282940424077	0.019436539700498
OCPFDLNE_02581	hypothetical protein	0.992973953981256	0.001321811947774			OCPFDLNE_03097	Rhamnulose-1-phosphate aldolase	-4.3679125983086	0.019482266640058
OCPFDLNE_03032	Beta-glucoside operon transcriptional antiterminator	1.05091073161269	0.001366467214374			OCPFDLNE_02012	Glycerol-3-phosphate dehydrogenase	-1.13744024553675	0.020310254129035
OCPFDLNE_00977	Oligo-beta-mannoside-specific phosphotransferase enzyme IIA component	1.60012535625168	0.001466970576953			OCPFDLNE_01956	5'-3' exonuclease	-0.97359774724166	0.021045976945869
OCPFDLNE_01239	Synthesis of vitamin b12 adenosyl cobalamide	1.84305424052716	0.001584051469321			OCPFDLNE_01072	CBS domain-containing protein YkuL	-1.05775716787646	0.022120537160887
OCPFDLNE_02983	MarR family transcriptional regulator	5.29454745446152	0.001706230497487			OCPFDLNE_00649	hypothetical protein	-1.4584435789375	0.023610778450673
OCPFDLNE_01234	ECF transporter S component	0.926126566232695	0.001753746797326			OCPFDLNE_01651	Thioredoxin-like protein ykuU	-0.978077677100416	0.023917768539722
OCPFDLNE_00853	hypothetical protein	0.866282868443335	0.001764585417612			OCPFDLNE_01037	Predicted acyltransferase	-2.19009314836533	0.024233840671835
OCPFDLNE_02804	hypothetical protein	1.28629166084866	0.001764585417612			OCPFDLNE_00253	PIN/TRAM domain-containing protein	-0.739159528392228	0.02449232378663
OCPFDLNE_02893	NADH dehydrogenase-like protein YjlD	0.887293493804483	0.001866134709327			OCPFDLNE_01901	Bifunctional phosphopantothenoylcysteine decarboxylase/phosphopantothenate--cysteine ligase CoaBC	-1.25662135983358	0.025071828991478
OCPFDLNE_02774	Bacteriophage holin	1.68176647688767	0.001982647776044			OCPFDLNE_01829	Putative lipoprotein yerH	-0.916751132474212	0.025220287737678
OCPFDLNE_00005	DNA replication and repair protein RecF	0.826007897513696	0.002132498976705			OCPFDLNE_02828	hypothetical protein	-1.50668779611397	0.025489752768458
OCPFDLNE_02107	Cell division protein SepF	0.871767043879531	0.002424891520096			OCPFDLNE_03012	D-alanyl-D-alanine carboxypeptidase DacA	-0.884489541823441	0.025744492725948
OCPFDLNE_01212	Probable propionate kinase	1.33127463256653	0.002451332348788			OCPFDLNE_01529	DNA polymerase III subunit delta	-1.39066753802573	0.02579665667612
OCPFDLNE_01188	Propanediol utilization microcompartment protein PduU	1.98670746585084	0.002546651388846			OCPFDLNE_02097	Transcription repressor NadR	-1.82686277025762	0.025954350965142
OCPFDLNE_01981	CCA-adding enzyme	1.03223251460361	0.002575862487939			OCPFDLNE_01881	Ribonuclease III	-1.99626703680112	0.026233846457876
OCPFDLNE_02796	Phage transcriptional regulator	1.1257578314931	0.002588619240494			OCPFDLNE_00844	hypothetical protein	-1.72790144468914	0.02638041104879
OCPFDLNE_02347	hypothetical protein	3.3819200958602	0.002672178820895			OCPFDLNE_01450	putative protein YmcA	-1.10139547242812	0.02805094001871
OCPFDLNE_00847	hypothetical protein	0.627645892532186	0.002776167910234			OCPFDLNE_01281	Glutamate racemase	-1.23183911596386	0.028245225540179
OCPFDLNE_02303	Phosphomannose isomerase	1.38912209850952	0.002776167910234			OCPFDLNE_02873	30S ribosomal protein S8	-0.619273386573903	0.028430797888511
OCPFDLNE_02416	Intracellular proteinase	0.663123199478385	0.002879477845532			OCPFDLNE_01437	Putative carbohydrate transport ATP-binding protein	-0.899626842832585	0.0312319504561
OCPFDLNE_02792	Terminase large subunit	0.792698751366223	0.002887303124678			OCPFDLNE_00717	hypothetical protein	-0.66607002702326	0.031237279629176
OCPFDLNE_00285	Internalin-A	1.05349291188204	0.003001047131968			OCPFDLNE_00984	hypothetical protein	-0.97204526255614	0.031294246016753
OCPFDLNE_02180	DNA-directed DNA polymerase	1.10261105581198	0.003013305394033			OCPFDLNE_01614	NADP-dependent isocitrate dehydrogenase	-0.748195084782504	0.032237360978654
OCPFDLNE_00616	ABC transporter transmembrane region	0.960130219309866	0.003072832877256			OCPFDLNE_02708	ATP synthase subunit b	-0.791389010144243	0.032237360978654
OCPFDLNE_02417	hypothetical protein	2.04568091219066	0.003072832877256			OCPFDLNE_01658	Predicted small secreted protein	-0.711097607081767	0.032822136419169
OCPFDLNE_02051	DNA polymerase IV	1.09250698435322	0.003245269797465			OCPFDLNE_02008	Heptaprenyl diphosphate synthase component I	-0.867591334256099	0.032955222201882
OCPFDLNE_02224	Phage major tail protein, TP901-1 family	1.20860302219369	0.003305914311943			OCPFDLNE_01845	Adenylosuccinate lyase	-0.641822950899797	0.033260009159546
OCPFDLNE_02788	Lactobacillus delbrueckii phage mv4 main capsid protein	0.750703047061199	0.003442842130323			OCPFDLNE_03013	Cocaine esterase	-1.22687367724138	0.033260009159546
OCPFDLNE_02108	YggS family pyridoxal phosphate-dependent enzyme (Fragment)	0.697926802580965	0.004077722955696			OCPFDLNE_01128	hypothetical protein	-2.10623605931019	0.033261656435774
OCPFDLNE_02824	Transcriptional regulator	1.72317276497326	0.004141784275961			OCPFDLNE_00726	hypothetical protein	-1.20669062666491	0.034798644859982
OCPFDLNE_02953	Phosphoenolpyruvate-dihydroxyacetone phosphotransferase, ADP-binding subunit DhaL	0.642875389552524	0.004141784275961			OCPFDLNE_01821	Shikimate kinase AroK	-2.35237249332922	0.035257518461845
OCPFDLNE_02582	hypothetical protein	0.974474937780647	0.004202375388888			OCPFDLNE_02860	50S ribosomal protein L17	-0.874550503045383	0.035257518461845
OCPFDLNE_01777	YihY/virulence factor BrkB family protein (Fragment)	1.4491770557287	0.004375552688998			OCPFDLNE_02284	hypothetical protein	-1.31031450713377	0.035316405973408
OCPFDLNE_02914	Ribulose-phosphate 3-epimerase	1.1901890302124	0.004375552688998			OCPFDLNE_00694	Aldo/keto reductase	-0.706292790854243	0.035950342707606
OCPFDLNE_02496	Multiple resistance and pH homeostasis protein E	4.04930276867848	0.004571892085222			OCPFDLNE_00330	DUF3578 domain-containing protein (Fragment)	-1.85947506606862	0.036742766270778
OCPFDLNE_03069	N-acyl-L-amino acid amidohydrolase	3.24840036977279	0.004587018042455			OCPFDLNE_00899	Translation initiation inhibitor	-1.61752531964751	0.036742766270778
OCPFDLNE_01024	Predicted dithiol-disulfide isomerase	0.603143070039924	0.004594438651812			OCPFDLNE_02129	Pantetheine-phosphate adenylyltransferase	-1.73212571256761	0.037963015798079
OCPFDLNE_00395	AraC family transcriptional regulator	0.614404179702379	0.00462723408769			OCPFDLNE_01028	NAD kinase	-1.00316582030808	0.038298108347948
OCPFDLNE_02775	hypothetical protein	1.4977960112073	0.00471654232875			OCPFDLNE_00857	hypothetical protein	-3.03305922940241	0.039329944257646
OCPFDLNE_01160	hypothetical protein	0.9853103045056	0.004805558392056			OCPFDLNE_00540	hypothetical protein	-4.07369075640365	0.039828605812613
OCPFDLNE_01195	Propanediol utilization microcompartment protein PduA	1.20500573430803	0.004917069729775			OCPFDLNE_01509	hypothetical protein	-1.53075304882898	0.040701256465074
OCPFDLNE_02143	hypothetical protein	2.01328930039449	0.004956580506829			OCPFDLNE_00228	Dihydropteroate synthase	-1.07140667007538	0.04085855852392
OCPFDLNE_01502	RNA polymerase sigma factor SigA	0.656791925598552	0.0050185952537			OCPFDLNE_03093	Transglutaminase family protein (Fragment)	-1.13802029174513	0.041574771539389
OCPFDLNE_01794	Putative ATP-dependent RNA helicase YfmL	0.803441347525023	0.005166162125845			OCPFDLNE_02031	Site-specific tyrosine recombinase XerD	-0.669802184035708	0.041847602509709
OCPFDLNE_00611	hypothetical protein	2.15668598822675	0.005226060374641			OCPFDLNE_01757	Aromatic acid exporter family protein	-0.897843077901706	0.042806485568979
OCPFDLNE_02217	hypothetical protein	1.69687773125638	0.005247974218775			OCPFDLNE_01329	YneQ	-1.44983100092811	0.04297810645845
OCPFDLNE_01461	Cell wall surface anchor family protein (LPXTG motif)	2.38589053593905	0.005310620098018			OCPFDLNE_01513	Endoribonuclease YbeY	-0.73559714873571	0.044094888737248
OCPFDLNE_02216	Holin, phage phi LC3	2.10211875333506	0.005704906754372			OCPFDLNE_01498	DEAD-box ATP-dependent RNA helicase CshB	-0.66825617268777	0.044237901308544
OCPFDLNE_01251	Cobalt import ATP-binding protein CbiO	1.65848661619165	0.005906517189399			OCPFDLNE_01269	Multiple antibiotic resistance protein MarR	-1.01614790159759	0.044841212447668
OCPFDLNE_01520	Molecular chaperone DnaJ	1.37738079941111	0.005928650205121			OCPFDLNE_02869	50S ribosomal protein L30	-0.854004922924394	0.046093382207438
OCPFDLNE_00724	hypothetical protein	0.835061598600872	0.006011638695906			OCPFDLNE_00716	Pyridoxine, pyridoxal, and pyridoxamine kinase	-0.638209601546655	0.048177064992437
OCPFDLNE_02812	hypothetical protein	2.63285158806688	0.006237686695198			OCPFDLNE_01571	GTP pyrophosphokinase	-0.638379794231239	0.048177064992437
OCPFDLNE_00443	PTS system fructose-specific transporter subunit IIA	2.8545111336619	0.006295895664047			OCPFDLNE_02399	hypothetical protein	-0.992671328624543	0.049276866904534
OCPFDLNE_02349	Competence protein CoiA	2.25772090824096	0.006408508578685			OCPFDLNE_00810	Bacitracin transport permease protein bcrb	-2.45326451941749	0.049794335473324
OCPFDLNE_02746	Predicted integral membrane protein	0.928466403711955	0.006531267679666
OCPFDLNE_02924	hypothetical protein	0.958963485691982	0.006969680488406
OCPFDLNE_02409	Inorganic phosphate transporter	0.971937379861769	0.007846482436487
OCPFDLNE_02259	Ferrous iron transport protein B	1.27359094260565	0.007877088087138
OCPFDLNE_01303	NUDIX hydrolase	2.16203599595286	0.008722653078972
OCPFDLNE_01047	Putative antibiotic transport system ATP-binding protein	1.47770792993739	0.009385755531896
OCPFDLNE_02222	hypothetical protein	1.31501474962443	0.00945772403274
OCPFDLNE_00284	Class 1 internalin InlE	0.679741708338341	0.010279533722062
OCPFDLNE_02815	hypothetical protein	2.09585835104711	0.011192348194024
OCPFDLNE_02963	hypothetical protein	1.18924082921112	0.011459563252491
OCPFDLNE_02923	Transcriptional regulator MtlR	0.624285557227852	0.011829304179057
OCPFDLNE_02079	Mannosyl-D-glycerate transport/metabolism system repressor MngR	2.21494285308392	0.012001679650128
OCPFDLNE_01033	DltB protein for D-alanine esterification of lipoteichoic acid and wall teichoic acid	0.812173685858975	0.01249246534714
OCPFDLNE_01988	Hypothetical sensory transduction histidine kinase	1.20854022035978	0.012895961772876
OCPFDLNE_02142	hypothetical protein	1.26085523347966	0.012895961772876
OCPFDLNE_01264	HTH-type transcriptional regulator YodB	1.03851644279474	0.013760811843273
OCPFDLNE_01035	Teichoic acid D-Ala incorporation-associated protein DltX	1.02861719220568	0.013855557484552
OCPFDLNE_02146	Chaperonin	1.02187315745554	0.014075537030491
OCPFDLNE_00438	FtsW/RodA/SpoVE family cell cycle protein	2.64451779462655	0.01480866631394
OCPFDLNE_02492	Cation proton antiporter	1.08494246548192	0.015044152486236
OCPFDLNE_00695	Heavy metal translocating P-type ATPase	0.893815954442687	0.015965062115445
OCPFDLNE_01252	Cobyric acid synthase CobQ	0.74447381346556	0.016817779003206
OCPFDLNE_00978	Aryl-phospho-beta-D-glucosidase BglH	0.839255449533913	0.017386591754755
OCPFDLNE_02916	Ribulose phosphate epimerase	1.2870946312748	0.017389895723416
OCPFDLNE_02790	Phage minor capsid protein 2	0.654011637694982	0.017566704036917
OCPFDLNE_02925	Predicted DNA-binding protein, MmcQ/YjbR family	1.1827375884819	0.017722532105666
OCPFDLNE_02783	hypothetical protein	0.758512581304809	0.01784913708663
OCPFDLNE_00148	Ribonuclease	1.48684090828728	0.017895067321971
OCPFDLNE_00206	Cholesterol-dependent cytolysin listeriolysin O	1.10846416293401	0.018250028095638
OCPFDLNE_02169	hypothetical protein	2.277907959624	0.018852332962967
OCPFDLNE_01206	Propanediol utilization protein PduM	1.20365308224606	0.019039545934405
OCPFDLNE_01912	Carbamoyl phosphate synthase small subunit	2.45711958159415	0.01923049224068
OCPFDLNE_00876	hypothetical protein	0.803719395741714	0.019259377302024
OCPFDLNE_00288	Putative transcriptional regulators	1.21504314710856	0.019403024328979
OCPFDLNE_01042	Putative efflux transporter	1.7381881951821	0.019403024328979
OCPFDLNE_02814	hypothetical protein	4.15755757283694	0.019403024328979
OCPFDLNE_02751	Cadmium, cobalt and zinc/H(+)-K(+) antiporter	1.64850831443875	0.019436539700498
OCPFDLNE_02955	HTH-type transcriptional regulator HexR	1.23608680739507	0.019436539700498
OCPFDLNE_00479	Oleate hydratase	1.25167164302785	0.020842053611282
OCPFDLNE_01433	UPF0750 membrane protein yqfU	1.1242408106396	0.021607819122357
OCPFDLNE_00423	Low-affinity inorganic phosphate transporter	0.893398347117829	0.021629053675
OCPFDLNE_01629	Acetate kinase	0.890037938671252	0.022094192053161
OCPFDLNE_01179	HTH-type transcriptional regulator AdhR	1.03656447110685	0.022120537160887
OCPFDLNE_01112	Sulfur carrier protein ThiS adenylyltransferase	0.796666465404699	0.022126349685832
OCPFDLNE_02080	Putative HTH-type transcriptional regulator YurK	1.55132527238498	0.022156584620345
OCPFDLNE_01014	hypothetical protein	1.5469825068069	0.023180709753812
OCPFDLNE_02334	Response regulator PleD	1.02282001033002	0.023180709753812
OCPFDLNE_00971	Clp protease ClpA	0.928019598636025	0.023721721341139
OCPFDLNE_01119	hypothetical protein	2.36247457806962	0.024196435183626
OCPFDLNE_01754	PerR peroxide-sensing regulator	0.833786878864226	0.024343758170229
OCPFDLNE_02179	hypothetical protein	2.58810914634261	0.024698211995346
OCPFDLNE_02799	hypothetical protein	0.9371364611568	0.025220287737678
OCPFDLNE_00629	hypothetical protein	4.03132233605738	0.025376527633314
OCPFDLNE_02972	ABC membrane transporter (ATP-binding protein) required for cytochrome bd function	0.822351236731886	0.025412119789028
OCPFDLNE_01611	Dephospho-CoA kinase	1.33027172978655	0.025769270799461
OCPFDLNE_00784	hypothetical protein	1.01523759848655	0.025954350965142
OCPFDLNE_01353	Conserved domain protein (Fragment)	2.02662121792481	0.025954350965142
OCPFDLNE_02571	DNA-directed RNA polymerase sigma subunit RpoN	0.666097533465683	0.02638041104879
OCPFDLNE_02779	hypothetical protein	1.34491247308826	0.026979788131332
OCPFDLNE_01684	Muramoyltetrapeptide carboxypeptidase	0.900188954320662	0.027355635412473
OCPFDLNE_02171	SPBc2 prophage-derived protein yorM	1.6440967519607	0.027355635412473
OCPFDLNE_02501	Putative ion-transport protein YfeO	0.883361876146214	0.027498308873221
OCPFDLNE_01867	hypothetical protein	0.639465295339164	0.027620117099185
OCPFDLNE_00060	Replicative DNA helicase	0.880806164451327	0.028016359010392
OCPFDLNE_00615	ABC transporter transmembrane region	0.765744441928507	0.028016359010392
OCPFDLNE_02756	Heme efflux system ATPase HrtA	3.97670535285093	0.02883551570334
OCPFDLNE_02456	hypothetical protein	1.63916494986842	0.029986286407741
OCPFDLNE_02209	ImmA/IrrE family metallo-endopeptidase	1.02032605727552	0.030192186801677
OCPFDLNE_00802	hypothetical protein	2.50754390659199	0.031237279629176
OCPFDLNE_00144	Oligopeptide transport system permease protein AppB	4.3662575906451	0.031294246016753
OCPFDLNE_02982	Multidrug transporter MatE	2.26739163800345	0.031294246016753
OCPFDLNE_02185	hypothetical protein	1.46204710470562	0.031664620233326
OCPFDLNE_00924	Antibiotic biosynthesis monooxygenase	1.10932874920851	0.031713994514695
OCPFDLNE_02208	hypothetical protein	1.2091503274767	0.031948095340289
OCPFDLNE_01725	Bifunctional homocysteine S-methyltransferase/methylenetetrahydrofolate reductase	3.43401141108694	0.032342873647764
OCPFDLNE_02223	hypothetical protein	0.814210107894471	0.032348813189535
OCPFDLNE_02931	Excinuclease ABC subunit A	0.784730738353843	0.032348813189535
OCPFDLNE_02111	Cell division protein DivIB	1.31796130876141	0.03262325186237
OCPFDLNE_02573	Membrane protein, MmpL family	0.902772482526018	0.033069612253328
OCPFDLNE_02039	ABC transporter permease	1.49645726526469	0.033329512880024
OCPFDLNE_00187	Oligosaccharide 4-alpha-D-glucosyltransferase	3.91055579494188	0.033469904345003
OCPFDLNE_01046	hypothetical protein	1.68079277058319	0.033841100990423
OCPFDLNE_02740	Predicted HD superfamily hydrolase	0.946770349293707	0.033841100990423
OCPFDLNE_01686	hypothetical protein	1.47026504755786	0.035255102805259
OCPFDLNE_02540	High-affinity heme uptake system protein IsdE	1.120222109665	0.035257518461845
OCPFDLNE_02541	hypothetical protein	2.43594924963677	0.03550590079946
OCPFDLNE_02431	PTS system fructose-specific transporter subunit IIABC	1.21438861007994	0.036004012661326
OCPFDLNE_00445	PTS system fructose-specific EIIB'BC component	2.46566451309508	0.036199062632944
OCPFDLNE_00422	Peptidase	1.55856000902572	0.036238825703918
OCPFDLNE_00302	Anaerobic ribonucleoside-triphosphate reductase activating protein (Fragment)	2.21260407915064	0.036700176612909
OCPFDLNE_01201	Propanediol utilization diol dehydratase-reactivating factor small chain	0.795244696333217	0.03904890718062
OCPFDLNE_03041	PTS sugar transporter subunit IIC	1.22674284014834	0.039948579988619
OCPFDLNE_01764	Recombination regulator RecX	1.0449596224195	0.040701256465074
OCPFDLNE_02511	UPF0053 protein yhdP	0.729971120730125	0.042419101034628
OCPFDLNE_02321	PalA	1.46430794020476	0.043613102572524
OCPFDLNE_00609	Cell surface protein	0.644209254097045	0.043975819106103
OCPFDLNE_01178	HTH-type transcriptional regulator AdhR	1.11562840414639	0.044554371932543
OCPFDLNE_00291	ABC transporter permease subunit	2.46335597743532	0.044782730399167
OCPFDLNE_02807	DUF1642 domain-containing protein (Fragment)	0.720235444697579	0.045582320681348
OCPFDLNE_01411	Cold shock protein CspC	0.724895714146365	0.045761822847201
OCPFDLNE_00594	hypothetical protein	3.31550137958835	0.046039337341206
OCPFDLNE_02076	PTS system mannose-specific transporter subunit IID	2.00288422112374	0.046360748476741
OCPFDLNE_02358	Tryptophanyl-tRNA ligase	1.16358345483454	0.048027005354555
OCPFDLNE_01469	Glycine betaine ABC transport system, ATP-binding protein OpuAA	0.84063746334346	0.048177064992437
OCPFDLNE_00044	Agmatine deiminase	2.33261864919373	0.048998712269438

## Sheet: T6_60min
Upregulated genes at T6(60 min) 200 MPa treatment in L. monocytogenes RO15						Downregulated genes at T6(60 min) 200 MPa treatment in L. monocytogenes RO15
Locus_tag	Product	log2FoldChange	padj			Locus_tag	Product	log2FoldChange	padj
OCPFDLNE_02928	Universal stress protein UspA	2.39209547849439	3.67361470102133E-38			OCPFDLNE_00880	Methylglyoxal reductase (NADPH-dependent)	-2.27703219190565	3.89051839032463E-18
OCPFDLNE_02929	Putative sugar phosphate isomerase YwlF	2.30090552587326	2.28619035492309E-37			OCPFDLNE_01395	Glycine cleavage system aminomethyltransferase GcvT	-1.56188278292474	7.52452814008804E-16
OCPFDLNE_02938	Cellobiose-specific phosphotransferase enzyme IIB component	2.35662959661968	9.65090231077988E-37			OCPFDLNE_00221	Cell division protein DivIC	-1.978777962482	8.73852802289923E-16
OCPFDLNE_02570	Putative transcriptional regulator CggR	1.94144259462572	1.69258746161813E-36			OCPFDLNE_00055	Accessory gene regulator protein D	-1.8951273323779	8.03183965837433E-15
OCPFDLNE_01131	hypothetical protein	2.47848218073644	6.16396179749702E-31			OCPFDLNE_02660	DNA-binding transcriptional activator PspC	-1.44909798571212	5.30421371230851E-13
OCPFDLNE_02505	hypothetical protein	2.06826743483986	3.19874247939988E-27			OCPFDLNE_02680	Cell division protein FtsX	-2.1555195342134	3.63203273134785E-12
OCPFDLNE_00451	Internalin B	1.98744131097438	1.09696060572788E-23			OCPFDLNE_00054	Regulator	-1.47582371494902	1.6624136899387E-11
OCPFDLNE_02584	AP2 domain-containing protein (Fragment)	2.73030804240682	1.09696060572788E-23			OCPFDLNE_02370	hypothetical protein	-2.38413010930119	1.69399496563868E-11
OCPFDLNE_02857	Methyltransferase	2.64779304896063	2.93507141996149E-21			OCPFDLNE_01549	hypothetical protein	-1.70720469464494	4.04700292845964E-11
OCPFDLNE_00514	Universal stress protein UspA	2.31778595652492	5.97686682446271E-21			OCPFDLNE_02096	Cell division initiation protein DivIVA	-1.92907708767446	4.81987835001291E-11
OCPFDLNE_02458	Glutamate gamma-aminobutyrate antiporter	2.40909238949857	1.17446267835495E-20			OCPFDLNE_01925	Manganese transport system ATP-binding protein MntB	-1.234776779578	1.65290787224074E-10
OCPFDLNE_00104	Fructose-specific phosphotransferase enzyme IIB component	2.13148455316112	5.30264483402294E-20			OCPFDLNE_01396	Aminomethyl-transferring glycine dehydrogenase subunit GcvPA	-1.16029685042408	3.76515801464964E-10
OCPFDLNE_02279	Maltodextrin transport system permease protein MalC	2.71813746710412	1.26658811131133E-19			OCPFDLNE_01441	hypothetical protein	-2.03325040450318	6.86856503407501E-10
OCPFDLNE_02239	Serine-aspartate repeat-containing protein F	1.9463574316629	2.3261038669795E-19			OCPFDLNE_02681	Cell division ABC transporter ATP-binding protein FtsE	-2.02229526536458	8.13316669213299E-10
OCPFDLNE_02144	Choloylglycine hydrolase	1.55488960105884	3.89051839032463E-18			OCPFDLNE_01381	hypothetical protein	-1.986780068871	9.18419305912215E-10
OCPFDLNE_02771	AP2 domain-containing protein (Fragment)	2.37655505566739	3.89051839032463E-18			OCPFDLNE_01105	Molybdopterin molybdenumtransferase MoeA	-1.63795891475076	1.03645830877471E-09
OCPFDLNE_00835	Mannose-specific phosphotransferasesystem component IIC	1.9248999347047	4.04372145610792E-18			OCPFDLNE_01646	Catabolite control protein A	-1.31772656635265	1.06977338553608E-09
OCPFDLNE_00141	Divergent 4fe-4s mono-cluster	2.07146378922061	8.37804350062469E-18			OCPFDLNE_01015	hypothetical protein	-1.69902930725422	1.37841250042421E-09
OCPFDLNE_02373	Heme-degrading monooxygenase HmoB	3.54306320671369	1.30257710108102E-17			OCPFDLNE_02348	Oligoendopeptidase F	-1.80413023214829	1.54830081206523E-09
OCPFDLNE_02390	Arsenate reductase	1.59690463107445	2.27400392793436E-17			OCPFDLNE_01334	DNA topoisomerase IV subunit A	-1.54107982593532	1.77715621949442E-09
OCPFDLNE_00418	PTS system fructose-specific transporter subunit IIC	2.64219923714089	9.22019727453847E-16			OCPFDLNE_01064	Phosphoenolpyruvate--protein phosphotransferase	-1.16949710472476	2.03445132425941E-09
OCPFDLNE_00634	YkoS	2.14608606210703	1.07176600429842E-15			OCPFDLNE_00476	hypothetical protein	-1.24648431768291	2.33231121743692E-09
OCPFDLNE_01680	Bifunctional acetaldehyde-CoA/alcohol dehydrogenase	1.59091511448134	3.53527516627858E-15			OCPFDLNE_02679	Putative cell wall-associated DL-endopeptidase peptidoglycan lytic protein P45	-1.57204329917826	3.2480951634209E-09
OCPFDLNE_00142	hypothetical protein	2.08524959163676	3.77239710953186E-15			OCPFDLNE_02714	Serine hydroxymethyltransferase	-1.54001530368193	4.69412970184991E-09
OCPFDLNE_00450	Truncated internalin A	1.31605252844275	1.15505408892077E-14			OCPFDLNE_01440	Antilisterial bacteriocin subtilosin biosynthesis protein AlbE	-1.82441121175034	5.04132856005611E-09
OCPFDLNE_01906	hypothetical protein	1.93439983083748	1.29335972537341E-14			OCPFDLNE_01322	Type I DNA topoisomerase	-1.46313121001741	5.81952214870965E-09
OCPFDLNE_01301	Alpha-phosphotrehalase	1.61912477783707	2.33869825407482E-14			OCPFDLNE_00605	CRP-like cAMP-activated global transcriptional regulator	-1.63038687857849	1.42789276120546E-08
OCPFDLNE_01203	Propanediol utilization microcompartment protein PduA	2.31001690912674	2.94046924859686E-14			OCPFDLNE_01595	Cell shape-determining protein MreC	-1.6643761355709	1.57694488402312E-08
OCPFDLNE_02939	PTS lactose transporter subunit IIC	2.02883303983242	7.45018629081534E-14			OCPFDLNE_00370	Protein-lysine deacetylase	-1.93138075404532	1.6886344675783E-08
OCPFDLNE_02920	PTS system galactitol-specific transporter subunit IIC	2.08719834876407	1.25816152843537E-13			OCPFDLNE_01953	HTH-type transcriptional regulator MntR	-1.76233596944497	1.8393755497104E-08
OCPFDLNE_00701	hypothetical protein	2.18048258650751	2.56686843895274E-13			OCPFDLNE_02523	Fe-S cluster assembly protein SufD	-1.21134111955599	1.8393755497104E-08
OCPFDLNE_02915	Transketolase	1.55552021556135	2.96271094811626E-13			OCPFDLNE_01860	Translation initiation factor IF-3	-1.62386181105254	2.377837173734E-08
OCPFDLNE_02858	Acetamidase	1.99283128513828	3.13993405081426E-13			OCPFDLNE_00599	Predicted membrane protein	-1.32679684847522	2.9249756586337E-08
OCPFDLNE_00287	ArgE/DapE family deacylase	1.24690301932571	3.6569456299533E-13			OCPFDLNE_02011	Tyrosine-protein phosphatase	-2.72658599733149	3.90651414142893E-08
OCPFDLNE_01791	Lichenan-specific phosphotransferase enzyme IIA component	1.86546488737426	6.39138302526031E-13			OCPFDLNE_00943	mRNA interferase	-1.76368694798755	4.07632423268015E-08
OCPFDLNE_02749	Alcohol dehydrogenase	1.28977391001803	9.94641160222298E-13			OCPFDLNE_02356	Putative pheromone ABC transporter (Binding protein)	-1.24543315541063	5.91471023214143E-08
OCPFDLNE_02292	Crp/Fnr family transcriptional regulator	2.28347892846316	2.04783396485005E-12			OCPFDLNE_02024	Two-component system response regulator ResD	-1.43294399740785	6.44489872693647E-08
OCPFDLNE_00921	DEAD-box ATP-dependent RNA helicase CshA	1.43189320157817	2.38144816841351E-12			OCPFDLNE_02970	Secreted protein with 1 GW repeat	-0.911088177500608	1.46083726683344E-07
OCPFDLNE_00586	Transcriptional coactivator p15 (Pc4)	2.13586556982162	2.41188582022115E-12			OCPFDLNE_02014	Small subunit ribosomal protein S1	-1.23819484813177	2.62373672779066E-07
OCPFDLNE_00980	Lincomycin resistance ABC-F type ribosomal protection protein	1.6633976939092	4.93499939756831E-12			OCPFDLNE_01590	50S ribosomal protein L21	-1.22524308080508	3.10597188253339E-07
OCPFDLNE_03031	Trigger enzyme beta-glucoside-specific phosphotransferase system EIIBCA component	2.24715266975929	5.52631005767343E-12			OCPFDLNE_02032	Transcriptional repressor	-1.26728534941124	3.35257673120191E-07
OCPFDLNE_01055	hypothetical protein	1.88885318695595	8.43055356349408E-12			OCPFDLNE_01658	Predicted small secreted protein	-1.32713920710359	4.58346777744642E-07
OCPFDLNE_02954	PTS system mannnose-specific family transporter subunit IIA	1.59939720880257	9.82466352752203E-12			OCPFDLNE_01655	hypothetical protein	-1.37883835441787	5.45996165271665E-07
OCPFDLNE_02141	Large-conductance mechanosensitive channel	2.15757547014818	1.00193935150364E-11			OCPFDLNE_01135	Pyruvate carboxylase	-1.26282762341696	5.69158041729392E-07
OCPFDLNE_01238	Cobalamin biosynthesis protein CbiD (Fragment)	2.18369753443493	1.6624136899387E-11			OCPFDLNE_00965	Laac	-1.66929198294703	6.06195742458216E-07
OCPFDLNE_02927	HTH-type transcriptional activator RhaS	1.76602930283345	2.23901952493114E-11			OCPFDLNE_01262	RNA methyltransferase	-1.74589204944137	6.79456718369545E-07
OCPFDLNE_02904	Ascorbate-specific phosphotransferase system enzyme IIC component	1.9936665753974	4.5902890928224E-11			OCPFDLNE_02535	Spx/MgsR family transcriptional regulator	-1.17749376906671	1.60834631383717E-06
OCPFDLNE_01211	Glycerol uptake facilitator	2.62294630632122	4.73701158598317E-11			OCPFDLNE_01317	Signal peptidase I	-1.73386008315299	1.77747107094173E-06
OCPFDLNE_02569	Glyceraldehyde-3-phosphate dehydrogenase	1.21315720750024	1.35505036865392E-10			OCPFDLNE_02883	30S ribosomal protein S19	-1.13229888910367	2.80980292624865E-06
OCPFDLNE_00284	Class 1 internalin InlE	1.57004106187574	1.79944451083556E-10			OCPFDLNE_01695	hypothetical protein	-1.46958737350136	3.07707262087575E-06
OCPFDLNE_02952	Phosphoenolpyruvate-dihydroxyacetone phosphotransferase dihydroxyacetone binding subunit DhaK	1.39831375429112	2.15375334129448E-10			OCPFDLNE_01086	Trk system potassium uptake protein TrkA	-1.29450529912158	4.27507018466807E-06
OCPFDLNE_02905	Ascorbate-specific phosphotransferase system enzyme IIB component	2.10783197159358	2.35051971398979E-10			OCPFDLNE_01144	Glucose-1-phosphate thymidylyltransferase	-1.26498943236927	4.27507018466807E-06
OCPFDLNE_02906	Ascorbate-specific phosphotransferase enzyme IIA component	2.7175122089553	2.49245970759707E-10			OCPFDLNE_01923	Manganese ABC transporter substrate-binding protein MntA	-0.789181916216231	6.37803131229328E-06
OCPFDLNE_01246	Sirohydrochlorin cobaltochelatase CbiK	2.63892197741614	4.68650807182914E-10			OCPFDLNE_01380	hypothetical protein	-1.53044641931769	7.67174477899503E-06
OCPFDLNE_02459	Glutamate decarboxylase beta	1.53123771733184	4.94384818508442E-10			OCPFDLNE_00885	Fructose-bisphosphatase class III	-1.01446706815051	8.37641235566268E-06
OCPFDLNE_00587	Phospholipase/carboxylesterase	1.77481740565531	6.77796101022147E-10			OCPFDLNE_03026	hypothetical protein	-1.25092095917894	1.0948881381526E-05
OCPFDLNE_01243	Precorrin methylase	2.21349101653904	7.99390434046094E-10			OCPFDLNE_01596	Cell shape-determining protein MreB	-1.28750515062005	1.25313396714551E-05
OCPFDLNE_01304	hypothetical protein	1.2598607805946	8.44794103450232E-10			OCPFDLNE_01314	Trigger factor	-0.937352097445528	1.44880723294228E-05
OCPFDLNE_00633	Multifunctional acyl-CoA thioesterase I and protease I and lysophospholipase L1	1.22541826374972	9.99454140559982E-10			OCPFDLNE_02017	Peptidoglycan-binding protein LysM	-1.1874129234815	1.49875258597847E-05
OCPFDLNE_02965	PTS sugar transporter subunit IIC	1.76663844990274	1.01315547842574E-09			OCPFDLNE_01687	Aconitate hydratase AcnA	-0.995198638683965	2.10336896117616E-05
OCPFDLNE_00417	PTS system fructose-specific transporter subunit IIB	3.56496959603914	1.22878084469064E-09			OCPFDLNE_00968	Adenosylcobalamin/alpha-ribazole phosphatase	-1.05931847071415	2.4319355827955E-05
OCPFDLNE_01202	Carbon dioxide-concentrating mechanism protein CcmK	1.575685840713	1.27131296016709E-09			OCPFDLNE_01139	hypothetical protein	-1.34632182502789	2.4319355827955E-05
OCPFDLNE_02333	Limonene hydroxylase	1.36230418046512	2.13534806357209E-09			OCPFDLNE_02013	Ribosome biogenesis GTPase Der	-1.10686048168145	2.47253983421108E-05
OCPFDLNE_00056	Accessory transcriptional regulator protein C	1.23671540054588	2.37343819081865E-09			OCPFDLNE_02401	Acetoin transport repressor	-1.77040217353375	2.59449385830736E-05
OCPFDLNE_01013	hypothetical protein	1.98270821110879	2.47669269552415E-09			OCPFDLNE_01216	Probable transcriptional regulatory protein pdtaR	-1.43755964725484	2.7156050692824E-05
OCPFDLNE_01245	Uroporphyrinogen-III C-methyltransferase	1.98773826528315	2.52404353526316E-09			OCPFDLNE_02434	Aminopeptidase PepC	-1.2483388594531	2.85933531318462E-05
OCPFDLNE_02892	FMN-binding domain protein	1.36855205017928	2.68884561806065E-09			OCPFDLNE_01631	Thiol peroxidase	-0.919955685514366	3.14873698769341E-05
OCPFDLNE_01241	Cobalt-precorrin-4 methyltransferase	2.11918064542135	4.49582050701317E-09			OCPFDLNE_00547	Serine-type D-Ala-D-Ala carboxypeptidase	-1.00965550776044	3.23465217192732E-05
OCPFDLNE_01209	CoA-dependent propionaldehyde dehydrogenase	1.52163843686021	4.73818278332231E-09			OCPFDLNE_02119	Cell division/cell wall cluster transcriptional repressor MraZ	-1.23760408951791	3.61118310855166E-05
OCPFDLNE_00204	Listeriolysin positive regulatory factor A	1.79461450157995	6.99542897066255E-09			OCPFDLNE_02659	DNA-binding transcriptional activator PspC	-1.82895270353308	3.68491835542486E-05
OCPFDLNE_00419	Mannosylglycerate hydrolase	1.43458142920089	8.84980178058763E-09			OCPFDLNE_01487	Superoxide dismutase	-0.816996625431871	4.53274408587692E-05
OCPFDLNE_01387	hypothetical protein	1.3329701769559	1.03527880170817E-08			OCPFDLNE_00223	Bifunctional tRNA lysidine(34) synthetase TilS/hypoxanthine phosphoribosyltransferase HprT	-1.09837972256414	4.59185704331953E-05
OCPFDLNE_01574	YrvD	1.58638188453812	1.84765581585016E-08			OCPFDLNE_01109	Cyclic pyranopterin monophosphate synthase MoaC	-1.54849476793744	4.65967103070287E-05
OCPFDLNE_02492	Cation proton antiporter	1.93810272652009	2.93661569517438E-08			OCPFDLNE_01497	Probable endonuclease 4	-1.65072535416269	6.45795778381729E-05
OCPFDLNE_01653	DNA translocase SftA	0.955448347362975	3.24783601876376E-08			OCPFDLNE_01424	6-phosphogluconate dehydrogenase, decarboxylating	-0.972907343874637	6.65271615851259E-05
OCPFDLNE_01210	Propanol dehydrogenase PduQ	1.42348170989064	4.10057572423562E-08			OCPFDLNE_02504	Ferredoxin--NADP reductase	-1.31331249641759	6.65271615851259E-05
OCPFDLNE_01248	Cobalamin biosynthesis protein CbiM	3.48517609597729	4.10057572423562E-08			OCPFDLNE_01397	Glycine dehydrogenase	-0.751674063180093	7.73882176518266E-05
OCPFDLNE_00057	Accessory transcriptional regulator protein A	1.54076860469155	4.45366844257974E-08			OCPFDLNE_02908	Elongation factor Tu	-0.713837314641317	8.91954676059844E-05
OCPFDLNE_02747	Bifunctional pyrazinamidase/nicotinamidase	1.5250637928626	4.4993589604111E-08			OCPFDLNE_01360	Uridylate kinase	-1.38888441028414	0.000101252820423
OCPFDLNE_01242	Cobalamin biosynthesis protein CbiG	1.80023644138749	6.58138451487628E-08			OCPFDLNE_01516	GatB/Yqey domain-containing protein	-0.983459472225258	0.000113950426526
OCPFDLNE_02852	50S ribosomal protein L13	1.50364254838318	9.86855084090609E-08			OCPFDLNE_01315	ATP-dependent Clp protease ATP-binding subunit ClpX	-1.03524556305932	0.000119781561788
OCPFDLNE_01792	Oligo-beta-mannoside-specific phosphotransferase enzyme IIB component	1.15416965564338	1.01506703706734E-07			OCPFDLNE_02585	hypothetical protein	-1.98483320710543	0.000127188100131
OCPFDLNE_02501	Putative ion-transport protein YfeO	1.80589458459468	1.37732937906356E-07			OCPFDLNE_01373	YlxP	-1.46677598338547	0.000128965140678
OCPFDLNE_00591	UPF0118 membrane protein yubA	1.18539621432259	1.47358525277797E-07			OCPFDLNE_00944	RsbT co-antagonist protein RsbRA	-1.11005747514885	0.000132217702797
OCPFDLNE_02583	Cro/C1-type-helix-turn-helix domain-containing protein	1.86214678286323	1.71960939043021E-07			OCPFDLNE_02701	UDP-N-acetylglucosamine 1-carboxyvinyltransferase	-0.909529784057199	0.000137351616681
OCPFDLNE_01302	PTS system trehalose-specific EIIBC component	1.68704848308625	1.72294456040447E-07			OCPFDLNE_01515	Phosphate starvation-inducible protein PhoH	-1.11643445679093	0.000140043790018
OCPFDLNE_02750	hypothetical protein	1.80630432008809	1.72294456040447E-07			OCPFDLNE_03103	RNA-binding protein Jag	-1.19287672454443	0.000144977564229
OCPFDLNE_02926	Glyoxalase	1.67675379565075	1.72294456040447E-07			OCPFDLNE_02658	Putative membrane protein YvlD	-1.56921642181326	0.000179133599188
OCPFDLNE_02921	Galactitol-specific phosphotransferase enzyme IIB component	2.04884762191609	1.92145146090797E-07			OCPFDLNE_00838	Transcriptional regulatory protein DagR	-2.26113658892494	0.000226061720869
OCPFDLNE_00707	IgA FC receptor	1.10266414659913	2.27884989296915E-07			OCPFDLNE_00167	DNA polymerase III clamp loader delta' subunit	-0.937393588866111	0.000231472736968
OCPFDLNE_01236	Cobalamin biosynthesis protein CobD	2.09778679708522	3.62349050926031E-07			OCPFDLNE_01436	Putative sugar uptake ABC transporter, substrate-binding protein surface lipoprotein CD4+ T cell-stimulating antigen	-0.709161906673318	0.000265335431025
OCPFDLNE_02232	hypothetical protein	1.69557094905515	4.4487161348619E-07			OCPFDLNE_01997	IDEAL domain-containing protein	-1.49755262536381	0.000276727548168
OCPFDLNE_01247	Cobalt-precorrin-2 C-methyltransferase	2.38724455116625	4.48504593078648E-07			OCPFDLNE_01473	Osmotically activated L-carnitine/choline ABC transporter permease OpuCD	-1.21382619805137	0.000278097135751
OCPFDLNE_02543	Glutamate decarboxylase beta	0.939548207028225	4.63563469778978E-07			OCPFDLNE_01085	Two-component response regulator (YvqE) responding to cell wall stress	-1.12409247677394	0.000289256998189
OCPFDLNE_02078	PTS system mannose-specific EIIAB component	3.11890268244235	4.66057533135856E-07			OCPFDLNE_02149	Redox-sensing transcriptional repressor Rex	-1.00944649907353	0.000318904388739
OCPFDLNE_02278	Maltodextrin transport system permease protein mdxG	1.62846916316715	4.96244873925471E-07			OCPFDLNE_01062	hypothetical protein	-1.84798038963642	0.00032725422005
OCPFDLNE_02919	Sugar-phosphate dehydrogenase	1.14813249207363	6.30790358443724E-07			OCPFDLNE_01550	Putative pre-16S rRNA nuclease	-0.839640671100426	0.000390543521896
OCPFDLNE_02903	Phosphotriesterase	1.77960200566631	6.98182056366877E-07			OCPFDLNE_01326	ATP-dependent protease ATPase subunit HslU	-0.993240769078355	0.000437276658801
OCPFDLNE_02748	Bifunctional dihydrofolate reductase-thymidylate synthase	1.43592886522714	7.35494198995497E-07			OCPFDLNE_02029	Purine nucleoside phosphorylase	-0.989049220989254	0.000566242596101
OCPFDLNE_03078	hypothetical protein	1.30509393237574	7.66026422293411E-07			OCPFDLNE_02705	ATP synthase gamma chain	-0.916626823492269	0.000590025386361
OCPFDLNE_01774	23S rRNA (Uracil-5-)-methyltransferase RumA	1.34080507781506	1.1893701566393E-06			OCPFDLNE_02043	Tellurite resistance protein TelA	-0.704273610512886	0.000731223994866
OCPFDLNE_01058	ATP-dependent Clp protease ATP-binding subunit ClpE	1.00445924097642	1.39223211884457E-06			OCPFDLNE_01498	DEAD-box ATP-dependent RNA helicase CshB	-0.986829968288146	0.000755685026158
OCPFDLNE_02277	Maltodextrose utilization protein MalA	1.18550522963265	1.52773241266543E-06			OCPFDLNE_00983	Type I pantothenate kinase	-1.06236728625541	0.000756095945153
OCPFDLNE_00562	Proton-dependent oligopeptide transporter	1.4649172289779	1.70661839807802E-06			OCPFDLNE_02275	Diadenylate cyclase	-1.26116204099741	0.000873919385603
OCPFDLNE_02971	Cell wall surface anchor family protein (LPXTG motif)	0.777332358208206	1.9603209059012E-06			OCPFDLNE_00369	Putative glycerol transporter	-0.809486838716403	0.000891741795424
OCPFDLNE_01205	Ethanolamine utilization protein EutJ	1.22250188366169	2.07875770191712E-06			OCPFDLNE_01292	hypothetical protein	-2.26011638222283	0.000913690876814
OCPFDLNE_00561	NADH-dependent butanol dehydrogenase a	1.33112418695781	2.11751227194116E-06			OCPFDLNE_00589	Invasion associated secreted endopeptidase	-0.671260465259046	0.000924793547277
OCPFDLNE_00374	Fumarate reductase flavoprotein subunit	0.937348521378733	2.29021339559921E-06			OCPFDLNE_01485	Aspartate-semialdehyde dehydrogenase	-1.2243702094093	0.000924793547277
OCPFDLNE_02685	Ribosome hibernation promoting factor	0.94888756376904	2.29021339559921E-06			OCPFDLNE_00459	Transcription regulatory protein MsrR	-0.96025935305523	0.000972806371009
OCPFDLNE_01868	tRNA (guanine-N(1)-)-methyltransferase	0.858185040975091	2.45837734818666E-06			OCPFDLNE_01535	hypothetical protein	-1.05469586396378	0.001283280003568
OCPFDLNE_00105	PTS system mannose-specific transporter subunit IIC	1.60985865597147	2.87829610989006E-06			OCPFDLNE_00011	Diphosphomevalonate decarboxylase	-1.1206946522685	0.001408675072559
OCPFDLNE_02082	Acetolactate synthase large subunit	0.972492217602004	3.07707262087575E-06			OCPFDLNE_00375	Oxidoreductase, YhhX	-1.31362328056326	0.001527305202243
OCPFDLNE_02546	Extradiol dioxygenase	1.04945637748125	3.72940622069983E-06			OCPFDLNE_01954	Cold-shock protein, molecular chaperone, RNA-helicase co-factor CspD	-1.17417856912578	0.001682962311026
OCPFDLNE_02581	hypothetical protein	1.5428827613295	4.15580463988594E-06			OCPFDLNE_03050	Transcriptional regulator, y4mF family	-0.693048965841333	0.001685829148024
OCPFDLNE_00202	Bifunctional UDP-N-acetylglucosamine diphosphorylase/glucosamine-1-phosphate N-acetyltransferase GlmU	1.11493683841774	4.16528866687207E-06			OCPFDLNE_01405	Alkaline-shock protein YqhY	-1.26263552544705	0.001709980170071
OCPFDLNE_01034	D-alanine--D-alanyl carrier protein ligase	1.07248600751937	5.5504721372897E-06			OCPFDLNE_02526	hypothetical protein	-1.37985507717544	0.001727471608204
OCPFDLNE_02803	hypothetical protein	1.67544487058862	7.39744749957313E-06			OCPFDLNE_01857	Exodeoxyribonuclease ExoA	-1.22085642206852	0.002003803555242
OCPFDLNE_02365	2,3-bisphosphoglycerate-dependent phosphoglycerate mutase	0.925471387901684	8.45213885448534E-06			OCPFDLNE_02274	CdaA regulatory protein CdaR	-0.711235583088381	0.002182798824587
OCPFDLNE_03045	Beta-glucoside-specific phosphotransferase enzyme II ABC component	2.46927355561819	1.01400881443411E-05			OCPFDLNE_01149	Ribitol-5-phosphate cytidylyltransferase	-0.904269988841732	0.002201446466238
OCPFDLNE_03068	Quinolone resistance protein NorB	3.62479117428775	1.05895830398968E-05			OCPFDLNE_01642	Septation ring formation regulator EzrA	-0.868700421880373	0.00221674195509
OCPFDLNE_01208	ATP/cobalamin adenosyltransferase	1.25080884903131	1.11646514394471E-05			OCPFDLNE_02996	Hemolysin C	-0.920343908579051	0.002343462486195
OCPFDLNE_00935	LysM domain protein (LPXTG motif)	1.4807502782163	1.12161069227836E-05			OCPFDLNE_01703	Translation elongation factor Ts	-0.791198703933541	0.002835182528777
OCPFDLNE_02416	Intracellular proteinase	1.17007080765601	1.12161069227836E-05			OCPFDLNE_01369	Transcription elongation factor NusA	-0.788584654166162	0.002915181000368
OCPFDLNE_00603	HdeD family acid-resistance protein (Fragment)	1.28288307722142	1.25313396714551E-05			OCPFDLNE_00232	Lysine--tRNA ligase	-0.973631642240192	0.003229235267669
OCPFDLNE_00974	NAD-dependent succinate-semialdehyde dehydrogenase	0.71407168834158	1.25313396714551E-05			OCPFDLNE_02876	50S ribosomal protein L24	-0.816216350516643	0.003313434317057
OCPFDLNE_01941	Control catabolite protein of gluconeogenesis	1.60446770071304	1.49791915970097E-05			OCPFDLNE_01300	Trehalose operon transcriptional repressor	-1.52665903104195	0.003381614061623
OCPFDLNE_02391	Putative transporter ydbO	1.7801999866977	1.72295572090036E-05			OCPFDLNE_02030	Phosphopentomutase	-0.769290792182436	0.003381614061623
OCPFDLNE_02918	D-arabitol-phosphate dehydrogenase	1.17357598468868	1.81083589769078E-05			OCPFDLNE_02109	Cell division protein FtsZ	-0.731867160575232	0.003381614061623
OCPFDLNE_02917	Ribose 5-phosphate isomerase RpiB	1.86239028274885	1.83112663857065E-05			OCPFDLNE_03104	Membrane protein insertase YidC	-0.891966192137808	0.003498762330435
OCPFDLNE_01200	Propanediol dehydratase reactivation factor large subunit	1.19936436690557	2.05071642425674E-05			OCPFDLNE_00222	RNA binding protein, contains ribosomal protein S1 domain	-1.10347433850502	0.003504213882058
OCPFDLNE_02334	Response regulator PleD	1.53480155712422	2.05837808499946E-05			OCPFDLNE_02041	Methanol dehydrogenase activator	-1.56305726349425	0.003636926746705
OCPFDLNE_02955	HTH-type transcriptional regulator HexR	1.98986765117326	2.2488567338181E-05			OCPFDLNE_02522	Cysteine desulfurase	-0.782428971258822	0.00387354748007
OCPFDLNE_02568	Phosphoglycerate kinase	1.16540005478226	2.54107574526055E-05			OCPFDLNE_01614	NADP-dependent isocitrate dehydrogenase	-0.858111608842806	0.00420186445828
OCPFDLNE_01777	YihY/virulence factor BrkB family protein (Fragment)	1.90931347864043	2.79213489499311E-05			OCPFDLNE_01327	GTP-sensing transcriptional pleiotropic repressor CodY	-1.21057866495014	0.004323982911146
OCPFDLNE_00416	PTS system mannose-specific EIIBCA component	1.90828976881766	2.85933531318462E-05			OCPFDLNE_01890	DAK2 domain fusion protein YloV	-0.954753985137341	0.004370923289671
OCPFDLNE_01988	Hypothetical sensory transduction histidine kinase	1.41562926316412	3.01038711982703E-05			OCPFDLNE_01939	Fatty acid-binding protein DegV	-0.904956619194539	0.004573159951695
OCPFDLNE_02510	Low temperature requirement protein C	1.62464165904143	3.01316884527596E-05			OCPFDLNE_01143	Teichoic acid biosynthesis protein (Fragment)	-0.734389288328702	0.004863460148303
OCPFDLNE_01240	Precorrin-8W decarboxylase CbiT	1.95467875241807	3.14873698769341E-05			OCPFDLNE_01891	Asp23/Gls24 family envelope stress response protein (Fragment)	-1.98449166595774	0.004893080431224
OCPFDLNE_01235	Cobyrinate a,c-diamide synthase	1.35079465972478	3.66904875426707E-05			OCPFDLNE_00196	Transcriptional regulator of the purine biosynthesis operon	-1.29217264448007	0.004967565745554
OCPFDLNE_00426	Cobalamin synthesis protein	1.84105317771042	3.78279623595807E-05			OCPFDLNE_02872	50S ribosomal protein L6	-0.89203075605712	0.005204917622176
OCPFDLNE_01198	Propanediol dehydratase medium subunit PduD	1.18025478101108	3.80571156799547E-05			OCPFDLNE_02735	DNA-directed RNA polymerase subunit delta	-0.790856140391397	0.005319152486131
OCPFDLNE_02318	General stress response protein CsbD	1.85076456691354	4.41225826601703E-05			OCPFDLNE_02743	hypothetical protein	-1.22278011188196	0.005480052851215
OCPFDLNE_01184	hypothetical protein	1.50932283840378	5.07135288268146E-05			OCPFDLNE_01541	Oligoendopeptidase F	-0.789376749514608	0.006100837496236
OCPFDLNE_03017	ADP-ribose-binding protein	1.65554209488339	5.14137842455956E-05			OCPFDLNE_01845	Adenylosuccinate lyase	-0.731896980963475	0.006143272737139
OCPFDLNE_02931	Excinuclease ABC subunit A	1.24386106197959	6.81642921039843E-05			OCPFDLNE_01374	Ribosome-binding factor A	-2.2089145774205	0.006203202708179
OCPFDLNE_02250	Phosphotransferase system sugar-specific permease component	0.878338982575258	7.8369019631997E-05			OCPFDLNE_01430	hypothetical protein	-1.02789864830933	0.006460685865632
OCPFDLNE_00600	Formate-nitrite transporter	2.37448666195122	7.97345607190383E-05			OCPFDLNE_01261	Glutamyl aminopeptidase	-1.01855506308598	0.006651315010958
OCPFDLNE_00423	Low-affinity inorganic phosphate transporter	1.34046774226883	8.50001108851957E-05			OCPFDLNE_01450	putative protein YmcA	-1.33077449577605	0.006901277604879
OCPFDLNE_02923	Transcriptional regulator MtlR	0.773565009583756	9.71070265773345E-05			OCPFDLNE_02879	50S ribosomal protein L29	-1.36930580945075	0.007070877891395
OCPFDLNE_00313	MBL fold metallo-hydrolase	1.05622941255046	0.000144977564229			OCPFDLNE_01277	Thioredoxin	-1.08019589786043	0.007408110982073
OCPFDLNE_02564	hypothetical protein	2.15982009766298	0.000145257534222			OCPFDLNE_01666	Aminoacyl-histidine dipeptidase	-0.665467236407522	0.007542176394545
OCPFDLNE_00461	Capsule synthesis positive regulator AcpB	1.15089207511016	0.000152605352903			OCPFDLNE_02118	Ribosomal RNA small subunit methyltransferase H	-0.767744108763745	0.007542176394545
OCPFDLNE_02500	Putative membrane protein yuiD	1.28495121865581	0.000157193037792			OCPFDLNE_01084	Sensor histidine kinase	-0.771774224158324	0.007559112043081
OCPFDLNE_02495	Monovalent cation/H+ antiporter subunit D	2.30274814051744	0.00016269145929			OCPFDLNE_01384	Rhomboid protease GluP	-1.05656481767915	0.007731323563203
OCPFDLNE_01190	Alpha-ribazole-5-phosphate synthase CblS	1.75538853879729	0.000181837457546			OCPFDLNE_01370	Cytosolic protein YlxR	-1.27780999953327	0.007761771339143
OCPFDLNE_01033	DltB protein for D-alanine esterification of lipoteichoic acid and wall teichoic acid	1.07185916798149	0.000182864301297			OCPFDLNE_01613	DNA polymerase I	-0.679627086401438	0.00780094898358
OCPFDLNE_01790	Outer surface protein	0.808178260523649	0.000184153118224			OCPFDLNE_03052	Nucleoid occlusion protein	-1.07247172200807	0.007846203026828
OCPFDLNE_00972	Transcription activator	0.943153561419274	0.00018914404055			OCPFDLNE_01575	Multifunctional fusion protein	-0.684581696860551	0.007876878359386
OCPFDLNE_00409	hypothetical protein	0.934760677968953	0.000254817140797			OCPFDLNE_01780	Methionine aminopeptidase	-1.05915188423035	0.007932797822326
OCPFDLNE_02922	Mannitol-specific phosphotransferase enzyme IIA component	1.183687444569	0.000267476279657			OCPFDLNE_01431	Isopentenyl-diphosphate delta-isomerase	-0.911738490089896	0.008007044740188
OCPFDLNE_02280	Maltodextrin-binding protein	0.849822341163266	0.000271081478764			OCPFDLNE_02708	ATP synthase subunit b	-0.946143822507857	0.008007044740188
OCPFDLNE_02068	Alpha-acetolactate decarboxylase	0.977816549464928	0.000284564418292			OCPFDLNE_01704	30S ribosomal protein S2	-0.654970496456855	0.008031416719755
OCPFDLNE_02815	hypothetical protein	2.44080242579337	0.0002883474899			OCPFDLNE_00253	PIN/TRAM domain-containing protein	-0.782024516322586	0.00835696421856
OCPFDLNE_01754	PerR peroxide-sensing regulator	1.23128645903516	0.000290269697146			OCPFDLNE_02838	Iron-sulfur cluster carrier protein	-1.02458847207319	0.00842535420064
OCPFDLNE_01942	Phosphotransferase yqfL	1.27136761737434	0.000312840570245			OCPFDLNE_01605	Glutamyl-tRNA reductase	-0.875457428528936	0.008558735075907
OCPFDLNE_02964	hypothetical protein	1.1763579714079	0.000315582847185			OCPFDLNE_01129	Inositol monophosphatase	-1.19843747287022	0.008631243869694
OCPFDLNE_01299	hypothetical protein	1.97381911183978	0.000363278483263			OCPFDLNE_02399	hypothetical protein	-1.30927087934738	0.008672435070056
OCPFDLNE_02496	Multiple resistance and pH homeostasis protein E	2.71012228078998	0.000368160543576			OCPFDLNE_00776	Elongation factor G-binding protein	-0.743729443158594	0.008714256776522
OCPFDLNE_00696	Tetracycline resistance protein	2.46934015367203	0.00040665687398			OCPFDLNE_02846	Cadmium-translocating P-type ATPase CadA	-1.11987867053741	0.008714256776522
OCPFDLNE_01016	N-acetylglucosamine-6-phosphate deacetylase	0.836616951794178	0.0004336159458			OCPFDLNE_01341	tRNA dimethylallyltransferase	-1.00391275505184	0.008755365341047
OCPFDLNE_02893	NADH dehydrogenase-like protein YjlD	0.927091074123039	0.000446947852437			OCPFDLNE_01146	dTDP-glucose 4,6-dehydratase	-0.779843140889541	0.008834267165859
OCPFDLNE_01199	Propanediol dehydratase small subunit PduE	1.02659222280277	0.000466806413685			OCPFDLNE_01495	Putative metal (Zinc) transport protein(ABC transporter, ATP-binding protein)	-1.18620276558951	0.0088440334411
OCPFDLNE_01197	Propanediol dehydratase large subunit PduC	1.03715464310563	0.00047014579111			OCPFDLNE_01570	D-aminoacyl-tRNA deacylase	-1.74222423577244	0.0088440334411
OCPFDLNE_02769	hypothetical protein	2.08790083112784	0.00051859361928			OCPFDLNE_01442	Putative oxidoreductase ymfI	-0.722179115518518	0.00905404968021
OCPFDLNE_02784	hypothetical protein	1.00509567639996	0.000590025386361			OCPFDLNE_01148	hypothetical protein	-0.884806638747174	0.00958392446103
OCPFDLNE_02498	Multiple resistance and pH homeostasis protein G	2.49365960448839	0.000598140046374			OCPFDLNE_01929	Heavy metal translocating P-type ATPase	-0.754747981975856	0.009676749341953
OCPFDLNE_01342	RNA-binding protein Hfq	1.34107593614592	0.000601750484482			OCPFDLNE_01571	GTP pyrophosphokinase	-0.824786884807385	0.009901952603765
OCPFDLNE_02270	Bacitracin export permease protein BceB	1.63224795713303	0.000601750484482			OCPFDLNE_01513	Endoribonuclease YbeY	-0.952557119287306	0.010802022293883
OCPFDLNE_02080	Putative HTH-type transcriptional regulator YurK	2.12265947231108	0.00060346879535			OCPFDLNE_03046	Beta-glucoside operon transcriptional antiterminator	-0.612935063298079	0.010802022293883
OCPFDLNE_03069	N-acyl-L-amino acid amidohydrolase	3.30199328309603	0.000653792529837			OCPFDLNE_01402	Elongation factor P	-0.897033096937755	0.010844095002139
OCPFDLNE_00836	Sorbose-specific phosphotransferase enzyme IIB component	0.913799014901118	0.000704588145381			OCPFDLNE_01588	50S ribosomal protein L27	-0.999308077237121	0.010892367020415
OCPFDLNE_00005	DNA replication and repair protein RecF	0.787958024885107	0.000705091193299			OCPFDLNE_01435	Pyrroline-5-carboxylate reductase	-1.55958994414875	0.011289922511044
OCPFDLNE_01046	hypothetical protein	2.8544558612005	0.000731223994866			OCPFDLNE_01889	L-serine dehydratase iron-sulfur-dependent beta subunit	-1.28036104104764	0.011302767722025
OCPFDLNE_01179	HTH-type transcriptional regulator AdhR	1.40284719979963	0.000731223994866			OCPFDLNE_02400	Putative ABC transporter, membrane domain and ATP-binding protein	-1.02877170155477	0.012044596917214
OCPFDLNE_01251	Cobalt import ATP-binding protein CbiO	1.48603849966471	0.000813835558375			OCPFDLNE_01156	NAD synthetase	-0.739288020624439	0.012203780742978
OCPFDLNE_01502	RNA polymerase sigma factor SigA	0.640641969275196	0.000868678466119			OCPFDLNE_00942	EndoA inhibitor	-0.768739481393392	0.012233169903599
OCPFDLNE_02211	hypothetical protein	1.03228747131589	0.000987663543504			OCPFDLNE_02520	Iron-regulated ABC transporter membrane component SufB	-0.662654967150078	0.012331341359931
OCPFDLNE_00976	PTS cellobiose transporter subunit IIC	1.07241531393737	0.001005365104585			OCPFDLNE_01147	dTDP-4-dehydrorhamnose reductase	-0.820818094688498	0.012516086237091
OCPFDLNE_02146	Chaperonin	1.29717410308211	0.001005365104585			OCPFDLNE_01155	Nicotinate phosphoribosyltransferase	-0.800186018735386	0.012906146703248
OCPFDLNE_01471	hypothetical protein	0.719126368388662	0.001006037055562			OCPFDLNE_02134	Protoheme IX farnesyltransferase	-0.603627222677652	0.013024839219221
OCPFDLNE_01761	YfhP	0.610409805569551	0.001041398230228			OCPFDLNE_01030	Enoyl-ACP reductase	-0.903019341863083	0.013094257049142
OCPFDLNE_03032	Beta-glucoside operon transcriptional antiterminator	0.971465864665954	0.001050514166926			OCPFDLNE_02021	Riboflavin ECF transporter S component FmnP	-1.53771034884175	0.013130967183464
OCPFDLNE_02074	Fructosamine deglycase frlB	1.64898741460085	0.001221215905726			OCPFDLNE_02723	50S ribosomal protein L31 type B	-0.766325196904051	0.013291709162155
OCPFDLNE_01244	Cobalt-precorrin-6A reductase CbiJ	1.18331940364839	0.001260325847335			OCPFDLNE_01044	Glutathione peroxidase	-0.961863496539892	0.013626651420467
OCPFDLNE_02810	hypothetical protein	1.06153212675469	0.001281969012546			OCPFDLNE_00252	DNA repair protein RadA	-0.952583055712366	0.013986221837561
OCPFDLNE_02040	ABC transporter (ATP-binding protein)	2.1635439857711	0.001334457172914			OCPFDLNE_02696	Cell wall-binding protein YocH	-0.9706009946162	0.014281213003876
OCPFDLNE_01239	Synthesis of vitamin b12 adenosyl cobalamide	1.40911443809042	0.001481064665823			OCPFDLNE_02381	hypothetical protein	-0.685843870168547	0.014393868413932
OCPFDLNE_00053	Peptidase propeptide and ypeb domain subfamily	0.827805576943061	0.001569119437154			OCPFDLNE_01931	Serine-type D-Ala-D-Ala carboxypeptidase	-0.602627554590913	0.01445859118903
OCPFDLNE_03067	Catalyzes the cleavage of p-aminobenzoyl-glutamate to p-aminobenzoate and glutamate, subunit A	3.19508673484368	0.001685829148024			OCPFDLNE_01573	Single-stranded-DNA-specific exonuclease RecJ	-0.864522368655394	0.014569910893161
OCPFDLNE_00632	N-acetyltransferase	0.88163458033254	0.001700799748554			OCPFDLNE_01933	hypothetical protein	-1.32627783727778	0.01475406676309
OCPFDLNE_02255	Pyridoxal 5'-phosphate synthase lyase subunit PdxS	0.811423610269624	0.001731084270092			OCPFDLNE_01291	ATP-dependent RNA helicase DbpA	-0.745038331448184	0.014781292359369
OCPFDLNE_02582	hypothetical protein	1.13249124799879	0.001731084270092			OCPFDLNE_00717	hypothetical protein	-0.740761593047246	0.014785988940938
OCPFDLNE_02209	ImmA/IrrE family metallo-endopeptidase	1.25404159373289	0.001929970657779			OCPFDLNE_02156	hypothetical protein	-1.50871933503201	0.014922553853081
OCPFDLNE_02867	Preprotein translocase subunit SecY	0.815170379497255	0.002001019160215			OCPFDLNE_01092	Putative phosphatase YkrA	-1.4824274987544	0.015745258528159
OCPFDLNE_02983	MarR family transcriptional regulator	3.33459746396884	0.002077309085628			OCPFDLNE_01951	Putative ABC transporter, membrane domain and ATP-binding protein	-0.754019112971069	0.016677642350763
OCPFDLNE_01252	Cobyric acid synthase CobQ	0.972951739159333	0.002110601043823			OCPFDLNE_02372	Uroporphyrinogen decarboxylase	-1.00560038862119	0.016837377945636
OCPFDLNE_00420	Putative licABCH operon regulator	0.916454909475156	0.00221016050358			OCPFDLNE_02827	hypothetical protein	-1.39090657356181	0.016837377945636
OCPFDLNE_01303	NUDIX hydrolase	2.00571892459107	0.00221674195509			OCPFDLNE_03028	Putative ABC transporter, membrane domain and ATP-binding protein	-1.57345204328818	0.017030986678635
OCPFDLNE_00215	General stress protein CTC	0.831284072826925	0.002446679805236			OCPFDLNE_02137	MOSC domain-containing protein YiiM	-1.15611890826903	0.017368971637725
OCPFDLNE_00319	Putative licABCH operon regulator	1.3809688046992	0.002569575364797			OCPFDLNE_00166	RsbT co-antagonist protein RsbRD	-1.12859411051512	0.017531112178822
OCPFDLNE_02798	hypothetical protein	1.38418347071872	0.002656627848754			OCPFDLNE_02055	Cytoplasmic protein	-1.26568844352888	0.017840057052763
OCPFDLNE_01117	Dihydrolipoyllysine-residue acetyltransferase component of pyruvate dehydrogenase complex	0.69928309515186	0.002793721994773			OCPFDLNE_02534	Glycine cleavage system protein H	-0.707445120379617	0.017840057052763
OCPFDLNE_02456	hypothetical protein	2.17270070182203	0.002825046260488			OCPFDLNE_01547	Endolytic murein transglycosylase	-0.960928972965061	0.019392431212573
OCPFDLNE_02973	ABC transporter CydDC cysteine exporter CydD	1.0552228550047	0.003079341390814			OCPFDLNE_01950	Thymidylate synthase	-0.915741956853865	0.019605727505866
OCPFDLNE_00331	Low specificity L-threonine aldolase	1.60141756172306	0.003107407640727			OCPFDLNE_02009	GTP cyclohydrolase I FolE	-1.20278195331081	0.019605727505866
OCPFDLNE_02573	Membrane protein, MmpL family	1.18843484406039	0.003193361534707			OCPFDLNE_02031	Site-specific tyrosine recombinase XerD	-0.741442375028708	0.019605727505866
OCPFDLNE_00608	hypothetical protein	1.07321149023084	0.003305404694354			OCPFDLNE_02418	Cellobiose-specific phosphotransferase enzyme IIA component	-2.25473689992667	0.020645090237161
OCPFDLNE_02454	Glucosamine-6-phosphate deaminase	0.770515495150662	0.003310692514108			OCPFDLNE_01323	Methylenetetrahydrofolate--tRNA-(uracil-5-)-methyltransferase TrmFO	-0.928050504216639	0.023369100219432
OCPFDLNE_02075	Glucosamine 6-phosphate synthetase, contains amidotransferase and phosphosugar isomerase domains	1.87417344625439	0.003428011070412			OCPFDLNE_00716	Pyridoxine, pyridoxal, and pyridoxamine kinase	-0.685068824311106	0.023990381433195
OCPFDLNE_02402	Methylated-DNA--protein-cysteine S-methyltransferase	0.804059098345529	0.003428011070412			OCPFDLNE_01998	Beta-barrel assembly-enhancing protease	-0.835877940160592	0.024233380540255
OCPFDLNE_02541	hypothetical protein	3.37415148628947	0.00376403633933			OCPFDLNE_01882	Acyl carrier protein (Fragment)	-0.982230398447139	0.024514138849321
OCPFDLNE_00404	3D-(3,5/4)-trihydroxycyclohexane-1,2-dione hydrolase	1.59697700853381	0.004102545527751			OCPFDLNE_02163	hypothetical protein	-1.957458586988	0.024514138849321
OCPFDLNE_00014	Cytochrome o ubiquinol oxidase subunit I	0.643737716850367	0.004466929576921			OCPFDLNE_01616	hypothetical protein	-2.07783893434642	0.02472302782632
OCPFDLNE_02821	hypothetical protein	1.06549168394844	0.004727544892095			OCPFDLNE_01952	Formate--tetrahydrofolate ligase	-0.638032290485949	0.02472302782632
OCPFDLNE_01192	Adenosylcobinamide-GDP ribazoletransferase	3.1564674193316	0.004742486902564			OCPFDLNE_02336	Putative HTH-type transcriptional regulator YxbF	-2.07763535685427	0.025073515044325
OCPFDLNE_02039	ABC transporter permease	1.42883647628782	0.005071309469386			OCPFDLNE_00565	6-phosphogluconolactonase	-0.665240913496799	0.025505837460215
OCPFDLNE_02809	DNA replication protein DnaD	1.02245508645591	0.005270907339574			OCPFDLNE_00181	Methionine--tRNA ligase	-1.02620539478633	0.025613085389896
OCPFDLNE_00174	Glucose uptake protein GlcU	1.15739879111251	0.005842279395924			OCPFDLNE_01319	Ribosome biogenesis GTPase YlqF	-1.07330988716805	0.027014068919426
OCPFDLNE_02417	hypothetical protein	1.7575041868009	0.005979836695399			OCPFDLNE_02436	Pseudouridine-5'-phosphate glycosidase	-0.766013759334301	0.027014068919426
OCPFDLNE_02143	hypothetical protein	1.75093423454444	0.005989439708145			OCPFDLNE_01828	Glutamyl-tRNA amidotransferase	-1.27008172421836	0.027067982938263
OCPFDLNE_02781	Kappa-carrageenase	1.05933973052424	0.006068768888167			OCPFDLNE_01329	YneQ	-2.00415350120424	0.028565587949083
OCPFDLNE_02303	Phosphomannose isomerase	1.2417856453097	0.006143272737139			OCPFDLNE_02869	50S ribosomal protein L30	-0.917235727073135	0.028782531066187
OCPFDLNE_00301	Class III anaerobic ribonucleoside-triphosphate reductase catalytic subunit	0.833085194414357	0.006167699061796			OCPFDLNE_01634	NAD kinase	-0.852336322547683	0.028988215566975
OCPFDLNE_02768	hypothetical protein	1.5418557854711	0.006206931789233			OCPFDLNE_02257	Phosphotransacetylase	-0.760474790657425	0.029583219697566
OCPFDLNE_01250	Energy-coupling factor ABC transporter transmembrane protein	2.4568890438234	0.00643552906351			OCPFDLNE_00264	Transcription termination/antitermination protein NusG	-1.62893280847866	0.029794419213827
OCPFDLNE_02076	PTS system mannose-specific transporter subunit IID	2.92570029296687	0.006576523225183			OCPFDLNE_01324	Tyrosine recombinase XerC	-0.700905365948046	0.029794419213827
OCPFDLNE_01587	Glycerol uptake facilitator	0.651014294143196	0.006717491785507			OCPFDLNE_00595	Deoxyribodipyrimidine photo-lyase type I	-1.32579535160045	0.030141616929064
OCPFDLNE_01609	Replicative DNA helicase loader DnaB	0.792575421234884	0.006717491785507			OCPFDLNE_01781	Short-chain flavodoxin	-2.34133976929642	0.030682914465623
OCPFDLNE_02233	hypothetical protein	0.932828673920167	0.006868065245205			OCPFDLNE_01259	hypothetical protein	-1.58475945903244	0.030831395303541
OCPFDLNE_01963	hypothetical protein	1.82484601384912	0.007081799330567			OCPFDLNE_01145	dTDP-4-dehydrorhamnose 3,5-epimerase	-0.718641350411356	0.031000686490334
OCPFDLNE_01308	PrsW family intramembrane metalloprotease	0.960443547616351	0.007177098188366			OCPFDLNE_01332	CoA-binding domain-containing protein	-0.73121668527054	0.031616781644451
OCPFDLNE_01024	Predicted dithiol-disulfide isomerase	0.626248634836745	0.007183729007316			OCPFDLNE_00567	NADP-specific glutamate dehydrogenase	-1.27146698058241	0.034361724053553
OCPFDLNE_01472	Divalent metal cation transporter MntH	0.787194593796255	0.007183729007316			OCPFDLNE_01464	Transporter	-1.30054684929798	0.034361724053553
OCPFDLNE_02185	hypothetical protein	1.49843285857068	0.007232913749555			OCPFDLNE_01697	Putative ABC transporter ATP-binding protein exp8	-1.75711306827431	0.035477528619785
OCPFDLNE_02916	Ribulose phosphate epimerase	1.42416376621876	0.007377566828245			OCPFDLNE_00292	SMI1/KNR4 family protein SUKH-1	-1.12589519400648	0.039177440448289
OCPFDLNE_00998	Lmo0937 family membrane protein (Fragment)	3.59364824196912	0.007542176394545			OCPFDLNE_01426	hypothetical protein	-0.642182193173561	0.039197551308588
OCPFDLNE_02914	Ribulose-phosphate 3-epimerase	0.983942698526388	0.007559112043081			OCPFDLNE_02878	30S ribosomal protein S17	-0.837940776107614	0.039913767225542
OCPFDLNE_01628	Universal stress protein UspA	0.658002613589997	0.007731323563203			OCPFDLNE_01012	hypothetical protein	-1.65976292988761	0.040080014832033
OCPFDLNE_02963	hypothetical protein	1.19343895887041	0.00783916752984			OCPFDLNE_01956	5'-3' exonuclease	-0.933270582645026	0.041688196649785
OCPFDLNE_02145	60 kDa chaperonin	0.689235544808437	0.008033318771781			OCPFDLNE_00548	Fe(3+)-citrate-binding protein YfmC	-2.6587568321222	0.043567742294938
OCPFDLNE_00884	Pyruvate-flavodoxin oxidoreductase	0.721678759739017	0.008244340433551			OCPFDLNE_01710	Asparagine synthetase glutamine-hydrolyzing 1	-0.952778062490215	0.043639363340974
OCPFDLNE_02112	UDP-diphospho-muramoylpentapeptide beta-N-acetylglucosaminyltransferase	0.993723477946087	0.008413297086177			OCPFDLNE_00256	Glutamate--tRNA ligase	-0.692395685340643	0.044959034854642
OCPFDLNE_01035	Teichoic acid D-Ala incorporation-associated protein DltX	1.47497267174931	0.009284927773344			OCPFDLNE_01074	2,3,4,5-tetrahydropyridine-2,6-dicarboxylate N-acetyltransferase	-0.769038940610746	0.046365933595361
OCPFDLNE_01188	Propanediol utilization microcompartment protein PduU	1.54350358841362	0.009284927773344			OCPFDLNE_01141	UTP--glucose-1-phosphate uridylyltransferase	-1.07220983809707	0.046599288058243
OCPFDLNE_01056	Acyltransferases family protein (Fragment)	1.9688940395623	0.009500691895001			OCPFDLNE_01665	D-alanine aminotransferase apoenzyme	-0.964668274423519	0.047795298654176
OCPFDLNE_00442	PRD/PTS system IIA 2 domain-containing regulatory protein	1.23207412635266	0.009902263196907			OCPFDLNE_00631	hypothetical protein	-1.2693697110572	0.047812751791996
OCPFDLNE_02210	hypothetical protein	1.61794167271859	0.010080150830356			OCPFDLNE_01376	Riboflavin biosynthesis protein RibF	-0.789547191750102	0.047911092875054
OCPFDLNE_02077	PTS system mannose-specific EIIC component	1.77238961828145	0.010155039214448			OCPFDLNE_00899	Translation initiation inhibitor	-1.58747228074205	0.049437353398518
OCPFDLNE_02746	Predicted integral membrane protein	0.832109078777686	0.010459894365101
OCPFDLNE_01779	Aminoglycoside 3-N-acetyltransferase	1.28647697613238	0.011056493325744
OCPFDLNE_01004	Iron-sulphur cluster biosynthesis	0.733927994304436	0.011449498251181
OCPFDLNE_02797	hypothetical protein	1.47160993633581	0.012233169903599
OCPFDLNE_02817	DNA-binding domain-containing protein	0.751342014754944	0.012233169903599
OCPFDLNE_03041	PTS sugar transporter subunit IIC	1.30254942230127	0.012428754311089
OCPFDLNE_02395	NADH:flavin oxidoreductase/NADH oxidase	4.00792878115715	0.013005841579294
OCPFDLNE_02215	Peptidoglycan L-alanyl-D-glutamate endopeptidase CwlK	0.834682781686441	0.013076733678015
OCPFDLNE_01195	Propanediol utilization microcompartment protein PduA	1.24683695626128	0.013094257049142
OCPFDLNE_02142	hypothetical protein	1.30367580941453	0.013228205229085
OCPFDLNE_01178	HTH-type transcriptional regulator AdhR	1.3070799500111	0.013524186995236
OCPFDLNE_00708	hypothetical protein	1.32521218059653	0.013884776947296
OCPFDLNE_01469	Glycine betaine ABC transport system, ATP-binding protein OpuAA	0.951058377831424	0.014480797021383
OCPFDLNE_00724	hypothetical protein	0.731061431561324	0.015703105779396
OCPFDLNE_01936	Peptide methionine sulfoxide reductase MsrA	0.70057868015712	0.016245522499236
OCPFDLNE_00206	Cholesterol-dependent cytolysin listeriolysin O	1.01634198582288	0.016930786461092
OCPFDLNE_01686	hypothetical protein	1.39585945157444	0.017177718118039
OCPFDLNE_01204	Phosphate propanoyltransferase	0.851327706413039	0.017368971637725
OCPFDLNE_02966	hypothetical protein	1.43053995921879	0.018208013938002
OCPFDLNE_02901	2-dehydro-3-deoxy-phosphogluconate aldolase	1.206379506114	0.020559297226235
OCPFDLNE_02218	Phage baseplate upper protein	0.656420792245072	0.021009799051617
OCPFDLNE_02571	DNA-directed RNA polymerase sigma subunit RpoN	0.69990934592032	0.02152823794319
OCPFDLNE_00446	Mannosylglycerate hydrolase	1.0580339710351	0.021768741084973
OCPFDLNE_01346	Glutamine synthetase type I	1.40406632649429	0.021768741084973
OCPFDLNE_02514	putative protein YutD	1.15288137378203	0.023328382894017
OCPFDLNE_02487	Oligo-beta-mannoside-specific phosphotransferase enzyme IIB component	0.66422497923373	0.024514138849321
OCPFDLNE_00926	hypothetical protein	2.0587259596662	0.026091446533346
OCPFDLNE_02982	Multidrug transporter MatE	1.97729183641456	0.026091446533346
OCPFDLNE_01191	Bifunctional adenosylcobinamide kinase/adenosylcobinamide-phosphate guanylyltransferase	1.86869479777973	0.026717313774803
OCPFDLNE_00971	Clp protease ClpA	0.836386555536436	0.02679385674054
OCPFDLNE_00607	Transcriptional regulator	0.961927431512371	0.027014068919426
OCPFDLNE_02335	Cyclopentanol dehydrogenase	0.917295630631712	0.027014068919426
OCPFDLNE_01237	Cobalt-precorrin-8 methylmutase	0.981639627012279	0.027572403815321
OCPFDLNE_00611	hypothetical protein	1.87241305681599	0.02779523969521
OCPFDLNE_02079	Mannosyl-D-glycerate transport/metabolism system repressor MngR	1.70990544376246	0.028371857685537
OCPFDLNE_00445	PTS system fructose-specific EIIB'BC component	1.96724775759515	0.028623757880098
OCPFDLNE_02814	hypothetical protein	2.4070937250627	0.028782531066187
OCPFDLNE_02453	HdeD family acid-resistance protein (Fragment)	0.602537394852731	0.02892041164229
OCPFDLNE_00438	FtsW/RodA/SpoVE family cell cycle protein	2.11029606507984	0.029794419213827
OCPFDLNE_02924	hypothetical protein	0.668677316223284	0.029919853424983
OCPFDLNE_02545	Beta-glucoside operon transcriptional antiterminator	1.10814254851521	0.030757861281479
OCPFDLNE_00296	Crp/Fnr family transcriptional regulator	1.26019803555173	0.030782472781845
OCPFDLNE_00288	Putative transcriptional regulators	1.29411133083965	0.031879489510462
OCPFDLNE_00695	Heavy metal translocating P-type ATPase	0.685357419677796	0.032882992873379
OCPFDLNE_02864	50S ribosomal protein L36	1.20494799247627	0.034173376685414
OCPFDLNE_02770	Cro/C1-type-helix-turn-helix domain-containing protein	1.82504282328256	0.034908444155578
OCPFDLNE_02105	RNA-binding protein S4	0.656587826564435	0.034984437488826
OCPFDLNE_01691	SMC family ATPase	0.794182799967473	0.036089576935381
OCPFDLNE_00479	Oleate hydratase	0.975667750320279	0.036102354987423
OCPFDLNE_01912	Carbamoyl phosphate synthase small subunit	1.83912294014127	0.038174389263551
OCPFDLNE_02175	hypothetical protein	1.62286048118787	0.038566542622979
OCPFDLNE_02221	hypothetical protein	0.633776669772204	0.038786829311779
OCPFDLNE_00526	Lincomycin resistance protein LmrB	2.03522314316205	0.038923428282413
OCPFDLNE_00682	Minor structural protein GP75	1.42919117278617	0.038923428282413
OCPFDLNE_01214	Propanediol utilization protein PduX	2.18400317478417	0.039285786468257
OCPFDLNE_00117	hypothetical protein	0.871845681130301	0.039564837494589
OCPFDLNE_02386	Putative transmembrane protein YxlG	1.82873404096433	0.039913767225542
OCPFDLNE_02940	Lichenan-specific phosphotransferase enzyme IIA component	0.702050372335342	0.039913767225542
OCPFDLNE_00970	HTH-type transcriptional repressor YtrA	0.795836065265778	0.043162350083424
OCPFDLNE_01206	Propanediol utilization protein PduM	1.02177504712515	0.043431280382797
OCPFDLNE_02430	hypothetical protein	1.37031116355207	0.043639363340974
OCPFDLNE_00811	Ring-cleaving dioxygenase mhqO	1.90029296615261	0.043901138402324
OCPFDLNE_02967	hypothetical protein	2.38801913474301	0.046145043082608
OCPFDLNE_00394	hypothetical protein	1.09619929401501	0.047130128682508
OCPFDLNE_01501	SAM-dependent methyltransferase	1.22855151061083	0.047178452717469
OCPFDLNE_00444	PTS system fructose-specific transporter subunit IIB	2.7604891587703	0.047584703093783
OCPFDLNE_02509	Putative nitrogen fixation protein YutI	1.8740774617089	0.047795298654176
OCPFDLNE_03059	N-acetylmannosamine-6-phosphate 2-epimerase	2.23335509634187	0.047812751791996
OCPFDLNE_00027	PTS system beta-glucoside-specific transporter subunits IIABC	1.08379613513347	0.049437353398518

## Sheet: T7_6hours
Upregulated genes at T7(6 hours) 200 MPa treatment in L. monocytogenes RO15						Downregulated genes at T7(6 hours) 200 MPa treatment in L. monocytogenes RO15
Locus_tag	Product	log2FoldChange	padj			Locus_tag	Product	log2FoldChange	padj
OCPFDLNE_02938	Cellobiose-specific phosphotransferase enzyme IIB component	4.88970944409492	2.24361623719922E-102			OCPFDLNE_00054	Regulator	-1.48004442721775	4.68039067088315E-13
OCPFDLNE_00451	Internalin B	3.6655355680952	3.21120094409267E-89			OCPFDLNE_00055	Accessory gene regulator protein D	-1.9268840556699	3.03992951796975E-23
OCPFDLNE_01792	Oligo-beta-mannoside-specific phosphotransferase enzyme IIB component	3.94897597909875	2.94792587656032E-79			OCPFDLNE_00085	D-isomer specific 2-hydroxyacid dehydrogenase NAD-binding	-0.925079460543895	0.022202197961813
OCPFDLNE_01790	Outer surface protein	3.06731215714692	9.7359197794495E-64			OCPFDLNE_00108	hypothetical protein	-2.26514928312962	2.44495203676886E-07
OCPFDLNE_00921	DEAD-box ATP-dependent RNA helicase CshA	3.73360833422448	2.87560077725089E-62			OCPFDLNE_00140	Inosine-5'-monophosphate dehydrogenase	-1.39756432960435	5.73569846810035E-05
OCPFDLNE_02939	PTS lactose transporter subunit IIC	3.27646108076039	5.53179781967377E-59			OCPFDLNE_00143	Oligopeptide-binding protein AppA	-1.25181221404039	0.004287602703809
OCPFDLNE_01791	Lichenan-specific phosphotransferase enzyme IIA component	3.8679667009202	1.81876428878386E-53			OCPFDLNE_00166	RsbT co-antagonist protein RsbRD	-1.13521547291107	0.002854890673695
OCPFDLNE_01131	hypothetical protein	2.48009553291991	1.79829971410223E-44			OCPFDLNE_00181	Methionine--tRNA ligase	-1.01233302810233	0.006508207160607
OCPFDLNE_02940	Lichenan-specific phosphotransferase enzyme IIA component	3.10861199202248	6.20350467208389E-41			OCPFDLNE_00200	Septation protein spoVG	-1.60558503677122	1.53181024163231E-13
OCPFDLNE_02965	PTS sugar transporter subunit IIC	3.9801543503307	1.33516483402048E-37			OCPFDLNE_00201	Septation protein spoVG	-1.57594514630633	1.65553992399971E-09
OCPFDLNE_02584	AP2 domain-containing protein (Fragment)	2.68949748096419	3.21216501448622E-31			OCPFDLNE_00221	Cell division protein DivIC	-1.54645873051991	5.88597731870589E-09
OCPFDLNE_01130	Translational GTPase TypA	2.60513709726309	4.3440631678072E-31			OCPFDLNE_00227	Cysteine synthase A	-1.20382918634979	0.000216039369363
OCPFDLNE_02279	Maltodextrin transport system permease protein MalC	2.89563202464932	2.81313677542783E-30			OCPFDLNE_00228	Dihydropteroate synthase	-1.01976161723601	0.036377471545173
OCPFDLNE_02277	Maltodextrose utilization protein MalA	3.17394646563375	9.21921415235012E-28			OCPFDLNE_00231	tRNA dihydrouridine synthase DusB	-0.865714139509733	0.027545297511695
OCPFDLNE_02280	Maltodextrin-binding protein	1.84800145802532	1.77952378046416E-26			OCPFDLNE_00281	Pyrimidine 5'-nucleotidase YjjG	-1.84844611702313	6.96990735486365E-06
OCPFDLNE_00309	PhoP family transcriptional regulator	2.3900714211892	4.5954133649028E-24			OCPFDLNE_00330	DUF3578 domain-containing protein (Fragment)	-2.05229893625284	0.00245815872385
OCPFDLNE_02068	Alpha-acetolactate decarboxylase	1.93296690579488	7.02672964291299E-24			OCPFDLNE_00342	Metal-dependent hydrolase	-1.15256091007305	0.030387906284817
OCPFDLNE_00419	Mannosylglycerate hydrolase	2.50839773026713	1.18303874179395E-22			OCPFDLNE_00360	Bacteriocin immunity protein	-0.736651191406432	0.047937805629499
OCPFDLNE_02903	Phosphotriesterase	3.42074722786258	3.67143721596949E-21			OCPFDLNE_00361	Transketolase	-1.16595983965933	4.76032257520839E-06
OCPFDLNE_01304	hypothetical protein	1.48871094361894	2.33172736778152E-20			OCPFDLNE_00362	Probable transaldolase	-0.685107917394713	0.010340967280801
OCPFDLNE_02771	AP2 domain-containing protein (Fragment)	2.23276265127452	1.05377481664583E-18			OCPFDLNE_00363	Dehydrogenases with different specificities	-0.707830820488824	0.015705230191635
OCPFDLNE_02082	Acetolactate synthase large subunit	1.84797038367606	1.80663776590243E-18			OCPFDLNE_00365	Triosephosphate isomerase	-1.07969564415765	2.34571392858528E-05
OCPFDLNE_00607	Transcriptional regulator	3.15665454642232	5.78722162690587E-18			OCPFDLNE_00366	PEP-dependent dihydroxyacetone kinase, ADP-binding subunit DhaL	-1.2097897072906	9.33261448562382E-06
OCPFDLNE_02904	Ascorbate-specific phosphotransferase system enzyme IIC component	2.47193616732322	2.25121020509016E-17			OCPFDLNE_00367	D-erythrulose kinase	-0.801821545510482	0.000321072176467
OCPFDLNE_00193	hypothetical protein	1.8966281786343	6.01783836046678E-17			OCPFDLNE_00369	Putative glycerol transporter	-1.10982049588013	1.79782144367067E-08
OCPFDLNE_00514	Universal stress protein UspA	1.99186359971072	2.73906581343121E-16			OCPFDLNE_00370	Protein-lysine deacetylase	-1.78189722567189	2.29208290887782E-10
OCPFDLNE_02278	Maltodextrin transport system permease protein mdxG	2.91467037619675	2.95564150965988E-16			OCPFDLNE_00371	Glucitol operon repressor	-1.54833422829041	1.61400083414495E-06
OCPFDLNE_01574	YrvD	1.66996138041621	1.49562629604394E-15			OCPFDLNE_00373	AMP-dependent synthetase and ligase	-0.833596387825721	0.005292933619434
OCPFDLNE_00418	PTS system fructose-specific transporter subunit IIC	3.0169691987148	5.68840707913821E-15			OCPFDLNE_00375	Oxidoreductase, YhhX	-0.873280086439198	0.018831633290175
OCPFDLNE_02744	hypothetical protein	1.6951198104289	1.3342537310913E-14			OCPFDLNE_00386	Isopentenyl-diphosphate Delta-isomerase	-1.73800607163244	6.00052349558097E-05
OCPFDLNE_01245	Uroporphyrinogen-III C-methyltransferase	2.69821634848075	2.0560781671244E-14			OCPFDLNE_00394	hypothetical protein	-1.2936045814253	0.000231559455008
OCPFDLNE_01210	Propanol dehydrogenase PduQ	2.26545462863409	2.07150449235121E-14			OCPFDLNE_00405	Intracellular iron chaperone frataxin	-1.9475446900062	0.003980597397646
OCPFDLNE_01208	ATP/cobalamin adenosyltransferase	2.08086239176671	2.08596313302058E-14			OCPFDLNE_00406	hypothetical protein	-1.62698723674688	0.047247397792961
OCPFDLNE_03031	Trigger enzyme beta-glucoside-specific phosphotransferase system EIIBCA component	3.20763539287148	2.74322707769041E-14			OCPFDLNE_00412	hypothetical protein	-2.30628668644328	4.38956000462169E-07
OCPFDLNE_01387	hypothetical protein	1.45641746228772	2.94502877534157E-14			OCPFDLNE_00414	Pyrroline-5-carboxylate reductase	-2.3486794243204	6.67795966119221E-05
OCPFDLNE_01209	CoA-dependent propionaldehyde dehydrogenase	2.05428101598899	4.23883408274093E-14			OCPFDLNE_00415	ATPase	-1.1843552816496	0.000827458290701
OCPFDLNE_02920	PTS system galactitol-specific transporter subunit IIC	2.18880826574679	5.4446056808614E-14			OCPFDLNE_00430	hypothetical protein	-1.91978506471972	3.54745051047694E-09
OCPFDLNE_02144	Choloylglycine hydrolase	1.34522044387759	4.25467333594967E-13			OCPFDLNE_00431	Zinc transporter ZIP11	-0.870225668988216	0.047247397792961
OCPFDLNE_01589	YsxB	1.41233387483514	5.39940290807313E-13			OCPFDLNE_00457	Penicillin-binding transpeptidase domain-containing protein (Fragment)	-2.24895585671488	1.99075196488691E-20
OCPFDLNE_02454	Glucosamine-6-phosphate deaminase	1.5201166911578	5.68054215006719E-13			OCPFDLNE_00459	Transcription regulatory protein MsrR	-1.49595365571668	1.17729202281285E-10
OCPFDLNE_02922	Mannitol-specific phosphotransferase enzyme IIA component	2.07068537933348	7.2712053296504E-13			OCPFDLNE_00460	ESX secretion system protein YueB	-0.865971827175069	0.023885010426097
OCPFDLNE_00608	hypothetical protein	2.40699185744438	6.97544730816927E-12			OCPFDLNE_00466	hypothetical protein	-1.28933377113292	0.013083766867656
OCPFDLNE_00053	Peptidase propeptide and ypeb domain subfamily	1.42689688812809	9.6417411441692E-12			OCPFDLNE_00468	hypothetical protein	-1.70684840666673	0.036377471545173
OCPFDLNE_02453	HdeD family acid-resistance protein (Fragment)	1.47064491007495	1.31230202031461E-11			OCPFDLNE_00470	DUF58 domain-containing protein	-1.34221158732168	0.038928385076811
OCPFDLNE_01246	Sirohydrochlorin cobaltochelatase CbiK	2.88751046056511	2.0296507308142E-11			OCPFDLNE_00481	Transcription activator, putative	-0.669331967561354	0.024390973532313
OCPFDLNE_02583	Cro/C1-type-helix-turn-helix domain-containing protein	2.40018699885202	3.03799054042476E-11			OCPFDLNE_00486	Bifunctional NMN adenylyltransferase/Nudix hydrolase	-1.85558260903165	0.00918928762463
OCPFDLNE_02685	Ribosome hibernation promoting factor	1.25395377127867	3.08490318748422E-11			OCPFDLNE_00487	HTH-type transcriptional regulator YybE	-1.39199727140537	0.01525065110299
OCPFDLNE_02365	2,3-bisphosphoglycerate-dependent phosphoglycerate mutase	1.17587642353295	3.09732241091478E-11			OCPFDLNE_00491	HTH-type transcriptional regulator CatM	-1.22759969743539	0.017007048222029
OCPFDLNE_00287	ArgE/DapE family deacylase	1.13281480129894	3.20464863139448E-11			OCPFDLNE_00496	Glycosyltransferase	-1.69336308606963	0.044927451394166
OCPFDLNE_01500	GTP cyclohydrolase 1 type 2 homolog	1.84262817399836	7.40645630011137E-11			OCPFDLNE_00508	Ribose-phosphate pyrophosphokinase	-1.28314618083117	7.74198684855288E-06
OCPFDLNE_02905	Ascorbate-specific phosphotransferase system enzyme IIB component	2.35157688793771	2.36081335550309E-10			OCPFDLNE_00510	Class I glutamine amidotransferase	-2.0309978586261	0.008103285229635
OCPFDLNE_02276	Kojibiose phosphorylase	1.57226739524254	2.40507282709223E-10			OCPFDLNE_00512	Transcriptional regulator	-1.07083454347421	0.008465489403096
OCPFDLNE_02362	Ketoacyl-ACP synthase III	1.76349276368123	3.09184288477555E-10			OCPFDLNE_00515	Capsule biosynthesis protein CapA	-1.78373043164723	0.000329786614853
OCPFDLNE_00562	Proton-dependent oligopeptide transporter	1.83283191620297	6.03598810762742E-10			OCPFDLNE_00517	CRISPR-associated endoribonuclease Cas6	-3.03991332753854	0.003788671193115
OCPFDLNE_02858	Acetamidase	1.64862853687585	6.38891255136248E-10			OCPFDLNE_00528	Diacetylchitobiose-6-phosphate hydrolase	-0.931760310585531	0.00052940282726
OCPFDLNE_02919	Sugar-phosphate dehydrogenase	1.60226951626751	7.17995134472338E-10			OCPFDLNE_00544	Hydantoin utilization protein C	-0.878277380757258	0.036752582398917
OCPFDLNE_01243	Precorrin methylase	2.38418278602506	1.40083436250399E-09			OCPFDLNE_00563	Phosphoglycerate mutase	-0.66493351353054	0.048465495190287
OCPFDLNE_00142	hypothetical protein	1.72166999238745	2.39867183793571E-09			OCPFDLNE_00565	6-phosphogluconolactonase	-1.13685797615584	1.90084940865472E-05
OCPFDLNE_01199	Propanediol dehydratase small subunit PduE	1.45605140304761	2.66003511083192E-09			OCPFDLNE_00567	NADP-specific glutamate dehydrogenase	-1.23382950995217	0.008553432378223
OCPFDLNE_00104	Fructose-specific phosphotransferase enzyme IIB component	1.31917020498448	3.03314616756875E-09			OCPFDLNE_00568	Phosphoribosyl-ATP pyrophosphatase	-4.44856445290898	0.008725881336311
OCPFDLNE_01242	Cobalamin biosynthesis protein CbiG	2.20482697183578	3.86788755576224E-09			OCPFDLNE_00581	Mannoside-phospho-beta-d-glucosidase	-1.25880945857109	0.026801592997507
OCPFDLNE_02906	Ascorbate-specific phosphotransferase enzyme IIA component	2.37282574870793	4.00781950125477E-09			OCPFDLNE_00585	Inner membrane protein YjjP	-2.20315256372256	2.46237713676028E-06
OCPFDLNE_01238	Cobalamin biosynthesis protein CbiD (Fragment)	1.99953076045076	6.85022041333023E-09			OCPFDLNE_00589	Invasion associated secreted endopeptidase	-1.51595253622148	4.22433105350358E-18
OCPFDLNE_02106	Yggt family protein (Fragment)	2.07529749388418	7.2204362231691E-09			OCPFDLNE_00595	Deoxyribodipyrimidine photo-lyase type I	-1.59947825950593	5.02591865759002E-05
OCPFDLNE_02292	Crp/Fnr family transcriptional regulator	1.46796123876009	8.61482875182074E-09			OCPFDLNE_00611	hypothetical protein	-1.03082378207149	0.026262214361966
OCPFDLNE_00450	Truncated internalin A	1.48461799142549	9.25791061892533E-09			OCPFDLNE_00612	hypothetical protein	-4.45251326719163	4.11116061870356E-22
OCPFDLNE_01247	Cobalt-precorrin-2 C-methyltransferase	2.95459788522318	9.25791061892533E-09			OCPFDLNE_00622	hypothetical protein	-1.67198541917719	0.002733905937769
OCPFDLNE_01340	Glycerol-3-phosphate dehydrogenase	0.994490156190423	9.25791061892533E-09			OCPFDLNE_00648	hypothetical protein	-1.89987590865063	0.000105625587989
OCPFDLNE_02977	Benzoate--CoA ligase	2.05512721523055	9.25791061892533E-09			OCPFDLNE_00649	hypothetical protein	-2.66072934908069	9.89492269757697E-10
OCPFDLNE_02918	D-arabitol-phosphate dehydrogenase	1.68288874636436	1.09014220739332E-08			OCPFDLNE_00691	Serine protease	-3.61623919061392	0.004197928874304
OCPFDLNE_00980	Lincomycin resistance ABC-F type ribosomal protection protein	1.46488019120751	1.69792155347396E-08			OCPFDLNE_00710	YozB	-1.25054257233457	0.000380898921406
OCPFDLNE_01240	Precorrin-8W decarboxylase CbiT	2.41450012736841	2.28701453115093E-08			OCPFDLNE_00715	Carboxymuconolactone decarboxylase	-4.77459654370367	0.002465061917595
OCPFDLNE_01205	Ethanolamine utilization protein EutJ	1.39400704785032	2.45661552853898E-08			OCPFDLNE_00726	hypothetical protein	-1.24527794001819	0.008991478856902
OCPFDLNE_01911	Carbamoyl phosphate synthase large subunit	2.64120925982903	2.73619383021318E-08			OCPFDLNE_00776	Elongation factor G-binding protein	-0.793857257465036	0.002140145738532
OCPFDLNE_00416	PTS system mannose-specific EIIBCA component	2.6782427432391	3.48948284465468E-08			OCPFDLNE_00781	hypothetical protein	-0.903790431849927	1.34601415286976E-05
OCPFDLNE_01251	Cobalt import ATP-binding protein CbiO	2.39717070758666	3.48948284465468E-08			OCPFDLNE_00783	Riboflavin biosynthesis protein RibF	-0.807921282152843	0.005168178104524
OCPFDLNE_01244	Cobalt-precorrin-6A reductase CbiJ	2.37343935318677	4.24144762000788E-08			OCPFDLNE_00826	Acryloyl-CoA reductase	-1.33267512663385	0.000380898921406
OCPFDLNE_02389	Penicillin-binding protein 1F	1.45287930839407	5.14463188791637E-08			OCPFDLNE_00831	hypothetical protein	-1.37021508839972	0.008548588402857
OCPFDLNE_01203	Propanediol utilization microcompartment protein PduA	1.62476197646687	8.44177138946631E-08			OCPFDLNE_00840	Amino-acid permease AapA	-0.878392042711904	0.017220785787279
OCPFDLNE_01236	Cobalamin biosynthesis protein CobD	1.78695739738226	9.00147787918442E-08			OCPFDLNE_00857	hypothetical protein	-3.13465197738192	0.000760263302854
OCPFDLNE_00141	Divergent 4fe-4s mono-cluster	1.2413334600495	9.59548064312623E-08			OCPFDLNE_00869	GTP pyrophosphokinase rsh	-2.40658466298477	0.002875929507608
OCPFDLNE_00609	Cell surface protein	1.45118289439693	1.02464066496121E-07			OCPFDLNE_00879	Putative transcriptional regulators	-1.91190888738439	0.000549926114383
OCPFDLNE_02929	Putative sugar phosphate isomerase YwlF	1.42758980035247	1.23251638832529E-07			OCPFDLNE_00880	Methylglyoxal reductase (NADPH-dependent)	-1.07765135257616	6.04893728170017E-05
OCPFDLNE_02921	Galactitol-specific phosphotransferase enzyme IIB component	2.06804757503329	1.40223825434996E-07			OCPFDLNE_00881	Winged helix DNA-binding domain-containing protein	-2.39909501130963	0.000201022822415
OCPFDLNE_01765	Putative CDP-abequose synthase	1.16399853702053	1.82261395051611E-07			OCPFDLNE_00885	Fructose-bisphosphatase class III	-1.65883030135863	4.21813243070356E-18
OCPFDLNE_01241	Cobalt-precorrin-4 methyltransferase	2.06786156101374	2.32545540655096E-07			OCPFDLNE_00899	Translation initiation inhibitor	-1.17082826364249	0.015812608898364
OCPFDLNE_00976	PTS cellobiose transporter subunit IIC	1.96734396096577	3.07117709384316E-07			OCPFDLNE_00905	hypothetical protein	-1.04461188044175	0.042290816915994
OCPFDLNE_01198	Propanediol dehydratase medium subunit PduD	1.25667909041316	3.32553681729235E-07			OCPFDLNE_00912	Thermostable monoacylglycerol lipase	-1.79841825170698	6.03332965172201E-07
OCPFDLNE_00978	Aryl-phospho-beta-D-glucosidase BglH	1.63740615246775	3.45484137164942E-07			OCPFDLNE_00937	UPF0699 transmembrane protein ydbS	-1.43839497842106	0.009642580033815
OCPFDLNE_01586	Glycerol kinase	1.20764982790546	3.54803175064116E-07			OCPFDLNE_00942	EndoA inhibitor	-0.847287082960289	0.000844562367957
OCPFDLNE_00105	PTS system mannose-specific transporter subunit IIC	1.39299846864083	4.64476321167256E-07			OCPFDLNE_00943	mRNA interferase	-1.32231964078491	1.90375994437095E-07
OCPFDLNE_01368	Ribosome maturation factor RimP	1.22500761111825	5.00042691370922E-07			OCPFDLNE_00944	RsbT co-antagonist protein RsbRA	-0.674186891946279	0.006348328791252
OCPFDLNE_02239	Serine-aspartate repeat-containing protein F	0.979119534289047	5.22929748345434E-07			OCPFDLNE_00959	Iron chaperone	-1.92462646902081	0.000254318697189
OCPFDLNE_01211	Glycerol uptake facilitator	1.87813623508332	6.15422928762954E-07			OCPFDLNE_00961	HTH-type transcriptional regulator GmuR	-1.06329887209117	0.000231559455008
OCPFDLNE_00417	PTS system fructose-specific transporter subunit IIB	3.3519249618342	7.24374307690435E-07			OCPFDLNE_00964	OsmC family peroxiredoxin	-3.07402900230319	0.045922453643978
OCPFDLNE_00202	Bifunctional UDP-N-acetylglucosamine diphosphorylase/glucosamine-1-phosphate N-acetyltransferase GlmU	1.17514096505271	7.36120137334288E-07			OCPFDLNE_00965	Laac	-1.0651691690451	0.000224066532565
OCPFDLNE_01235	Cobyrinate a,c-diamide synthase	1.37446978170575	7.7842821843367E-07			OCPFDLNE_00968	Adenosylcobalamin/alpha-ribazole phosphatase	-0.788486650893756	0.001165828080664
OCPFDLNE_01202	Carbon dioxide-concentrating mechanism protein CcmK	1.37333771876733	8.29422200123865E-07			OCPFDLNE_00969	AI-2 transport protein TqsA	-1.15952210095151	0.020469926403607
OCPFDLNE_02107	Cell division protein SepF	1.14556385574241	8.48487281817001E-07			OCPFDLNE_00984	hypothetical protein	-1.13988147134643	0.014713254339482
OCPFDLNE_00313	MBL fold metallo-hydrolase	1.13640775256116	9.00783970666761E-07			OCPFDLNE_00987	Glycerol phosphate lipoteichoic acid synthase	-0.611078766601056	0.004829840326686
OCPFDLNE_01206	Propanediol utilization protein PduM	2.17051029744855	9.94000419596481E-07			OCPFDLNE_00990	hypothetical protein	-0.688309902422174	0.002929824094811
OCPFDLNE_02928	Universal stress protein UspA	1.33708528606078	1.10478852107231E-06			OCPFDLNE_00991	Lipoate--protein ligase	-0.624111044830351	0.014286350947103
OCPFDLNE_01704	30S ribosomal protein S2	1.17392322814186	1.18330794679842E-06			OCPFDLNE_00992	TVP38/TMEM64 family inner membrane protein YdjZ	-0.753203272578101	0.049871747743809
OCPFDLNE_00704	ESX secretion system protein YueB	1.01736074451515	1.22877329017982E-06			OCPFDLNE_01000	hypothetical protein	-1.84599771541187	0.048514525991338
OCPFDLNE_02910	30S ribosomal protein S7	0.990821228216915	1.27956619706405E-06			OCPFDLNE_01009	Membrane protein YdbI	-1.32058198360494	0.005041861567006
OCPFDLNE_02888	30S ribosomal protein S10	1.20539715663112	1.53988862472762E-06			OCPFDLNE_01011	Alpha/beta hydrolase	-2.13121432159019	0.001866405641637
OCPFDLNE_01301	Alpha-phosphotrehalase	1.11268795773245	1.56920894386331E-06			OCPFDLNE_01015	hypothetical protein	-1.30422950702775	1.36152165268788E-06
OCPFDLNE_01628	Universal stress protein UspA	1.04225066210829	2.07669602370075E-06			OCPFDLNE_01019	Undecaprenyl-phosphate alpha-N-acetylglucosaminyltransferase	-0.920739776548031	0.015425372955239
OCPFDLNE_00587	Phospholipase/carboxylesterase	1.26860831717747	2.22624519082049E-06			OCPFDLNE_01023	Protease HtpX homolog	-0.93783564999721	0.00718682874826
OCPFDLNE_02108	YggS family pyridoxal phosphate-dependent enzyme (Fragment)	0.927673180655481	2.42382666986581E-06			OCPFDLNE_01027	GTP pyrophosphokinase yjbM	-1.14894969287336	0.001296766484726
OCPFDLNE_00409	hypothetical protein	1.43377469173795	2.7440140174922E-06			OCPFDLNE_01038	Putative acetyl esterase YjcH	-1.8053652590869	6.48747707350361E-06
OCPFDLNE_00977	Oligo-beta-mannoside-specific phosphotransferase enzyme IIA component	2.75000966243893	2.85652563934923E-06			OCPFDLNE_01039	Branched-chain-amino-acid aminotransferase	-1.42735651079806	1.83539216476846E-05
OCPFDLNE_01090	Ribonuclease J	1.18058211972686	3.38667605197138E-06			OCPFDLNE_01072	CBS domain-containing protein YkuL	-1.40543513427533	2.64499388650833E-05
OCPFDLNE_01488	hypothetical protein	1.3524876936011	3.68122006758931E-06			OCPFDLNE_01081	Copper homeostasis protein CutC	-1.32083982324243	0.007218737786869
OCPFDLNE_00006	DNA gyrase subunit B	1.04356034874243	4.33902190087603E-06			OCPFDLNE_01089	Polyisoprenyl-teichoic acid--peptidoglycan teichoic acid transferase TagU	-0.923991439962913	0.049871747743809
OCPFDLNE_01248	Cobalamin biosynthesis protein CbiM	3.16815544530131	4.44059023500475E-06			OCPFDLNE_01104	Molybdate-binding periplasmic protein	-1.46313814958869	0.039340778787162
OCPFDLNE_01055	hypothetical protein	0.995912562979478	4.44828870041599E-06			OCPFDLNE_01105	Molybdopterin molybdenumtransferase MoeA	-1.05609800656206	3.74261512317716E-05
OCPFDLNE_03032	Beta-glucoside operon transcriptional antiterminator	1.41346731274569	4.79233895437977E-06			OCPFDLNE_01112	Sulfur carrier protein ThiS adenylyltransferase	-0.917768710533952	8.34511557204644E-05
OCPFDLNE_01237	Cobalt-precorrin-8 methylmutase	1.8396960575301	5.55441256182954E-06			OCPFDLNE_01113	Flavin reductase family protein	-2.57744567079741	0.000942987514891
OCPFDLNE_01989	Glycoside transferase	1.28068939604231	5.59996022328205E-06			OCPFDLNE_01114	Peptide deformylase	-1.52893911392037	2.44495203676886E-07
OCPFDLNE_02916	Ribulose phosphate epimerase	2.71853519840693	6.04584642984073E-06			OCPFDLNE_01120	L-lactate dehydrogenase	-1.03039129346358	7.6696697425429E-08
OCPFDLNE_01003	DNA protection during starvation protein 2	0.84431903532453	7.65611981974169E-06			OCPFDLNE_01134	Cell cycle protein FtsW	-1.00331968960733	0.016014857580764
OCPFDLNE_02817	DNA-binding domain-containing protein	0.980467545973085	7.74198684855288E-06			OCPFDLNE_01139	hypothetical protein	-1.21648610319405	1.34342177565683E-05
OCPFDLNE_01455	Pyruvate formate-lyase-activating enzyme	1.24983809990988	8.13760603445486E-06			OCPFDLNE_01216	Probable transcriptional regulatory protein pdtaR	-2.06986288806448	1.97339408375779E-17
OCPFDLNE_02743	hypothetical protein	1.67836082725359	1.03662303330662E-05			OCPFDLNE_01219	Ethanolamine ammonia-lyase heavy chain EutB	-2.38817901714728	0.017222577507142
OCPFDLNE_00051	Single-stranded DNA-binding protein A	0.896270921679866	1.19703086542559E-05			OCPFDLNE_01222	Microcompartment protein family	-2.74306928193893	0.0103903236866
OCPFDLNE_01239	Synthesis of vitamin b12 adenosyl cobalamide	1.93200898002054	1.44038602782596E-05			OCPFDLNE_01223	Aldehyde-alcohol dehydrogenase AdhE	-2.8772457551115	3.74261512317716E-05
OCPFDLNE_02902	Creatinine amidohydrolase	2.36658870390499	1.58827265494367E-05			OCPFDLNE_01225	Ethanolamine utilization cobalamin adenosyltransferase	-2.857189588504	0.043984430505922
OCPFDLNE_02885	50S ribosomal protein L23	1.33670763317805	1.88649888863819E-05			OCPFDLNE_01226	Phosphate propanoyltransferase	-3.2968940770944	0.047389103780534
OCPFDLNE_02876	50S ribosomal protein L24	1.22428622791312	1.89858851636643E-05			OCPFDLNE_01227	Ethanolamine utilization protein	-3.00631250724946	0.011203901301969
OCPFDLNE_01197	Propanediol dehydratase large subunit PduC	1.20513645650355	2.01341112043804E-05			OCPFDLNE_01259	hypothetical protein	-1.79824587072572	8.64415718076097E-06
OCPFDLNE_01179	HTH-type transcriptional regulator AdhR	1.50248096522881	2.47348708790866E-05			OCPFDLNE_01262	RNA methyltransferase	-1.03490053660834	0.006007188471315
OCPFDLNE_02923	Transcriptional regulator MtlR	1.02225558494304	2.47348708790866E-05			OCPFDLNE_01263	hypothetical protein	-0.774488469559872	0.002819547285214
OCPFDLNE_00027	PTS system beta-glucoside-specific transporter subunits IIABC	2.71424084386528	2.64499388650833E-05			OCPFDLNE_01267	Putative ABC transporter ATP-binding protein MG065 homolog	-1.62347732764879	0.022780996373444
OCPFDLNE_01032	D-alanyl carrier protein	1.76406413515964	2.65524507816801E-05			OCPFDLNE_01268	ABC transporter permease	-0.920665120684831	0.019864368975949
OCPFDLNE_02901	2-dehydro-3-deoxy-phosphogluconate aldolase	2.20955716465235	2.7704539325796E-05			OCPFDLNE_01271	Uracil-DNA glycosylase	-1.54449416289355	0.007181496366063
OCPFDLNE_01511	Cytidine deaminase	1.24506598820543	2.98257946803092E-05			OCPFDLNE_01278	UvrABC system protein C	-0.690980080104743	0.028650412243469
OCPFDLNE_02758	Heme sensor protein HssS	1.40702325641316	3.81590254894545E-05			OCPFDLNE_01280	Conserved protein YslB	-1.57733227382352	0.00012543291018
OCPFDLNE_03030	Aryl-phospho-beta-D-glucosidase BglH	1.71317678765561	3.96108032489636E-05			OCPFDLNE_01288	hypothetical protein	-1.53922565903854	1.96319247900961E-06
OCPFDLNE_01031	D-alanine esterification of lipoteichoic acid and wall teichoic acid	0.802774378029216	4.88342613755365E-05			OCPFDLNE_01289	Glucosyl-3-phosphoglycerate phosphatase	-1.0403043808012	0.029295235444807
OCPFDLNE_00374	Fumarate reductase flavoprotein subunit	0.842553370919633	5.25302276047E-05			OCPFDLNE_01300	Trehalose operon transcriptional repressor	-1.9437575995921	3.34294416410204E-08
OCPFDLNE_00802	hypothetical protein	2.87867727350373	6.08027354416644E-05			OCPFDLNE_01315	ATP-dependent Clp protease ATP-binding subunit ClpX	-0.702070150440001	0.000546911078706
OCPFDLNE_02861	DNA-directed RNA polymerase subunit alpha	0.870255217546178	6.12270308982215E-05			OCPFDLNE_01317	Signal peptidase I	-0.761066912037125	0.023522940090054
OCPFDLNE_01200	Propanediol dehydratase reactivation factor large subunit	1.11704495338651	6.40649418128698E-05			OCPFDLNE_01322	Type I DNA topoisomerase	-0.713905136181496	0.003187772684826
OCPFDLNE_01117	Dihydrolipoyllysine-residue acetyltransferase component of pyruvate dehydrogenase complex	0.847716222788534	6.68612856853135E-05			OCPFDLNE_01324	Tyrosine recombinase XerC	-0.79744161961155	0.018841913285683
OCPFDLNE_01416	Phosphate butyryltransferase	2.10664801488789	7.3182686437464E-05			OCPFDLNE_01328	Putative acyl-CoA thioesterase YneP	-0.846775436454566	0.036444145822286
OCPFDLNE_00420	Putative licABCH operon regulator	1.24111903030586	8.04704303530703E-05			OCPFDLNE_01331	Glycerol-3-phosphate acyltransferase	-1.32913009459617	0.032455582545457
OCPFDLNE_00426	Cobalamin synthesis protein	1.60478321669457	8.25715789709232E-05			OCPFDLNE_01335	S-ribosylhomocysteine lyase	-1.14418811039826	0.001642959123803
OCPFDLNE_03078	hypothetical protein	1.03002186425311	8.32266059597656E-05			OCPFDLNE_01360	Uridylate kinase	-1.00997525732212	0.008103285229635
OCPFDLNE_02818	hypothetical protein	0.85181006772684	9.0335378299864E-05			OCPFDLNE_01376	Riboflavin biosynthesis protein RibF	-0.872290942261805	0.024852558244552
OCPFDLNE_01873	30S ribosomal protein S16	1.4113737830544	9.07514666483631E-05			OCPFDLNE_01414	Arginine repressor	-1.48596383809112	2.28621552548772E-05
OCPFDLNE_01403	Biotin carboxyl carrier protein of acetyl-CoA carboxylase	1.18214037576951	9.79121512052656E-05			OCPFDLNE_01417	Butyrate kinase	-0.946155494073639	0.003377617332259
OCPFDLNE_01649	YtxG	0.725468446433136	0.000115400110859			OCPFDLNE_01418	Dihydrolipoyl dehydrogenase	-0.656149558663586	0.01141021554848
OCPFDLNE_01178	HTH-type transcriptional regulator AdhR	1.72408750054789	0.000119811909208			OCPFDLNE_01425	KDP operon response regulator KdpE	-1.7756381866563	2.69343737818065E-10
OCPFDLNE_01912	Carbamoyl phosphate synthase small subunit	2.77893494763427	0.00013218014107			OCPFDLNE_01426	hypothetical protein	-0.805016831366055	0.005292933619434
OCPFDLNE_03039	Thermostable beta-glucosidase B	1.5720446283906	0.000142404516681			OCPFDLNE_01428	hypothetical protein	-1.28755224446516	5.1439911490367E-05
OCPFDLNE_02917	Ribose 5-phosphate isomerase RpiB	2.44686441876233	0.00014462818258			OCPFDLNE_01429	Acylphosphatase	-1.58019247550899	8.34511557204644E-05
OCPFDLNE_01201	Propanediol utilization diol dehydratase-reactivating factor small chain	1.3929604650053	0.0001498880109			OCPFDLNE_01435	Pyrroline-5-carboxylate reductase	-1.32504680111233	0.004610899649289
OCPFDLNE_02006	Heptaprenyl diphosphate synthase component II	1.19549674133379	0.000167872633587			OCPFDLNE_01436	Putative sugar uptake ABC transporter, substrate-binding protein surface lipoprotein CD4+ T cell-stimulating antigen	-1.28809846854503	2.97441723851536E-14
OCPFDLNE_02105	RNA-binding protein S4	0.990740477975996	0.000176891326018			OCPFDLNE_01440	Antilisterial bacteriocin subtilosin biosynthesis protein AlbE	-1.01290736864303	0.000894764100539
OCPFDLNE_01189	Ethanolamine utilization protein EutP	1.42460043489439	0.000184200821711			OCPFDLNE_01441	hypothetical protein	-1.25473043212493	4.64905427001483E-05
OCPFDLNE_02281	Intracellular maltogenic amylase	1.24644184104355	0.000184243135862			OCPFDLNE_01442	Putative oxidoreductase ymfI	-0.755974121593359	0.000864240569056
OCPFDLNE_02962	hypothetical protein	0.92660120772759	0.000184243135862			OCPFDLNE_01456	Negative transcription regulator padR	-1.39254489383983	0.002478012715277
OCPFDLNE_02074	Fructosamine deglycase frlB	1.91563097728386	0.000201022822415			OCPFDLNE_01462	Acetyl-CoA C-acetyltransferase thil	-0.635497744722092	0.00851459380303
OCPFDLNE_02748	Bifunctional dihydrofolate reductase-thymidylate synthase	1.00874721293446	0.000206788924777			OCPFDLNE_01464	Transporter	-0.930171309827836	0.045083549666744
OCPFDLNE_01602	Delta-aminolevulinic acid dehydratase	1.63793750111839	0.000209219641739			OCPFDLNE_01472	Divalent metal cation transporter MntH	-0.820250399974882	0.000162986192082
OCPFDLNE_00446	Mannosylglycerate hydrolase	2.20364038171814	0.000214089498252			OCPFDLNE_01473	Osmotically activated L-carnitine/choline ABC transporter permease OpuCD	-0.982498979738689	0.002128678553505
OCPFDLNE_01204	Phosphate propanoyltransferase	1.41778496495378	0.000231559455008			OCPFDLNE_01485	Aspartate-semialdehyde dehydrogenase	-0.893276163169984	0.00851459380303
OCPFDLNE_02351	Transcriptional regulator Spx	0.790403227345437	0.000244737191476			OCPFDLNE_01486	Penicillin-binding protein H	-1.00619126458	1.32526989286842E-05
OCPFDLNE_00012	Phosphomevalonate kinase	1.50817347863155	0.000272062884246			OCPFDLNE_01487	Superoxide dismutase	-0.727346465906306	0.005440449238523
OCPFDLNE_02391	Putative transporter ydbO	1.41619612361108	0.000310556362824			OCPFDLNE_01509	hypothetical protein	-1.32270980662279	0.028062794225681
OCPFDLNE_01682	hypothetical protein	0.754652292241846	0.00031964209275			OCPFDLNE_01515	Phosphate starvation-inducible protein PhoH	-0.942316900444355	0.000117543993898
OCPFDLNE_02373	Heme-degrading monooxygenase HmoB	1.26087844904055	0.00032277739044			OCPFDLNE_01555	Putative transcriptional regulatory protein yclJ	-1.11782854178854	0.009330150585362
OCPFDLNE_00106	PTS system fructose-specific transporter subunit IID	1.03512017738846	0.000325477518385			OCPFDLNE_01558	TPR repeat-containing protein YrrB	-0.905947649459376	0.031446223163954
OCPFDLNE_02455	Cof subfamily of IIB subfamily of haloacid dehalogenase superfamily/HAD-superfamily hydrolase, subfamily IIB	0.976695388407986	0.000335910484445			OCPFDLNE_01569	Sporulation-specific N-acetylmuramoyl-L-alanine amidase	-1.30701762176313	3.08482131498469E-09
OCPFDLNE_01298	UPF0750 membrane protein yxkD	4.72760420707888	0.000342761013557			OCPFDLNE_01571	GTP pyrophosphokinase	-1.14683105286591	2.99455666538962E-05
OCPFDLNE_00285	Internalin-A	1.20190137072573	0.000346808789054			OCPFDLNE_01582	L-lactate dehydrogenase	-1.54074285166888	0.000942987514891
OCPFDLNE_02857	Methyltransferase	1.33042491528092	0.000359599698771			OCPFDLNE_01583	Transcriptional regulator	-1.93094205109947	1.08520092365095E-10
OCPFDLNE_01501	SAM-dependent methyltransferase	1.55510960577895	0.000370993064642			OCPFDLNE_01613	DNA polymerase I	-0.930794571281296	5.75897506378815E-05
OCPFDLNE_01703	Translation elongation factor Ts	0.903902070056394	0.000370993064642			OCPFDLNE_01626	Metallopeptidase	-0.640392531490738	0.018592043763815
OCPFDLNE_02983	MarR family transcriptional regulator	4.09755396557756	0.00037298479205			OCPFDLNE_01627	Alanine dehydrogenase	-1.46417967680414	7.95188128122196E-19
OCPFDLNE_00050	30S ribosomal protein S6	0.930474099704324	0.000375773382619			OCPFDLNE_01655	hypothetical protein	-0.948550448208772	0.000309074733917
OCPFDLNE_01013	hypothetical protein	0.912734003777458	0.000417921520524			OCPFDLNE_01665	D-alanine aminotransferase apoenzyme	-0.837613494984499	0.021168858684537
OCPFDLNE_01190	Alpha-ribazole-5-phosphate synthase CblS	1.4664466486505	0.000458581218748			OCPFDLNE_01666	Aminoacyl-histidine dipeptidase	-0.622182688749805	0.007187502611682
OCPFDLNE_01648	General stress protein	0.719678350262183	0.000496362429689			OCPFDLNE_01687	Aconitate hydratase AcnA	-0.791585313165926	0.000978707448646
OCPFDLNE_02810	hypothetical protein	0.877170366785233	0.000515880429749			OCPFDLNE_01688	RsbT co-antagonist protein RsbRD	-0.790933219393132	0.035385015591585
OCPFDLNE_00477	hypothetical protein	0.969061046601051	0.000517351514105			OCPFDLNE_01756	Glutamate-1-semialdehyde aminotransferase	-1.40761668792866	0.030389833066094
OCPFDLNE_02581	hypothetical protein	1.02216297727759	0.000522936775112			OCPFDLNE_01757	Aromatic acid exporter family protein	-1.04559955548357	0.00074133175048
OCPFDLNE_01250	Energy-coupling factor ABC transporter transmembrane protein	2.37495022075025	0.000549926114383			OCPFDLNE_01758	Cysteinyl-tRNA synthetase related protein	-1.02715038041353	1.18277464050113E-07
OCPFDLNE_02142	hypothetical protein	1.31226031847889	0.000561594339852			OCPFDLNE_01767	Antibiotic resistance protein VanZ	-2.40750929955483	1.23454561585862E-09
OCPFDLNE_02112	UDP-diphospho-muramoylpentapeptide beta-N-acetylglucosaminyltransferase	1.15740884066203	0.000574878992864			OCPFDLNE_01782	Aminopeptidase PepS	-1.11082489395081	0.001505985347397
OCPFDLNE_02417	hypothetical protein	1.44302275726485	0.000578960880451			OCPFDLNE_01798	Enzyme involved in biofilm formation	-0.713601183090337	0.000830797590359
OCPFDLNE_00615	ABC transporter transmembrane region	1.13491613592607	0.000589957275054			OCPFDLNE_01809	Putative oxidoreductase YbdH	-1.1456199591238	0.000167872633587
OCPFDLNE_02982	Multidrug transporter MatE	2.2931091436944	0.000620241233732			OCPFDLNE_01833	Sodium-dependent transporter	-2.29409367796899	0.042290816915994
OCPFDLNE_01479	ATPase components of ABC transporters with duplicated ATPase domains	0.993492676957191	0.00062274681283			OCPFDLNE_01846	5-(Carboxyamino)imidazole ribonucleotide synthase	-0.647901897286483	0.022153919910155
OCPFDLNE_02747	Bifunctional pyrazinamidase/nicotinamidase	1.00889335862312	0.000634854217058			OCPFDLNE_01847	5-(Carboxyamino)imidazole ribonucleotide mutase	-1.50218274841219	0.030240906603653
OCPFDLNE_02075	Glucosamine 6-phosphate synthetase, contains amidotransferase and phosphosugar isomerase domains	2.15442320295737	0.000675150753553			OCPFDLNE_01852	HD domain-containing protein	-1.85835335842897	0.035992790287924
OCPFDLNE_00703	Putative transcription regulators	1.21460464324786	0.000694696810908			OCPFDLNE_01869	Ribosome maturation factor RimM	-0.915940537748534	0.012474371199364
OCPFDLNE_00974	NAD-dependent succinate-semialdehyde dehydrogenase	0.775986302056379	0.000696699330663			OCPFDLNE_01870	YlqD	-0.865905682856083	0.006104207578397
OCPFDLNE_01585	GTPase Obg	1.34523331461138	0.00071226379717			OCPFDLNE_01871	Gamma-glutamyl-gamma-aminobutyrate hydrolase PuuD	-1.42977674853921	5.91842792157767E-08
OCPFDLNE_01147	dTDP-4-dehydrorhamnose reductase	1.01060709168788	0.000827458290701			OCPFDLNE_01876	Tyrosine-protein phosphatase	-4.54193718421009	0.00550679826234
OCPFDLNE_03045	Beta-glucoside-specific phosphotransferase enzyme II ABC component	1.8737523337071	0.000833448960803			OCPFDLNE_01877	Signal recognition particle	-0.689210808106733	0.006216170844379
OCPFDLNE_02911	30S ribosomal protein S12	0.920390272195258	0.000914646646371			OCPFDLNE_01882	Acyl carrier protein (Fragment)	-0.791654014433447	0.018831633290175
OCPFDLNE_02887	50S ribosomal protein L3	0.874939761417349	0.000916628408511			OCPFDLNE_01890	DAK2 domain fusion protein YloV	-0.64356687220571	0.034254399102102
OCPFDLNE_01480	hypothetical protein	0.774770707104635	0.000942987514891			OCPFDLNE_01891	Asp23/Gls24 family envelope stress response protein (Fragment)	-1.73801931894012	0.001145845139473
OCPFDLNE_01207	Carbon dioxide concentrating mechanism protein CcmL	1.948964104942	0.000959072618958			OCPFDLNE_01901	Bifunctional phosphopantothenoylcysteine decarboxylase/phosphopantothenate--cysteine ligase CoaBC	-1.62750080317232	0.000660446765944
OCPFDLNE_01794	Putative ATP-dependent RNA helicase YfmL	0.816480889320911	0.00103613798638			OCPFDLNE_01933	hypothetical protein	-1.47100786329562	6.94104049758303E-05
OCPFDLNE_02852	50S ribosomal protein L13	0.846576572874084	0.001122683917539			OCPFDLNE_01941	Control catabolite protein of gluconeogenesis	-1.56258978291018	2.28701453115093E-08
OCPFDLNE_01590	50S ribosomal protein L21	0.792610855032008	0.001136803680311			OCPFDLNE_01942	Phosphotransferase yqfL	-1.2910013905719	7.65611981974169E-06
OCPFDLNE_02873	30S ribosomal protein S8	0.920668460814578	0.001385582733371			OCPFDLNE_01947	Phosphomannomutase/phosphoglucomutase	-1.08234687192406	0.000830797590359
OCPFDLNE_00322	Aryl-phospho-beta-D-glucosidase BglC	3.77285545899309	0.001584318813361			OCPFDLNE_01952	Formate--tetrahydrofolate ligase	-0.619821613495053	0.024390973532313
OCPFDLNE_02866	Adenylate kinase	0.779150303432316	0.001634238185945			OCPFDLNE_01955	Ribonuclease HI	-1.56094049046011	8.25827643796965E-05
OCPFDLNE_02402	Methylated-DNA--protein-cysteine S-methyltransferase	0.808674962952082	0.001663743752322			OCPFDLNE_01956	5'-3' exonuclease	-0.874776092959992	0.029699913593816
OCPFDLNE_01378	Polyribonucleotide nucleotidyltransferase	0.754769289720522	0.001696407447841			OCPFDLNE_01964	Cell division regulator GpsB	-0.821000702842342	0.003187772684826
OCPFDLNE_02798	hypothetical protein	0.992317607530757	0.001825191650154			OCPFDLNE_01972	Asparagine--tRNA ligase	-0.838042241505492	0.006007188471315
OCPFDLNE_01482	Zn-dependent hydrolase	0.777785732034864	0.001856310456579			OCPFDLNE_01973	Pyridoxal phosphate-dependent aminotransferase	-1.09943753556615	0.000379927687566
OCPFDLNE_00847	hypothetical protein	0.67928265800848	0.00187307303702			OCPFDLNE_01974	Peptidase propeptide and ypeb domain subfamily	-1.19585569737101	0.002436335873913
OCPFDLNE_00314	Sporulation membrane serine protease	0.602686415173077	0.00197543380277			OCPFDLNE_01993	Keto-acid formate acetyltransferase	-0.769324701948585	0.001036392971211
OCPFDLNE_00836	Sorbose-specific phosphotransferase enzyme IIB component	0.844879892706489	0.002103684580177			OCPFDLNE_01995	Zn-dependent protease	-1.31923838539856	2.64499388650833E-05
OCPFDLNE_01119	hypothetical protein	1.9643757805504	0.002265715736935			OCPFDLNE_01996	Putative membrane protein YpjA	-2.1499132230603	0.031442656804574
OCPFDLNE_00005	DNA replication and repair protein RecF	0.758709990622322	0.002427297667534			OCPFDLNE_01997	IDEAL domain-containing protein	-1.54970665345994	3.31100080603653E-06
OCPFDLNE_01146	dTDP-glucose 4,6-dehydratase	0.846481656184714	0.002523451893269			OCPFDLNE_02011	Tyrosine-protein phosphatase	-1.90879462786999	1.09014220739332E-08
OCPFDLNE_01601	Glutamate-1-semialdehyde aminotransferase	1.06518501110554	0.002645379816106			OCPFDLNE_02014	Small subunit ribosomal protein S1	-0.869077129655174	8.25615495987976E-05
OCPFDLNE_02379	Foldase protein PrsA	0.679052759518116	0.002733905937769			OCPFDLNE_02017	Peptidoglycan-binding protein LysM	-0.613451597637849	0.019864368975949
OCPFDLNE_03041	PTS sugar transporter subunit IIC	1.82922294249958	0.002795924587043			OCPFDLNE_02024	Two-component system response regulator ResD	-1.08698497914593	4.76032257520839E-06
OCPFDLNE_00835	Mannose-specific phosphotransferasesystem component IIC	0.835498477438625	0.002854890673695			OCPFDLNE_02029	Purine nucleoside phosphorylase	-1.44177259524874	4.80583485690728E-07
OCPFDLNE_02971	Cell wall surface anchor family protein (LPXTG motif)	0.603277024211834	0.002854890673695			OCPFDLNE_02030	Phosphopentomutase	-1.35960525418787	8.61482875182074E-09
OCPFDLNE_00010	D-glycero-alpha-D-manno-heptose 7-phosphate kinase	1.00398724535049	0.002967383880725			OCPFDLNE_02031	Site-specific tyrosine recombinase XerD	-0.714232927434803	0.014110109162895
OCPFDLNE_01420	Branched-chain alpha-keto acid dehydrogenase	0.823787897679096	0.002991180075253			OCPFDLNE_02041	Methanol dehydrogenase activator	-1.41317049262325	0.004231067218937
OCPFDLNE_00479	Oleate hydratase	1.26968829811292	0.003309267401669			OCPFDLNE_02043	Tellurite resistance protein TelA	-1.44435747931583	5.48007521689227E-12
OCPFDLNE_01652	UDP-N-acetylmuramate--L-alanine ligase	0.674909813254834	0.003452176936108			OCPFDLNE_02055	Cytoplasmic protein	-1.29686319758276	0.003524419955006
OCPFDLNE_02768	hypothetical protein	1.17900895732181	0.003513072358813			OCPFDLNE_02058	Ribosomal-protein-alanine N-acetyltransferase	-4.96090834611217	0.00716690947658
OCPFDLNE_02318	General stress response protein CsbD	2.02920430109315	0.003638292166695			OCPFDLNE_02062	Ketol-acid reductoisomerase	-2.46320253255555	0.006129677530022
OCPFDLNE_00853	hypothetical protein	0.617125206014817	0.003862436340558			OCPFDLNE_02072	Deoxyribonucleoside regulator	-2.82131783536539	0.00013218014107
OCPFDLNE_02512	Spermidine acetyltransferase	1.58205103321908	0.003862436340558			OCPFDLNE_02081	General stress protein 69	-1.1509314742442	0.003919807527411
OCPFDLNE_02900	Sugar isomerase domain-containing protein	1.80008887250248	0.003862436340558			OCPFDLNE_02094	Diaminopimelate epimerase	-1.73361004607437	0.000160255898918
OCPFDLNE_01433	UPF0750 membrane protein yqfU	0.96232061107922	0.004105751831184			OCPFDLNE_02110	Cell division protein FtsA	-0.663330700550333	0.004941128417008
OCPFDLNE_02864	50S ribosomal protein L36	1.42679662177954	0.004212333178012			OCPFDLNE_02118	Ribosomal RNA small subunit methyltransferase H	-0.848670284760858	0.000100204407276
OCPFDLNE_01588	50S ribosomal protein L27	0.951410367462138	0.004394116972975			OCPFDLNE_02119	Cell division/cell wall cluster transcriptional repressor MraZ	-1.33492279987206	4.38956000462169E-07
OCPFDLNE_00970	HTH-type transcriptional repressor YtrA	0.993465488441776	0.004610899649289			OCPFDLNE_02133	Putative membrane protein ylbC	-1.13699573122032	0.049778216334117
OCPFDLNE_01859	50S ribosomal protein L35	0.957252562073565	0.004763726368502			OCPFDLNE_02163	hypothetical protein	-1.98835450864716	7.8106360073213E-06
OCPFDLNE_02865	Translation initiation factor IF-1	0.891086595947656	0.005086003454774			OCPFDLNE_02243	hypothetical protein	-1.28622391714609	5.44186595229158E-08
OCPFDLNE_00614	Transcriptional regulator SlyA	1.2131679847549	0.005086353434882			OCPFDLNE_02255	Pyridoxal 5'-phosphate synthase lyase subunit PdxS	-0.717369514361736	0.014963085012865
OCPFDLNE_00616	ABC transporter transmembrane region	0.737536469745463	0.005369395555723			OCPFDLNE_02266	FMN reductase	-1.77487596554084	5.10583672946283E-05
OCPFDLNE_01777	YihY/virulence factor BrkB family protein (Fragment)	1.04719886040264	0.005440449238523			OCPFDLNE_02267	DNA binding domain, excisionase family	-3.33492157284337	0.003594190794691
OCPFDLNE_01721	2-succinyl-6-hydroxy-2, 4-cyclohexadiene-1-carboxylate synthase	1.11214959871356	0.00557944026481			OCPFDLNE_02269	Putative metabolite uptake ABC transporter, ATP-binding protein	-4.6755462565577	6.86580663912286E-16
OCPFDLNE_01154	hypothetical protein	1.20852464659045	0.005787129029184			OCPFDLNE_02270	Bacitracin export permease protein BceB	-2.6129766136703	1.33308418271702E-23
OCPFDLNE_02816	hypothetical protein	0.8567534524379	0.005959987749386			OCPFDLNE_02274	CdaA regulatory protein CdaR	-0.874657613898749	7.83423055084196E-05
OCPFDLNE_00972	Transcription activator	0.664493971484438	0.006173409735847			OCPFDLNE_02275	Diadenylate cyclase	-1.30845103376574	2.41303480485955E-08
OCPFDLNE_02915	Transketolase	0.898301539328822	0.006179048703448			OCPFDLNE_02282	CAAX amino terminal protease self- immunity	-1.53683242348618	0.014863684870569
OCPFDLNE_00634	YkoS	0.890416513388637	0.006427200657092			OCPFDLNE_02284	hypothetical protein	-2.29201965109508	2.63253556823045E-11
OCPFDLNE_02870	30S ribosomal protein S5	0.77569717037263	0.006555291701683			OCPFDLNE_02299	hypothetical protein	-1.4828635035191	3.49350335336083E-05
OCPFDLNE_00422	Peptidase	1.54704888558327	0.006642323994587			OCPFDLNE_02300	Sodium transport system permease	-1.04130386705294	0.00538320945776
OCPFDLNE_02964	hypothetical protein	0.790920835127813	0.006765873168318			OCPFDLNE_02316	hypothetical protein	-4.42651896206176	1.11304332411518E-25
OCPFDLNE_02884	50S ribosomal protein L2	0.663619686032944	0.007092836001752			OCPFDLNE_02324	Methylphosphotriester-DNA--protein-cysteine S-methyltransferase	-1.37370111228617	0.005350372465667
OCPFDLNE_01192	Adenosylcobinamide-GDP ribazoletransferase	2.7146664713848	0.00716690947658			OCPFDLNE_02328	Glyoxalase I/lactoylglutathione lyase	-0.863616392957063	0.001776273987864
OCPFDLNE_01824	hypothetical protein	1.81841279760569	0.007618152944496			OCPFDLNE_02336	Putative HTH-type transcriptional regulator YxbF	-3.46424953085934	8.92578186182141E-14
OCPFDLNE_01954	Cold-shock protein, molecular chaperone, RNA-helicase co-factor CspD	0.900612834217124	0.008103285229635			OCPFDLNE_02337	hypothetical protein	-2.48256018498814	9.14516066875199E-14
OCPFDLNE_00586	Transcriptional coactivator p15 (Pc4)	0.684437289823823	0.008453830488667			OCPFDLNE_02348	Oligoendopeptidase F	-1.62782387713451	2.15700918554256E-10
OCPFDLNE_00286	Class 1 internalin InlE	4.82219208056335	0.008553432378223			OCPFDLNE_02350	Adapter protein MecA	-0.981021822772093	3.9643000046422E-06
OCPFDLNE_02677	Major cardiolipin synthase ClsA	0.72732706536351	0.008607594748807			OCPFDLNE_02356	Putative pheromone ABC transporter (Binding protein)	-1.02319157346958	2.26220594027369E-07
OCPFDLNE_03044	ADP ribosyl glycohydrolase	2.26833001033998	0.00900905165292			OCPFDLNE_02359	Organic hydroperoxide resistance protein OhrA	-0.649443435121845	0.023401768811994
OCPFDLNE_01153	hypothetical protein	0.970834085309119	0.009391271204764			OCPFDLNE_02370	hypothetical protein	-1.8887903104576	2.27793754798396E-07
OCPFDLNE_02233	hypothetical protein	0.731232120027683	0.009876240254262			OCPFDLNE_02401	Acetoin transport repressor	-1.19561669658764	0.000660446765944
OCPFDLNE_02799	hypothetical protein	0.830272195684601	0.009960161995065			OCPFDLNE_02409	Inorganic phosphate transporter	-0.672582435858323	0.013083766867656
OCPFDLNE_02863	30S ribosomal protein S13	0.779859912776595	0.01020144161612			OCPFDLNE_02416	Intracellular proteinase	-0.770067705373174	0.006766943503482
OCPFDLNE_01915	Uracil-xanthine permease	2.04346499898906	0.010254813268287			OCPFDLNE_02418	Cellobiose-specific phosphotransferase enzyme IIA component	-1.82602234260082	8.79473542636754E-06
OCPFDLNE_01421	Dihydrolipoamide acetyltransferase component of pyruvate dehydrogenase complex	0.688620551167592	0.010669912277532			OCPFDLNE_02434	Aminopeptidase PepC	-1.17972881085668	5.54993891576555E-05
OCPFDLNE_01333	DNA topoisomerase IV subunit B	0.86080612245286	0.011285636369529			OCPFDLNE_02435	DUF523 domain-containing protein	-1.42986202319599	0.000501690589888
OCPFDLNE_01252	Cobyric acid synthase CobQ	0.685947194851128	0.011836848497462			OCPFDLNE_02438	rRNA pseudouridine synthase	-1.90064954540086	0.000312220169838
OCPFDLNE_02871	50S ribosomal protein L18	0.827507401653753	0.011982735222911			OCPFDLNE_02456	hypothetical protein	-1.12953208144502	0.024886236584371
OCPFDLNE_02926	Glyoxalase	0.88498633673822	0.012474371199364			OCPFDLNE_02480	Putative HTH-type transcriptional regulator YulB	-1.18993966598762	0.001203899584773
OCPFDLNE_00425	DUF1149 domain-containing protein (Fragment)	1.61677785740002	0.013328133421404			OCPFDLNE_02481	Glucose-6-phosphate isomerase	-0.795445897134135	0.000310556362824
OCPFDLNE_00204	Listeriolysin positive regulatory factor A	0.632008330880358	0.01403012616474			OCPFDLNE_02485	Glutamine-transport transmembrane protein ABC transporter	-0.847376951912281	0.023552292441371
OCPFDLNE_03069	N-acyl-L-amino acid amidohydrolase	3.21542822283039	0.01403012616474			OCPFDLNE_02507	Disulfide oxidoreductase YuzD	-0.696175978773522	0.004610899649289
OCPFDLNE_00014	Cytochrome o ubiquinol oxidase subunit I	0.643880185578522	0.014286350947103			OCPFDLNE_02516	Probable membrane transporter protein	-1.38727476995886	0.01715572005683
OCPFDLNE_01497	Probable endonuclease 4	1.093851959439	0.014707004594706			OCPFDLNE_02518	DUF72 domain-containing protein	-0.889270127775804	0.019954218403629
OCPFDLNE_01302	PTS system trehalose-specific EIIBC component	0.768328614415397	0.01475779132643			OCPFDLNE_02522	Cysteine desulfurase	-0.803727398289015	0.005041861567006
OCPFDLNE_02880	50S ribosomal protein L16	0.755128329034517	0.015228872948997			OCPFDLNE_02523	Fe-S cluster assembly protein SufD	-1.13755512382959	2.44749640877541E-08
OCPFDLNE_03040	Oligo-beta-mannoside-specific phosphotransferase enzyme IIB component	2.6484931782236	0.01525065110299			OCPFDLNE_02524	SUF system FeS assembly ATPase	-0.755955631075604	0.002264871700309
OCPFDLNE_02077	PTS system mannose-specific EIIC component	1.85308536390755	0.015335358281523			OCPFDLNE_02526	hypothetical protein	-1.04596731273402	0.008103285229635
OCPFDLNE_02924	hypothetical protein	0.655654857879095	0.015335358281523			OCPFDLNE_02548	Amino acid ABC transporter ATP-binding protein	-3.6760077529332	4.61848190132172E-12
OCPFDLNE_02882	50S ribosomal protein L22	0.651507536547926	0.015705230191635			OCPFDLNE_02551	YdcF family protein (Fragment)	-3.77147457299964	0.049798767273171
OCPFDLNE_01789	Prophage P2a protein 6 endonuclease	1.2727804785806	0.015895796359492			OCPFDLNE_02557	Transcriptional regulator	-2.96301166496606	0.005764901561948
OCPFDLNE_02582	hypothetical protein	0.725676264110897	0.015895796359492			OCPFDLNE_02562	Carboxylesterase	-0.733443405534388	0.018692651580943
OCPFDLNE_01369	Transcription elongation factor NusA	0.665820235306782	0.016258530705217			OCPFDLNE_02563	hypothetical protein	-0.919086613304971	0.003320977100066
OCPFDLNE_02925	Predicted DNA-binding protein, MmcQ/YjbR family	0.851809637245495	0.016504178579887			OCPFDLNE_02565	Enolase	-1.13649662970743	6.97544730816927E-12
OCPFDLNE_01913	Dihydroorotase	1.68419764464962	0.016663181773418			OCPFDLNE_02566	2,3-bisphosphoglycerate-independent phosphoglycerate mutase	-0.75262964930545	4.55250664375669E-05
OCPFDLNE_02076	PTS system mannose-specific transporter subunit IID	2.54140435132101	0.017222577507142			OCPFDLNE_02567	Triose-phosphate isomerase	-0.766056894830667	7.40880973427045E-05
OCPFDLNE_00442	PRD/PTS system IIA 2 domain-containing regulatory protein	1.06042175820571	0.017597151653499			OCPFDLNE_02637	hypothetical protein	-1.10053826926487	0.016258530705217
OCPFDLNE_01860	Translation initiation factor IF-3	0.714982772530771	0.017597151653499			OCPFDLNE_02651	UDP-glucose 4-epimerase GalE	-1.46991515157061	0.000158496553896
OCPFDLNE_01910	Dihydroorotate dehydrogenase electron transfer subunit	4.18626626382506	0.018242709627751			OCPFDLNE_02658	Putative membrane protein YvlD	-2.17520774785597	4.46171257882784E-10
OCPFDLNE_00461	Capsule synthesis positive regulator AcpB	0.657425181692235	0.019211494416108			OCPFDLNE_02659	DNA-binding transcriptional activator PspC	-2.43503113556315	1.17167044413271E-12
OCPFDLNE_01145	dTDP-4-dehydrorhamnose 3,5-epimerase	0.754007696754532	0.019813619729576			OCPFDLNE_02660	DNA-binding transcriptional activator PspC	-2.12189467981682	1.07002820730098E-23
OCPFDLNE_03068	Quinolone resistance protein NorB	2.22528134187747	0.019813619729576			OCPFDLNE_02679	Putative cell wall-associated DL-endopeptidase peptidoglycan lytic protein P45	-0.71134200609401	0.001704373688112
OCPFDLNE_02883	30S ribosomal protein S19	0.625372741357502	0.019954218403629			OCPFDLNE_02680	Cell division protein FtsX	-1.38469279403414	3.07117709384316E-07
OCPFDLNE_01713	hypothetical protein	0.602395512086866	0.020187007942301			OCPFDLNE_02681	Cell division ABC transporter ATP-binding protein FtsE	-0.794094253689511	0.003575649219692
OCPFDLNE_01404	Acetyl-CoA carboxylase biotin carboxylase subunit	0.720528613788089	0.020227420860108			OCPFDLNE_02690	IMPACT family member YigZ	-2.03089876592776	0.01151133552374
OCPFDLNE_00016	Quinol oxidase polypeptide IV	1.45541628150679	0.021628333844064			OCPFDLNE_02692	Transcriptional regulator ywtF	-2.47222324849288	6.64512552165883E-16
OCPFDLNE_02886	50S ribosomal protein L4	0.791732052564611	0.021946274603812			OCPFDLNE_02705	ATP synthase gamma chain	-0.667924101490178	0.02803740728561
OCPFDLNE_01587	Glycerol uptake facilitator	0.648565763783574	0.022589278423185			OCPFDLNE_02706	ATP synthase subunit alpha	-0.609145614569157	0.046894691008071
OCPFDLNE_02358	Tryptophanyl-tRNA ligase	0.982483522115116	0.023642745400731			OCPFDLNE_02710	ATP synthase subunit a	-0.604078999356329	0.040096356529386
OCPFDLNE_02963	hypothetical protein	0.775356737295042	0.024852558244552			OCPFDLNE_02711	ATP synthase subunit I	-0.78044907083704	0.00146128363469
OCPFDLNE_00537	Glycosyltransferase	1.07298475723224	0.025669720723958			OCPFDLNE_02713	Uracil phosphoribosyltransferase	-1.40247409933628	0.000160713392658
OCPFDLNE_01906	hypothetical protein	0.679817850804915	0.025669720723958			OCPFDLNE_02714	Serine hydroxymethyltransferase	-1.40291377309982	5.58266549872783E-11
OCPFDLNE_02303	Phosphomannose isomerase	1.19780574804503	0.026009009911788			OCPFDLNE_02716	Threonylcarbamoyl-AMP synthase	-1.43039386751605	0.000942987514891
OCPFDLNE_01975	ATP-dependent helicase DinG	1.16384088670874	0.026067070473144			OCPFDLNE_02718	Peptide chain release factor 1	-0.822260019849282	0.048465495190287
OCPFDLNE_02505	hypothetical protein	0.686995739073844	0.026106803314564			OCPFDLNE_02731	Ketose-bisphosphate aldolase class-ii	-0.64855169212377	0.008553432378223
OCPFDLNE_02803	hypothetical protein	0.819057594956391	0.02617528673669			OCPFDLNE_02732	Lipid kinase	-1.20865232093506	6.61598889111251E-05
OCPFDLNE_01212	Probable propionate kinase	0.907150034964829	0.026262214361966			OCPFDLNE_02733	Autolysin, amidase	-0.833961187280439	2.23956942027994E-05
OCPFDLNE_02821	hypothetical protein	0.757676324306213	0.027370666283575			OCPFDLNE_02838	Iron-sulfur cluster carrier protein	-0.727920220532147	0.033451680088881
OCPFDLNE_02769	hypothetical protein	1.01965960826892	0.027398697054376			OCPFDLNE_02846	Cadmium-translocating P-type ATPase CadA	-0.908837830796322	0.024852558244552
OCPFDLNE_02770	Cro/C1-type-helix-turn-helix domain-containing protein	1.53840089015776	0.028139287196872			OCPFDLNE_02859	Winged helix DNA-binding domain-containing protein (Fragment)	-2.13933142620949	0.036483556322392
OCPFDLNE_00975	Phosphotransferase system lactose cellobiose-specific IIB subunit	1.78617197492495	0.028266941130124			OCPFDLNE_02894	NusG domain II-containing protein	-0.974957712275022	0.031442656804574
OCPFDLNE_01600	Valine--tRNA ligase	0.922786600171929	0.030433129896956			OCPFDLNE_02948	hypothetical protein	-2.08363538531485	3.34677537473444E-30
OCPFDLNE_00320	PTS sugar transporter subunit IIC	2.17906053630373	0.031967130954881			OCPFDLNE_02957	Putative multifunctional methylglyoxal reductase	-1.23125359576738	0.000666719803288
OCPFDLNE_02597	hypothetical protein	3.40093204295911	0.032137736447719			OCPFDLNE_02960	hypothetical protein	-0.836365473967721	0.025881142223933
OCPFDLNE_02313	Ribonucleotide reductase-associated flavodoxin	0.770395988529883	0.033508684093317			OCPFDLNE_02970	Secreted protein with 1 GW repeat	-0.755706147986628	1.05475814903095E-05
OCPFDLNE_00837	PTS system mannose-specific transporter subunit IIA	0.723696334575606	0.034254399102102			OCPFDLNE_02984	Leucine-rich protein	-1.12707911444613	0.021805093187983
OCPFDLNE_01823	23S rRNA (Uracil-5-)-methyltransferase RumA	1.26642354288751	0.034378415387059			OCPFDLNE_02988	RpiR family transcriptional regulator	-0.765865485548964	0.024700180282098
OCPFDLNE_01542	5'-methylthioadenosine/S-adenosylhomocysteine nucleosidase	0.961143779453593	0.035241130072362			OCPFDLNE_02996	Hemolysin C	-1.19548644577841	4.82974100930454E-07
OCPFDLNE_00631	hypothetical protein	1.0016659195354	0.036293659187561			OCPFDLNE_03000	Ligand-binding protein SH3	-1.17943446543395	0.002645379816106
OCPFDLNE_00854	GTP pyrophosphokinase YwaC	1.09132252530184	0.036483556322392			OCPFDLNE_03001	Transaldolase	-1.34513970707078	2.04880122138385E-09
OCPFDLNE_00266	50S ribosomal protein L11	0.653348760562169	0.037591473842537			OCPFDLNE_03013	Cocaine esterase	-1.28735594654342	0.0067792471746
OCPFDLNE_01707	Leucine--tRNA ligase	0.737676256860018	0.037591473842537			OCPFDLNE_03046	Beta-glucoside operon transcriptional antiterminator	-0.604694539192667	0.005527515111425
OCPFDLNE_00803	hypothetical protein	2.28001579981389	0.037629724520829			OCPFDLNE_03070	hypothetical protein	-1.06300339778231	0.006129677530022
OCPFDLNE_02511	UPF0053 protein yhdP	0.704881665394113	0.03789855103076			OCPFDLNE_03074	D-isomer specific 2-hydroxyacid dehydrogenase NAD-binding	-0.92260804725357	0.005369395555723
OCPFDLNE_02809	DNA replication protein DnaD	0.653330060604298	0.038479472789413			OCPFDLNE_03075	Phosphoserine aminotransferase	-2.10103505843858	8.79473542636754E-06
OCPFDLNE_02111	Cell division protein DivIB	1.04593851223077	0.038815023462919			OCPFDLNE_03080	Thioredoxin	-0.764478392090902	0.049871747743809
OCPFDLNE_02545	Beta-glucoside operon transcriptional antiterminator	0.950155924162125	0.038928385076811
OCPFDLNE_02217	hypothetical protein	0.871517197179399	0.040078897950198
OCPFDLNE_02143	hypothetical protein	1.03122477750479	0.040882754020425
OCPFDLNE_01445	Putative competence-damage inducible protein	1.18471480113199	0.041068843855009
OCPFDLNE_02493	Multiple resistance and pH homeostasis protein B	1.9984134908097	0.045083549666744
OCPFDLNE_01045	Transcriptional regulatory protein YpdB	0.995545778706573	0.0467318266607
OCPFDLNE_01661	tRNA (guanine-N(7)-)-methyltransferase	1.47299487283551	0.047073725338284
OCPFDLNE_01560	tRNA-specific 2-thiouridylase MnmA	0.969450542669272	0.047247397792961
OCPFDLNE_00444	PTS system fructose-specific transporter subunit IIB	2.54158114035169	0.047814514923783
OCPFDLNE_01603	Uroporphyrinogen-III synthetase	0.979699913384193	0.048465495190287
OCPFDLNE_02874	30S ribosomal protein S14 type Z	0.985020459713552	0.048465495190287
OCPFDLNE_01470	BilEB	0.776679297689465	0.048849901135205
OCPFDLNE_00424	Glyoxalase/bleomycin resistance/extradiol dioxygenase family protein	1.12862737783664	0.04935586692857

## Sheet: T8_24hours
Upregulated genes at T8(24 hours) 200 MPa treatment in L. monocytogenes RO15						Downregulated genes at T8(24 hours) 200 MPa treatment in L. monocytogenes RO15
Locus_tag	Product	log2FoldChange	padj			Locus_tag	Product	log2FoldChange	padj
OCPFDLNE_02280	Maltodextrin-binding protein	4.31998114385131	2.83166701990011E-94			OCPFDLNE_02565	Enolase	-2.17864741304396	6.75539530984771E-41
OCPFDLNE_00451	Internalin B	3.95490284186327	2.86928618912762E-75			OCPFDLNE_02370	hypothetical protein	-4.70404792886207	1.07558968328295E-37
OCPFDLNE_01790	Outer surface protein	3.16961548568422	1.3895870072795E-74			OCPFDLNE_00055	Accessory gene regulator protein D	-1.91540437810912	9.02822042271998E-33
OCPFDLNE_02939	PTS lactose transporter subunit IIC	3.21550906567837	7.93503400415797E-69			OCPFDLNE_00361	Transketolase	-2.14939812809751	1.85609097458751E-28
OCPFDLNE_02938	Cellobiose-specific phosphotransferase enzyme IIB component	3.88930779766331	1.65352252006783E-63			OCPFDLNE_02566	2,3-bisphosphoglycerate-independent phosphoglycerate mutase	-1.71816821862212	2.62556316174508E-27
OCPFDLNE_00921	DEAD-box ATP-dependent RNA helicase CshA	3.07712581798303	4.2727322692715E-50			OCPFDLNE_00054	Regulator	-1.83468911823428	6.04279256415889E-23
OCPFDLNE_01792	Oligo-beta-mannoside-specific phosphotransferase enzyme IIB component	3.2012635183407	1.26393391540753E-49			OCPFDLNE_02316	hypothetical protein	-4.4677811242313	1.41724083576364E-20
OCPFDLNE_02965	PTS sugar transporter subunit IIC	4.66561121863268	6.45007958569746E-42			OCPFDLNE_02043	Tellurite resistance protein TelA	-1.74964314299985	2.98220388627359E-19
OCPFDLNE_02940	Lichenan-specific phosphotransferase enzyme IIA component	3.23999156372075	4.52387445105044E-39			OCPFDLNE_02660	DNA-binding transcriptional activator PspC	-2.12329835639422	3.12540932177026E-19
OCPFDLNE_01791	Lichenan-specific phosphotransferase enzyme IIA component	3.47255738932809	1.75418289109229E-37			OCPFDLNE_02948	hypothetical protein	-1.59399365220085	6.27631624980933E-19
OCPFDLNE_02458	Glutamate gamma-aminobutyrate antiporter	1.97841603257216	7.01173418162282E-34			OCPFDLNE_00360	Bacteriocin immunity protein	-2.35209481339205	1.35324241052138E-18
OCPFDLNE_01130	Translational GTPase TypA	2.87671518045517	2.7125083661752E-29			OCPFDLNE_02360	Organic hydroperoxide resistance transcriptional regulator	-2.01359550110419	7.336108793136E-18
OCPFDLNE_00419	Mannosylglycerate hydrolase	2.73151335538949	6.4071407801762E-29			OCPFDLNE_02692	Transcriptional regulator ywtF	-3.14276518904623	1.24556861406541E-17
OCPFDLNE_02904	Ascorbate-specific phosphotransferase system enzyme IIC component	3.69207606427958	5.38095500927486E-26			OCPFDLNE_03001	Transaldolase	-1.42223893940867	2.90034976811243E-17
OCPFDLNE_02277	Maltodextrose utilization protein MalA	3.46277183052439	2.30235821074978E-25			OCPFDLNE_02507	Disulfide oxidoreductase YuzD	-1.57483308532274	5.78460127555085E-17
OCPFDLNE_00450	Truncated internalin A	1.91409978147739	2.35253180759754E-24			OCPFDLNE_02284	hypothetical protein	-2.88842211426889	1.48696508679523E-16
OCPFDLNE_00782	Glucosamine--fructose-6-phosphate aminotransferase	1.44261472173676	5.21285563947472E-24			OCPFDLNE_00612	hypothetical protein	-6.20329988188437	1.66539808820408E-16
OCPFDLNE_01586	Glycerol kinase	1.7231131573834	6.28791950089077E-23			OCPFDLNE_02567	Triose-phosphate isomerase	-1.31642146607198	2.45739760868383E-16
OCPFDLNE_02584	AP2 domain-containing protein (Fragment)	2.44703458556297	1.0649889260157E-21			OCPFDLNE_00885	Fructose-bisphosphatase class III	-1.58308868809683	7.05834830264797E-16
OCPFDLNE_02279	Maltodextrin transport system permease protein MalC	7.07892170398237	4.53708259732592E-19			OCPFDLNE_00610	Protease synthase and sporulation negative regulatory protein PAI 1	-2.09940501678342	1.07342867498549E-15
OCPFDLNE_02459	Glutamate decarboxylase beta	1.69217223867338	4.11895190547637E-18			OCPFDLNE_00853	hypothetical protein	-1.20835408849722	8.81579556444313E-14
OCPFDLNE_00835	Mannose-specific phosphotransferasesystem component IIC	1.95816365548278	1.07798006486393E-17			OCPFDLNE_01216	Probable transcriptional regulatory protein pdtaR	-1.94146701012627	1.03379582421878E-13
OCPFDLNE_02082	Acetolactate synthase large subunit	1.79999233575385	1.51970441391812E-17			OCPFDLNE_00935	LysM domain protein (LPXTG motif)	-1.74949649998203	8.12673931711286E-13
OCPFDLNE_02903	Phosphotriesterase	3.98913849151198	2.11940204508357E-17			OCPFDLNE_01264	HTH-type transcriptional regulator YodB	-1.6179037152391	1.00439731932084E-12
OCPFDLNE_01245	Uroporphyrinogen-III C-methyltransferase	3.81825254459417	7.32538724800167E-17			OCPFDLNE_02500	Putative membrane protein yuiD	-1.60580521619682	1.96837977608309E-12
OCPFDLNE_00418	PTS system fructose-specific transporter subunit IIC	3.67088006890798	1.53074052186381E-15			OCPFDLNE_02970	Secreted protein with 1 GW repeat	-1.10266310588505	3.13820940214344E-12
OCPFDLNE_00704	ESX secretion system protein YueB	1.83811705182731	3.20767085931966E-15			OCPFDLNE_00547	Serine-type D-Ala-D-Ala carboxypeptidase	-1.29680256155017	6.47045742597516E-12
OCPFDLNE_02278	Maltodextrin transport system permease protein mdxG	3.78891986853143	7.54279326883321E-15			OCPFDLNE_02269	Putative metabolite uptake ABC transporter, ATP-binding protein	-5.02541632988856	6.82165427514909E-12
OCPFDLNE_02905	Ascorbate-specific phosphotransferase system enzyme IIB component	3.20054397696796	9.12119431964331E-15			OCPFDLNE_00174	Glucose uptake protein GlcU	-1.77867953308484	7.48304816138748E-12
OCPFDLNE_00562	Proton-dependent oligopeptide transporter	2.22193852509393	3.72732702384124E-14			OCPFDLNE_00200	Septation protein spoVG	-1.35325183339062	8.30521133136219E-12
OCPFDLNE_01238	Cobalamin biosynthesis protein CbiD (Fragment)	2.96556844764962	4.85826808468444E-14			OCPFDLNE_01114	Peptide deformylase	-2.10310726449808	8.37080549697696E-12
OCPFDLNE_01197	Propanediol dehydratase large subunit PduC	2.13227857894036	1.71234055626092E-13			OCPFDLNE_02659	DNA-binding transcriptional activator PspC	-2.14460943814714	1.15759546177272E-11
[truncated: 333 more rows]

## Sheet: T9_48hours
Upregulated genes at T9(48 hours) 200 MPa treatment in L. monocytogenes RO15						Downregulated genes at T9(48 hours) 200 MPa treatment in L. monocytogenes RO15
[truncated: 385 more rows]
