# Supplementary material for: High-pressure processing-induced transcriptome response during recovery of Listeria monocytogenes
Source: BMC Genomics. 2021 Feb 12;22:117. doi: 10.1186/s12864-021-07407-6 (PMC7881616; doi:10.1186/s12864-021-07407-6)
Supplement: Supplementary file 20 — Additional file 20: Table S3. List of up- and downregulated genes after 200 MPa treatment in ScottA. [file 12864_2021_7407_MOESM20_ESM.ods]

## Sheet: T1_0min
Upregulated genes at T1(0 min) 200 MPa treatment in L. monocytogenes ScottA						Downregulated genes at T1(0 min) 200 MPa treatment in L. monocytogenes ScottA
Locus_tag	Product	log2FoldChange	padj			Locus_tag	Product	log2FoldChange	padj
LMOSA_18880	ATP-dependent Clp protease ATP-binding subunit ClpE	3.64080888635222	1.00326352162767E-65			LMOSA_26560	Glutamate synthase NADPH large chain	-2.48126383215741	3.1012517157813E-25
LMOSA_22160	Alpha-glycerophosphate oxidase	2.80874532264726	1.3198958612706E-65			LMOSA_14850	Invasion associated secreted endopeptidase	-1.79134429566677	9.9972497216334E-25
LMOSA_2540	Arsenate reductase [Listeria monocytogenes str. Scott A]	3.10649935502342	3.3276053641785E-63			LMOSA_27720	Manganese transport system ATP-binding protein MntB	-2.01329650192804	7.32554715374531E-24
LMOSA_14200	Universal stress protein UspA	2.77653083304587	6.79005942776549E-48			LMOSA_4520	PspC domain protein [Listeria monocytogenes str. Scott A]	-1.33831392578017	1.57571801146214E-17
LMOSA_15500	hypothetical protein	2.80111392881161	1.38604966351864E-41			LMOSA_28900	Tellurite resistance protein TelA	-1.52590809437899	4.23801513573751E-16
LMOSA_1950	ATP-dependent chaperone ClpB	2.7424059940605	6.07847300187703E-41			LMOSA_1140	Maltodextrin-binding protein (Fragment)	-2.00352854111861	3.88506223028359E-14
LMOSA_25020	Universal stress protein	2.52228678791153	1.82560600146179E-40			LMOSA_6580	Flagellum-specific peptidoglycan hydrolase FlgJ	-1.80657588446431	1.45625216064944E-13
LMOSA_6400	Universal stress protein UspA	2.29450204268104	2.59925291842493E-40			LMOSA_23450	Divalent metal cation transporter MntH	-1.30369809150442	9.80511924834596E-12
LMOSA_21820	hypothetical protein	2.90752726112828	3.60043999351303E-37			LMOSA_20390	Fis family transcriptional regulator	-1.68592152895135	6.50111744409574E-11
LMOSA_7950	hypothetical protein	3.75105792402835	8.22156103121012E-36			LMOSA_27710	Manganese ABC transporter inner membrane permease protein SitD	-1.28233986217869	8.85937004565801E-11
LMOSA_29210	Acetolactate synthase large subunit	2.90515446250591	4.7243093376709E-35			LMOSA_20380	NADPH-dependent butanol dehydrogenase Adh	-2.65058374418256	1.6406367474741E-10
LMOSA_29070	Alpha-acetolactate decarboxylase	2.30616804124928	6.48714395358781E-34			LMOSA_20460	Aldehyde-alcohol dehydrogenase AdhE	-2.56821365394582	5.75016153744086E-10
LMOSA_6410	Ribose 5-phosphate isomerase B/allose 6-phosphate isomerase	2.45636943328948	3.73030584635858E-33			LMOSA_18680	Putative acetyl esterase YjcH	-2.01452006155511	7.49072276829152E-10
LMOSA_11680	Succinyl-diaminopimelate desuccinylase	1.930504903541	7.35792118715935E-33			LMOSA_27580	Carbamoyl-phosphate synthase large subunit	-1.75355086779082	8.44402681922658E-10
LMOSA_10950	Listeriolysin O [Listeria monocytogenes str. Scott A]	2.22557746345975	1.96817761113829E-31			LMOSA_1020	Putative metabolite uptake ABC transporter, ATP-binding protein	-2.16872098367238	8.68478322503926E-10
LMOSA_23750	RNA polymerase sigma factor SigA	2.05586996605221	2.54528506610272E-29			LMOSA_11100	Cell division protein DIVIC	-1.83070198929087	8.71060531790683E-10
LMOSA_18430	hypothetical protein	3.7436585234223	4.29491792458927E-29			LMOSA_19140	Two-component response regulator (YvqE) responding to cell wall stress	-1.76660429804746	9.80822140440923E-10
LMOSA_5400	hypothetical protein	3.24172295157159	4.29491792458927E-29			LMOSA_17800	Positive regulator of sigma-B activity	-1.61120335549824	1.27263610455874E-09
LMOSA_24610	Glycerol uptake facilitator	2.14188155731462	1.84736669613382E-28			LMOSA_19130	Sensor histidine kinase	-1.31925062156011	5.67801962195248E-09
LMOSA_1940	2,3-bisphosphoglycerate-dependent phosphoglycerate mutase	2.18467022668757	2.16069171328671E-28			LMOSA_2650	Acetoin transport repressor	-2.66023704108169	2.14775885091578E-08
LMOSA_18460	N-acetylglucosamine-6-phosphate deacetylase	2.09643135429467	2.63094660569957E-26			LMOSA_3800	SUF system FeS assembly ATPase	-1.27515104451161	2.18940110360243E-08
LMOSA_20200	Propanediol dehydratase large subunit PduC	2.27562425943335	1.06286481026368E-25			LMOSA_17790	mRNA interferase MazF	-2.16630059066976	2.48759676433061E-08
LMOSA_550	60 kDa chaperonin	2.29213143002267	6.03041368200791E-24			LMOSA_22690	Aminomethyltransferase	-1.16845678135797	2.66707805021517E-08
LMOSA_4260	Transcriptional regulator CggR	2.1952341975553	7.32554715374531E-24			LMOSA_20420	Ethanolamine ammonia-lyase heavy chain EutB	-2.09958256875688	3.16527346418707E-08
LMOSA_2020	Antibiotic biosynthesis monooxygenase	2.59640306394957	5.23168311224751E-22			LMOSA_29350	Cell division initiation protein DivIVA	-1.46164418374801	3.26928837658447E-08
LMOSA_4770	Ribosome hibernation promoting factor	1.8732332880167	7.93676627619537E-22			LMOSA_27740	Carboxy-terminal processing proteinase	-2.09363293023069	1.66459487940723E-07
LMOSA_20250	Putative carboxysome shell protein	2.21928018132276	7.21100649180154E-21			LMOSA_20400	Ethanolamine two-component sensor kinase	-1.23203489270376	1.84210794918541E-07
LMOSA_20340	Glycerol uptake facilitator	2.92586687101749	2.07079705281244E-20			LMOSA_4730	Cell division ABC transporter ATP-binding protein FtsE	-1.55153158944586	2.47913018401162E-07
LMOSA_26170	Putative CDP-abequose synthase	1.76960830271045	1.41721962767582E-19			LMOSA_290	Ribosomal RNA small subunit methyltransferase H	-1.63529483753551	3.94968773548799E-07
LMOSA_20330	Propionaldehyde reductase	2.37898868883075	2.82678978597716E-19			LMOSA_19640	hypothetical protein	-1.45652874451586	4.1860325056856E-07
LMOSA_19560	Secreted protein [Listeria monocytogenes str. Scott A]	1.53752088161125	3.3299806097352E-19			LMOSA_18180	Glycerol phosphate lipoteichoic acid synthase	-0.984659437155747	4.26058782794708E-07
LMOSA_20230	Diol dehydratase-reactivating factor alpha subunit	1.89182226869744	8.98067419545782E-19			LMOSA_210	Cell division protein FtsA	-1.48021108696382	5.73872177645897E-07
LMOSA_20860	HTH-type transcriptional regulator YodB	1.99310038712017	1.09230687216644E-18			LMOSA_27900	Pyruvate phosphate dikinase	-0.935240256411262	1.16464954853936E-06
LMOSA_20280	Ethanolamine utilization protein eutJ	2.23244026900114	1.29192537261558E-18			LMOSA_18640	D-alanine--D-alanyl carrier protein ligase	-0.888816593296917	1.94219185360499E-06
LMOSA_2810	Ribulose-phosphate 3-epimerase domain protein [Listeria monocytogenes str. Scott A]	2.94836066374403	2.1046228545103E-18			LMOSA_28600	Small subunit ribosomal protein S1	-0.945435371844831	2.0332531454419E-06
LMOSA_20260	Propanediol utilization microcompartment protein PduA	2.25520937498418	9.23706455306012E-18			LMOSA_18450	hypothetical protein	-0.89177802245018	2.36488363598135E-06
LMOSA_16620	hypothetical protein	2.58107608451402	1.42581547377815E-17			LMOSA_15400	hypothetical protein	-1.00880414595749	3.18331991659574E-06
LMOSA_2800	Intracellular proteinase	1.4661292260896	1.77373281458498E-17			LMOSA_28440	TPR repeat-containing protein ypiA	-1.46845105240474	5.0765690103596E-06
LMOSA_1891	Organic hydroperoxide resistance transcriptional regulator	1.86822672373909	1.94469928236924E-17			LMOSA_26480	Enzyme involved in biofilm formation	-0.940936337967431	6.26322272400829E-06
LMOSA_4340	ATP-dependent Clp endopeptidase proteolytic subunit ClpP	1.91437779938969	2.44539649072376E-17			LMOSA_22980	6-phosphogluconate dehydrogenase, decarboxylating	-0.934721498393884	7.18995250099093E-06
LMOSA_20220	Propanediol dehydratase small subunit PduE	2.59289208761733	3.7701257588803E-17			LMOSA_23490	Osmoprotectant ABC transporter ATP-binding protein OpuCA	-0.935533897618826	8.23188088645755E-06
LMOSA_24480	YrvD	2.29825574764166	5.9793396036825E-17			LMOSA_1030	ABC transporter permease	-1.07982200943241	8.97848207311417E-06
LMOSA_1810	Transcriptional regulator Spx	1.42502436023443	1.09667042981618E-16			LMOSA_27550	Orotidine 5'-phosphate decarboxylase	-1.74960063831428	1.46143702448035E-05
LMOSA_6500	Cellobiose-specific phosphotransferase enzyme IIB component	2.26917408063834	1.63843658874164E-16			LMOSA_12530	hypothetical protein	-1.22404905130145	1.62136636124792E-05
LMOSA_14020	DUF896 domain-containing protein	5.8985880208978	2.16027929476807E-16			LMOSA_4530	hypothetical protein	-0.706918716717574	2.65290493763922E-05
LMOSA_1210	Cyclic nucleotide-binding domain protein	2.38645887306059	7.89863099534819E-16			LMOSA_18610	D-alanine esterification of lipoteichoic acid and wall teichoic acid	-0.770436130274358	2.78748081442033E-05
LMOSA_7280	O-acetyl-ADP-ribose deacetylase	2.88529332037092	1.26909570803622E-15			LMOSA_3260	Glucose-6-phosphate isomerase	-0.931384947523426	3.14059958998693E-05
LMOSA_1890	Organic hydroperoxide resistance protein OhrA	2.40884741072073	1.31657306790677E-15			LMOSA_4840	YvhJ protein (Fragment)	-1.50357052152984	3.51685432883463E-05
LMOSA_23950	Chaperone protein DnaK	1.70562288390948	2.34029964487633E-15			LMOSA_27560	Dihydroorotate dehydrogenase	-1.57292328777292	3.78684526386387E-05
LMOSA_7590	Transcriptional regulator	1.47468366530479	2.34029964487633E-15			LMOSA_28150	Multimodular transpeptidase-transglycosylase	-0.950338443808148	3.81246819442556E-05
LMOSA_20320	CoA-dependent propionaldehyde dehydrogenase	1.97168132454161	2.68837944360753E-15			LMOSA_25620	Aconitate hydratase AcnA	-0.799996852817835	4.89413803546005E-05
LMOSA_18850	hypothetical protein	1.4390044928014	7.80006735728838E-15			LMOSA_12510	PTS-dependent dihydroxyacetone kinase, dihydroxyacetone-binding subunit DhaK	-0.866102209881511	6.02567489242725E-05
LMOSA_20310	ATP/cobalamin adenosyltransferase	1.84079774865939	1.48488392644309E-14			LMOSA_4510	DNA-binding transcriptional activator PspC	-0.972781910287328	6.53267562762979E-05
LMOSA_22620	hypothetical protein	1.67872580679544	2.71651377400251E-14			LMOSA_7120	ATP-binding cassette subfamily B protein AbcA/BmrA	-1.46433871578667	7.35518453251186E-05
LMOSA_20210	Propanediol dehydratase medium subunit PduD	2.12810067554848	3.07009171116694E-14			LMOSA_24430	Sporulation-specific N-acetylmuramoyl-L-alanine amidase	-0.979100001843488	9.53121976602314E-05
LMOSA_23960	Nucleotide exchange factor GrpE	2.25011407756204	7.17546981324104E-14			LMOSA_14620	6-phosphogluconolactonase	-0.85616819166084	0.000103881316452
LMOSA_3990	Glutamate decarboxylase gamma	1.33552721925432	8.28520898441531E-14			LMOSA_14640	Nadp-specific glutamate dehydrogenase	-1.82154614102568	0.000103881316452
LMOSA_7430	Beta-glucoside operon transcriptional antiterminator	1.79739966449134	8.4174492685577E-14			LMOSA_19340	Molybdopterin molybdenumtransferase MoeA	-1.38688165987989	0.000128408163434
LMOSA_1640	Cyclopentanol dehydrogenase	1.53957178574724	1.22927462027405E-13			LMOSA_16310	Glucosamine--fructose-6-phosphate aminotransferase (Isomerizing)	-0.744775413949523	0.00013054030947
LMOSA_20670	Porphyrin biosynthesis protein includes: uroporphyrinogen-III methyltransferase and uroporphyrinogen-III synthase]	3.0112341936704	1.4982432107342E-13			LMOSA_13330	Wall-associated protein (Fragment)	-0.983049988316031	0.000131294053929
LMOSA_20550	Transcriptional regulator	2.03889624777658	1.63043402814535E-13			LMOSA_20410	Reactivating factor of Adenosylcobalamin-dependent ethanolamine ammonia lyase	-1.38043923475751	0.000134687054995
LMOSA_2660	Methylated-DNA--protein-cysteine S-methyltransferase	1.5557305703653	3.55120536192275E-13			LMOSA_18350	Late competence protein ComEC	-1.31322603826196	0.000205806233966
LMOSA_22550	Small ribosomal subunit biogenesis GTPase RsgA	1.34091966238158	1.36152819705233E-12			LMOSA_22590	Rhomboid family intramembrane serine protease	-1.37479458192137	0.000219646487845
LMOSA_10320	4Fe-4S mono-cluster protein YjdI	1.68817619358265	1.8854864025707E-12			LMOSA_2811	Cellobiose-specific phosphotransferase enzyme IIA component	-2.96049311233802	0.000241965810014
LMOSA_11170	hypothetical protein	3.60159680660223	2.99400663528588E-12			LMOSA_6060	NusG domain II-containing protein	-2.5320942562176	0.000255399353264
LMOSA_20600	Cobalamin biosynthesis protein CbiD (Fragment)	2.78877296475633	3.53395585006862E-12			LMOSA_10290	LPXTG-domain-containing protein cell wall anchor domain	-0.886640335916813	0.000261831580954
LMOSA_12880	hypothetical protein	1.56628648546851	4.24875713095745E-12			LMOSA_10860	Hemolysin D	-1.50699167747567	0.000280796065907
LMOSA_22850	Cold shock protein signature	1.78143212256349	1.04591303111577E-11			LMOSA_10880	ABC transporter permease	-1.57319409231593	0.000295267176325
LMOSA_25560	Bifunctional acetaldehyde-alcohol dehydrogenase	1.15748443660618	1.06975492948837E-11			LMOSA_3210	Glutamate gamma-aminobutyrate antiporter	-0.700550680155966	0.00030505686502
LMOSA_20240	Propanediol utilization diol dehydratase-reactivating factor small chain	2.2756417935503	1.17852687839946E-11			LMOSA_4720	Cell division protein FtsX	-1.35817708003251	0.000309147994743
LMOSA_1450	hypothetical protein	2.07594074066133	1.527066945779E-11			LMOSA_1130	Maltodextrin transport system permease protein mdxF	-2.61077246209759	0.00036600391811
LMOSA_15310	Pyrimidine utilization protein B	2.46068715540286	1.70335573381133E-11			LMOSA_8760	Cytochrome O ubiquinol oxidase	-1.73458192075105	0.000432252261208
LMOSA_16880	hypothetical protein	1.80115794491528	2.49102261584809E-11			LMOSA_24490	Multifunctional fusion protein	-0.868315074060875	0.000556133159782
LMOSA_15280	YkoS	1.75385651015362	2.511979943522E-11			LMOSA_3790	Iron-sulfur cluster assembly protein SufD	-0.802278347245491	0.000580519389186
LMOSA_20650	Precorrin methylase	2.67680873120112	3.01645311324127E-11			LMOSA_6020	UbiA prenyltransferase	-1.52090066049652	0.000585895612058
LMOSA_23970	Heat-inducible transcriptional repressor HrcA	2.15772630732344	4.19469093185725E-11			LMOSA_23590	Transpeptidase, penicillin binding protein	-0.852122031986775	0.000591966232773
LMOSA_20640	Cobalamin biosynthesis protein CbiG	2.69206200842003	4.67010135853347E-11			LMOSA_25400	D-alanine aminotransferase apoenzyme	-1.2126970006704	0.000619713182876
LMOSA_24600	Glycerol kinase	1.3302197106819	1.10596647909428E-10			LMOSA_19770	Nicotinate phosphoribosyltransferase	-1.21690384325549	0.000637536719067
LMOSA_9270	Anti-repressor protein	1.77057464285144	1.85922923047536E-10			LMOSA_18630	DltB protein for D-alanine esterification of lipoteichoic acid and wall teichoic acid	-0.785456918556852	0.000645468761607
LMOSA_9300	hypothetical protein	2.30225443067572	1.85922923047536E-10			LMOSA_26670	ABC transporter permease	-1.27624370540891	0.000664928527705
LMOSA_20070	Methyltransferase domain protein [Listeria monocytogenes str. Scott A]	1.91701804531998	1.99039320073732E-10			LMOSA_23070	Cell division protein FtsK	-0.926500738507743	0.000678222338417
LMOSA_19570	hypothetical protein	2.13123798673549	2.65724965293331E-10			LMOSA_27510	UPF0701 protein yloC	-1.40500886243293	0.000726464455526
LMOSA_10820	ABC transporter permease	3.00955102639829	3.04341272033319E-10			LMOSA_5730	DNA-directed RNA polymerase subunit alpha	-0.856889671131628	0.000731103164789
LMOSA_27140	hypothetical protein	1.36832679321586	3.04341272033319E-10			LMOSA_28710	Two-component system response regulator ResD	-0.83149071537965	0.000790831021319
LMOSA_23440	hypothetical protein	1.20327827468996	3.18264188456618E-10			LMOSA_6850	Cytochrome bd ubiquinol oxidase subunit I	-0.67728410820676	0.001031811398455
LMOSA_20270	Phosphate propanoyltransferase	1.81014119432975	3.28468569162821E-10			LMOSA_10310	Inosine-5'-monophosphate dehydrogenase	-1.50395181060874	0.001088552285464
LMOSA_24910	Exclusion suppressor FxsA	1.70343643460688	3.75791473653369E-10			LMOSA_5570	Iron-sulfur cluster carrier protein	-1.36921567104017	0.001253457501096
LMOSA_1660	hypothetical protein	1.83957730313176	5.75016153744086E-10			LMOSA_4910	Rod shape-determining protein MreB	-1.26556247061634	0.001414722779574
LMOSA_20560	ECF transporter S component	1.71843273539221	5.97175824483851E-10			LMOSA_15800	Motility genes transcriptional repressor MogR	-1.15422221875177	0.001506279335127
LMOSA_5390	Zinc-binding alcohol dehydrogenase family protein	1.30038401122076	8.19275522758709E-10			LMOSA_18690	Branched-chain-amino-acid aminotransferase	-1.14333530731982	0.001623263632072
LMOSA_560	10 kDa chaperonin	2.93262994132734	1.46692546772845E-09			LMOSA_25590	ABC-type sugar transport system, ATPase component	-0.791846531786726	0.001662886261972
LMOSA_16840	Polyisoprenoid-binding protein YceI	1.19403440600938	3.5760743803032E-09			LMOSA_920	Ferrous iron transport protein B	-0.874223186924195	0.001662886261972
LMOSA_1800	Adaptor protein MecA	1.30020820978655	4.4517253475506E-09			LMOSA_20810	Peptidoglycan hydrolases with endo-beta-N-acetylglucosaminidase	-1.56654662660549	0.001701746084574
LMOSA_9340	Single-stranded DNA-binding protein, ERF family	1.80618615112562	4.4517253475506E-09			LMOSA_23710	DEAD-box ATP-dependent RNA helicase CshB	-0.835753309650603	0.001749278334493
LMOSA_18330	Peroxide resistance protein Dpr	1.27841310517676	6.87971013269095E-09			LMOSA_23040	Isopentenyl-diphosphate delta-isomerase	-1.0725486083759	0.001758322976743
LMOSA_28050	30S ribosomal protein S14	1.65292396478389	1.07087980475203E-08			LMOSA_2990	Carbohydrate kinase	-1.1977539761234	0.001771370919009
LMOSA_20660	CbiJ protein [Listeria monocytogenes str. Scott A]	2.76234643486781	1.20769945123472E-08			LMOSA_5830	50S ribosomal protein L18	-0.877388761329062	0.001948247344933
LMOSA_9330	Bacteriophage resistance factor, PF05565 family	2.14186303939304	1.3137362785436E-08			LMOSA_23470	Glycine betaine/carnitine/choline/choline sulfate ABC transporter (Osmoprotectant-binding lipoprotein)	-0.699637883013195	0.00196327816633
LMOSA_9350	DNA replication protein DnaD	1.79331274263751	1.47421966849974E-08			LMOSA_18530	Protease HtpX homolog	-0.966692028229274	0.002006401500739
LMOSA_11780	GNAT family acetyltransferase	3.36446059638891	1.50500207086881E-08			LMOSA_20430	Ethanolamine ammonia-lyase subunit EutC	-1.70291235675852	0.002013733331514
LMOSA_20690	Sirohydrochlorin cobaltochelatase	3.34359565573199	1.5603222171711E-08			LMOSA_10870	Putative metabolite uptake ABC transporter, ATP-binding protein	-2.45894745314517	0.002176808445858
LMOSA_15050	Protease synthase and sporulation negative regulatory protein PAI 1	1.56640704325167	1.72008544842105E-08			LMOSA_12890	D-alanyl-D-alanine carboxypeptidase	-2.62578886033192	0.002331961696369
LMOSA_3620	Disulfide oxidoreductase YuzD	1.4498218549995	2.18940110360243E-08			LMOSA_7230	X-Pro dipeptidyl-peptidase	-1.18722729507817	0.002342466881084
LMOSA_21770	hypothetical protein	2.54846653866302	2.66475599824944E-08			LMOSA_21990	Type I DNA topoisomerase	-0.751120111809822	0.002346907132263
LMOSA_20190	Propanediol utilization microcompartment protein PduB	1.9075614966266	3.70308858886204E-08			LMOSA_17480	Thermostable monoacylglycerol lipase	-1.41447558718941	0.002364754072454
LMOSA_15570	hypothetical protein	3.23695316842116	3.87676732252132E-08			LMOSA_17810	Anti-sigma factor B antagonist RsbS	-1.09083989267995	0.002476327107613
LMOSA_18030	Bacterial transcription activator [Listeria monocytogenes str. Scott A]	1.30745215094945	4.71404335389255E-08			LMOSA_22490	YlxP	-0.934058518341483	0.002762554342616
LMOSA_20630	Cobalt-precorrin-4 methyltransferase	2.84851682426607	4.92377614994763E-08			LMOSA_1120	Maltodextrin transport system permease protein mdxG	-2.27872858791829	0.002786220439554
LMOSA_4210	Enolase	1.05954344379918	5.78662919083124E-08			LMOSA_2680	RNA pseudouridine synthase	-1.10273316626621	0.002857668651902
LMOSA_9760	N-acetylmuramoyl-L-alanine amidase domain lysin	1.6632607680923	5.82339951981393E-08			LMOSA_5330	hypothetical protein	-0.761278278160706	0.00291734899093
LMOSA_20730	Cobalt import ATP-binding protein CbiO	2.80249891331519	6.45175182561954E-08			LMOSA_17190	Fructose-bisphosphatase class III	-0.788904622499451	0.00307715172489
LMOSA_4610	Phosphate import ATP-binding protein PstB	2.21074505731615	7.30662683662335E-08			LMOSA_5430	Cof-type HAD-IIB family hydrolase	-1.55889229520765	0.003103811256267
LMOSA_27100	50S ribosomal protein L19	1.53242155406761	8.79427074417274E-08			LMOSA_23480	Osmotically activated L-carnitine/choline ABCtransporter permease protein OpuCB	-0.904565059830501	0.003299074011749
LMOSA_17600	Predicted metal-dependent hydrolase of the TIM-barrel fold	2.08012879680911	9.25752801169439E-08			LMOSA_200	Cell division protein FtsZ	-0.799471842576498	0.003631883939466
LMOSA_9280	DNA-binding domain-containing protein	1.5211302495527	9.28974109662553E-08			LMOSA_14910	Deoxyribodipyrimidine photo-lyase type I	-2.40113547264716	0.003728934797407
LMOSA_13480	Internalin B [Listeria monocytogenes str. Scott A]	0.961611013112441	9.44365705195382E-08			LMOSA_18420	hypothetical protein	-2.22366886329625	0.004133305788211
LMOSA_4250	Type I glyceraldehyde-3-phosphate dehydrogenase	0.941339966987098	9.54866952615022E-08			LMOSA_19120	Lia operon protein LiaF	-1.08923927103331	0.004176597785485
LMOSA_20570	Cobyrinate a,c-diamide synthase	2.42428388598739	1.02734032716734E-07			LMOSA_11120	Bifunctional tRNA lysidine(34) synthetase TilS/hypoxanthine phosphoribosyltransferase	-1.01060778834157	0.004226436004458
LMOSA_5140	50S ribosomal protein L31 type B	1.18567095217537	1.44093189479182E-07			LMOSA_5790	Preprotein translocase subunit SecY	-0.63516959062887	0.004332527887725
LMOSA_10940	Phosphatidyl-inositol-specific phospholipase C	0.945575607608336	1.52196578616879E-07			LMOSA_20530	Ethanolamine utilization protein EutH	-2.20229035720264	0.004481325930762
LMOSA_4200	hypothetical protein	5.47142745209449	1.75819267635618E-07			LMOSA_12520	hypothetical protein	-1.0581464688418	0.004884344285459
LMOSA_20720	Energy-coupling factor ABC transporter transmembrane protein	3.27157524501539	1.86500743256569E-07			LMOSA_2640	ABC transporter ATP-binding protein YtrB	-1.15270544512054	0.005094262949222
LMOSA_11040	50S ribosomal protein L25 [Listeria monocytogenes str. Scott A]	1.02638613248819	2.27236968226645E-07			LMOSA_5880	50S ribosomal protein L24	-0.809138222419341	0.005272408895415
LMOSA_19470	Dihydrolipoyl dehydrogenase	0.948535135685744	2.65821258335431E-07			LMOSA_15040	Cell surface protein	-0.667852827390463	0.00532211073994
LMOSA_23910	30S ribosomal protein S21	1.27109323366007	3.36990758570522E-07			LMOSA_18520	Listeria epitope LemA	-0.947172028919706	0.005342010350332
LMOSA_9630	Major tail shaft protein [Listeria monocytogenes str. Scott A]	1.48468495451564	3.85866593906841E-07			LMOSA_10800	Ribonuclease M5	-1.93237783785329	0.00539273943365
LMOSA_25220	General stress protein	1.30038514921246	4.42234696716759E-07			LMOSA_17750	Protoporphyrinogen oxidase	-2.1736430698926	0.005610391372982
LMOSA_15300	hypothetical protein	2.49861176707024	4.73803965141716E-07			LMOSA_2970	Aminopeptidase PepC	-0.69312215839686	0.006000443548175
LMOSA_28060	Chitinase D	2.17023789074332	4.84540099320313E-07			LMOSA_11320	Putative PIN and TRAM-domain containing protein YacL	-0.771528309252548	0.006042725509101
LMOSA_15020	Transcriptional regulator	1.60531391827234	5.07403667272167E-07			LMOSA_6820	ABC membrane transporter (ATP-binding protein) required for cytochrome bd function	-0.677718333524056	0.006424126920893
LMOSA_20350	Probable propionate kinase	1.6717382298636	8.15776681927898E-07			LMOSA_16730	Amino-acid permease AapA	-0.914973301916362	0.006608554132129
LMOSA_6640	Phosphoenolpyruvate-dihydroxyacetonephosphotransferase, subunit DhaM, DHA-specific IIA component	1.33888755102449	8.15776681927898E-07			LMOSA_7380	Permease	-1.59389042882598	0.007224859603504
LMOSA_9240	hypothetical protein	2.57767385274985	8.7789158401119E-07			LMOSA_17740	Bacterial membrane flanked domain superfamily	-1.37628903781441	0.007393997982545
LMOSA_5380	Dihydrofolate reductase	1.25957954197669	1.12858264451745E-06			LMOSA_24120	Shikimate dehydrogenase	-1.3820975622935	0.007444780237723
LMOSA_20290	Propanediol utilization protein PduM	2.01802723858358	1.28101080255791E-06			LMOSA_7920	Phosphoserine aminotransferase	-1.17221282753677	0.00771013488056
LMOSA_15260	N-acetyltransferase	1.13115680320913	1.43300640180906E-06			LMOSA_12600	Oxidoreductase, YhhX	-1.21826635763735	0.007729537966079
LMOSA_27530	Predicted short chain dehydrogenases(Associated with short-chain alcohol dehydrogenases)	1.37086232961655	1.45805096100527E-06			LMOSA_20450	Carbon dioxide-concentrating mechanism protein CcmK	-1.5248314609098	0.007846211636832
LMOSA_18480	Transcriptional regulator	1.18507495569587	1.63269746119017E-06			LMOSA_17140	Putative multifunctional methylglyoxal reductase	-0.77493557364765	0.007995662469671
LMOSA_5700	Acetamidase/formamidase protein [Listeria monocytogenes str. Scott A]	1.01700236769529	1.64368757045486E-06			LMOSA_14140	Ribose-phosphate pyrophosphokinase	-0.890804824527034	0.008385434264509
LMOSA_160	RNA-binding protein S4	1.17914225641127	2.04567199568321E-06			LMOSA_21940	Signal peptidase I	-1.25006719034148	0.008548609289399
LMOSA_16330	hypothetical protein	1.3598108557188	2.14859627637761E-06			LMOSA_23080	Pyrroline-5-carboxylate reductase	-2.48570744610062	0.008803247451207
LMOSA_23940	Molecular chaperone DnaJ	1.54520422745185	2.28532012819044E-06			LMOSA_14500	Predicted homoserine dehydrogenase, contains C-terminal SAF domain	-2.2460502720605	0.009125757764259
LMOSA_9290	Phage protein [Listeria monocytogenes str. Scott A]	2.01462459217503	2.59778695406291E-06			LMOSA_6030	FAD:protein FMN transferase	-1.13433028602187	0.009280040821622
LMOSA_28850	TetR family transcriptional regulator	2.69280057739564	2.77473073677468E-06			LMOSA_1570	Glyoxalase I/lactoylglutathione lyase	-1.10216228174535	0.009725335460003
LMOSA_9570	Phage minor structural protein GP20	1.41871443247874	2.90991491448066E-06			LMOSA_27600	Dihydroorotase	-1.04157591182295	0.009725335460003
LMOSA_16610	Diacylglycerol kinase catalytic subunit	1.11765023112276	2.99462978408558E-06			LMOSA_6830	ABC transporter required for expression of cytochrome BD	-0.658516838079314	0.009815452920811
LMOSA_29310	Cold shock protein CspD	1.91288374452857	3.01576256014054E-06			LMOSA_5320	hypothetical protein	-0.970838688509243	0.010002276347353
LMOSA_7960	Nitroreductase	2.47708285459414	3.2460436080081E-06			LMOSA_10690	Methionine--tRNA ligase	-1.11616835306966	0.010114220336286
LMOSA_27120	NAD(P)H dehydrogenase [quinone] 1	3.13978658563113	3.49931744828934E-06			LMOSA_740	Multidrug efflux MATE transporter FepA	-2.20981338014082	0.010119153464327
LMOSA_20300	Carbon dioxide concentrating mechanism protein CcmL	2.27661662926308	3.58224193777465E-06			LMOSA_4350	APA family basic amino acid/polyamine antiporter	-1.73493288245099	0.010463936579682
LMOSA_5360	Membrane protein, putative	1.16633431507101	4.10736351690599E-06			LMOSA_24210	Endolytic murein transglycosylase	-1.14627243386731	0.010680724294624
LMOSA_8840	Accessory transcriptional regulator protein A	1.03330046626203	4.62782555134475E-06			LMOSA_23700	Probable endonuclease 4	-0.846780472740216	0.010813903510305
LMOSA_3320	Oligo-beta-mannoside-specific phosphotransferase enzyme IIB component	0.99231598998929	4.63446665832459E-06			LMOSA_19650	Teichoic acid biosynthesis protein (Fragment)	-0.740251985656483	0.010915397097458
LMOSA_10330	Predicted acyltransferase with acyl-CoA N-acyltransferase domain	1.97850868041974	4.82142465947795E-06			LMOSA_29330	Diaminopimelate epimerase	-1.33572408080579	0.011133735431805
LMOSA_14820	Transcriptional coactivator p15 (Pc4)	1.35853368396453	5.0765690103596E-06			LMOSA_2840	Phospholipase/Carboxylesterase	-0.920060631872105	0.011213070210063
LMOSA_1990	hypothetical protein	2.37717774937746	5.26429297141212E-06			LMOSA_27540	Orotate phosphoribosyltransferase	-1.46214574626834	0.011525908749014
LMOSA_25780	30S ribosomal protein S2	1.12194307546503	5.67247962215137E-06			LMOSA_19590	Pyruvate carboxylase	-0.62647013025766	0.011765894230391
LMOSA_20610	Synthesis of vitamin b12 adenosyl cobalamide	2.97804782287451	7.70622696034474E-06			LMOSA_22390	Phosphatidate cytidylyltransferase	-1.74794574293812	0.011883789730103
LMOSA_20620	Precorrin-8W decarboxylase CbiT	2.87539457910432	8.03245508031555E-06			LMOSA_13580	Integral membrane protein (Fragment)	-3.46251909220221	0.012288687364607
LMOSA_19460	Dihydrolipoyllysine-residue acetyltransferase component of pyruvate dehydrogenase complex	0.81920191576406	9.36523493266353E-06			LMOSA_22480	Translation initiation factor IF-2	-0.690609232403655	0.012443662870128
LMOSA_20990	Thioredoxin	1.38810564752207	9.8926958254668E-06			LMOSA_11820	Maltodextrin import ABC transporter ATP-binding protein MsmX	-0.815288475812863	0.012502973457199
LMOSA_19510	Bifunctional disulfide isomerase/thiol-disulfide oxidase	0.965769401196543	1.05045342654372E-05			LMOSA_26680	Putative metabolite uptake ABC transporter, ATP-binding protein	-0.919794322624837	0.012538170925943
LMOSA_20060	ATP-dependent Clp protease proteolytic subunit	1.50282652215971	1.16162070276761E-05			LMOSA_5050	Serine hydroxymethyltransferase	-0.746033502711494	0.013757304914134
LMOSA_14630	Magnesium and cobalt transport protein CorA	2.26682869230227	1.17491963803826E-05			LMOSA_660	hypothetical protein	-1.47889714127405	0.0141798810513
LMOSA_19480	hypothetical protein	1.40482230930917	1.25993930002921E-05			LMOSA_26180	Phosphatidylglycerol lysyltransferase	-0.627930544306859	0.01433774698591
LMOSA_20700	Cobalt ECF transporter S component CbiM	2.58960498548181	1.49792230366674E-05			LMOSA_7580	Partition protein, ParA homolog	-0.870908864717809	0.014949506905588
LMOSA_20680	Sirohydrochlorin cobaltochelatase CbiK	2.48152590064456	1.60024207082795E-05			LMOSA_14260	Diacetylchitobiose-6-phosphate hydrolase	-0.771596355398899	0.014958046164222
LMOSA_20740	Cobyric acid synthase CobQ	1.20823133863528	1.74596583390014E-05			LMOSA_21930	Signal peptidase I	-1.03541126388268	0.015217290129388
LMOSA_9590	Head-tail connector protein	1.35187002623684	1.75289079145761E-05			LMOSA_25720	Putative drug efflux ABC transporter, ATP-binding and permease protein	-2.16500866322623	0.015217290129388
LMOSA_180	Cell division protein SepF	0.979247469338303	2.1238479655875E-05			LMOSA_10810	Ribosomal RNA small subunit methyltransferase A	-1.17085598690181	0.015760376876976
LMOSA_11180	Dihydropteroate synthase	2.81918231158554	2.18726632078923E-05			LMOSA_23220	Metallophosphoesterase	-1.18619064315675	0.015977539163424
LMOSA_18930	PTS HPr component phosphorylation site	1.02720429533786	2.52709253035564E-05			LMOSA_22240	Arsenical efflux pump membrane protein ArsB	-1.95527103952222	0.016678123300189
LMOSA_27130	Hydroxyacylglutathione hydrolase	2.25828464114677	2.67366017196827E-05			LMOSA_5210	Ketose-bisphosphate aldolase class-ii	-0.619826461570329	0.0169637408939
LMOSA_9370	Modification methylase ScrFIB	1.70203247320122	2.67366017196827E-05			LMOSA_4500	Putative membrane protein YvlD	-0.759856135534922	0.017199861673177
LMOSA_1410	Thiol reductase thioredoxin	1.56960743622298	3.18008887732644E-05			LMOSA_25450	Putative transporters	-1.24051549309176	0.018827337582807
LMOSA_3540	Putative membrane protein yuiD	0.949363595085631	3.39857222566688E-05			LMOSA_14600	Phosphoglycerate mutase	-0.771188802853592	0.019006370817434
LMOSA_19490	Lactate/malate dehydrogenase, alpha/beta protein	0.856616241985846	3.42171412481654E-05			LMOSA_20980	Endonuclease MutS2	-0.627167733297207	0.019006370817434
LMOSA_1630	DeoR faimly transcriptional regulator	1.8439109432675	3.47584472576715E-05			LMOSA_21050	Ribonuclease PH	-1.39135311138791	0.019205520714778
LMOSA_2910	YhzC protein [Listeria monocytogenes str. Scott A]	1.4957070869088	3.77709839870269E-05			LMOSA_23580	Aspartate-semialdehyde dehydrogenase	-0.842360887184861	0.019264954567641
LMOSA_7150	FMN-binding split barrel domain protein YdaG	1.15788069385421	4.04006193175236E-05			LMOSA_1110	Maltodextrose utilization protein MalA	-1.58501162673986	0.019619020472198
LMOSA_6170	Ascorbate-specific phosphotransferase enzyme IIA component	2.2790878435183	4.7080420683457E-05			LMOSA_760	Triacylglycerol lipase	-0.610807486638342	0.019712339177177
LMOSA_19400	Molybdenum cofactor biosynthesis protein MoaB	1.80666710911867	4.98735931119822E-05			LMOSA_13630	ATPase AAA	-1.43210461864491	0.020122134538252
LMOSA_25230	YtxG	0.824352231052272	5.21424206098152E-05			LMOSA_24530	S-adenosylmethionine:tRNA ribosyltransferase-isomerase	-1.38092026859967	0.020199512189713
LMOSA_3660	Low temperature requirement protein C	1.47616362341442	5.21424206098152E-05			LMOSA_27610	Aspartate carbamoyltransferase catalytic subunit	-0.910795609153612	0.020199512189713
LMOSA_7970	Thiol reductase thioredoxin	1.36701714922794	5.5345604131031E-05			LMOSA_15680	Phosphatase YwpJ	-0.771126777537498	0.020236242660191
LMOSA_9320	hypothetical protein	3.11580853769436	6.2799011075802E-05			LMOSA_9960	PTS system mannose-specific transporter subunit IIC	-1.17227858373908	0.020648655228475
LMOSA_530	hypothetical protein	1.85077592530546	6.50003452911006E-05			LMOSA_22010	Tyrosine recombinase XerC	-0.773989018598898	0.021054721130422
LMOSA_9700	Pectin lyase fold containing protein	1.23872691515237	7.50477779425611E-05			LMOSA_2730	Low-affinity inorganic phosphate transporter	-0.765800714437352	0.021288712902722
LMOSA_5340	Oligopeptide ABC transporter periplasmic oligopeptide-binding protein OppA	1.29087822951124	9.34318758712011E-05			LMOSA_25170	GAF domain-containing protein A family protein	-2.33174005251995	0.022645712590925
LMOSA_17620	HTH-type transcriptional activator HxlR	3.46613073960918	9.34373551557875E-05			LMOSA_5130	Homoserine dehydrogenase	-2.46610830521069	0.022872247442893
LMOSA_28870	Bacitracin transporter bcrA	1.57591425796549	9.53121976602314E-05			LMOSA_11770	N-acetyltransferase	-1.09826418809872	0.024316254056756
LMOSA_9250	hypothetical protein	2.4316283208951	9.56369300579196E-05			LMOSA_2480	hypothetical protein	-1.29442967506463	0.0244929468598
LMOSA_28040	DNA-directed DNA polymerase	1.06562068472143	9.75997154787077E-05			LMOSA_27040	Exodeoxyribonuclease ExoA	-0.690859402520023	0.024540998611343
LMOSA_9670	Tmp [Listeria monocytogenes str. Scott A]	0.993290040621273	9.76912415551379E-05			LMOSA_26800	ATP-dependent DNA helicase	-0.724238441051511	0.025226895183556
LMOSA_2801	hypothetical protein	4.11108548374979	9.81490797593518E-05			LMOSA_14180	Transcriptional regulator	-1.29446444802048	0.025421629088795
LMOSA_9400	hypothetical protein	1.81918311431124	0.000100393069246			LMOSA_28140	Holliday junction resolvase RecU	-0.891118896257451	0.025823803953069
LMOSA_23190	hypothetical protein	0.905684650109669	0.000103881316452			LMOSA_9950	Fructose-specific phosphotransferase enzyme IIB component	-0.911258333609236	0.026032592922122
LMOSA_9780	hypothetical protein	4.29360495507436	0.000106311261371			LMOSA_3300	Glutamine-transport transmembrane protein ABC transporter	-1.0509476474515	0.026495856924961
LMOSA_6630	Phosphoenolpyruvate-dihydroxyacetone phosphotransferase, ADP-binding subunit DhaL	0.807118164659939	0.000118331759933			LMOSA_25460	Putative transporters	-1.41003805978214	0.027459983973544
LMOSA_6750	hypothetical protein	1.24843422040632	0.000119932631873			LMOSA_22380	Isoprenyl transferase	-0.891292388178394	0.028278149350335
LMOSA_24250	hypothetical protein	0.755158847559825	0.000122290769368			LMOSA_600	ABC transporter ATP-binding protein uup	-0.771224855840671	0.028278149350335
LMOSA_12860	hypothetical protein	0.967453171776306	0.000123021871677			LMOSA_14710	Histidinol dehydrogenase	-1.95373930047595	0.029522424371069
LMOSA_20180	Propanediol utilization microcompartment protein PduA	1.59354714649321	0.000123790020168			LMOSA_26580	Glycerol dehydrogenase	-0.71974567252847	0.029522424371069
LMOSA_22180	RNA-binding protein Hfq	1.41786372109733	0.000127253065528			LMOSA_18410	Lipase esterase	-1.72506361905796	0.029880128550491
LMOSA_9380	Gp35 protein [Listeria monocytogenes str. Scott A]	1.80866863047434	0.000128408163434			LMOSA_24830	Replicative DNA helicase loader DnaB	-0.686567149313746	0.030394055166773
LMOSA_21330	Phage-associated DNA primase/helicase	1.6967200940492	0.000135465599477			LMOSA_3840	Methionine import ATP-binding protein MetN	-1.09972144227292	0.030534217956415
LMOSA_24750	Glutamate-1-semialdehyde 2,1-aminomutase	1.23367479854045	0.000160176452492			LMOSA_15670	Pyridoxine kinase PdxK	-0.646036134020607	0.031010002837054
LMOSA_15130	LRR-and LPXTG-motif protein [Listeria monocytogenes str. Scott A]	0.790216823698809	0.000167189411759			LMOSA_12680	hypothetical protein	-0.651225289375795	0.031289088457313
LMOSA_9310	hypothetical protein	2.5402316181792	0.000186773170078			LMOSA_28200	Pyridoxal phosphate-dependent aminotransferase	-0.983446348855324	0.031289088457313
LMOSA_11030	L-lactate dehydrogenase	0.70518952659241	0.000191303228725			LMOSA_5440	Alpha/beta hydrolase	-1.58744813109972	0.031437868496937
LMOSA_10930	Listeriolysin positive regulatory factor A	1.43867679003813	0.000191558827512			LMOSA_16580	hypothetical protein	-0.901491184143046	0.032642543163074
LMOSA_13920	Large subunit ribosomal protein L32	2.69244747443463	0.000197398757933			LMOSA_27500	Guanylate kinase	-0.941480768035761	0.034529581907858
LMOSA_12870	hypothetical protein	0.650401211225581	0.000205806233966			LMOSA_28840	Ferredoxin--NADP reductase	-2.35627905484215	0.03473915168901
LMOSA_20710	Cobalt transport protein CbiN	3.61199749311724	0.000216530592264			LMOSA_14810	LabL	-1.57226043253287	0.03717452744463
LMOSA_6910	3-demethylubiquinone-9 3-methyltransferase	1.67332240633453	0.000222367433763			LMOSA_1100	Maltose phosphorylase	-0.722406273030327	0.037523064054697
LMOSA_9510	Phage transcriptional regulator	2.41584916026687	0.00023395796258			LMOSA_12230	Cytosine-specific DNA methyltransferase	-0.989222908473592	0.037655155481775
LMOSA_9420	hypothetical protein	2.01174333201254	0.000241206314104			LMOSA_2030	Bacterial ABC transporter protein EcsB	-0.965314976864324	0.041200938710073
LMOSA_3900	Glycine cleavage system protein GcvH	1.08355613579763	0.000247356218825			LMOSA_18670	Predicted acyltransferase	-1.10503258856451	0.041300098817521
LMOSA_9220	hypothetical protein	1.80553060384003	0.000256806023485			LMOSA_11590	Hydrolase	-1.8696866600382	0.041365041368146
LMOSA_6620	Phosphoenolpyruvate-dihydroxyacetone phosphotransferase, dihydroxyacetone binding subunit DhaK	0.724271868149954	0.000271392445874			LMOSA_3280	RNA-binding protein S1	-1.28369708954198	0.042223947457495
LMOSA_11300	ATP-dependent Clp protease ATP-binding subunit ClpC	0.710400809934095	0.000292126615735			LMOSA_4430	UDP-glucose 4-epimerase GalE	-1.02882969984447	0.042528175860443
LMOSA_3600	Nucleoside-diphosphate-sugar epimerase	0.782211622170095	0.000309147994743			LMOSA_5230	hypothetical protein	-0.612975163766229	0.042888565815832
LMOSA_2240	Arsenical resistance operon transcriptional repressor ArsD	2.08284919909975	0.000323476124802			LMOSA_10560	Peptidoglycan binding protein (Fragment)	-1.7630810015553	0.043167899950125
LMOSA_18470	Glucosamine-6-phosphate deaminase	1.02001424044298	0.000350857473958			LMOSA_26360	Cell-shape determining protein MreBH	-0.7766104691657	0.043187901768727
LMOSA_10900	Septation protein SpoVG	1.24207438191092	0.000356569565644			LMOSA_1080	Diadenylate cyclase	-0.64561544865032	0.043947355763418
LMOSA_9680	Phage protein gp17 [Listeria monocytogenes str. Scott A]	1.30319632509089	0.000360511377643			LMOSA_15470	Lipoteichoic acid synthase-like yqgS	-0.638563208174407	0.043959347498901
LMOSA_3970	hypothetical protein	5.09700903194821	0.0003799240648			LMOSA_2670	Methylphosphotriester-DNA alkyltransferase	-0.785905162781949	0.044417183554719
LMOSA_9770	Abortive infection bacteriophage resistance protein	1.48770091127521	0.000456546460849			LMOSA_27570	Dihydroorotate dehydrogenase electron transfer subunit	-1.11046671564544	0.045129704691085
LMOSA_5370	Isochorismatase hydrolase	0.908550776141519	0.000458418863373			LMOSA_24010	Elongation factor 4	-0.912705263127615	0.045211798331809
LMOSA_9430	hypothetical protein	2.39644523151316	0.000459647777336			LMOSA_5090	Peptide chain release factor 1	-1.02159105501904	0.045377771737662
LMOSA_9710	Long tail fibre	1.09205807242792	0.000485529663321			LMOSA_7250	ATP-dependent nucleic acid helicase	-0.708581335608801	0.046597539339152
LMOSA_28390	Pyruvate formate-lyase	0.905712661846937	0.000496844810841			LMOSA_27880	Control catabolite protein of gluconeogenesis	-0.854011367203701	0.047154355248285
LMOSA_14430	Tagatose-bisphosphate aldolase	0.712363101594045	0.000527468262596			LMOSA_22170	tRNA dimethylallyltransferase	-0.60380279615708	0.047565040467783
LMOSA_6160	Ascorbate-specific phosphotransferase system enzyme IIB component	1.9515776410401	0.000532885244086			LMOSA_20500	Ethanolamine utilization protein [Listeria monocytogenes str. Scott A]	-1.39542223662222	0.047854117350932
LMOSA_9390	hypothetical protein	1.56857038880152	0.000589360095787			LMOSA_26810	Heptaprenylglyceryl phosphate synthase	-0.727109366426821	0.048370075725975
LMOSA_9210	Putative repressor protein [Listeria monocytogenes str. Scott A]	2.08746051791175	0.000614618026354			LMOSA_6230	Deoxyguanosinetriphosphate triphosphohydrolase	-0.623469723759015	0.048481569319144
LMOSA_15270	Multifunctional acyl-CoA thioesterase I and protease I and lysophospholipase L1	0.722046275464344	0.000664928527705			LMOSA_27890	Kinase/pyrophosphorylase	-0.833952782228114	0.049644843646991
LMOSA_9490	hypothetical protein	1.43735432371784	0.000776578387937			LMOSA_1530	AraC family transcriptional regulator	-1.78449358957195	0.04982520555033
LMOSA_4240	Phosphoglycerate kinase	0.752079367432463	0.000822811702077
LMOSA_15120	Putative rhodanese-like sulfur transferase	1.25876367599278	0.000861045861909
LMOSA_20950	Cell division protein ZapA	0.988306276424988	0.000862720879159
LMOSA_6150	PTS system ascorbate-specific transporter subunit IIC	1.38135712070445	0.000866091923111
LMOSA_1620	Putative sigma-54-dependent transcriptional activator	0.820145632032677	0.000879719855563
LMOSA_18190	DNA-3-methyladenine glycosylase	1.55702352799893	0.000900008924658
LMOSA_8440	Quinol oxidase polypeptide IV	1.33278227040412	0.001031811398455
LMOSA_14830	Phospholipase/carboxylesterase	0.993579521198251	0.001088552285464
LMOSA_17420	hypothetical protein	1.01674323230357	0.001161489432433
LMOSA_11650	Internalin D [Listeria monocytogenes str. Scott A]	0.616072707705519	0.001224618976211
LMOSA_28030	Ribonuclease HI	1.49101518102755	0.001224618976211
LMOSA_9460	Single-stranded DNA-binding protein 2	1.28086675820588	0.001303804948949
LMOSA_27390	50S ribosomal protein L28	1.81134986408934	0.001333206846268
LMOSA_20750	ATP-binding cobalamin adenosyltransferase	1.46934257059327	0.001336870630641
LMOSA_24230	hypothetical protein	1.06009569137038	0.001336870630641
LMOSA_14960	Formate-nitrite transporter	1.7005262058243	0.001387262695586
LMOSA_19450	Alpha-ketoacid dehydrogenase subunit beta	0.676153242305302	0.00142421613913
LMOSA_18280	DNA polymerase III subunit alpha	3.76371159077463	0.001531257488898
LMOSA_20100	Polyhedral organelle shell protein PduT, putative	1.66305858667688	0.001558377873506
LMOSA_2890	ATP-dependent helicase/nuclease subunit A	0.827629035172892	0.002232660578555
LMOSA_9230	hypothetical protein	2.04549323807134	0.002232660578555
LMOSA_22260	Transcriptional repressor LexA	0.664339433305861	0.002283101077155
LMOSA_22530	30S ribosomal protein S15	1.00223494918967	0.002283101077155
LMOSA_22970	Putative aminotripeptidase	1.30505366371578	0.002334762831824
LMOSA_21860	PrsW family intramembrane metalloprotease	0.933915838685625	0.002337578909019
LMOSA_9740	hypothetical protein	2.04263352828621	0.002428145496396
LMOSA_16820	Nad-dependent epimerase dehydratase	0.607653133110829	0.002439456458382
LMOSA_27080	Internalin protein [Listeria monocytogenes str. Scott A]	1.5694089735003	0.002786697753643
LMOSA_10840	Chitooligosaccharide deacetylase	1.01743980181517	0.00291734899093
LMOSA_26310	Aminoglycoside 3-N-acetyltransferase	1.27485963817286	0.002980663946325
LMOSA_9580	Phage coat protein [Listeria monocytogenes str. Scott A]	0.757290951664879	0.003438043071666
LMOSA_9410	hypothetical protein	1.91450774936655	0.00349759005926
LMOSA_15110	Putative drug efflux/lipid export ABC transporter, ATP-binding and permease protein	0.841110245546252	0.003548945382634
LMOSA_10650	Glucose uptake protein GlcU	1.28498371520213	0.003728934797407
LMOSA_28860	ABC transporter permease	1.20921019062278	0.003728934797407
LMOSA_8270	RNA binding protein involved in ribosome maturation	1.17419127581723	0.003752032509971
LMOSA_11460	Ribosomal protein (Fragment)	1.31375369867806	0.003786152194357
LMOSA_18010	HTH-type transcriptional repressor YtrA	1.43627475110493	0.003953428562933
LMOSA_24020	30S ribosomal protein S20	2.24987321603316	0.004234975829482
LMOSA_4190	Putative lipolytic enzyme	1.07398149092966	0.004645204439964
LMOSA_9690	Putative tail endopeptidase	1.07452155656262	0.00508880068558
LMOSA_1930	hypothetical protein	1.92305460862665	0.005127189948585
LMOSA_20590	Cobalt-precorrin-8 methylmutase	2.09963334365831	0.005157371725044
LMOSA_23560	4-hydroxy-tetrahydrodipicolinate synthase	0.756327998686138	0.00521320533498
LMOSA_21410	ATP-dependent Clp protease proteolytic subunit	1.94743658694094	0.005484550688228
LMOSA_11290	Protein-arginine kinase	0.711310918784172	0.005485280574647
LMOSA_3650	Putative nitrogen fixation protein YutI	1.40228050309556	0.005488881859266
LMOSA_6930	MarR family transcriptional regulator	1.6517161435967	0.005674703337499
LMOSA_21080	Site-specific integrase	0.933002280471291	0.005713181328528
LMOSA_21320	DUF669 domain-containing protein	2.17903743788957	0.006042725509101
LMOSA_16690	Sorbose-specific phosphotransferase enzyme IIB component	0.790571382958628	0.006447936592614
LMOSA_12570	Internalin [Listeria monocytogenes str. Scott A]	0.858060708522847	0.006807183215347
LMOSA_23550	Ribonuclease J	0.628127358522381	0.006818569717017
LMOSA_8220	50S ribosomal protein L34	1.91871250347775	0.006898373439146
LMOSA_21300	Phage nucleotide-binding protein [Listeria monocytogenes str. Scott A]	2.17224161448293	0.00696911749339
LMOSA_4600	Phosphate-specific transport system accessory protein PhoU	2.39052948357243	0.007273927676197
LMOSA_26410	Lichenan-specific phosphotransferase enzyme IIA component	1.3565327864377	0.007292531716139
LMOSA_9640	Phage protein [Listeria monocytogenes str. Scott A]	1.86609783472462	0.007292531716139
LMOSA_22770	Biotin carboxyl carrier protein of acetyl-CoA carboxylase	0.897462664859146	0.007444780237723
LMOSA_20130	Alpha-ribazole-5-phosphate synthase CblS	1.55998410228784	0.008019654443631
LMOSA_9450	hypothetical protein	1.4552557739588	0.00846602194123
LMOSA_21550	hypothetical protein	2.63570665819161	0.008803247451207
LMOSA_6770	hypothetical protein	4.20898544388552	0.008844271626564
LMOSA_17100	hypothetical protein	0.988311796116574	0.00889227202925
LMOSA_15070	hypothetical protein	0.675109858180387	0.008904402703548
LMOSA_9610	Minor capsid protein	1.16096848189696	0.008904402703548
LMOSA_21570	Phage phi LC3 family holin	2.55260362458005	0.00959575304117
LMOSA_18040	Formate-nitrite transporter	0.951516190584493	0.009839881624956
LMOSA_13780	hypothetical protein	2.28400840389876	0.010813903510305
LMOSA_16890	GTP pyrophosphokinase ywaC	1.02121508021892	0.011641523410651
LMOSA_22880	Arginine repressor	1.22952866137602	0.011836136776063
LMOSA_25000	Metallopeptidase	0.657043137395784	0.011883789730103
LMOSA_5590	Aldo-keto reductase	0.864367901748391	0.011883789730103
LMOSA_27290	Acyl carrier protein	0.986098742648949	0.012658442494773
LMOSA_16240	PadR family transcriptional regulator, regulatory protein PadR	1.06355480476871	0.012764553383853
LMOSA_20580	Cobalamin biosynthesis protein CobD	2.2811044522368	0.012807527672011
LMOSA_80	Predicted nucleoside-diphosphate sugar epimerase	2.2598319510925	0.013360854457648
LMOSA_27050	50S ribosomal protein L20	1.56071491408009	0.013496542355148
LMOSA_19200	Putative transcriptional regulator (Fragment)	1.48103613757829	0.014155324419018
LMOSA_21400	Phage portal protein (Fragment)	2.80082992066827	0.014155324419018
LMOSA_24620	50S ribosomal protein L27	0.969097948062492	0.014187028848695
LMOSA_7420	Trigger enzyme beta-glucoside-specific phosphotransferase system EIIBCA component	0.635432021048782	0.014187028848695
LMOSA_1190	Amino acid transporter	0.801666724320828	0.014253362520307
LMOSA_24440	D-aminoacyl-tRNA deacylase	1.24991797444412	0.014555950862687
LMOSA_22950	Dihydrolipoamide acetyltransferase component of pyruvate dehydrogenase complex	0.754130257229125	0.014949506905588
LMOSA_11270	Transcriptional regulator CtsR	0.88401820250915	0.016269324236012
LMOSA_11420	Preprotein translocase subunit SecE	1.80334459660111	0.016455954002251
LMOSA_16300	Putative peptidoglycan bound protein (LPXTG motif)	1.599941841093	0.016569630868993
LMOSA_17710	Peptidoglycan-bound protein (LPXTG motif)	1.21213251908049	0.017067079514205
LMOSA_11690	Putative transcriptional regulators	0.991029327246542	0.01722157101576
LMOSA_23370	Transporter	1.42848377481167	0.017424256428237
LMOSA_21810	NUDIX hydrolase	1.12496639114035	0.018221687323656
LMOSA_3610	hypothetical protein	2.38018050513329	0.019202670729868
LMOSA_24510	Preprotein translocase subunit YajC	1.4108912951421	0.020199512189713
LMOSA_9600	Minor capsid protein	1.30066849073552	0.020199512189713
LMOSA_2490	Class II fumarate hydratase	0.683953742368341	0.021006357872773
LMOSA_21490	Tail tape measure protein [Listeria monocytogenes str. Scott A]	1.30778966030667	0.021126957827547
LMOSA_22930	2-oxoisovalerate dehydrogenase subunit alpha	0.738220095141742	0.021288712902722
LMOSA_9360	hypothetical protein	2.05092628704876	0.021913821150161
LMOSA_11010	Putative heavy metal-binding protein	1.56976211389566	0.022046479631484
LMOSA_1470	General stress response protein CsbD	2.91509690624893	0.022046479631484
LMOSA_27750	Mercuric-ion-binding periplasmic protein MerP	2.45657910381074	0.023129145843472
LMOSA_24760	Delta-aminolevulinic acid dehydratase	1.03994133487224	0.023374627394973
LMOSA_22300	Conserved domain protein (Fragment)	1.16474970767316	0.023443436423842
LMOSA_28910	DNA polymerase IV	0.749351195138102	0.02394429073843
LMOSA_5600	HTH-type transcriptional regulator AdhR	1.07142970926606	0.02394429073843
LMOSA_26400	Outer surface protein	0.667045024947927	0.024127120690182
LMOSA_1770	hypothetical protein	1.96124677108884	0.024479916853968
LMOSA_1870	hypothetical protein	2.48815563699859	0.024584158259596
LMOSA_2830	N-6 Adenine-specific DNA methylase YitW	0.961930240236104	0.025421629088795
LMOSA_20850	hypothetical protein	1.15126933147835	0.025878282173497
LMOSA_16850	MarR family transcriptional regulator	0.900793820686842	0.026495856924961
LMOSA_6960	Cupin domain-containing protein	1.27603918046769	0.026599977108964
LMOSA_21530	Putative short tail fiber	2.35960888591607	0.027174569369168
LMOSA_12110	DNA/RNA helicase	1.25798830697955	0.027237731109317
LMOSA_9470	UDP-N-acetylenolpyruvoylglucosamine reductase	1.98320623779274	0.028821796395233
LMOSA_20110	Propanediol utilization microcompartment protein PduU	1.61522504719173	0.030738642366131
LMOSA_17410	hypothetical protein	1.19589155337353	0.031289088457313
LMOSA_14950	hypothetical protein	0.759385586183003	0.031763014349231
LMOSA_28230	Aspartate 1-decarboxylase	1.03494565503742	0.032642543163074
LMOSA_4030	ClbS/DfsB family four-helix bundle protein	1.45505147105174	0.032642543163074
LMOSA_350	DUF177 domain-containing protein	0.911130978079632	0.033330002412087
LMOSA_25790	Sugar phosphotransferase enzyme II	1.45217918186113	0.034004916051228
LMOSA_1830	Oligopeptide transport ATP-binding protein OppD	1.10833642358824	0.034983731238611
LMOSA_10200	hypothetical protein	1.69190308863545	0.035127256641594
LMOSA_18110	Erythromycin resistance ATP-binding protein MsrA	0.66276688967825	0.036996620090897
LMOSA_10490	High-affinity zinc uptake system binding-protein ZnuA	1.01784752112742	0.037871898263504
LMOSA_25920	hypothetical protein	2.55401884641244	0.041978385417786
LMOSA_6710	Nucleoid-associated protein, YbaB/EbfC family	1.14876977590785	0.046454358835471
LMOSA_21420	Major capsid protein a	1.12572150993401	0.047215300590395
LMOSA_20090	PduS type ferredoxin, putative	0.752102830154532	0.04804281643412
LMOSA_410	hypothetical protein	1.50129207113051	0.048958158514061

## Sheet: T2_5min
Upregulated genes at T2(5 min) 200 MPa treatment in L. monocytogenes ScottA						Downregulated genes at T2(5 min) 200 MPa treatment in L. monocytogenes ScottA
Locus_tag	Product	log2FoldChange	padj			Locus_tag	Product	log2FoldChange	padj
LMOSA_18880	ATP-dependent Clp protease ATP-binding subunit ClpE	3.79411900658566	1.38090734106842E-142			LMOSA_14850	Invasion associated secreted endopeptidase	-2.18773973935279	1.10840754098457E-43
LMOSA_14200	Universal stress protein UspA	2.80035712430163	2.92045375559446E-107			LMOSA_27720	Manganese transport system ATP-binding protein MntB	-1.97902998290272	7.96943934278324E-30
LMOSA_29210	Acetolactate synthase large subunit	3.67824039643107	1.16166105022551E-88			LMOSA_22690	Aminomethyltransferase	-1.77993340362741	9.53535044100806E-27
LMOSA_1810	Transcriptional regulator Spx	2.52240305496479	3.36922285314305E-82			LMOSA_26560	Glutamate synthase NADPH large chain	-2.0291875974323	1.33369713566765E-25
LMOSA_2540	Arsenate reductase [Listeria monocytogenes str. Scott A]	2.77438257013182	1.07277212231467E-78			LMOSA_19640	hypothetical protein	-2.13796459614629	1.76269330387729E-21
LMOSA_22160	Alpha-glycerophosphate oxidase	2.20431426224031	1.25637810573441E-68			LMOSA_1140	Maltodextrin-binding protein (Fragment)	-2.4570132006889	5.56154628355784E-21
LMOSA_24610	Glycerol uptake facilitator	2.26778499974546	8.70904224228718E-68			LMOSA_23450	Divalent metal cation transporter MntH	-1.5504950303994	1.34712693112128E-18
LMOSA_25020	Universal stress protein	2.0599270895922	1.64843144795946E-58			LMOSA_27710	Manganese ABC transporter inner membrane permease protein SitD	-1.41136056387707	1.2394809133548E-16
LMOSA_29070	Alpha-acetolactate decarboxylase	2.46761203446898	4.28477466869307E-57			LMOSA_17800	Positive regulator of sigma-B activity	-1.83595445985796	3.25591202907408E-16
LMOSA_10950	Listeriolysin O [Listeria monocytogenes str. Scott A]	2.14950648634545	4.21377889442993E-53			LMOSA_18680	Putative acetyl esterase YjcH	-2.25564065599729	3.53864500514035E-16
LMOSA_23750	RNA polymerase sigma factor SigA	2.15987164154863	1.46986548774376E-52			LMOSA_17190	Fructose-bisphosphatase class III	-1.32903540786308	2.55401627567762E-15
LMOSA_4770	Ribosome hibernation promoting factor	2.08676822284946	2.02701512349448E-50			LMOSA_16310	Glucosamine--fructose-6-phosphate aminotransferase (Isomerizing)	-1.17360180128665	4.99439397062506E-15
LMOSA_1950	ATP-dependent chaperone ClpB	2.38477295428809	1.79090135014932E-48			LMOSA_4730	Cell division ABC transporter ATP-binding protein FtsE	-2.07214439813614	1.69945809472572E-13
LMOSA_6400	Universal stress protein UspA	2.12910901229461	4.45690002626408E-47			LMOSA_210	Cell division protein FtsA	-1.73758108815133	3.89713160254928E-13
LMOSA_15500	hypothetical protein	2.3172477578408	2.11637964717643E-46			LMOSA_19140	Two-component response regulator (YvqE) responding to cell wall stress	-1.84501541796172	4.30360801085212E-13
LMOSA_17570	DEAD-box ATP-dependent RNA helicase CshA	1.85569832574608	5.39975779687218E-44			LMOSA_19340	Molybdopterin molybdenumtransferase MoeA	-2.09321752663409	6.59373043860868E-13
LMOSA_18330	Peroxide resistance protein Dpr	1.59387643965587	8.7970690437336E-43			LMOSA_27700	Manganese ABC transporter substrate-binding protein MntA	-1.05366314754754	7.84039104688958E-13
LMOSA_25780	30S ribosomal protein S2	2.18198001842323	4.16749387501156E-40			LMOSA_6580	Flagellum-specific peptidoglycan hydrolase FlgJ	-1.38271947393218	3.85175760822847E-12
LMOSA_6410	Ribose 5-phosphate isomerase B/allose 6-phosphate isomerase	2.40138164849788	2.79036890624749E-39			LMOSA_24490	Multifunctional fusion protein	-1.42697640268422	9.27562840328684E-12
LMOSA_19550	Translational GTPase TypA	1.83307762120667	9.86324825972759E-36			LMOSA_26550	Pyridine nucleotide-disulfide oxidoreductase	-2.26320820946799	1.92203443768218E-11
LMOSA_20860	HTH-type transcriptional regulator YodB	1.99378150382927	6.16451366022881E-35			LMOSA_27900	Pyruvate phosphate dikinase	-0.91541934729074	2.70913802357252E-11
LMOSA_1990	hypothetical protein	2.43045402405053	2.878040541674E-34			LMOSA_290	Ribosomal RNA small subunit methyltransferase H	-1.9911596340919	1.10440999689607E-10
LMOSA_16840	Polyisoprenoid-binding protein YceI	1.94518329829488	1.1684521748039E-33			LMOSA_1020	Putative metabolite uptake ABC transporter, ATP-binding protein	-2.09428846920951	2.01275903164635E-10
LMOSA_4260	Transcriptional regulator CggR	2.43416657332404	2.93834737945035E-33			LMOSA_4840	YvhJ protein (Fragment)	-2.48616666857619	3.92949980109062E-10
LMOSA_16330	hypothetical protein	3.02253296508656	1.28705446533891E-32			LMOSA_11100	Cell division protein DIVIC	-1.91476675048876	4.42981511377761E-10
LMOSA_11910	PhoP family transcriptional regulator	1.54064204121577	7.41163655687474E-30			LMOSA_1030	ABC transporter permease	-1.36573666018294	2.94708851812466E-09
LMOSA_11780	GNAT family acetyltransferase	2.73267019081416	9.23720702267052E-29			LMOSA_3260	Glucose-6-phosphate isomerase	-1.01564483190537	4.56127412419364E-09
LMOSA_7950	hypothetical protein	3.04546543055394	1.31446074731331E-28			LMOSA_20380	NADPH-dependent butanol dehydrogenase Adh	-2.12745814551478	8.11596994411308E-09
LMOSA_23440	hypothetical protein	1.68445751788761	3.21176772751693E-27			LMOSA_1440	Ribonucleotide-diphosphate reductase subunit alpha	-0.930326369712835	9.2749113957749E-09
LMOSA_550	60 kDa chaperonin	1.97971392034953	9.43833662909239E-27			LMOSA_11120	Bifunctional tRNA lysidine(34) synthetase TilS/hypoxanthine phosphoribosyltransferase	-1.68737972477433	1.2211107214518E-08
LMOSA_18460	N-acetylglucosamine-6-phosphate deacetylase	1.83069947531213	1.06053997095932E-26			LMOSA_200	Cell division protein FtsZ	-1.067128337536	2.0796161533841E-08
LMOSA_20230	Diol dehydratase-reactivating factor alpha subunit	2.20237769236516	1.06053997095932E-26			LMOSA_17790	mRNA interferase MazF	-1.93475679804338	2.60494801843121E-08
LMOSA_20200	Propanediol dehydratase large subunit PduC	2.36211044584914	2.48864786052303E-26			LMOSA_5050	Serine hydroxymethyltransferase	-1.47108838526208	2.64111666384417E-08
LMOSA_1800	Adaptor protein MecA	1.78605892453199	1.53545793718763E-25			LMOSA_22980	6-phosphogluconate dehydrogenase, decarboxylating	-1.04679496297071	3.19347360404319E-08
LMOSA_18430	hypothetical protein	2.63372756078471	2.51886369952838E-25			LMOSA_10310	Inosine-5'-monophosphate dehydrogenase	-1.96712038145491	5.19054494834593E-08
LMOSA_11680	Succinyl-diaminopimelate desuccinylase	1.72742688269436	4.94678810719685E-25			LMOSA_17820	Anti-sigma B factor RsbT	-1.47588567833641	5.44703801098496E-08
LMOSA_4340	ATP-dependent Clp endopeptidase proteolytic subunit ClpP	2.1205757586724	5.36782897029258E-25			LMOSA_24430	Sporulation-specific N-acetylmuramoyl-L-alanine amidase	-1.15268356750182	5.5669310816097E-08
LMOSA_20310	ATP/cobalamin adenosyltransferase	2.30918377107471	2.02792345760909E-24			LMOSA_20460	Aldehyde-alcohol dehydrogenase AdhE	-1.77946363055475	5.99758949125706E-08
LMOSA_25560	Bifunctional acetaldehyde-alcohol dehydrogenase	1.38497086962875	4.11478550687879E-24			LMOSA_4520	PspC domain protein [Listeria monocytogenes str. Scott A]	-0.73314085079466	7.27403180943693E-08
LMOSA_21820	hypothetical protein	1.75527310942813	1.56674524017852E-23			LMOSA_1860	Peptide ABC transporter substrate-binding protein	-1.10049195739856	7.80164923277481E-08
LMOSA_26170	Putative CDP-abequose synthase	1.90121366360033	2.06048787189707E-23			LMOSA_280	Cell division protein FtsL	-1.51477808140291	7.99503851064835E-08
LMOSA_20260	Propanediol utilization microcompartment protein PduA	2.64887330951026	2.87341538491076E-23			LMOSA_15720	Daunorubicin resistance ABC transporter ATP-binding subunit	-3.08526283326498	1.14263139385128E-07
LMOSA_11170	hypothetical protein	3.96181598290855	3.0245632786456E-23			LMOSA_3800	SUF system FeS assembly ATPase	-1.07162762590302	1.28519135713984E-07
LMOSA_19560	Secreted protein [Listeria monocytogenes str. Scott A]	1.46122349211911	7.74125109297205E-23			LMOSA_18180	Glycerol phosphate lipoteichoic acid synthase	-0.968128011856515	1.62976926583765E-07
LMOSA_16880	hypothetical protein	1.54610187122587	1.09810835944948E-22			LMOSA_3790	Iron-sulfur cluster assembly protein SufD	-0.963010930886269	2.58277513926408E-07
LMOSA_2810	Ribulose-phosphate 3-epimerase domain protein [Listeria monocytogenes str. Scott A]	2.81052333136266	1.89208722484061E-22			LMOSA_28900	Tellurite resistance protein TelA	-0.629096963031753	3.08377390055775E-07
LMOSA_2800	Intracellular proteinase	1.38905669139468	1.90396289506574E-22			LMOSA_2970	Aminopeptidase PepC	-1.03666793629312	7.5169595649821E-07
LMOSA_26130	YfhP	1.12488443945626	6.68470933374001E-22			LMOSA_7550	Catalase	-0.925879672914134	8.60598509518541E-07
LMOSA_20330	Propionaldehyde reductase	2.68714060407741	7.80511542084804E-22			LMOSA_23040	Isopentenyl-diphosphate delta-isomerase	-1.60346436532299	1.06918919098489E-06
LMOSA_20280	Ethanolamine utilization protein eutJ	2.38812406908501	7.92328520156241E-22			LMOSA_3210	Glutamate gamma-aminobutyrate antiporter	-0.791717863391971	1.08367020078736E-06
LMOSA_20320	CoA-dependent propionaldehyde dehydrogenase	2.36204864315297	2.68786515366947E-21			LMOSA_20420	Ethanolamine ammonia-lyase heavy chain EutB	-1.73287465292667	1.27969722063657E-06
LMOSA_4250	Type I glyceraldehyde-3-phosphate dehydrogenase	1.27201617766319	5.09355241319838E-21			LMOSA_4510	DNA-binding transcriptional activator PspC	-0.990562798504797	1.27969722063657E-06
LMOSA_25770	Translation elongation factor Ts	1.70935314736957	3.91475609427075E-20			LMOSA_20400	Ethanolamine two-component sensor kinase	-0.95814357611697	1.40824146287873E-06
LMOSA_7590	Transcriptional regulator	1.35478192599155	1.24699792687798E-19			LMOSA_4720	Cell division protein FtsX	-1.59826774194929	1.52424187847396E-06
LMOSA_5400	hypothetical protein	2.10304992681524	2.01989373996707E-19			LMOSA_7920	Phosphoserine aminotransferase	-2.07109865446029	1.7541710494433E-06
LMOSA_11180	Dihydropteroate synthase	3.50329295108077	3.58742724402853E-19			LMOSA_19130	Sensor histidine kinase	-0.998994287434138	1.96235716390622E-06
LMOSA_20340	Glycerol uptake facilitator	2.90753775852534	1.91980126759511E-18			LMOSA_20390	Fis family transcriptional regulator	-1.16007384710153	2.00528377741897E-06
LMOSA_20560	ECF transporter S component	2.0963334272328	3.20256495110535E-18			LMOSA_5570	Iron-sulfur cluster carrier protein	-1.65197348376565	2.07289467067991E-06
LMOSA_18850	hypothetical protein	1.34019384864901	4.82214933739344E-18			LMOSA_1780	Oligoendopeptidase F	-1.33207516342084	3.0640216031546E-06
LMOSA_12880	hypothetical protein	1.4768252853437	6.01997352064708E-18			LMOSA_5230	hypothetical protein	-1.02496702960598	3.13002319220758E-06
LMOSA_22850	Cold shock protein signature	1.84586520451064	9.31007185477733E-18			LMOSA_2650	Acetoin transport repressor	-2.24334066272222	3.82661685899754E-06
LMOSA_13480	Internalin B [Listeria monocytogenes str. Scott A]	1.14780208235317	9.89656677527045E-18			LMOSA_27880	Control catabolite protein of gluconeogenesis	-1.69748915200124	3.82661685899754E-06
LMOSA_20220	Propanediol dehydratase small subunit PduE	2.56074580476399	2.44481886901E-17			LMOSA_12530	hypothetical protein	-1.24564126424959	4.34480386829745E-06
LMOSA_22550	Small ribosomal subunit biogenesis GTPase RsgA	1.42769932151242	3.2316214541614E-17			LMOSA_15400	hypothetical protein	-1.00857825312257	4.42828689392802E-06
LMOSA_1940	2,3-bisphosphoglycerate-dependent phosphoglycerate mutase	1.43128261428921	5.57794139062242E-17			LMOSA_27510	UPF0701 protein yloC	-2.35479314724999	4.98239157068686E-06
LMOSA_3990	Glutamate decarboxylase gamma	1.30634327807215	1.3322537429617E-16			LMOSA_17140	Putative multifunctional methylglyoxal reductase	-1.30744353736418	5.01646080585011E-06
LMOSA_20640	Cobalamin biosynthesis protein CbiG	3.24042697979239	2.3158597273869E-16			LMOSA_15670	Pyridoxine kinase PdxK	-1.30176969795041	6.92698239531161E-06
LMOSA_1640	Cyclopentanol dehydrogenase	1.49612552091337	9.33274311943392E-16			LMOSA_19590	Pyruvate carboxylase	-0.878266124986517	7.25315248204399E-06
LMOSA_27140	hypothetical protein	1.35166117918734	1.10292853136639E-15			LMOSA_19810	Glutamine-hydrolyzing GMP synthase	-0.993083780474978	7.52316783960418E-06
LMOSA_8840	Accessory transcriptional regulator protein A	1.39421172732682	1.10292853136639E-15			LMOSA_17740	Bacterial membrane flanked domain superfamily	-1.8497191555294	8.89467984637901E-06
LMOSA_8810	Peptidase propeptide and ypeb domain subfamily	1.73175793567383	6.16042509936595E-15			LMOSA_430	Putative membrane protein ylbC	-1.99102447521219	1.0111914630076E-05
LMOSA_24600	Glycerol kinase	1.04973739905536	7.63829494318039E-15			LMOSA_17810	Anti-sigma factor B antagonist RsbS	-1.37085594552114	1.03038682649922E-05
LMOSA_22440	Ribosome maturation factor RimP	1.42474507151853	8.23315054650425E-15			LMOSA_27740	Carboxy-terminal processing proteinase	-1.39349984433781	1.30157637307775E-05
LMOSA_23970	Heat-inducible transcriptional repressor HrcA	2.37310863229319	1.04620762598167E-14			LMOSA_5220	Lipid kinase	-1.78447498969845	1.44402256748806E-05
LMOSA_11040	50S ribosomal protein L25 [Listeria monocytogenes str. Scott A]	1.21074863037538	1.52474099577349E-14			LMOSA_7120	ATP-binding cassette subfamily B protein AbcA/BmrA	-1.45787360907711	2.15532956978888E-05
LMOSA_22620	hypothetical protein	1.69659619899719	1.57077549654524E-14			LMOSA_12510	PTS-dependent dihydroxyacetone kinase, dihydroxyacetone-binding subunit DhaK	-0.791852223786748	2.42112831268992E-05
LMOSA_20290	Propanediol utilization protein PduM	3.06733492111941	2.01723045543733E-14			LMOSA_5430	Cof-type HAD-IIB family hydrolase	-2.31320010019402	2.76982690142345E-05
LMOSA_8280	DNA replication and repair protein RecF	1.61497084349522	2.38066210021105E-14			LMOSA_12890	D-alanyl-D-alanine carboxypeptidase	-2.81784104559926	3.16920703645648E-05
LMOSA_12870	hypothetical protein	0.933560277718178	3.32864992182996E-14			LMOSA_7230	X-Pro dipeptidyl-peptidase	-1.45314150652551	3.40897990163647E-05
LMOSA_23950	Chaperone protein DnaK	1.33828343644687	6.58602861933541E-14			LMOSA_27890	Kinase/pyrophosphorylase	-1.30126466678926	3.81049274862154E-05
LMOSA_18280	DNA polymerase III subunit alpha	2.55833815212322	7.57921072941334E-14			LMOSA_17480	Thermostable monoacylglycerol lipase	-1.64631998769769	4.90047239628865E-05
LMOSA_15020	Transcriptional regulator	2.67221990044261	9.16964803292593E-14			LMOSA_11830	Class III anaerobic ribonucleoside-triphosphate reductase catalytic subunit	-1.13870538366172	4.99032319688268E-05
LMOSA_10820	ABC transporter permease	2.29092187430972	9.66669609143063E-14			LMOSA_12520	hypothetical protein	-1.4404443997852	4.99032319688268E-05
LMOSA_20210	Propanediol dehydratase medium subunit PduD	2.10277341536157	1.03941027098844E-13			LMOSA_18570	GTP pyrophosphokinase yjbM	-2.17906193239944	5.26563012925666E-05
LMOSA_27630	Bifunctional pyr operon transcriptional regulator/uracil phosphoribosyltransferase PyrR	2.78238046528869	1.19038979426068E-13			LMOSA_21940	Signal peptidase I	-1.95315779614878	5.82160730643079E-05
LMOSA_20190	Propanediol utilization microcompartment protein PduB	2.34642658373165	2.22694238632664E-13			LMOSA_19770	Nicotinate phosphoribosyltransferase	-1.26763838802326	6.11460374576609E-05
LMOSA_15310	Pyrimidine utilization protein B	2.65636266863931	2.36538739693578E-13			LMOSA_27800	hypothetical protein	-1.99603278897926	7.24219023787521E-05
LMOSA_4610	Phosphate import ATP-binding protein PstB	2.85194323589776	3.98085434405182E-13			LMOSA_11820	Maltodextrin import ABC transporter ATP-binding protein MsmX	-1.12005812953286	7.9341847466842E-05
LMOSA_20270	Phosphate propanoyltransferase	2.00604987122343	4.30360801085212E-13			LMOSA_25010	L-alanine dehydrogenase	-0.852000600552312	8.5514304732692E-05
LMOSA_3320	Oligo-beta-mannoside-specific phosphotransferase enzyme IIB component	1.15445890351613	6.5570953013628E-13			LMOSA_12600	Oxidoreductase, YhhX	-1.69273399597171	8.63120079159391E-05
LMOSA_6200	Elongation factor G	0.923546768062981	2.2529976097692E-12			LMOSA_25270	DNA translocase SftA	-0.915576973647137	9.40808821041722E-05
LMOSA_24480	YrvD	1.9668345493088	2.90712310383058E-12			LMOSA_25620	Aconitate hydratase AcnA	-0.615230510670144	9.96061393377402E-05
LMOSA_20250	Putative carboxysome shell protein	1.95714229066117	3.42006095603297E-12			LMOSA_22590	Rhomboid family intramembrane serine protease	-1.22960492351059	0.000115536255762
LMOSA_6930	MarR family transcriptional regulator	4.0386720846805	4.19001520266976E-12			LMOSA_19360	Molybdenum cofactor biosynthesis protein MoaE	-2.09014068685913	0.000124434870577
LMOSA_20650	Precorrin methylase	2.76636022743781	5.67761863300323E-12			LMOSA_23470	Glycine betaine/carnitine/choline/choline sulfate ABC transporter (Osmoprotectant-binding lipoprotein)	-0.766779539842257	0.000126241177069
LMOSA_7430	Beta-glucoside operon transcriptional antiterminator	1.78315122620751	8.05786146837964E-12			LMOSA_760	Triacylglycerol lipase	-0.796398968464761	0.00013182084227
LMOSA_25220	General stress protein	0.986063091247507	1.32489838731837E-11			LMOSA_15560	DUF975 domain-containing protein	-0.643200035899706	0.000133207200429
LMOSA_28050	30S ribosomal protein S14	1.64863371630768	1.57633575704283E-11			LMOSA_10000	Polysaccharide pyruvyl transferase CsaB	-1.03670383108907	0.000146141891358
LMOSA_14020	DUF896 domain-containing protein	4.2979172910847	1.63668914164459E-11			LMOSA_19380	Cyclic pyranopterin monophosphate synthase MoaC	-1.59232307969892	0.000156959682876
LMOSA_6220	30S ribosomal protein S12	1.51031947203627	1.73275711239755E-11			LMOSA_28550	GTP cyclohydrolase I FolE	-2.75112362983025	0.000159500153746
LMOSA_4240	Phosphoglycerate kinase	1.14465264677526	1.85882980435875E-11			LMOSA_22140	Peptidoglycan-N-acetylmuramate O-acetyltransferase	-0.868191681044619	0.000167849585147
LMOSA_5390	Zinc-binding alcohol dehydrogenase family protein	1.14100673707762	2.65805295621192E-11			LMOSA_5020	ATP synthase subunit I	-0.879051622314568	0.000188909659648
LMOSA_1210	Cyclic nucleotide-binding domain protein	2.06764721984436	3.07862393159849E-11			LMOSA_7100	Transaldolase	-0.830507004069093	0.000202636413337
LMOSA_2660	Methylated-DNA--protein-cysteine S-methyltransferase	1.30322425708151	7.7030036083787E-11			LMOSA_26950	5-(Carboxyamino)imidazole ribonucleotide synthase	-1.08417192324119	0.000238929907905
LMOSA_20550	Transcriptional regulator	1.8013447808532	8.28140780376241E-11			LMOSA_18690	Branched-chain-amino-acid aminotransferase	-1.1249887247736	0.000242121376445
LMOSA_20240	Propanediol utilization diol dehydratase-reactivating factor small chain	2.11765803848402	1.06207646532545E-10			LMOSA_21730	Major facilitator superfamily transporter	-0.898320666732647	0.000259411878681
LMOSA_9350	DNA replication protein DnaD	1.72746620009627	1.11288880083958E-10			LMOSA_16580	hypothetical protein	-1.52598275862167	0.000263975769805
LMOSA_28060	Chitinase D	2.51695087589881	1.34127287334674E-10			LMOSA_1570	Glyoxalase I/lactoylglutathione lyase	-1.52687864864413	0.000283393700191
LMOSA_19470	Dihydrolipoyl dehydrogenase	0.883216173348603	1.58741279472467E-10			LMOSA_20410	Reactivating factor of Adenosylcobalamin-dependent ethanolamine ammonia lyase	-1.34503866226296	0.000295717851737
LMOSA_15280	YkoS	1.51302059961441	1.99822972274151E-10			LMOSA_27580	Carbamoyl-phosphate synthase large subunit	-0.700210192502417	0.000295717851737
LMOSA_1890	Organic hydroperoxide resistance protein OhrA	1.83707413023043	2.17813365475602E-10			LMOSA_25400	D-alanine aminotransferase apoenzyme	-1.16435553147504	0.00032083915918
LMOSA_20730	Cobalt import ATP-binding protein CbiO	3.03275021344852	2.38997259378141E-10			LMOSA_28540	Heptaprenyl diphosphate synthase component I	-1.89228997408883	0.00034109244211
LMOSA_20680	Sirohydrochlorin cobaltochelatase CbiK	4.28789590751271	3.12741751114531E-10			LMOSA_26800	ATP-dependent DNA helicase	-0.97893813966206	0.000341197605402
LMOSA_20350	Probable propionate kinase	2.14461802159257	3.27426376272737E-10			LMOSA_10290	LPXTG-domain-containing protein cell wall anchor domain	-0.651054845054811	0.000359135272272
LMOSA_18030	Bacterial transcription activator [Listeria monocytogenes str. Scott A]	1.23477464017892	4.302378790871E-10			LMOSA_21650	hypothetical protein	-0.773221791648724	0.000389145135054
LMOSA_20600	Cobalamin biosynthesis protein CbiD (Fragment)	2.72234919579545	4.302378790871E-10			LMOSA_25470	hypothetical protein	-5.12574195822002	0.000401924340071
LMOSA_16620	hypothetical protein	1.78280941973699	4.32800836705797E-10			LMOSA_14260	Diacetylchitobiose-6-phosphate hydrolase	-0.907859461800652	0.000417606413267
LMOSA_18480	Transcriptional regulator	1.32323040033376	4.84358007723142E-10			LMOSA_27560	Dihydroorotate dehydrogenase	-1.14473187432655	0.000449548856708
LMOSA_160	RNA-binding protein S4	1.31476374754527	1.13635283742956E-09			LMOSA_23540	Pyridine nucleotide-disulfide oxidoreductase dimerization subunit	-0.920665908815852	0.000452934888323
LMOSA_20300	Carbon dioxide concentrating mechanism protein CcmL	2.56124604597581	1.53195773128726E-09			LMOSA_17780	CopG family transcriptional regulator [Listeria monocytogenes str. Scott A]	-1.04080693139791	0.000465493472517
LMOSA_15260	N-acetyltransferase	1.32464430452414	4.10992306023655E-09			LMOSA_28600	Small subunit ribosomal protein S1	-0.650474962340648	0.000514097382856
LMOSA_10940	Phosphatidyl-inositol-specific phospholipase C	0.880788375847665	6.60613414065213E-09			LMOSA_19650	Teichoic acid biosynthesis protein (Fragment)	-0.874031128005525	0.000529944136134
LMOSA_4210	Enolase	0.944241923793471	7.15613139945528E-09			LMOSA_21990	Type I DNA topoisomerase	-0.720069238021824	0.000555200720286
LMOSA_7960	Nitroreductase	3.60292189347728	7.15743395020588E-09			LMOSA_1120	Maltodextrin transport system permease protein mdxG	-2.59423479832565	0.000563188943932
LMOSA_2020	Antibiotic biosynthesis monooxygenase	1.6166904917577	7.36923736000337E-09			LMOSA_10810	Ribosomal RNA small subunit methyltransferase A	-1.67797495453117	0.000578008666119
LMOSA_27200	30S ribosomal protein S16	1.48917250155227	7.36923736000337E-09			LMOSA_29100	Deoxyribose-phosphate aldolase	-0.705133411100557	0.000585536602869
LMOSA_6210	30S ribosomal protein S7	0.996470928904066	7.4765674098133E-09			LMOSA_22170	tRNA dimethylallyltransferase	-0.97325724063066	0.000628923943094
LMOSA_20660	CbiJ protein [Listeria monocytogenes str. Scott A]	3.79118254255976	9.2749113957749E-09			LMOSA_2811	Cellobiose-specific phosphotransferase enzyme IIA component	-2.46936983129956	0.000670408311109
LMOSA_6920	Multi antimicrobial extrusion protein Na+/drug antiporter	2.39573303212234	1.02708536080826E-08			LMOSA_25290	hypothetical protein	-1.04535782284413	0.000691558493089
LMOSA_20630	Cobalt-precorrin-4 methyltransferase	2.89705893415605	1.10809571920163E-08			LMOSA_7580	Partition protein, ParA homolog	-1.12807236007808	0.000779959333996
LMOSA_7150	FMN-binding split barrel domain protein YdaG	1.47506322248662	1.24550766481621E-08			LMOSA_15590	DUF420 domain-containing protein	-1.55532148957367	0.000787201183221
LMOSA_8830	Accessory transcriptional regulator protein C	0.864612608772142	1.32004030575808E-08			LMOSA_28020	Cold-shock protein, molecular chaperone, RNA-helicase co-factor CspD	-1.15376577093732	0.000790758693602
LMOSA_15270	Multifunctional acyl-CoA thioesterase I and protease I and lysophospholipase L1	0.916226459569122	1.37758668700142E-08			LMOSA_6060	NusG domain II-containing protein	-2.04608750720377	0.000810720860002
LMOSA_20690	Sirohydrochlorin cobaltochelatase	4.50556833672246	1.49907249202272E-08			LMOSA_14640	Nadp-specific glutamate dehydrogenase	-1.42971549756313	0.000843260406432
LMOSA_23960	Nucleotide exchange factor GrpE	1.82468731766342	1.53874823540771E-08			LMOSA_10560	Peptidoglycan binding protein (Fragment)	-2.4059339819647	0.000901393081224
LMOSA_5690	MgtC family protein (Fragment)	1.58096909167166	1.6268795670084E-08			LMOSA_17830	Phosphoserine phosphatase rsbU	-0.658660695291865	0.001042606455124
LMOSA_7280	O-acetyl-ADP-ribose deacetylase	2.08647223286016	2.07467038493431E-08			LMOSA_29330	Diaminopimelate epimerase	-1.72260516603691	0.001047819908638
LMOSA_9940	hypothetical protein	1.89119660855535	4.78430223646872E-08			LMOSA_6860	tRNA-specific adenosine deaminase	-1.12003093198408	0.001048898489131
LMOSA_27150	tRNA (guanine-N(1)-)-methyltransferase	0.826453093379931	4.87379510143036E-08			LMOSA_24450	GTP pyrophosphokinase	-0.977988009264379	0.001090483058357
LMOSA_29310	Cold shock protein CspD	1.49945901335846	5.02410793668801E-08			LMOSA_21070	Phosphoesterase	-1.41067125735486	0.001209710317827
LMOSA_4200	hypothetical protein	3.20987017602438	5.60018302921404E-08			LMOSA_660	hypothetical protein	-2.29508671447443	0.001227129739339
LMOSA_15030	hypothetical protein	1.1529800794329	7.79721138786911E-08			LMOSA_300	Transcriptional regulator MraZ	-1.52234211146134	0.001230162011551
LMOSA_2530	Penicillin-binding protein 2C	0.850725956194243	8.89670996434555E-08			LMOSA_16270	Pyruvate oxidase	-0.746975222050186	0.001337415570849
LMOSA_10330	Predicted acyltransferase with acyl-CoA N-acyltransferase domain	1.71609769924789	1.04133297597189E-07			LMOSA_26670	ABC transporter permease	-1.33254671871963	0.001352362123237
LMOSA_24250	hypothetical protein	0.923187551865825	1.08425858330164E-07			LMOSA_10850	Transcriptional repressor of the purine operon PurR	-1.01222453166418	0.00135927615873
LMOSA_22180	RNA-binding protein Hfq	1.38696084816676	1.10824983868864E-07			LMOSA_26650	Nucleoside-diphosphate-sugar epimerase	-3.20001419720511	0.001441328437643
LMOSA_6620	Phosphoenolpyruvate-dihydroxyacetone phosphotransferase, dihydroxyacetone binding subunit DhaK	0.758583310212286	1.14224028337668E-07			LMOSA_28590	Ribosome biogenesis GTPase Der	-0.818627911057616	0.001441328437643
LMOSA_23910	30S ribosomal protein S21	0.761904100760012	1.28519135713984E-07			LMOSA_28440	TPR repeat-containing protein ypiA	-0.836482993125204	0.00145615318973
LMOSA_20700	Cobalt ECF transporter S component CbiM	3.55958321103461	1.73155474594687E-07			LMOSA_4880	Cell wall-binding protein yocH	-2.5960129004902	0.001482828993598
LMOSA_18050	NAD-dependent succinate-semialdehyde dehydrogenase	0.680842099067123	1.84266398594634E-07			LMOSA_19370	Molybdopterin synthase catalytic subunit/molybdopterin synthase sulfur carrier subunit	-1.68607651998441	0.001497747287198
LMOSA_27100	50S ribosomal protein L19	1.67047982051044	2.17745874859055E-07			LMOSA_11660	Internalin D [Listeria monocytogenes str. Scott A]	-0.675020011709386	0.001946241566232
LMOSA_20610	Synthesis of vitamin b12 adenosyl cobalamide	2.92230632306956	2.3214804744992E-07			LMOSA_13080	Lactoylglutathione lyase	-1.20340026466517	0.002165908688368
LMOSA_23900	Glutamyl-tRNA(Gln) amidotransferase subunit E	0.887418510789821	2.58239401107413E-07			LMOSA_27790	Purine nucleoside phosphorylase DeoD-type	-1.01341108882589	0.002230705579157
LMOSA_24340	tRNA-specific 2-thiouridylase MnmA	0.951097859175783	2.63437583101981E-07			LMOSA_18530	Protease HtpX homolog	-0.869853722102447	0.002290551666494
LMOSA_5700	Acetamidase/formamidase protein [Listeria monocytogenes str. Scott A]	1.03785648379189	2.77204660053086E-07			LMOSA_23050	Sulfurtransferase (Fragment)	-1.48166026738527	0.002710570957789
LMOSA_15300	hypothetical protein	2.5381640855167	3.07135679083854E-07			LMOSA_18670	Predicted acyltransferase	-1.38486946275836	0.002722326130944
LMOSA_16340	hypothetical protein	2.21996115089931	3.14512100809864E-07			LMOSA_28710	Two-component system response regulator ResD	-0.705111451220919	0.002724710711497
LMOSA_11030	L-lactate dehydrogenase	0.808990906070943	3.55279370560893E-07			LMOSA_16730	Amino-acid permease AapA	-0.989793741422411	0.003131680848723
LMOSA_25230	YtxG	0.769976989630801	3.74450872328638E-07			LMOSA_490	Copper resistance protein CopC	-1.16188513922833	0.003204514246098
LMOSA_20720	Energy-coupling factor ABC transporter transmembrane protein	3.43987894751191	3.78539979058818E-07			LMOSA_6490	Potassium-transporting ATPase potassium-binding subunit	-1.35956687290444	0.003254013517947
LMOSA_4220	Phosphoglycerate mutase	0.884616120407451	4.09552042104162E-07			LMOSA_1550	Cyclic nucleotide-binding protein [Listeria monocytogenes str. Scott A]	-2.01945363190145	0.00327882706232
LMOSA_18470	Glucosamine-6-phosphate deaminase	1.08520296616405	5.46940594297685E-07			LMOSA_24500	hypothetical protein	-1.38586485881634	0.00327882706232
LMOSA_23550	Ribonuclease J	0.81647445473171	7.26298268795933E-07			LMOSA_5040	Uracil phosphoribosyltransferase	-1.56999195476616	0.00332479982071
LMOSA_20570	Cobyrinate a,c-diamide synthase	2.5690823102082	7.74323490178994E-07			LMOSA_7380	Permease	-1.62333207807299	0.0033968327945
LMOSA_9280	DNA-binding domain-containing protein	1.43675619287392	7.79993178062761E-07			LMOSA_12290	Metal-dependent hydrolase	-1.56591028754264	0.003431203403423
LMOSA_2801	hypothetical protein	3.76104244347952	7.95592168562985E-07			LMOSA_1280	Na+-efflux ABC transporter (ATP-binding protein)	-1.81113706791193	0.003442297803545
LMOSA_1891	Organic hydroperoxide resistance transcriptional regulator	1.22249019938223	1.00799066439024E-06			LMOSA_13630	ATPase AAA	-1.90913878891857	0.003449413192729
LMOSA_6630	Phosphoenolpyruvate-dihydroxyacetone phosphotransferase, ADP-binding subunit DhaL	0.793136866658468	1.23725020693099E-06			LMOSA_25460	Putative transporters	-1.75634625275502	0.003449413192729
LMOSA_6000	30S ribosomal protein S10	1.10564840865149	1.69020993244645E-06			LMOSA_14500	Predicted homoserine dehydrogenase, contains C-terminal SAF domain	-1.90179479504437	0.003645507624827
LMOSA_11190	Dihydropteroate synthase	1.610080894508	1.7541710494433E-06			LMOSA_10690	Methionine--tRNA ligase	-1.21779546006228	0.003654264869375
LMOSA_9670	Tmp [Listeria monocytogenes str. Scott A]	0.971871389302199	1.7541710494433E-06			LMOSA_26940	Adenylosuccinate lyase	-0.846066345066984	0.003852600108482
LMOSA_4230	Triose-phosphate isomerase	0.938888640400193	1.84406530476809E-06			LMOSA_20490	Phosphate propanoyltransferase	-2.08742905789061	0.003901829034352
LMOSA_17600	Predicted metal-dependent hydrolase of the TIM-barrel fold	1.90421204437133	2.05366046332535E-06			LMOSA_20430	Ethanolamine ammonia-lyase subunit EutC	-1.36517582357018	0.0040224298579
LMOSA_20180	Propanediol utilization microcompartment protein PduA	2.0729374942291	2.05366046332535E-06			LMOSA_27940	Serine protease [Listeria monocytogenes str. Scott A]	-0.723638212282059	0.004232306608544
LMOSA_9340	Single-stranded DNA-binding protein, ERF family	1.42763207816373	2.09042993646062E-06			LMOSA_6020	UbiA prenyltransferase	-1.17305804909695	0.004250943242521
LMOSA_8270	RNA binding protein involved in ribosome maturation	1.65148623351334	2.30289788335929E-06			LMOSA_27470	Primosomal protein N'	-0.982800854515635	0.004405504693755
LMOSA_14630	Magnesium and cobalt transport protein CorA	3.93773044348769	2.57427839058601E-06			LMOSA_28780	Site-specific tyrosine recombinase XerD	-0.659115154777433	0.004534381497889
LMOSA_5340	Oligopeptide ABC transporter periplasmic oligopeptide-binding protein OppA	1.47957333949436	2.84100282499679E-06			LMOSA_26340	Leucyl aminopeptidase	-1.4104225323573	0.004700916304718
LMOSA_20620	Precorrin-8W decarboxylase CbiT	3.16856985764634	3.03079683648676E-06			LMOSA_18350	Late competence protein ComEC	-0.99991562553901	0.004777598156787
LMOSA_3620	Disulfide oxidoreductase YuzD	1.15110253238108	3.10157970702821E-06			LMOSA_17730	Bacterial membrane flanked domain family [Listeria monocytogenes str. Scott A]	-2.24166110223323	0.005174434896104
LMOSA_5200	Glycosyltransferase LafA, responsible for the formation of Glc-DAG	0.790422557862686	3.30605026164688E-06			LMOSA_21930	Signal peptidase I	-1.16654342391397	0.005337108160019
LMOSA_25180	30S ribosomal protein S4	1.07694895755848	3.46181841302531E-06			LMOSA_29350	Cell division initiation protein DivIVA	-0.879809031657735	0.005337108160019
LMOSA_22450	Transcription termination/antitermination protein NusA	0.760619148167557	3.6651449946547E-06			LMOSA_11320	Putative PIN and TRAM-domain containing protein YacL	-0.76817685528496	0.005380234052796
LMOSA_1450	hypothetical protein	1.17325312123163	4.06211414061381E-06			LMOSA_3280	RNA-binding protein S1	-1.6837393408511	0.005667391570754
LMOSA_28040	DNA-directed DNA polymerase	1.03286370528136	4.89322001075868E-06			LMOSA_3840	Methionine import ATP-binding protein MetN	-1.32084572166889	0.006051081066504
LMOSA_3970	hypothetical protein	3.2593477852544	5.1141979219257E-06			LMOSA_1130	Maltodextrin transport system permease protein mdxF	-1.85148823679898	0.006122514528198
LMOSA_6150	PTS system ascorbate-specific transporter subunit IIC	1.59573400663171	5.252350620344E-06			LMOSA_20450	Carbon dioxide-concentrating mechanism protein CcmK	-1.65323166224299	0.006122514528198
LMOSA_22100	DNA topoisomerase IV subunit B	0.897241284231005	6.92698239531161E-06			LMOSA_10880	ABC transporter permease	-1.07327912307929	0.006139351742807
LMOSA_5140	50S ribosomal protein L31 type B	0.887520486252803	7.33201049810617E-06			LMOSA_20440	Ethanolamine utilization microcompartment protein EutL	-1.62027308303378	0.006244135667956
LMOSA_23940	Molecular chaperone DnaJ	1.3914240928491	8.15191546005265E-06			LMOSA_1100	Maltose phosphorylase	-0.877995148936383	0.006311058443346
LMOSA_6500	Cellobiose-specific phosphotransferase enzyme IIB component	1.39884159372762	1.04093210356472E-05			LMOSA_17850	RNA polymerase sigma factor	-0.696420032447676	0.006441572236247
LMOSA_5360	Membrane protein, putative	1.11660689590436	1.08821747960964E-05			LMOSA_17940	HTH-type transcriptional regulator GmuR	-1.17870316927779	0.006475719318614
LMOSA_2080	Foldase protein PrsA	0.638873419210731	1.29654107996987E-05			LMOSA_23530	hypothetical protein	-0.627561193859625	0.006605488387475
LMOSA_6640	Phosphoenolpyruvate-dihydroxyacetonephosphotransferase, subunit DhaM, DHA-specific IIA component	0.996678228389831	1.29654107996987E-05			LMOSA_1650	Putative HTH-type transcriptional regulator YxbF	-2.29333102417815	0.006635429218616
LMOSA_20740	Cobyric acid synthase CobQ	1.21344257965654	1.32867534387243E-05			LMOSA_12580	AMP-dependent synthetase and ligase	-1.29534135324543	0.006720906350505
LMOSA_23560	4-hydroxy-tetrahydrodipicolinate synthase	0.900081378005364	1.50303040178816E-05			LMOSA_28770	Phosphopentomutase	-0.619664470891453	0.006734704585702
LMOSA_3600	Nucleoside-diphosphate-sugar epimerase	0.735829565673506	1.50303040178816E-05			LMOSA_27550	Orotidine 5'-phosphate decarboxylase	-0.914481196467258	0.006979076396121
LMOSA_16890	GTP pyrophosphokinase ywaC	1.75594543128583	1.61490036099017E-05			LMOSA_26810	Heptaprenylglyceryl phosphate synthase	-0.993226038324104	0.00713640885224
LMOSA_2910	YhzC protein [Listeria monocytogenes str. Scott A]	1.45613313897453	1.68459831625197E-05			LMOSA_22610	Putative glucose kinase	-1.140231888183	0.007232342521787
LMOSA_9370	Modification methylase ScrFIB	1.50152726343209	1.73599399864173E-05			LMOSA_15680	Phosphatase YwpJ	-0.847089306833857	0.007449011991726
LMOSA_27620	Uracil-xanthine permease	1.52920200003425	2.02771529642565E-05			LMOSA_19100	Copper homeostasis protein CutC	-1.64615257847521	0.007957483948383
LMOSA_19490	Lactate/malate dehydrogenase, alpha/beta protein	0.698339128724258	2.08944281948496E-05			LMOSA_23700	Probable endonuclease 4	-0.856848270517908	0.0080516800663
LMOSA_22090	CoA-binding domain-containing protein	1.00158755594042	2.42112831268992E-05			LMOSA_1110	Maltodextrose utilization protein MalA	-1.50458125156979	0.008106800976864
LMOSA_22780	Biotin carboxylase subunit of acetyl-CoA carboxylase	0.910104293386469	2.56056514070536E-05			LMOSA_14910	Deoxyribodipyrimidine photo-lyase type I	-1.87655919403979	0.008140715327617
LMOSA_9630	Major tail shaft protein [Listeria monocytogenes str. Scott A]	1.29892345131496	2.8014345986327E-05			LMOSA_29110	Deoxyribonucleoside regulator DeoR	-2.82908526371864	0.00839129888028
LMOSA_9310	hypothetical protein	2.92014260921733	3.46439211237891E-05			LMOSA_4870	N-acetylglucosaminyldiphosphoundecaprenol N-acetyl-beta-D-mannosaminyltransferase	-1.76562364119564	0.009162403403299
LMOSA_10320	4Fe-4S mono-cluster protein YjdI	0.9550077269748	3.47712801700404E-05			LMOSA_5710	hypothetical protein	-1.96458760139598	0.009221265449942
LMOSA_9380	Gp35 protein [Listeria monocytogenes str. Scott A]	1.88990275459036	3.76399007254412E-05			LMOSA_17750	Protoporphyrinogen oxidase	-1.59148035915365	0.009259632183644
LMOSA_22250	Ribosomal-protein-alanine N-acetyltransferase	0.674097241662579	4.00067822185131E-05			LMOSA_26640	hypothetical protein	-1.7642250012803	0.00956297530627
LMOSA_16670	Mannose-specific phosphotransferasesystem component IID	0.688205111150673	4.35312409671828E-05			LMOSA_10090	L-rhamnose operon regulatory protein RhaS	-0.79706509313321	0.010597592162698
LMOSA_20070	Methyltransferase domain protein [Listeria monocytogenes str. Scott A]	1.35471705137261	4.93707954647271E-05			LMOSA_27950	Phosphoglucosamine mutase	-1.40571467409516	0.011331869578972
LMOSA_1960	YetJ	1.08371566324711	4.99032319688268E-05			LMOSA_28430	hypothetical protein	-0.876241080593434	0.011336728469391
LMOSA_22260	Transcriptional repressor LexA	0.714517497167193	4.99032319688268E-05			LMOSA_1850	Stage 0 sporulation protein KB	-2.19279421315154	0.011476172688969
LMOSA_9300	hypothetical protein	1.63579959727456	5.45432933916072E-05			LMOSA_28520	Heptaprenyl diphosphate synthase component II	-0.958921645151748	0.011547569393873
LMOSA_27070	Translation initiation factor IF-3	1.37222364747601	7.24219023787521E-05			LMOSA_28010	HTH-type transcriptional regulator MntR	-0.695755636434916	0.011858288675161
LMOSA_20710	Cobalt transport protein CbiN	4.01279338699015	8.5514304732692E-05			LMOSA_7220	Serine-type D-Ala-D-Ala carboxypeptidase DacA	-0.681211611019727	0.011858288675161
LMOSA_15050	Protease synthase and sporulation negative regulatory protein PAI 1	1.17219205700049	8.95444450555374E-05			LMOSA_2010	Uroporphyrinogen decarboxylase	-0.966969662901691	0.012843278102123
LMOSA_8440	Quinol oxidase polypeptide IV	1.36129811728588	9.40808821041722E-05			LMOSA_23130	Probable inactive metalloprotease ymfF	-0.850308389686945	0.012900521239008
LMOSA_9330	Bacteriophage resistance factor, PF05565 family	1.6748039702191	9.41885339351742E-05			LMOSA_990	NADPH-dependent nitro/flavin reductase	-1.61235217395409	0.012985700416931
LMOSA_6750	hypothetical protein	1.28532460708304	9.55025921675299E-05			LMOSA_2900	ATP-dependent helicase/deoxyribonuclease subunit B	-0.677615973546573	0.012988771789496
LMOSA_9590	Head-tail connector protein	1.2198828192085	9.89063022885426E-05			LMOSA_4710	Putative cell wall-associated DL-endopeptidase peptidoglycan lytic protein P45	-0.76856989626178	0.013243413658781
LMOSA_27130	Hydroxyacylglutathione hydrolase	2.02792668245162	9.97037779526012E-05			LMOSA_26190	Antibiotic resistance protein VanZ	-1.09507018405464	0.013535887399183
LMOSA_560	10 kDa chaperonin	1.91005472000571	0.000109784986556			LMOSA_15430	Aldo/keto reductase	-0.802919084185816	0.013539371667345
LMOSA_9270	Anti-repressor protein	1.15635328119156	0.000115135934638			LMOSA_1530	AraC family transcriptional regulator	-1.9213415711142	0.013579694116864
LMOSA_24350	Iron-sulfur cofactor synthesis	0.805984094430042	0.000118327842616			LMOSA_5680	Energy-coupling factor transporter ATP-binding protein EcfA	-1.45988272116552	0.014904967203474
LMOSA_23520	ABC transporter ATP-binding protein uup	0.949657010869913	0.000126744819983			LMOSA_2130	YlbF family regulator	-0.968122252866267	0.014927789673539
LMOSA_23610	hypothetical protein	1.43644366146806	0.000128563300029			LMOSA_12480	Ribose-5-phosphate isomerase B	-0.692045359080927	0.015055156144893
LMOSA_9580	Phage coat protein [Listeria monocytogenes str. Scott A]	0.934261350350099	0.000133207200429			LMOSA_17770	Alanine racemase	-1.47064292569593	0.015136427545436
LMOSA_2850	5-amino-6-(5-phospho-D-ribitylamino)uracil phosphatase YitU	0.690970980648251	0.000135239838096			LMOSA_2840	Phospholipase/Carboxylesterase	-0.843303195035714	0.01529382281897
LMOSA_5370	Isochorismatase hydrolase	0.865145838070884	0.000135239838096			LMOSA_3710	Probable membrane transporter protein	-1.38598576263095	0.015504861045842
LMOSA_19480	hypothetical protein	1.26813609191723	0.000163754531106			LMOSA_19780	Ammonia-dependent NAD(+) synthetase	-0.718110500411826	0.015744189093719
LMOSA_22530	30S ribosomal protein S15	1.07167056708547	0.000172021410938			LMOSA_27810	Putative oxidoreductase YceM	-0.965845774411281	0.015979387146091
LMOSA_9510	Phage transcriptional regulator	2.15680112815143	0.000188967254154			LMOSA_26360	Cell-shape determining protein MreBH	-0.775599993399138	0.016197003749757
LMOSA_9760	N-acetylmuramoyl-L-alanine amidase domain lysin	1.11909546347587	0.000203893806082			LMOSA_1350	YwfK	-2.94209453224212	0.016241954267248
LMOSA_22770	Biotin carboxyl carrier protein of acetyl-CoA carboxylase	1.13889364357057	0.000207902293588			LMOSA_390	Pantetheine-phosphate adenylyltransferase	-2.93059734701842	0.017041482509123
LMOSA_9390	hypothetical protein	2.09574902977583	0.000228183769885			LMOSA_21050	Ribonuclease PH	-1.52513924327238	0.017120164082836
LMOSA_5980	50S ribosomal protein L4	0.942725931936504	0.000230499371642			LMOSA_17310	Plasma-membrane calcium-translocating P-type ATPase	-0.885272799474017	0.017541085504592
LMOSA_24240	Putative pre-16S rRNA nuclease	0.680368826902028	0.000266926795962			LMOSA_12250	Aryl-phospho-beta-D-glucosidase BglH	-1.57600778889199	0.017654089457277
LMOSA_14870	UPF0118 membrane protein yubA	0.730872529599104	0.000273665584254			LMOSA_3330	Aspartokinase	-2.26953181222288	0.017746583867785
LMOSA_24740	Valine--tRNA ligase	1.38134834457919	0.000295717851737			LMOSA_10790	DUF348 domain-containing protein	-1.13948111274104	0.018834762733099
LMOSA_5990	50S ribosomal protein L3	0.68953601557512	0.000295717851737			LMOSA_18420	hypothetical protein	-2.09032088926165	0.018834762733099
LMOSA_14960	Formate-nitrite transporter	1.67179562279046	0.00032083915918			LMOSA_25850	Asparagine synthase, glutamine-hydrolyzing	-0.893503325192618	0.020267362551894
LMOSA_9710	Long tail fibre	1.08886769629919	0.000358442363162			LMOSA_13850	Probable dual-specificity RNA methyltransferase RlmN	-1.10371454832796	0.020628613000319
LMOSA_8790	Single-stranded DNA-binding protein 1	0.613970423176298	0.000435876446505			LMOSA_25990	1,4-dihydroxy-2-naphthoate octaprenyltransferase	-1.10752810679941	0.021174573474105
LMOSA_10490	High-affinity zinc uptake system binding-protein ZnuA	1.35497122920711	0.000466037200282			LMOSA_3300	Glutamine-transport transmembrane protein ABC transporter	-0.97016406556502	0.021478592173916
LMOSA_17420	hypothetical protein	1.06153073751964	0.000480601603819			LMOSA_18250	Epoxyqueuosine reductase	-1.11207819485563	0.021969441158319
LMOSA_13840	Myosin-cross-reactive antigen	0.668297571983159	0.000540988396899			LMOSA_9990	hypothetical protein	-1.23504329808637	0.022558163598935
LMOSA_16500	Ring-cleaving dioxygenase MhqA	1.53706992223867	0.000544526793112			LMOSA_7260	Inosine-5'-monophosphate dehydrogenase	-1.4693667376335	0.023649281657682
LMOSA_27530	Predicted short chain dehydrogenases(Associated with short-chain alcohol dehydrogenases)	0.949694120310039	0.000585536602869			LMOSA_5090	Peptide chain release factor 1	-0.958267094510011	0.02366577659208
LMOSA_8430	Cytochrome o ubiquinol oxidase subunit III	0.745153422757327	0.000598890522627			LMOSA_28420	YpjA	-2.17087864784754	0.023674675996499
LMOSA_19400	Molybdenum cofactor biosynthesis protein MoaB	1.2868317711178	0.000674673371411			LMOSA_980	Mannose-6-phosphate isomerase class I	-0.92566218787176	0.023674675996499
LMOSA_22950	Dihydrolipoamide acetyltransferase component of pyruvate dehydrogenase complex	0.898204143566612	0.000702108316238			LMOSA_18660	Ribose-5-phosphate isomerase A	-1.34006260241566	0.024405457732509
LMOSA_11450	50S ribosomal protein L11	1.23822703725599	0.000720371253664			LMOSA_1150	Intracellular maltogenic amylase	-1.52435210841958	0.024545937996347
LMOSA_2490	Class II fumarate hydratase	0.950223798371562	0.000740425147144			LMOSA_28490	3-dehydroquinate synthase	-1.13153008082878	0.024545937996347
LMOSA_20670	Porphyrin biosynthesis protein includes: uroporphyrinogen-III methyltransferase and uroporphyrinogen-III synthase]	2.75511938579992	0.000746230026736			LMOSA_26580	Glycerol dehydrogenase	-0.750085836253855	0.025275215552209
LMOSA_8780	30S ribosomal protein S6	0.747263421363595	0.000747998238216			LMOSA_22010	Tyrosine recombinase XerC	-0.6319350529944	0.026123710534365
LMOSA_11460	Ribosomal protein (Fragment)	1.488938959466	0.000800752532051			LMOSA_6480	Potassium-transporting ATPase ATP-binding subunit	-1.05944369681487	0.026147283331211
LMOSA_14830	Phospholipase/carboxylesterase	0.808965941855251	0.000843260406432			LMOSA_14180	Transcriptional regulator	-1.09993892833602	0.026304543955934
LMOSA_6910	3-demethylubiquinone-9 3-methyltransferase	1.57500240990273	0.001078619645859			LMOSA_7390	ABC transporter ATP-binding protein YtrB	-1.92773892637302	0.026475016602897
LMOSA_8470	Bacterial SH3 domain family [Listeria monocytogenes str. Scott A]	1.52263126825837	0.001115477117957			LMOSA_23240	DNA mismatch repair protein MutS	-0.767283260451015	0.026509459291027
LMOSA_5380	Dihydrofolate reductase	0.772903483400001	0.001118474214898			LMOSA_7910	D-isomer specific 2-hydroxyacid dehydrogenase NAD-binding	-0.884769696376694	0.026873641206578
LMOSA_5960	50S ribosomal protein L2	0.632738439059392	0.001140290029812			LMOSA_10800	Ribonuclease M5	-1.37437589519767	0.028467507508894
LMOSA_19190	Ribonuclease J	0.738186383786491	0.001143633807639			LMOSA_23840	Cytidine deaminase	-0.717807186252039	0.028467507508894
LMOSA_9780	hypothetical protein	4.41712246082213	0.001247892055654			LMOSA_600	ABC transporter ATP-binding protein uup	-0.68739061419445	0.028658717717419
LMOSA_10610	SAM-dependent methyltransferase	1.46592566722632	0.001266813493515			LMOSA_9950	Fructose-specific phosphotransferase enzyme IIB component	-0.900524877172771	0.028658717717419
LMOSA_24940	Acetyl-coenzyme A carboxylase carboxyl transferase subunit alpha	1.10334462577516	0.001266813493515			LMOSA_19700	UTP--glucose-1-phosphate uridylyltransferase	-0.908808694977676	0.028868245214911
LMOSA_17410	hypothetical protein	1.72583071939374	0.00131823319565			LMOSA_28500	Chorismate synthase	-1.24652274870582	0.029381882862586
LMOSA_22470	Putative ribosomal protein ylxQ [Listeria monocytogenes str. Scott A]	0.94855318366557	0.001364080956162			LMOSA_7010	Mannosylglycerate hydrolase	-1.1924677267781	0.030277551252662
LMOSA_9400	hypothetical protein	1.54705383482747	0.001388813747568			LMOSA_21060	Non-canonical purine NTP pyrophosphatase	-1.19067456696313	0.030384803936137
LMOSA_10600	DNA replication initiation control protein YabA	1.02857750746574	0.0014338663258			LMOSA_22070	Putative Lactococcus lactis LacX protein	-0.704136397499277	0.030542916706365
LMOSA_420	Regulatory protein ylbF	0.787707229204343	0.001441328437643			LMOSA_4910	Rod shape-determining protein MreB	-0.785205768510481	0.031531282434238
LMOSA_10590	Stage 0 sporulation protein yaaT	0.808871726781551	0.001482828993598			LMOSA_20910	Multiple antibiotic resistance protein marR	-0.909020385911155	0.031767868066767
LMOSA_28870	Bacitracin transporter bcrA	1.44031304330207	0.001565961810922			LMOSA_12620	PTS system fructose-specific EIIBBC component	-1.703593774425	0.031851548954645
LMOSA_9290	Phage protein [Listeria monocytogenes str. Scott A]	1.39577927967829	0.00160348858502			LMOSA_21040	Glutamate racemase	-1.3172547402955	0.031989155807926
LMOSA_80	Predicted nucleoside-diphosphate sugar epimerase	2.74817223562619	0.001644016665937			LMOSA_26490	Putative transcription regulators (LacI family)	-1.61861238584548	0.031989155807926
LMOSA_24230	hypothetical protein	0.809607567322005	0.001713652950004			LMOSA_7570	Partition protein ParB homolg	-0.649743723876097	0.031989155807926
LMOSA_18860	Acyltransferases family protein (Fragment)	1.53826498376326	0.001714841804512			LMOSA_15520	Putative transcription regulators	-0.682972729302663	0.032892197877086
LMOSA_10840	Chitooligosaccharide deacetylase	0.941829158058087	0.001789525490954			LMOSA_7520	Cellobiose-specific phosphotransferase enzyme IIB component	-1.20666036559567	0.032892197877086
LMOSA_20750	ATP-binding cobalamin adenosyltransferase	1.24496901008492	0.001807203377525			LMOSA_24670	Septum site-determining protein MinC	-1.60016637287402	0.03302822352291
LMOSA_20020	N-acetyltransferase	1.55342895187822	0.001933265400975			LMOSA_14170	hypothetical protein	-1.60545683514518	0.033286188555739
LMOSA_9570	Phage minor structural protein GP20	0.855170113568683	0.002152158921881			LMOSA_14480	PTS system glucitol/sorbitol-specific transporter subunit IIC	-2.52321718417774	0.033286188555739
LMOSA_26440	ATP-dependent RNA helicase YfmL	0.622619428900348	0.002418223457738			LMOSA_12230	Cytosine-specific DNA methyltransferase	-0.88217308748551	0.033354557959616
LMOSA_28850	TetR family transcriptional regulator	1.731356849321	0.002649510395208			LMOSA_21010	Aspartokinase	-2.10422492377706	0.034115141031728
LMOSA_9770	Abortive infection bacteriophage resistance protein	1.27474007257323	0.003032321553934			LMOSA_25300	Thiol-disulfide isomerase and thioredoxin	-0.92554580554986	0.035049566741458
LMOSA_10630	Ribosomal RNA small subunit methyltransferase I	1.2971260416422	0.003204514246098			LMOSA_14860	Preprotein translocase subunit SecA	-0.613996856791672	0.035799884300727
LMOSA_12570	Internalin [Listeria monocytogenes str. Scott A]	1.00363588343236	0.003254013517947			LMOSA_25610	Methyladenine glycosylase	-2.04326072110631	0.035818200728692
LMOSA_14820	Transcriptional coactivator p15 (Pc4)	0.925091328672413	0.00327882706232			LMOSA_20480	Ethanolamine utilization cobalamin adenosyltransferase EutT	-1.55594720859153	0.036248610644389
LMOSA_18200	Sortase A LPXTG specific	1.08068104239353	0.003307827753935			LMOSA_19350	Molybdopterin guanine dinucleotide biosynthesis accessory protein MobB	-1.08933446452827	0.037666711232118
LMOSA_5920	50S ribosomal protein L16	0.721847423923579	0.00332479982071			LMOSA_23030	DNA binding protein	-0.884189951093875	0.037863589659341
LMOSA_24700	Cell shape-determining protein MreB	0.692252064961637	0.003366958109149			LMOSA_16990	Carbonic anhydrase	-1.66523498814297	0.038029960311188
LMOSA_6310	Zinc-containing alcohol dehydrogenase	0.990019084127323	0.003431203403423			LMOSA_9960	PTS system mannose-specific transporter subunit IIC	-1.26011999472177	0.038029960311188
LMOSA_11920	Integral membrane sensor signal transduction histidine kinase	0.915338484968661	0.003628240881806			LMOSA_2030	Bacterial ABC transporter protein EcsB	-0.90078752194722	0.038136665683541
LMOSA_23190	hypothetical protein	0.632287679552705	0.003851166980741			LMOSA_12780	Methylmalonate-semialdehyde dehydrogenase	-1.53872437395517	0.038890100336944
LMOSA_27050	50S ribosomal protein L20	1.90099435168182	0.004146435099918			LMOSA_23080	Pyrroline-5-carboxylate reductase	-1.47620948091557	0.039334631488151
LMOSA_9480	FAA1, Long-chain acyl-CoA synthetase	1.71079604287992	0.004279484754715			LMOSA_27480	Bifunctional phosphopantothenoylcysteine decarboxylase/phosphopantothenate--cysteine ligase CoaBC	-1.11351277908162	0.039941979064756
LMOSA_10650	Glucose uptake protein GlcU	1.56809688028576	0.00437516545404			LMOSA_1560	Hydroxyacylglutathione hydrolase	-1.54094823388881	0.041715193218544
LMOSA_6740	hypothetical protein	1.15614000040918	0.004694810735025			LMOSA_13560	Peptide methionine sulfoxide reductase regulator MsrR	-0.673803491245416	0.042009273913271
LMOSA_3540	Putative membrane protein yuiD	0.718842272885997	0.005337108160019			LMOSA_24570	Probable transcriptional regulatory protein lmo1535	-1.06590080917769	0.042272724805913
LMOSA_9540	Phage terminase large subunit	1.10893943028589	0.00591846257824			LMOSA_28530	Demethylmenaquinone methyltransferase	-1.05203025552717	0.042272724805913
LMOSA_3660	Low temperature requirement protein C	0.993849940452943	0.006406387459824			LMOSA_2040	ABC-type transporter ATP-binding protein EcsA	-0.995171705770846	0.043063433500961
LMOSA_24750	Glutamate-1-semialdehyde 2,1-aminomutase	0.840139714054844	0.006453069746322			LMOSA_10870	Putative metabolite uptake ABC transporter, ATP-binding protein	-1.47696854188436	0.043291600201936
LMOSA_24910	Exclusion suppressor FxsA	1.0112066661424	0.007312583604298			LMOSA_3930	Rod shape-determining protein RodA	-1.38347704347915	0.04351432855352
LMOSA_13930	ADP-ribose pyrophosphatase	1.49040633394764	0.00817929377842			LMOSA_4350	APA family basic amino acid/polyamine antiporter	-1.25052892682041	0.04351432855352
LMOSA_6730	hypothetical protein	0.757651451493418	0.009187506615616			LMOSA_3460	Monovalent cation h+ antiporter subunit a	-0.906323735249027	0.045197854856221
LMOSA_19200	Putative transcriptional regulator (Fragment)	1.43360244854909	0.010399614381268			LMOSA_24560	L-lactate dehydrogenase	-1.96509451715049	0.04840608465647
LMOSA_20060	ATP-dependent Clp protease proteolytic subunit	0.92931118436966	0.010399614381268			LMOSA_8090	hypothetical protein	-1.11129895725602	0.048925193230253
LMOSA_21300	Phage nucleotide-binding protein [Listeria monocytogenes str. Scott A]	2.31123033039425	0.010928321371277			LMOSA_14980	O-acetylhomoserine aminocarboxypropyltransferase	-3.00847684260216	0.049284010290348
LMOSA_21420	Major capsid protein a	1.53730491152329	0.0112419973243			LMOSA_3870	Vancomycin resistance DNA-binding response regulator VanR	-1.29563066856177	0.049666868966941
LMOSA_350	DUF177 domain-containing protein	1.03899204824736	0.011336728469391			LMOSA_25170	GAF domain-containing protein A family protein	-1.60961617770921	0.049737250649175
LMOSA_22460	Predicted nucleic-acid-binding protein implicated in transcription termination	0.666880882567886	0.011476172688969
LMOSA_22820	Exodeoxyribonuclease VII large subunit	0.869270540946361	0.011597387058926
LMOSA_22430	DNA polymerase III subunit alpha	0.890605963275304	0.011803993856878
LMOSA_27870	Predicted membrane bound oxidoreductase, hemolysin III	0.835228312916118	0.011838091373324
LMOSA_27660	Ribosomal large subunit pseudouridine synthase D	1.22833280686934	0.011858288675161
LMOSA_22900	Phosphate butyryltransferase	2.19799850358606	0.011972160793805
LMOSA_16530	Predicted esterase	0.933958574732091	0.011986053216396
LMOSA_9220	hypothetical protein	1.54129727430225	0.012230757815515
LMOSA_28240	Pantothenate synthetase	0.744821092261102	0.012546442917887
LMOSA_20010	hypothetical protein	1.04942060659493	0.012761615279483
LMOSA_19570	hypothetical protein	0.875694380479388	0.012954477777588
LMOSA_6160	Ascorbate-specific phosphotransferase system enzyme IIB component	1.54547069569341	0.013029921916176
LMOSA_13070	Inorganic phosphate transporter	0.831536718411333	0.01323004570749
LMOSA_13160	Zinc transporter ZIP11	0.954032955780663	0.013381565753009
LMOSA_10040	hypothetical protein	1.79373780542303	0.01446967587774
LMOSA_12860	hypothetical protein	0.702345048687815	0.014904967203474
LMOSA_9360	hypothetical protein	2.00848234910984	0.015103825588718
LMOSA_4170	Preprotein translocase subunit SecG	0.920511076945601	0.015165436306763
LMOSA_20950	Cell division protein ZapA	0.855335333197324	0.015592812327643
LMOSA_9740	hypothetical protein	1.56441537039161	0.015634455153701
LMOSA_15110	Putative drug efflux/lipid export ABC transporter, ATP-binding and permease protein	0.62748111805808	0.015801412600546
LMOSA_9700	Pectin lyase fold containing protein	0.855175317411614	0.016002028940519
LMOSA_20990	Thioredoxin	0.637608924531438	0.016933695175843
LMOSA_16350	hypothetical protein	1.86132591473699	0.017120164082836
LMOSA_20580	Cobalamin biosynthesis protein CobD	1.79161039148056	0.017402009740845
LMOSA_11470	50S ribosomal protein L10	1.33790992400934	0.017571184492239
LMOSA_18020	Predicted membrane protein/transporter	0.831326076014228	0.018277694971025
LMOSA_24400	Putative secreted protein (Fragment)	0.880102952459698	0.018834762733099
LMOSA_2460	hypothetical protein	1.85249639664027	0.018834762733099
LMOSA_27060	50S ribosomal protein L35	0.897676296610533	0.019013290681162
LMOSA_9320	hypothetical protein	1.8297151594192	0.0191860953255
LMOSA_2510	Putative ABC transporter ATP-binding protein YdbJ	1.15090539489072	0.019337439197416
LMOSA_11200	Dihydroneopterin aldolase	1.69581390480549	0.019536589367562
LMOSA_27390	50S ribosomal protein L28	1.1305697494871	0.019724205239943
LMOSA_23060	UPF0750 membrane protein yqfU	0.733785042585436	0.021293823337317
LMOSA_21460	Major tail protein b	2.39878920802529	0.022558163598935
LMOSA_6170	Ascorbate-specific phosphotransferase enzyme IIA component	1.37413143081653	0.02329294041775
LMOSA_9490	hypothetical protein	1.13637017184262	0.023558980079321
LMOSA_15570	hypothetical protein	1.37570603611241	0.023908581152987
LMOSA_8340	D-glycero-alpha-D-manno-heptose 7-phosphate kinase	0.72466827220934	0.025275215552209
LMOSA_530	hypothetical protein	1.40737984276881	0.026208685965749
LMOSA_22790	Alkaline-shock protein YqhY	0.829488794990925	0.028618142892356
LMOSA_28860	ABC transporter permease	1.0452521882058	0.030114363796492
LMOSA_21760	UPF0750 membrane protein yxkD	1.1634325769261	0.030700591066861
LMOSA_16910	Sodium, potassium, lithium and rubidium/H+ antiporter	0.804378532197988	0.030718189371076
LMOSA_7820	3-ketoacyl-acyl carrier protein reductase	1.28241905009906	0.030787875399344
LMOSA_21330	Phage-associated DNA primase/helicase	1.05571209365366	0.031531282434238
LMOSA_25030	Acetate kinase	0.826455245620138	0.033373368139248
LMOSA_23260	Glycerol-3-phosphate responsive antiterminator GlpP	1.37678546252396	0.033863753604354
LMOSA_9430	hypothetical protein	1.8852232915464	0.033886728328151
LMOSA_12170	PTS cellbiose transporter subunit IIC	0.777979403028492	0.035253854995661
LMOSA_24680	Cell shape-determining protein MreD	1.27244403553116	0.035314123913982
LMOSA_18040	Formate-nitrite transporter	0.6562835957147	0.035611325451084
LMOSA_16250	DNA-binding ferritin-like protein (Dps family)	1.43245535778833	0.035801360152354
LMOSA_10930	Listeriolysin positive regulatory factor A	0.870658117898263	0.036482855977587
LMOSA_26310	Aminoglycoside 3-N-acetyltransferase	1.08347262931543	0.036482855977587
LMOSA_10220	Minor structural protein [Listeria monocytogenes str. Scott A]	2.13566306251948	0.037458765003059
LMOSA_16300	Putative peptidoglycan bound protein (LPXTG motif)	1.40260659565067	0.037863589659341
LMOSA_5410	Zinc transporter ZitB	1.64082045919941	0.037951056791847
LMOSA_4270	DNA-directed RNA polymerase sigma subunit RpoN	0.636762456714996	0.038645295047145
LMOSA_4600	Phosphate-specific transport system accessory protein PhoU	2.11638008116147	0.0408153707523
LMOSA_12740	hypothetical protein	2.36684485336544	0.04487415462044
LMOSA_13520	Module of peptide synthetase	1.20864860906844	0.045220674160851
LMOSA_26750	Aspartyl/glutamyl-tRNA amidotransferase subunit B	0.743251651015638	0.047398655482088
LMOSA_28270	Bifunctional ligase/repressor BirA	0.861333323686689	0.047398655482088
LMOSA_7970	Thiol reductase thioredoxin	0.746506191705724	0.048557528718016
LMOSA_7810	Transcriptional regulator	1.48093192306091	0.0488414006037
LMOSA_20000	Transcriptional regulator	1.47911537742552	0.048930998643234
LMOSA_6390	Transcription regulator	0.820747095752509	0.04906928667012
LMOSA_23730	GTP cyclohydrolase 1 type 2 homolog	0.754845400737277	0.049095919782698
LMOSA_11800	Haloacid dehalogenase	0.731974260689897	0.049284010290348
LMOSA_26060	PerR peroxide-sensing regulator	0.60723003844606	0.049284010290348

## Sheet: T3_10min
Upregulated genes at T3(10 min) 200 MPa treatment in L. monocytogenes ScottA						Downregulated genes at T3(10 min) 200 MPa treatment in L. monocytogenes ScottA
Locus_tag	Product	log2FoldChange	padj			Locus_tag	Product	log2FoldChange	padj
LMOSA_22160	Alpha-glycerophosphate oxidase	2.99893449496766	6.33921126490036E-52			LMOSA_27720	Manganese transport system ATP-binding protein MntB	-2.29389113151243	2.04299735783412E-22
LMOSA_2801	hypothetical protein	4.4196827438212	4.70208824486974E-51			LMOSA_22690	Aminomethyltransferase	-1.90374635266235	2.36951630936628E-18
LMOSA_4200	hypothetical protein	3.8542872549956	8.09968913605838E-51			LMOSA_20380	NADPH-dependent butanol dehydrogenase Adh	-3.47453675162426	6.27565347235746E-15
LMOSA_29210	Acetolactate synthase large subunit	4.00707665974869	3.88736406615292E-45			LMOSA_20390	Fis family transcriptional regulator	-2.04908562209655	3.38834300319745E-14
LMOSA_14200	Universal stress protein UspA	2.88335169471765	2.22012868589779E-40			LMOSA_11100	Cell division protein DIVIC	-2.23551137218846	3.9802190779137E-12
LMOSA_15500	hypothetical protein	2.78648322035464	6.38938607744263E-39			LMOSA_18680	Putative acetyl esterase YjcH	-2.13700790571391	1.10717550694296E-11
LMOSA_2540	Arsenate reductase [Listeria monocytogenes str. Scott A]	2.57119866941929	3.19389181404929E-38			LMOSA_25620	Aconitate hydratase AcnA	-1.28902734929571	1.55038693790994E-11
LMOSA_11780	GNAT family acetyltransferase	3.32696763664015	9.69762747022203E-30			LMOSA_1140	Maltodextrin-binding protein (Fragment)	-2.57957251620348	1.56461938704215E-11
LMOSA_25020	Universal stress protein	2.40483782291177	8.81177383176812E-29			LMOSA_290	Ribosomal RNA small subunit methyltransferase H	-2.25096708016212	3.02629167734376E-11
LMOSA_6400	Universal stress protein UspA	2.16978668602398	1.05034995474727E-27			LMOSA_3180	Membrane protein [Listeria monocytogenes str. Scott A]	-2.35756078362216	3.09606303638248E-11
LMOSA_4340	ATP-dependent Clp endopeptidase proteolytic subunit ClpP	2.7905131699786	5.30888470546909E-27			LMOSA_12530	hypothetical protein	-1.91173766501191	7.07832341363612E-11
LMOSA_6410	Ribose 5-phosphate isomerase B/allose 6-phosphate isomerase	2.49654611589198	2.96404841818659E-25			LMOSA_15400	hypothetical protein	-1.80062321669341	1.28608858922149E-10
LMOSA_10950	Listeriolysin O [Listeria monocytogenes str. Scott A]	2.00830933334621	2.63680536667883E-23			LMOSA_20420	Ethanolamine ammonia-lyase heavy chain EutB	-2.32540438666388	3.63312932119886E-10
LMOSA_11680	Succinyl-diaminopimelate desuccinylase	2.11281321674162	2.63680536667883E-23			LMOSA_17800	Positive regulator of sigma-B activity	-1.52785526980568	5.56132569826873E-10
LMOSA_21820	hypothetical protein	2.26288560034111	2.70426825944489E-23			LMOSA_3210	Glutamate gamma-aminobutyrate antiporter	-1.16104715844174	9.03061249772307E-10
LMOSA_18430	hypothetical protein	3.02698008361191	3.59839361299598E-23			LMOSA_20460	Aldehyde-alcohol dehydrogenase AdhE	-2.0446158638402	9.82388550989889E-10
LMOSA_23750	RNA polymerase sigma factor SigA	2.14712230366002	4.92863813395879E-22			LMOSA_17790	mRNA interferase MazF	-2.30440815856792	4.29309304424601E-09
LMOSA_24610	Glycerol uptake facilitator	2.1295252250851	7.0217379598203E-20			LMOSA_27880	Control catabolite protein of gluconeogenesis	-1.9300700851519	7.06059550739433E-09
LMOSA_26170	Putative CDP-abequose synthase	2.34687619368408	1.79441069612669E-18			LMOSA_19340	Molybdopterin molybdenumtransferase MoeA	-1.72186156796456	1.27333045928994E-08
LMOSA_18280	DNA polymerase III subunit alpha	3.16943216472575	2.28809216552607E-18			LMOSA_2650	Acetoin transport repressor	-2.72198990072236	2.33864291202862E-08
LMOSA_23970	Heat-inducible transcriptional repressor HrcA	3.04041231774022	3.0675377753753E-18			LMOSA_210	Cell division protein FtsA	-1.59104774210696	2.66167067176224E-08
LMOSA_4770	Ribosome hibernation promoting factor	1.81329322328258	3.75557385984397E-18			LMOSA_20430	Ethanolamine ammonia-lyase subunit EutC	-3.04837499894311	4.25223824663098E-08
LMOSA_12880	hypothetical protein	1.5699944254261	6.66906613334879E-18			LMOSA_19640	hypothetical protein	-1.45151483977725	4.82884744203482E-08
LMOSA_29070	Alpha-acetolactate decarboxylase	2.08364800428067	1.18987019805624E-17			LMOSA_20410	Reactivating factor of Adenosylcobalamin-dependent ethanolamine ammonia lyase	-2.1759654717622	5.10530541148489E-08
LMOSA_1940	2,3-bisphosphoglycerate-dependent phosphoglycerate mutase	2.22375971858408	2.73708453355791E-17			LMOSA_16310	Glucosamine--fructose-6-phosphate aminotransferase (Isomerizing)	-0.947596704942492	1.09033852830313E-07
LMOSA_18460	N-acetylglucosamine-6-phosphate deacetylase	1.93152651684367	5.91878535581488E-16			LMOSA_6580	Flagellum-specific peptidoglycan hydrolase FlgJ	-1.54566914859379	2.65437704978445E-07
LMOSA_22620	hypothetical protein	2.14717558148591	8.35404701441702E-16			LMOSA_4520	PspC domain protein [Listeria monocytogenes str. Scott A]	-1.15467046626502	2.89953744581983E-07
LMOSA_5400	hypothetical protein	2.35974549789268	9.85524715704001E-16			LMOSA_3800	SUF system FeS assembly ATPase	-1.09786190817575	4.32347213091077E-07
LMOSA_16330	hypothetical protein	2.58099012818762	3.63408492203814E-15			LMOSA_22980	6-phosphogluconate dehydrogenase, decarboxylating	-1.04677548852486	1.33088310415458E-06
LMOSA_22850	Cold shock protein signature	1.55883879191412	6.42990335943656E-15			LMOSA_23450	Divalent metal cation transporter MntH	-1.05819414981066	1.87309061280718E-06
LMOSA_23950	Chaperone protein DnaK	2.32174925640749	1.01561261498748E-14			LMOSA_14850	Invasion associated secreted endopeptidase	-1.45680163419776	1.97437095206156E-06
LMOSA_7950	hypothetical protein	2.63927875330295	1.25954218836517E-14			LMOSA_20400	Ethanolamine two-component sensor kinase	-1.2739892514313	2.300979102271E-06
LMOSA_24600	Glycerol kinase	1.58983017455612	3.3118662794342E-14			LMOSA_14500	Predicted homoserine dehydrogenase, contains C-terminal SAF domain	-4.28840292063378	2.35555664555387E-06
LMOSA_1810	Transcriptional regulator Spx	1.92496929861077	3.61202317563789E-14			LMOSA_26560	Glutamate synthase NADPH large chain	-1.13790078948387	2.9388707845877E-06
LMOSA_14020	DUF896 domain-containing protein	5.56814714809399	3.8362633232397E-14			LMOSA_880	Pyridoxal 5'-phosphate synthase lyase subunit PdxS	-0.9853099720262	3.58979427934071E-06
LMOSA_1210	Cyclic nucleotide-binding domain protein	2.55719947724194	4.45819064444262E-13			LMOSA_26550	Pyridine nucleotide-disulfide oxidoreductase	-1.74933888472692	5.7977900014166E-06
LMOSA_16840	Polyisoprenoid-binding protein YceI	1.89418373218838	1.81658751112782E-12			LMOSA_27710	Manganese ABC transporter inner membrane permease protein SitD	-1.09676607689201	7.01456590004448E-06
LMOSA_20650	Precorrin methylase	3.02828094892921	2.15972385342081E-12			LMOSA_5520	Formate dehydrogenase subunit alpha	-0.891946096234559	7.65381088198668E-06
LMOSA_2810	Ribulose-phosphate 3-epimerase domain protein [Listeria monocytogenes str. Scott A]	2.48353103981348	2.32872935763436E-12			LMOSA_12510	PTS-dependent dihydroxyacetone kinase, dihydroxyacetone-binding subunit DhaK	-1.06465813673788	7.81157776076154E-06
LMOSA_2020	Antibiotic biosynthesis monooxygenase	2.35841405856666	2.92324288873397E-12			LMOSA_7230	X-Pro dipeptidyl-peptidase	-1.71457163194562	7.81157776076154E-06
LMOSA_1800	Adaptor protein MecA	1.59004260880679	4.38358031726305E-12			LMOSA_3790	Iron-sulfur cluster assembly protein SufD	-1.03455091195095	8.7262352970427E-06
LMOSA_4610	Phosphate import ATP-binding protein PstB	2.68947987341561	4.38358031726305E-12			LMOSA_10310	Inosine-5'-monophosphate dehydrogenase	-1.69688493336507	9.39492804219834E-06
LMOSA_4260	Transcriptional regulator CggR	1.62693997842025	7.47103873128439E-12			LMOSA_17190	Fructose-bisphosphatase class III	-1.11682066743743	1.1077937203533E-05
LMOSA_20640	Cobalamin biosynthesis protein CbiG	2.95589697229477	1.14517011065635E-11			LMOSA_12520	hypothetical protein	-1.45876249527485	1.41589919478898E-05
LMOSA_11040	50S ribosomal protein L25 [Listeria monocytogenes str. Scott A]	1.48997243361007	1.39314795982712E-11			LMOSA_4730	Cell division ABC transporter ATP-binding protein FtsE	-1.62836340253139	1.522063848931E-05
LMOSA_550	60 kDa chaperonin	2.14871486810366	1.48363472175795E-11			LMOSA_24430	Sporulation-specific N-acetylmuramoyl-L-alanine amidase	-1.02887168183251	2.44339090931276E-05
LMOSA_20060	ATP-dependent Clp protease proteolytic subunit	2.30977827757604	1.81688156708796E-11			LMOSA_26950	5-(Carboxyamino)imidazole ribonucleotide synthase	-1.34542047511575	3.6419941029711E-05
LMOSA_20230	Diol dehydratase-reactivating factor alpha subunit	1.68762716304382	2.76229225154752E-11			LMOSA_3190	Putative HTH-type transcriptional regulator YwgB	-3.10754886675202	4.05122146604188E-05
LMOSA_20280	Ethanolamine utilization protein eutJ	1.78754409280252	3.94810893092463E-11			LMOSA_13810	hypothetical protein	-0.827649602976246	4.68883643715872E-05
LMOSA_24480	YrvD	2.03971550749606	4.07488658079025E-11			LMOSA_29350	Cell division initiation protein DivIVA	-1.13728465115019	5.7400290156866E-05
LMOSA_15280	YkoS	1.93222927822797	4.29704726703004E-11			LMOSA_25010	L-alanine dehydrogenase	-1.02369632565308	5.98233228414071E-05
LMOSA_20860	HTH-type transcriptional regulator YodB	1.69230509991165	5.08165548438812E-11			LMOSA_19140	Two-component response regulator (YvqE) responding to cell wall stress	-1.29285114785272	6.00428549721286E-05
LMOSA_29310	Cold shock protein CspD	2.07508561881219	6.01433296480884E-11			LMOSA_7530	PTS sugar transporter subunit IIC	-1.69467185748487	8.05556080461612E-05
LMOSA_15260	N-acetyltransferase	1.78613381599622	6.76844681081248E-11			LMOSA_2811	Cellobiose-specific phosphotransferase enzyme IIA component	-2.37608290067547	8.75660212437744E-05
LMOSA_25560	Bifunctional acetaldehyde-alcohol dehydrogenase	1.4280555276371	6.76844681081248E-11			LMOSA_3260	Glucose-6-phosphate isomerase	-0.84795959799836	9.2660300914484E-05
LMOSA_22550	Small ribosomal subunit biogenesis GTPase RsgA	1.38192040606517	9.9344816873782E-11			LMOSA_6490	Potassium-transporting ATPase potassium-binding subunit	-1.97736206941472	0.000108094492422
LMOSA_20200	Propanediol dehydratase large subunit PduC	1.72835748469168	1.04497080837744E-10			LMOSA_5050	Serine hydroxymethyltransferase	-1.28026820127323	0.00011440129759
LMOSA_20260	Propanediol utilization microcompartment protein PduA	1.97963124672605	1.73128815801292E-10			LMOSA_26360	Cell-shape determining protein MreBH	-1.37223992134693	0.000161912689244
LMOSA_10820	ABC transporter permease	1.72839276877461	1.83959158573551E-10			LMOSA_28710	Two-component system response regulator ResD	-0.997966036616154	0.000171004405067
LMOSA_20340	Glycerol uptake facilitator	2.27574294438568	1.83959158573551E-10			LMOSA_21990	Type I DNA topoisomerase	-0.960754926594824	0.00018717428782
LMOSA_14430	Tagatose-bisphosphate aldolase	1.43582048781215	3.35166962036977E-10			LMOSA_28590	Ribosome biogenesis GTPase Der	-0.991148424243984	0.000212642250619
LMOSA_4250	Type I glyceraldehyde-3-phosphate dehydrogenase	1.44553936002508	5.84987488033539E-10			LMOSA_14470	Glucitol/sorbitol-specific phosphotransferase enzyme IIB component	-5.42748950219234	0.000214779542771
LMOSA_16620	hypothetical protein	2.01280133750598	6.08339890184557E-10			LMOSA_12500	PTS-dependent dihydroxyacetone kinase, ADP-binding subunit DhaL	-0.96424494588132	0.00021637218582
LMOSA_15310	Pyrimidine utilization protein B	2.32958072972294	6.23588384824079E-10			LMOSA_27800	hypothetical protein	-1.87809334491147	0.000224092942313
LMOSA_22180	RNA-binding protein Hfq	1.78768143284489	6.23588384824079E-10			LMOSA_5570	Iron-sulfur cluster carrier protein	-1.41505212243207	0.000226998418585
LMOSA_20220	Propanediol dehydratase small subunit PduE	1.95054111651087	8.13092884222097E-10			LMOSA_15720	Daunorubicin resistance ABC transporter ATP-binding subunit	-1.78002494863479	0.00023698837512
LMOSA_23960	Nucleotide exchange factor GrpE	1.92742783069844	8.65343967473845E-10			LMOSA_23200	Ribonuclease Y	-0.654677868312832	0.000342833742499
LMOSA_2660	Methylated-DNA--protein-cysteine S-methyltransferase	1.50866771506955	8.65343967473845E-10			LMOSA_26810	Heptaprenylglyceryl phosphate synthase	-1.40567519648995	0.000368482661293
LMOSA_20550	Transcriptional regulator	1.74144153063731	9.82388550989889E-10			LMOSA_12890	D-alanyl-D-alanine carboxypeptidase	-4.06226042174256	0.000398009273719
LMOSA_20600	Cobalamin biosynthesis protein CbiD (Fragment)	2.38174916344363	1.17680791720685E-09			LMOSA_27700	Manganese ABC transporter substrate-binding protein MntA	-0.827375313461056	0.000459497551912
LMOSA_25230	YtxG	1.27795511906293	1.40857177848668E-09			LMOSA_20450	Carbon dioxide-concentrating mechanism protein CcmK	-2.35692215522098	0.000465379919215
LMOSA_18030	Bacterial transcription activator [Listeria monocytogenes str. Scott A]	1.4284223914674	1.66236669912769E-09			LMOSA_12540	PTS-dependent dihydroxyacetone kinase phosphotransferase subunit DhaM	-1.48689651494993	0.000481410146265
LMOSA_27140	hypothetical protein	1.63844774708133	1.66236669912769E-09			LMOSA_3250	Putative HTH-type transcriptional regulator YulB	-1.04204515518119	0.000522701384819
LMOSA_20660	CbiJ protein [Listeria monocytogenes str. Scott A]	3.03904485495964	1.91066661316566E-09			LMOSA_20440	Ethanolamine utilization microcompartment protein EutL	-1.98051963717797	0.000527807724623
LMOSA_18850	hypothetical protein	1.58741574660327	4.21571680557902E-09			LMOSA_17980	Glutathione-disulfide reductase	-0.823995962336627	0.000695041228525
LMOSA_20330	Propionaldehyde reductase	1.72725390326091	4.29309304424601E-09			LMOSA_28900	Tellurite resistance protein TelA	-0.663511573923205	0.000836307842764
LMOSA_5340	Oligopeptide ABC transporter periplasmic oligopeptide-binding protein OppA	2.01162538416849	5.32881578321798E-09			LMOSA_6060	NusG domain II-containing protein	-1.93322953899906	0.000847116999308
LMOSA_20680	Sirohydrochlorin cobaltochelatase CbiK	3.57291483295975	5.51544160977634E-09			LMOSA_5830	50S ribosomal protein L18	-0.992023004624058	0.001030477075716
LMOSA_20210	Propanediol dehydratase medium subunit PduD	1.72596183137768	7.56949017804851E-09			LMOSA_1020	Putative metabolite uptake ABC transporter, ATP-binding protein	-1.4503063122431	0.001087580416788
LMOSA_9340	Single-stranded DNA-binding protein, ERF family	2.0654542952566	1.04966915044581E-08			LMOSA_10000	Polysaccharide pyruvyl transferase CsaB	-1.04044225292139	0.001210939237643
LMOSA_20570	Cobyrinate a,c-diamide synthase	2.33350790779812	1.27333045928994E-08			LMOSA_2970	Aminopeptidase PepC	-0.840350518841208	0.001238078683713
LMOSA_3970	hypothetical protein	4.41911015513847	2.05484022378624E-08			LMOSA_18350	Late competence protein ComEC	-1.29264359262205	0.001253984929262
LMOSA_3990	Glutamate decarboxylase gamma	1.39735718663581	2.27502633314388E-08			LMOSA_7920	Phosphoserine aminotransferase	-1.23310616478103	0.001278004539097
LMOSA_20610	Synthesis of vitamin b12 adenosyl cobalamide	3.45116036029078	2.29039595871485E-08			LMOSA_2010	Uroporphyrinogen decarboxylase	-1.2415314790307	0.001297065295711
LMOSA_19560	Secreted protein [Listeria monocytogenes str. Scott A]	1.2036148994532	2.71173687836047E-08			LMOSA_24490	Multifunctional fusion protein	-0.823100000921331	0.001297065295711
LMOSA_26130	YfhP	0.975605339035278	3.07048791505278E-08			LMOSA_28780	Site-specific tyrosine recombinase XerD	-0.868313170554915	0.001304163099451
LMOSA_20320	CoA-dependent propionaldehyde dehydrogenase	1.76693217632322	3.11156678965039E-08			LMOSA_26800	ATP-dependent DNA helicase	-1.01058937713454	0.001402787172038
LMOSA_25780	30S ribosomal protein S2	1.39069283543382	4.1313645294828E-08			LMOSA_11120	Bifunctional tRNA lysidine(34) synthetase TilS/hypoxanthine phosphoribosyltransferase	-1.06148897046317	0.001541129083047
LMOSA_20070	Methyltransferase domain protein [Listeria monocytogenes str. Scott A]	2.16256921542408	4.15740069580322E-08			LMOSA_17310	Plasma-membrane calcium-translocating P-type ATPase	-1.24065974619899	0.001827947527597
LMOSA_28060	Chitinase D	2.46025334335863	4.33158060709526E-08			LMOSA_21940	Signal peptidase I	-1.42407851328169	0.001866812597
LMOSA_13480	Internalin B [Listeria monocytogenes str. Scott A]	1.17002776903609	4.77390872103344E-08			LMOSA_14640	Nadp-specific glutamate dehydrogenase	-1.40105042716603	0.001996191427101
LMOSA_18880	ATP-dependent Clp protease ATP-binding subunit ClpE	4.11680990491285	5.66372710383725E-08			LMOSA_17140	Putative multifunctional methylglyoxal reductase	-1.01678311554349	0.002265749017827
LMOSA_1990	hypothetical protein	1.70482480509769	6.38527558873913E-08			LMOSA_20500	Ethanolamine utilization protein [Listeria monocytogenes str. Scott A]	-2.1072115315477	0.002435922069355
LMOSA_23550	Ribonuclease J	1.19971734894118	6.54546405198634E-08			LMOSA_7550	Catalase	-0.735728667324632	0.002761715229605
LMOSA_20310	ATP/cobalamin adenosyltransferase	1.52877537706549	8.85604609451598E-08			LMOSA_14490	Glucitol operon activator domain protein [Listeria monocytogenes str. Scott A]	-5.07986414796276	0.002842858609328
LMOSA_20270	Phosphate propanoyltransferase	1.52908495468193	1.01244104659413E-07			LMOSA_28010	HTH-type transcriptional regulator MntR	-0.882828767001249	0.002848222623986
LMOSA_7280	O-acetyl-ADP-ribose deacetylase	2.07908729449268	1.93651447326759E-07			LMOSA_7390	ABC transporter ATP-binding protein YtrB	-2.5917298282059	0.002848222623986
LMOSA_1640	Cyclopentanol dehydrogenase	1.17040085183738	2.00298459445282E-07			LMOSA_27510	UPF0701 protein yloC	-1.4225806265164	0.002901712000109
LMOSA_7430	Beta-glucoside operon transcriptional antiterminator	1.76110495940752	2.08866884475479E-07			LMOSA_9960	PTS system mannose-specific transporter subunit IIC	-1.69128059856272	0.003066510634117
LMOSA_20250	Putative carboxysome shell protein	1.32260106365346	2.15068168174417E-07			LMOSA_14600	Phosphoglycerate mutase	-1.09156560689937	0.003068627394682
LMOSA_15570	hypothetical protein	1.48341839301882	2.36125373171386E-07			LMOSA_4510	DNA-binding transcriptional activator PspC	-0.704666186093493	0.003068627394682
LMOSA_2800	Intracellular proteinase	1.15658912810297	2.6435216565893E-07			LMOSA_17810	Anti-sigma factor B antagonist RsbS	-1.05624585579708	0.003102571557531
LMOSA_11170	hypothetical protein	4.76939236592662	2.65437704978445E-07			LMOSA_26480	Enzyme involved in biofilm formation	-0.732476696257176	0.003282117358623
LMOSA_20690	Sirohydrochlorin cobaltochelatase	3.26669264355546	3.31646867215498E-07			LMOSA_17750	Protoporphyrinogen oxidase	-1.6579954901391	0.003289333429006
LMOSA_7590	Transcriptional regulator	1.09824353573028	3.85312210237369E-07			LMOSA_26650	Nucleoside-diphosphate-sugar epimerase	-2.5753367698639	0.003339531659329
LMOSA_7960	Nitroreductase	3.18291975169879	5.15324440107892E-07			LMOSA_22590	Rhomboid family intramembrane serine protease	-1.09680951244997	0.003455772672552
LMOSA_14830	Phospholipase/carboxylesterase	1.41351288789251	5.53614707478143E-07			LMOSA_4840	YvhJ protein (Fragment)	-1.20470623930514	0.003684344183223
LMOSA_8840	Accessory transcriptional regulator protein A	1.25449943677003	5.88222165211383E-07			LMOSA_12680	hypothetical protein	-0.875917217842604	0.003702981790944
LMOSA_23440	hypothetical protein	0.916807399357005	6.42715229096528E-07			LMOSA_27890	Kinase/pyrophosphorylase	-1.03484570276706	0.003779011685721
LMOSA_20700	Cobalt ECF transporter S component CbiM	2.95303731965656	8.10082047887263E-07			LMOSA_1130	Maltodextrin transport system permease protein mdxF	-2.87382192915245	0.004049617231596
LMOSA_11030	L-lactate dehydrogenase	1.14761573340265	8.66949219103131E-07			LMOSA_200	Cell division protein FtsZ	-0.774974213752436	0.004232223057252
LMOSA_5390	Zinc-binding alcohol dehydrogenase family protein	1.24633760084653	1.0445444766353E-06			LMOSA_18690	Branched-chain-amino-acid aminotransferase	-1.23056029867599	0.004233135415231
LMOSA_1950	ATP-dependent chaperone ClpB	2.50889784692113	1.06706680005992E-06			LMOSA_14620	6-phosphogluconolactonase	-0.723119741112298	0.004301371712946
LMOSA_16880	hypothetical protein	1.17669335780349	1.28119832705567E-06			LMOSA_19370	Molybdopterin synthase catalytic subunit/molybdopterin synthase sulfur carrier subunit	-1.67232216657084	0.004426066850731
LMOSA_28390	Pyruvate formate-lyase	1.01714155468917	1.49450522538755E-06			LMOSA_21040	Glutamate racemase	-1.90857062679125	0.004596698439551
LMOSA_11300	ATP-dependent Clp protease ATP-binding subunit ClpC	1.03579756828277	1.63107978726049E-06			LMOSA_18530	Protease HtpX homolog	-0.933565012879389	0.004671692436683
LMOSA_20730	Cobalt import ATP-binding protein CbiO	2.47379361773252	2.01869462795528E-06			LMOSA_22170	tRNA dimethylallyltransferase	-0.824099286284788	0.005317652140698
LMOSA_20630	Cobalt-precorrin-4 methyltransferase	2.14798818164193	3.10983671405538E-06			LMOSA_25200	Catabolite control protein A	-0.640971870948365	0.006170702360634
LMOSA_18480	Transcriptional regulator	1.27666268183351	4.2397095935625E-06			LMOSA_1650	Putative HTH-type transcriptional regulator YxbF	-2.84951750564303	0.006450017358452
LMOSA_1890	Organic hydroperoxide resistance protein OhrA	1.74088826881342	4.25913889148094E-06			LMOSA_19770	Nicotinate phosphoribosyltransferase	-1.01907711072443	0.006466470788587
LMOSA_14820	Transcriptional coactivator p15 (Pc4)	1.43423094544961	5.04476065309332E-06			LMOSA_660	hypothetical protein	-1.66574389213326	0.0068876617822
LMOSA_25220	General stress protein	1.29743332171665	5.2170964617778E-06			LMOSA_1570	Glyoxalase I/lactoylglutathione lyase	-1.16225354623638	0.007316673239515
LMOSA_15020	Transcriptional regulator	2.15613646269025	5.44941052949673E-06			LMOSA_17730	Bacterial membrane flanked domain family [Listeria monocytogenes str. Scott A]	-2.03791289629982	0.00771400296697
LMOSA_20240	Propanediol utilization diol dehydratase-reactivating factor small chain	1.76202777199717	5.54133912826086E-06			LMOSA_23050	Sulfurtransferase (Fragment)	-1.40737906315791	0.007812436974012
LMOSA_20560	ECF transporter S component	1.21483401693914	6.49378664206585E-06			LMOSA_28570	Tyrosine-protein phosphatase	-1.36346429340544	0.007988117317676
LMOSA_19400	Molybdenum cofactor biosynthesis protein MoaB	1.65518926437977	6.53043147587958E-06			LMOSA_1180	hypothetical protein	-4.71121054627211	0.00804609742636
LMOSA_9570	Phage minor structural protein GP20	1.26566032634701	7.99037877463307E-06			LMOSA_19130	Sensor histidine kinase	-0.671941396898566	0.008065273647878
LMOSA_9300	hypothetical protein	1.78765874210685	8.84018791967615E-06			LMOSA_9950	Fructose-specific phosphotransferase enzyme IIB component	-1.17897160186104	0.008096376572072
LMOSA_1410	Thiol reductase thioredoxin	2.00758510138667	9.07541754668496E-06			LMOSA_23040	Isopentenyl-diphosphate delta-isomerase	-0.907983395620485	0.008281916708305
LMOSA_15300	hypothetical protein	2.27384538817836	1.08578211410443E-05			LMOSA_890	Pyridoxal 5'-phosphate synthase glutaminase subunit PdxT	-0.687351985528613	0.00829716267413
LMOSA_9670	Tmp [Listeria monocytogenes str. Scott A]	1.2424291779467	1.16634802438829E-05			LMOSA_10290	LPXTG-domain-containing protein cell wall anchor domain	-0.648507581619477	0.008398913181761
LMOSA_15270	Multifunctional acyl-CoA thioesterase I and protease I and lysophospholipase L1	0.934250971534137	1.68549961837987E-05			LMOSA_24670	Septum site-determining protein MinC	-2.43836369663877	0.008398913181761
LMOSA_6630	Phosphoenolpyruvate-dihydroxyacetone phosphotransferase, ADP-binding subunit DhaL	0.977245299078372	1.89983318602785E-05			LMOSA_25320	Deblocking glutamyl-aminopeptidase	-0.933027140569758	0.008428064796218
LMOSA_9280	DNA-binding domain-containing protein	1.44359085705006	2.36333004922832E-05			LMOSA_1380	MazG nucleotide pyrophosphohydrolase	-3.82864486287105	0.008539786134171
LMOSA_11180	Dihydropteroate synthase	3.62884948171276	2.38821258614661E-05			LMOSA_12290	Metal-dependent hydrolase	-1.45312899906393	0.008725177717304
LMOSA_17600	Predicted metal-dependent hydrolase of the TIM-barrel fold	2.09434730523566	2.56010952425637E-05			LMOSA_25450	Putative transporters	-1.30849261100675	0.008725177717304
LMOSA_15050	Protease synthase and sporulation negative regulatory protein PAI 1	1.4932727651133	2.69729301801637E-05			LMOSA_7380	Permease	-1.60347415564086	0.008725177717304
LMOSA_560	10 kDa chaperonin	1.72646471038696	3.24563381572152E-05			LMOSA_5020	ATP synthase subunit I	-0.736258641001226	0.008873559256831
LMOSA_7150	FMN-binding split barrel domain protein YdaG	1.28452710608795	3.52902290858599E-05			LMOSA_17780	CopG family transcriptional regulator [Listeria monocytogenes str. Scott A]	-0.806363417925202	0.008936341757666
LMOSA_28870	Bacitracin transporter bcrA	1.98053651473038	3.60713156553366E-05			LMOSA_28970	Ribosomal-protein-alanine N-acetyltransferase	-4.66938429012904	0.009138747797944
LMOSA_1660	hypothetical protein	1.82689756766527	3.86879637077685E-05			LMOSA_7870	Methylphosphotriester-DNA--protein-cysteine S-methyltransferase	-1.58881340780134	0.009138747797944
LMOSA_18860	Acyltransferases family protein (Fragment)	2.03666642464664	3.86879637077685E-05			LMOSA_29360	Transcription repressor NadR	-1.82931291773714	0.009464071899678
LMOSA_27150	tRNA (guanine-N(1)-)-methyltransferase	0.917812042671856	4.32183311118527E-05			LMOSA_24500	hypothetical protein	-1.28682430829483	0.009713045328977
LMOSA_19470	Dihydrolipoyl dehydrogenase	1.14122873990604	4.3404510516636E-05			LMOSA_24880	NADP-dependent isocitrate dehydrogenase	-0.709348245214432	0.010066228641014
LMOSA_20740	Cobyric acid synthase CobQ	1.23622467253612	4.38196295802238E-05			LMOSA_280	Cell division protein FtsL	-0.845712892487	0.010066228641014
LMOSA_14870	UPF0118 membrane protein yubA	1.10974005110118	4.59274993473169E-05			LMOSA_4720	Cell division protein FtsX	-1.15011148128554	0.010258877125114
LMOSA_9760	N-acetylmuramoyl-L-alanine amidase domain lysin	1.32213463812128	4.59274993473169E-05			LMOSA_23480	Osmotically activated L-carnitine/choline ABCtransporter permease protein OpuCB	-0.981692233508228	0.010526844939617
LMOSA_10940	Phosphatidyl-inositol-specific phospholipase C	0.89827659978062	5.44174336607105E-05			LMOSA_5220	Lipid kinase	-1.03451767412401	0.01077019253395
LMOSA_23910	30S ribosomal protein S21	0.805378599677664	5.77731155324398E-05			LMOSA_20480	Ethanolamine utilization cobalamin adenosyltransferase EutT	-1.72237511799009	0.011097763695467
LMOSA_5700	Acetamidase/formamidase protein [Listeria monocytogenes str. Scott A]	1.12797580051743	5.79063983002533E-05			LMOSA_17480	Thermostable monoacylglycerol lipase	-1.14123861747616	0.01118220583458
LMOSA_10930	Listeriolysin positive regulatory factor A	1.86430152415219	6.99534608413423E-05			LMOSA_27780	Serine-type D-Ala-D-Ala carboxypeptidase	-0.697688081778813	0.01118220583458
LMOSA_9350	DNA replication protein DnaD	1.43498276209081	6.99534608413423E-05			LMOSA_28620	L-asparaginase AnsA	-1.33698559208178	0.011359459272422
LMOSA_5690	MgtC family protein (Fragment)	1.3870093420324	7.45225973351143E-05			LMOSA_23210	Phosphinothricin N-acetyltransferase	-1.50171594125457	0.011730033165752
LMOSA_16340	hypothetical protein	2.17206792970726	8.26170782874832E-05			LMOSA_23580	Aspartate-semialdehyde dehydrogenase	-0.927108699094959	0.011730033165752
LMOSA_2910	YhzC protein [Listeria monocytogenes str. Scott A]	1.400014325009	8.41026167199157E-05			LMOSA_1780	Oligoendopeptidase F	-0.879842089815861	0.012663031622417
LMOSA_1470	General stress response protein CsbD	1.90799783599528	9.17285127548285E-05			LMOSA_13750	hypothetical protein	-1.04660791736484	0.013436643834219
LMOSA_9580	Phage coat protein [Listeria monocytogenes str. Scott A]	1.04260861522434	0.000110106965933			LMOSA_20470	Carboxysome structural protein EutM	-2.06015967365148	0.014098487777241
LMOSA_160	RNA-binding protein S4	1.10937173604277	0.000112932723484			LMOSA_24900	hypothetical protein	-1.51834359466961	0.014098487777241
LMOSA_8430	Cytochrome o ubiquinol oxidase subunit III	0.925815739257029	0.000113602384355			LMOSA_10560	Peptidoglycan binding protein (Fragment)	-1.56060317126003	0.014143690344656
LMOSA_3320	Oligo-beta-mannoside-specific phosphotransferase enzyme IIB component	0.992923732668794	0.000130393972569			LMOSA_19380	Cyclic pyranopterin monophosphate synthase MoaC	-1.08444545144358	0.014143690344656
LMOSA_14960	Formate-nitrite transporter	1.8755146877581	0.000160111659632			LMOSA_10860	Hemolysin D	-1.32724531234802	0.014225175371981
LMOSA_20180	Propanediol utilization microcompartment protein PduA	1.47448836868686	0.000184236859602			LMOSA_18070	PTS cellobiose transporter subunit IIC	-1.92020246510899	0.014777743329513
LMOSA_20720	Energy-coupling factor ABC transporter transmembrane protein	2.46341285982007	0.000186144824044			LMOSA_10880	ABC transporter permease	-1.08184361184511	0.015398325217072
LMOSA_20300	Carbon dioxide concentrating mechanism protein CcmL	1.66297643391388	0.000197861593264			LMOSA_26580	Glycerol dehydrogenase	-0.866226962714578	0.015668695443076
LMOSA_22950	Dihydrolipoamide acetyltransferase component of pyruvate dehydrogenase complex	1.14279491335251	0.000198220223984			LMOSA_22010	Tyrosine recombinase XerC	-0.824226987917127	0.016211363986128
LMOSA_23730	GTP cyclohydrolase 1 type 2 homolog	1.37946805813937	0.000202299657361			LMOSA_6480	Potassium-transporting ATPase ATP-binding subunit	-1.4289489190098	0.016237501289997
LMOSA_17860	Indirect negative regulation of sigma B dependent gene expression	1.6051573940814	0.000212642250619			LMOSA_21730	Major facilitator superfamily transporter	-0.744616790288051	0.016943618590591
LMOSA_6640	Phosphoenolpyruvate-dihydroxyacetonephosphotransferase, subunit DhaM, DHA-specific IIA component	1.0579519836364	0.000240192377691			LMOSA_25460	Putative transporters	-1.59649860930938	0.016981241115179
LMOSA_27530	Predicted short chain dehydrogenases(Associated with short-chain alcohol dehydrogenases)	1.41135381177454	0.000273039922427			LMOSA_6760	PTS cellobiose transporter subunit IIC	-3.15219647644674	0.017255552689491
LMOSA_9770	Abortive infection bacteriophage resistance protein	1.75601486547131	0.000304551418215			LMOSA_1280	Na+-efflux ABC transporter (ATP-binding protein)	-1.33789542457576	0.017365884971366
LMOSA_25770	Translation elongation factor Ts	0.980689664641842	0.000342833742499			LMOSA_20490	Phosphate propanoyltransferase	-1.67398034116159	0.01743462574656
LMOSA_9630	Major tail shaft protein [Listeria monocytogenes str. Scott A]	1.06116860691403	0.00040265769382			LMOSA_1560	Hydroxyacylglutathione hydrolase	-1.625774018505	0.01749298115944
LMOSA_15130	LRR-and LPXTG-motif protein [Listeria monocytogenes str. Scott A]	0.885693531396627	0.000456700449985			LMOSA_14460	PTS sorbitol transporter subunit IIA	-4.51475557153001	0.017661733165996
LMOSA_9270	Anti-repressor protein	1.20790961594394	0.000482193799262			LMOSA_300	Transcriptional regulator MraZ	-1.1375867497529	0.018851692109073
LMOSA_14990	HdeD family acid-resistance protein	1.01401933792043	0.000482545426516			LMOSA_29110	Deoxyribonucleoside regulator DeoR	-3.04202472904657	0.018864371062126
LMOSA_6930	MarR family transcriptional regulator	2.44006008244624	0.000482545426516			LMOSA_16580	hypothetical protein	-1.0428037845261	0.019013317465393
LMOSA_10330	Predicted acyltransferase with acyl-CoA N-acyltransferase domain	1.45714590971811	0.000490528149728			LMOSA_2990	Carbohydrate kinase	-0.92696118421639	0.019492110319542
LMOSA_9710	Long tail fibre	1.19453538083891	0.000535670837726			LMOSA_7520	Cellobiose-specific phosphotransferase enzyme IIB component	-1.13739552936556	0.019919118893234
LMOSA_6500	Cellobiose-specific phosphotransferase enzyme IIB component	1.38766992677479	0.000547949775951			LMOSA_14260	Diacetylchitobiose-6-phosphate hydrolase	-0.717047340311256	0.020118116734407
LMOSA_23940	Molecular chaperone DnaJ	1.32507309512013	0.000563641942885			LMOSA_6860	tRNA-specific adenosine deaminase	-0.895929298087118	0.020435812161827
LMOSA_27130	Hydroxyacylglutathione hydrolase	2.06948622288035	0.000611095903636			LMOSA_5430	Cof-type HAD-IIB family hydrolase	-1.41199348832102	0.020598899174325
LMOSA_6620	Phosphoenolpyruvate-dihydroxyacetone phosphotransferase, dihydroxyacetone binding subunit DhaK	0.799383325947996	0.000623003720006			LMOSA_23490	Osmoprotectant ABC transporter ATP-binding protein OpuCA	-0.628947152351982	0.020739909419577
LMOSA_11650	Internalin D [Listeria monocytogenes str. Scott A]	0.863589441832957	0.000646018824903			LMOSA_7120	ATP-binding cassette subfamily B protein AbcA/BmrA	-0.839210700312523	0.020790610305969
LMOSA_20580	Cobalamin biosynthesis protein CobD	2.43101637030477	0.000722709217662			LMOSA_7220	Serine-type D-Ala-D-Ala carboxypeptidase DacA	-0.814748670400805	0.020790610305969
LMOSA_18330	Peroxide resistance protein Dpr	0.664182101119085	0.00073239108269			LMOSA_2980	Pseudouridine-5'-phosphate glycosidase	-0.877417186714612	0.022178915304041
LMOSA_11910	PhoP family transcriptional regulator	0.786077382263055	0.000739587537995			LMOSA_13330	Wall-associated protein (Fragment)	-0.68513121167642	0.023310128507028
LMOSA_20290	Propanediol utilization protein PduM	1.68319173730046	0.000760462713912			LMOSA_12840	Bacterial low temperature requirement protein A	-1.7217907580862	0.023595192578944
LMOSA_20350	Probable propionate kinase	1.31095145435585	0.00084981455978			LMOSA_5130	Homoserine dehydrogenase	-2.17205424164518	0.023865011396531
LMOSA_20620	Precorrin-8W decarboxylase CbiT	2.29642422356677	0.000879546869438			LMOSA_17820	Anti-sigma B factor RsbT	-0.770735240599119	0.02393485440577
LMOSA_19200	Putative transcriptional regulator (Fragment)	2.2350021904677	0.000879993570904			LMOSA_23470	Glycine betaine/carnitine/choline/choline sulfate ABC transporter (Osmoprotectant-binding lipoprotein)	-0.684175551774232	0.024352297097922
LMOSA_9380	Gp35 protein [Listeria monocytogenes str. Scott A]	1.75150190151569	0.00091287509977			LMOSA_20910	Multiple antibiotic resistance protein marR	-1.05407507131456	0.024747905946607
LMOSA_22970	Putative aminotripeptidase	1.79677151720957	0.001005083667805			LMOSA_760	Triacylglycerol lipase	-0.649661049247983	0.025076339027718
LMOSA_20190	Propanediol utilization microcompartment protein PduB	1.1962952303666	0.001073637404768			LMOSA_13850	Probable dual-specificity RNA methyltransferase RlmN	-1.07055720514353	0.025288674900165
LMOSA_6150	PTS system ascorbate-specific transporter subunit IIC	1.26689141663226	0.001073637404768			LMOSA_18420	hypothetical protein	-1.79746788161058	0.025357769026141
LMOSA_18050	NAD-dependent succinate-semialdehyde dehydrogenase	0.865593168741596	0.001081307512199			LMOSA_14740	Histidinol-phosphate phosphatase	-2.15981709009738	0.025583039266173
LMOSA_11580	DNA-directed RNA polymerase subunit beta'	0.760498991161645	0.001224504449472			LMOSA_17740	Bacterial membrane flanked domain superfamily	-1.06683331154095	0.025583039266173
LMOSA_17710	Peptidoglycan-bound protein (LPXTG motif)	1.70284592123588	0.001297065295711			LMOSA_19360	Molybdenum cofactor biosynthesis protein MoaE	-1.20922646765994	0.025583039266173
LMOSA_28250	Ketopantoate hydroxymethyltransferase	1.32298133673528	0.001297065295711			LMOSA_24830	Replicative DNA helicase loader DnaB	-0.788622041697433	0.025583039266173
LMOSA_18930	PTS HPr component phosphorylation site	0.853624149251558	0.001307608082625			LMOSA_8760	Cytochrome O ubiquinol oxidase	-1.39453451628591	0.026157827002724
LMOSA_18040	Formate-nitrite transporter	1.17439274072173	0.001395300916801			LMOSA_29330	Diaminopimelate epimerase	-1.18102248500641	0.028499712622067
LMOSA_9240	hypothetical protein	1.75813232750755	0.001407185266309			LMOSA_25990	1,4-dihydroxy-2-naphthoate octaprenyltransferase	-1.22543869851269	0.030587689413532
LMOSA_10320	4Fe-4S mono-cluster protein YjdI	1.01344783217296	0.001430090235051			LMOSA_25730	Cellsurface protein	-2.48207396319771	0.031231702593948
LMOSA_23120	Branched-chain amino acid ABC transporter permease	1.34968931412848	0.001430090235051			LMOSA_6240	L-amino acid N-acyltransferase YncA	-1.98504279982877	0.03274821794683
LMOSA_19690	hypothetical protein	2.71983503838696	0.001478203630051			LMOSA_7250	ATP-dependent nucleic acid helicase	-0.792891689721527	0.03274821794683
LMOSA_9690	Putative tail endopeptidase	1.22692371883914	0.001570157003225			LMOSA_13030	Mannosylglycerate hydrolase	-0.713802665181719	0.033566322871503
LMOSA_9370	Modification methylase ScrFIB	1.40143725501827	0.001605185965219			LMOSA_390	Pantetheine-phosphate adenylyltransferase	-1.89726320673703	0.033566322871503
LMOSA_16500	Ring-cleaving dioxygenase MhqA	1.56663456214794	0.001607534542732			LMOSA_14910	Deoxyribodipyrimidine photo-lyase type I	-1.48213425673743	0.034013619975944
LMOSA_22940	Branched-chain alpha-keto acid dehydrogenase	1.04932760893935	0.001642640498939			LMOSA_21060	Non-canonical purine NTP pyrophosphatase	-1.13236654018237	0.034648281782154
LMOSA_9610	Minor capsid protein	1.27955072649667	0.001906573561912			LMOSA_3770	Fe-S assembly protein NifU	-0.652813156791139	0.034648281782154
LMOSA_16820	Nad-dependent epimerase dehydratase	0.906500271212911	0.001914238170287			LMOSA_23030	DNA binding protein	-0.924218169257923	0.035646395034467
LMOSA_24750	Glutamate-1-semialdehyde 2,1-aminomutase	1.29360555133706	0.001975308303418			LMOSA_26770	Aspartyl/glutamyl-tRNA(Asn/Gln) amidotransferase subunit C	-1.63947928143366	0.035727017580113
LMOSA_18470	Glucosamine-6-phosphate deaminase	0.900537557703584	0.002155723103286			LMOSA_6070	Heptaprenyl diphosphate synthase component I	-1.81174522171618	0.036254438356007
LMOSA_9780	hypothetical protein	3.44097272119391	0.002662853635533			LMOSA_27810	Putative oxidoreductase YceM	-0.976772666191678	0.036707650105781
LMOSA_10650	Glucose uptake protein GlcU	1.7401830680274	0.002962855408819			LMOSA_5170	UDP-N-acetylglucosamine 1-carboxyvinyltransferase	-0.746828268499943	0.037264298937226
LMOSA_13070	Inorganic phosphate transporter	0.981814494252946	0.003014764018089			LMOSA_21930	Signal peptidase I	-0.931477417457403	0.03811481046128
LMOSA_20670	Porphyrin biosynthesis protein includes: uroporphyrinogen-III methyltransferase and uroporphyrinogen-III synthase]	3.02230884110271	0.003048536627794			LMOSA_27940	Serine protease [Listeria monocytogenes str. Scott A]	-0.69841630142608	0.039125716710042
LMOSA_15640	Nucleotide-binding domain protein	1.56208702108348	0.003069978705609			LMOSA_28790	Transcriptional repressor	-0.856410698373745	0.041095803985775
LMOSA_3600	Nucleoside-diphosphate-sugar epimerase	0.757859531633332	0.003316950094825			LMOSA_10790	DUF348 domain-containing protein	-1.19059642411142	0.042037049237473
LMOSA_20710	Cobalt transport protein CbiN	4.91921552673163	0.003347411637299			LMOSA_29200	L-glyceraldehyde 3-phosphate reductase	-0.887803610240559	0.042037049237473
LMOSA_24620	50S ribosomal protein L27	1.01322830466501	0.003622272722427			LMOSA_26190	Antibiotic resistance protein VanZ	-1.14847734318149	0.043478065772584
LMOSA_19490	Lactate/malate dehydrogenase, alpha/beta protein	0.695405550486665	0.003633356500636			LMOSA_7980	Predicted beta-phosphoglucomutase	-1.50644193580772	0.0445277197752
LMOSA_9640	Phage protein [Listeria monocytogenes str. Scott A]	2.24818366845105	0.00364744550165			LMOSA_18670	Predicted acyltransferase	-1.19027311614373	0.04511565794545
LMOSA_16530	Predicted esterase	1.36698370482881	0.003741221628176			LMOSA_12580	AMP-dependent synthetase and ligase	-1.19783445156868	0.045869040404939
LMOSA_19190	Ribonuclease J	0.930804546405736	0.003880897759921			LMOSA_5880	50S ribosomal protein L24	-0.606772723865871	0.047571947488135
LMOSA_2830	N-6 Adenine-specific DNA methylase YitW	1.26200691793385	0.003923702330512			LMOSA_9190	ImmA/IrrE family metallo-endopeptidase	-1.01300028497742	0.048111241154546
LMOSA_15110	Putative drug efflux/lipid export ABC transporter, ATP-binding and permease protein	0.876821816828227	0.004023183150873			LMOSA_13580	Integral membrane protein (Fragment)	-1.74123404358612	0.048192002684017
LMOSA_11460	Ribosomal protein (Fragment)	1.32296890133086	0.004049863802625			LMOSA_26340	Leucyl aminopeptidase	-0.986034446225413	0.048501018000191
LMOSA_28860	ABC transporter permease	1.37269460271698	0.004232223057252			LMOSA_430	Putative membrane protein ylbC	-1.03035183964498	0.048501018000191
LMOSA_4210	Enolase	0.733006801601745	0.004232223057252			LMOSA_15730	ABC transporter permease	-1.31143952130308	0.04897533094572
LMOSA_28050	30S ribosomal protein S14	1.13187543687753	0.00424367126947			LMOSA_980	Mannose-6-phosphate isomerase class I	-0.891323036430261	0.049565939232303
LMOSA_21770	hypothetical protein	1.48844859784639	0.004505120298812			LMOSA_14480	PTS system glucitol/sorbitol-specific transporter subunit IIC	-2.73878461482913	0.049611738265335
LMOSA_6750	hypothetical protein	1.16822603750604	0.004671692436683			LMOSA_14610	Phosphoglycerate mutase	-0.799086075395917	0.049611738265335
LMOSA_17620	HTH-type transcriptional activator HxlR	2.53585582506427	0.004719975775147			LMOSA_380	Endopeptidase La	-1.24954583763963	0.049611738265335
LMOSA_15120	Putative rhodanese-like sulfur transferase	1.15692424535239	0.004885917365469
LMOSA_540	Choloylglycine hydrolase	1.19273568256662	0.00497429537244
LMOSA_17410	hypothetical protein	1.51298686895347	0.005108688513815
LMOSA_170	YggT family cell division protein	1.54362737670372	0.005132162031177
LMOSA_20590	Cobalt-precorrin-8 methylmutase	1.94855102618061	0.005342105912467
LMOSA_8440	Quinol oxidase polypeptide IV	1.24958795852946	0.005344597328973
LMOSA_19510	Bifunctional disulfide isomerase/thiol-disulfide oxidase	0.652546078316278	0.005713409504256
LMOSA_12570	Internalin [Listeria monocytogenes str. Scott A]	1.05123601113525	0.005758415065301
LMOSA_8830	Accessory transcriptional regulator protein C	0.697935055278302	0.005960870553723
LMOSA_21860	PrsW family intramembrane metalloprotease	1.09249330477244	0.006080188752649
LMOSA_17570	DEAD-box ATP-dependent RNA helicase CshA	0.718910635127795	0.006458436609156
LMOSA_22250	Ribosomal-protein-alanine N-acetyltransferase	0.637680374211996	0.006701076613575
LMOSA_6740	hypothetical protein	1.31772063168614	0.006701076613575
LMOSA_20920	Putative transporte	0.749928189417558	0.007198026131378
LMOSA_80	Predicted nucleoside-diphosphate sugar epimerase	2.44746791520839	0.007358568460663
LMOSA_19570	hypothetical protein	0.998668613730445	0.007390741027288
LMOSA_14630	Magnesium and cobalt transport protein CorA	2.63044846264839	0.007393072043986
LMOSA_20110	Propanediol utilization microcompartment protein PduU	1.58796653357074	0.007438314508979
LMOSA_25180	30S ribosomal protein S4	0.775259807166441	0.007438314508979
LMOSA_23560	4-hydroxy-tetrahydrodipicolinate synthase	0.773063498339594	0.00756327556924
LMOSA_6390	Transcription regulator	1.26369748304681	0.007567374647946
LMOSA_2240	Arsenical resistance operon transcriptional repressor ArsD	1.93369447737469	0.00775552498696
LMOSA_10490	High-affinity zinc uptake system binding-protein ZnuA	2.02588571283648	0.007939795197856
LMOSA_11290	Protein-arginine kinase	0.739321619131649	0.007968780695631
LMOSA_3660	Low temperature requirement protein C	1.11755688876964	0.008285977669603
LMOSA_19480	hypothetical protein	1.16632557190086	0.008455755471446
LMOSA_4170	Preprotein translocase subunit SecG	1.21206969773391	0.008455755471446
LMOSA_20360	Threonine-phosphate decarboxylase	1.33680840880149	0.008725177717304
LMOSA_17100	hypothetical protein	1.07680489092856	0.00926993724868
LMOSA_23190	hypothetical protein	0.716965185356427	0.009594802539335
LMOSA_6170	Ascorbate-specific phosphotransferase enzyme IIA component	1.75533051035065	0.01077019253395
LMOSA_18200	Sortase A LPXTG specific	1.02912326339286	0.010896738752589
LMOSA_18910	Triterpenoid carotenoid synthesis, phytoene desaturase	1.80595977991082	0.01118220583458
LMOSA_21080	Site-specific integrase	0.998108866366331	0.01118220583458
LMOSA_5360	Membrane protein, putative	0.948391015953656	0.011762075065559
LMOSA_9590	Head-tail connector protein	0.890040674261307	0.012013422708911
LMOSA_26290	Ribonuclease BN	1.38832024292421	0.014587442097859
LMOSA_19550	Translational GTPase TypA	0.85550215855196	0.014863261156252
LMOSA_2550	Putative transporter ydbO	1.26224683288398	0.015421151452956
LMOSA_6430	Excinuclease ABC subunit A	1.0683294420877	0.015864201781784
LMOSA_1891	Organic hydroperoxide resistance transcriptional regulator	1.70759005252156	0.016943618590591
LMOSA_28850	TetR family transcriptional regulator	1.84510851306911	0.016943618590591
LMOSA_1630	DeoR faimly transcriptional regulator	1.63822070509901	0.017365884971366
LMOSA_16610	Diacylglycerol kinase catalytic subunit	0.712912179511979	0.0176225936765
LMOSA_20750	ATP-binding cobalamin adenosyltransferase	1.23410280264769	0.01776276627197
LMOSA_28030	Ribonuclease HI	1.25411662973474	0.017848309861556
LMOSA_9220	hypothetical protein	1.61062592092607	0.018257929671989
LMOSA_9700	Pectin lyase fold containing protein	0.922219376234999	0.018864371062126
LMOSA_1620	Putative sigma-54-dependent transcriptional activator	0.770905770621261	0.0196338711929
LMOSA_13520	Module of peptide synthetase	1.46313267742646	0.020598899174325
LMOSA_6250	Internalin, Putative peptidoglycan linked protein (LPXTG motif)	1.01918105206426	0.020739909419577
LMOSA_220	Cell division protein DivIB	1.84813319918666	0.022178915304041
LMOSA_22880	Arginine repressor	1.14998165978611	0.022684577932736
LMOSA_8470	Bacterial SH3 domain family [Listeria monocytogenes str. Scott A]	1.39019447323528	0.023091998852677
LMOSA_9650	hypothetical protein	1.18195781588617	0.024261100811534
LMOSA_23760	DNA primase	0.604913212010045	0.02479828729652
LMOSA_5380	Dihydrofolate reductase	0.68943374890803	0.025334276939555
LMOSA_13780	hypothetical protein	2.91527685915201	0.025583039266173
LMOSA_27390	50S ribosomal protein L28	1.12750332440675	0.025583039266173
LMOSA_2890	ATP-dependent helicase/nuclease subunit A	0.721485671539143	0.025583039266173
LMOSA_17930	PTS cellobiose transporter subunit IIC	4.70596552728588	0.026157827002724
LMOSA_21490	Tail tape measure protein [Listeria monocytogenes str. Scott A]	1.40490557077639	0.026215339112911
LMOSA_26890	Amidophosphoribosyltransferase	1.07086229623168	0.027188226163179
LMOSA_3540	Putative membrane protein yuiD	0.678454469904594	0.02729172802835
LMOSA_23660	Transcriptional regulator ZurR	1.39338313144613	0.027735267522312
LMOSA_9600	Minor capsid protein	1.2625078615567	0.028092276234921
LMOSA_28040	DNA-directed DNA polymerase	0.765140478750922	0.028499712622067
LMOSA_22900	Phosphate butyryltransferase	1.9172899269272	0.028772343701641
LMOSA_26720	23S rRNA (Uracil-5-)-methyltransferase RumA	1.17910534677157	0.029961122304623
LMOSA_23900	Glutamyl-tRNA(Gln) amidotransferase subunit E	0.619997669190752	0.030554444719545
LMOSA_20100	Polyhedral organelle shell protein PduT, putative	1.20906872495485	0.030889271950955
LMOSA_350	DUF177 domain-containing protein	1.05351573941766	0.031007231981744
LMOSA_11480	hypothetical protein	2.97896536687658	0.031231702593948
LMOSA_28910	DNA polymerase IV	0.830921705700971	0.031231702593948
LMOSA_9330	Bacteriophage resistance factor, PF05565 family	1.15568359968328	0.031258655606736
LMOSA_27050	50S ribosomal protein L20	1.64564055306933	0.032370007279201
LMOSA_5370	Isochorismatase hydrolase	0.78010379074534	0.032370007279201
LMOSA_9520	hypothetical protein	1.65908717707838	0.03274821794683
LMOSA_27630	Bifunctional pyr operon transcriptional regulator/uracil phosphoribosyltransferase PyrR	1.51281320506239	0.035284806410634
LMOSA_4220	Phosphoglycerate mutase	0.628469775803523	0.03545406738683
LMOSA_21330	Phage-associated DNA primase/helicase	1.38924157873989	0.035473371087706
LMOSA_6590	Protein from nitrogen regulatory protein P-II (GLNB) family, ortholog YAAQ B. subtilis	0.625514867369737	0.035965096315311
LMOSA_4240	Phosphoglycerate kinase	0.731713514716616	0.036202712951061
LMOSA_25030	Acetate kinase	0.936107762990288	0.036523363040929
LMOSA_25820	Leucine--tRNA ligase	0.765355703512752	0.036612981892998
LMOSA_15150	Transcriptional regulator	0.877808124442336	0.037174910721778
LMOSA_15450	Integral membrane protein (Fragment)	1.30040271464449	0.037264298937226
LMOSA_27260	Signal recognition particle-docking protein FtsY	1.46758770333215	0.0373959970016
LMOSA_14050	Transaldolase [Listeria monocytogenes str. Scott A]	4.46993004751984	0.037648756512803
LMOSA_9620	Minor capsid protein	0.815603278434424	0.038340822752499
LMOSA_16690	Sorbose-specific phosphotransferase enzyme IIB component	0.88337268345883	0.038620652554773
LMOSA_9660	hypothetical protein	1.06431441263114	0.038825324143225
LMOSA_28230	Aspartate 1-decarboxylase	1.25312777534985	0.039347744082911
LMOSA_5320	hypothetical protein	0.7831729361435	0.039888497241111
LMOSA_28240	Pantothenate synthetase	0.734532739572618	0.039903814279051
LMOSA_1960	YetJ	0.639742573700838	0.042037049237473
LMOSA_1820	Oligopeptide transport ATP-binding protein oppF	1.3064352509398	0.042117077639811
LMOSA_20850	hypothetical protein	1.11657919642724	0.042436755958959
LMOSA_3580	FAD-dependent pyridine nucleotide-disulfide oxidoreductase YumB	0.658827634386035	0.042630711927572
LMOSA_13160	Zinc transporter ZIP11	0.934882262211788	0.043993613104337
LMOSA_24940	Acetyl-coenzyme A carboxylase carboxyl transferase subunit alpha	0.866613626455852	0.043993613104337
LMOSA_4270	DNA-directed RNA polymerase sigma subunit RpoN	0.771926091228374	0.043993613104337
LMOSA_24910	Exclusion suppressor FxsA	0.92456953989078	0.044857536946263
LMOSA_9400	hypothetical protein	1.16549122203634	0.046964676251163
LMOSA_27450	16S rRNA methyltransferase B	0.880345940370285	0.048922816618096
LMOSA_20990	Thioredoxin	0.63768822854148	0.049093969727281

## Sheet: T4_30min
Upregulated genes at T4(30 min) 200 MPa treatment in L. monocytogenes ScottA						Downregulated genes at T4(30 min) 200 MPa treatment in L. monocytogenes ScottA
Locus_tag	Product	log2FoldChange	padj			Locus_tag	Product	log2FoldChange	padj
LMOSA_10820	ABC transporter permease	4.02446362999634	4.58346558876035E-87			LMOSA_16310	Glucosamine--fructose-6-phosphate aminotransferase (Isomerizing)	-2.3292280802452	2.31854251542498E-37
LMOSA_18880	ATP-dependent Clp protease ATP-binding subunit ClpE	4.82689754490818	4.58346558876035E-87			LMOSA_19640	hypothetical protein	-2.8755191509199	3.5399809181897E-31
LMOSA_29210	Acetolactate synthase large subunit	5.63886742412251	2.20556195638908E-55			LMOSA_22690	Aminomethyltransferase	-2.09883907568631	6.02594671679065E-22
LMOSA_10950	Listeriolysin O [Listeria monocytogenes str. Scott A]	2.53328380990085	1.61320926491464E-49			LMOSA_27880	Control catabolite protein of gluconeogenesis	-3.35048256615181	2.6885320161348E-21
LMOSA_29070	Alpha-acetolactate decarboxylase	3.36680297215769	4.04161499190643E-40			LMOSA_14850	Invasion associated secreted endopeptidase	-2.08019620821645	4.44871646915063E-21
LMOSA_23950	Chaperone protein DnaK	2.83892866104198	1.04800683390464E-38			LMOSA_20390	Fis family transcriptional regulator	-2.66385692971776	2.78476733623069E-18
LMOSA_22160	Alpha-glycerophosphate oxidase	2.52069828309542	8.14990977865715E-38			LMOSA_17190	Fructose-bisphosphatase class III	-1.95453946564321	2.04898587236963E-17
LMOSA_2540	Arsenate reductase [Listeria monocytogenes str. Scott A]	2.77995977259736	8.07436280620763E-35			LMOSA_19340	Molybdopterin molybdenumtransferase MoeA	-2.69165434174161	4.57518086984699E-17
LMOSA_14200	Universal stress protein UspA	2.64625290349841	2.1550878408012E-33			LMOSA_25010	L-alanine dehydrogenase	-1.98842002387944	1.18273528302995E-16
LMOSA_24610	Glycerol uptake facilitator	2.65101055451951	2.47420992539477E-32			LMOSA_210	Cell division protein FtsA	-2.55478620523571	1.43618879319333E-16
LMOSA_4340	ATP-dependent Clp endopeptidase proteolytic subunit ClpP	3.33770343534548	3.5399809181897E-31			LMOSA_6580	Flagellum-specific peptidoglycan hydrolase FlgJ	-1.99753552338832	3.55373512249516E-14
LMOSA_6410	Ribose 5-phosphate isomerase B/allose 6-phosphate isomerase	2.86762716051786	6.77763004203715E-31			LMOSA_12530	hypothetical protein	-2.16881301313364	6.43106542491669E-14
LMOSA_17570	DEAD-box ATP-dependent RNA helicase CshA	3.05521986726286	5.37736696394846E-30			LMOSA_11100	Cell division protein DIVIC	-2.82643223089208	9.33273938264038E-14
LMOSA_6400	Universal stress protein UspA	2.49643267752498	6.3790545465867E-30			LMOSA_4730	Cell division ABC transporter ATP-binding protein FtsE	-2.74430092908522	1.28534345545739E-13
LMOSA_22850	Cold shock protein signature	3.23981913039291	1.0750395714043E-29			LMOSA_10310	Inosine-5'-monophosphate dehydrogenase	-2.96821422319136	8.36877261666694E-13
LMOSA_25020	Universal stress protein	2.23388097104006	2.82292021496736E-28			LMOSA_17790	mRNA interferase MazF	-2.89750748897286	4.17758509181527E-12
LMOSA_4250	Type I glyceraldehyde-3-phosphate dehydrogenase	2.55280418630322	3.09738329469186E-28			LMOSA_290	Ribosomal RNA small subunit methyltransferase H	-3.16201830291676	2.22661765233187E-11
LMOSA_1950	ATP-dependent chaperone ClpB	2.96455453152006	4.0089848760875E-28			LMOSA_3210	Glutamate gamma-aminobutyrate antiporter	-1.23653147139801	3.80594855947027E-11
LMOSA_16880	hypothetical protein	2.42059142803375	4.32718957024551E-28			LMOSA_10290	LPXTG-domain-containing protein cell wall anchor domain	-1.5281288857346	1.14509522192441E-10
LMOSA_20860	HTH-type transcriptional regulator YodB	2.87838969911024	8.92736525752302E-28			LMOSA_27800	hypothetical protein	-4.18016556187582	1.56437567371799E-10
LMOSA_21820	hypothetical protein	2.79744669014471	2.49764127835474E-27			LMOSA_20460	Aldehyde-alcohol dehydrogenase AdhE	-2.44197853035456	6.77148185564171E-10
LMOSA_23750	RNA polymerase sigma factor SigA	2.53207797834815	1.45433626853159E-26			LMOSA_27890	Kinase/pyrophosphorylase	-1.91497859564559	1.60754678979647E-09
LMOSA_23970	Heat-inducible transcriptional repressor HrcA	3.14803880339884	1.54093230671905E-23			LMOSA_7230	X-Pro dipeptidyl-peptidase	-2.45759415012365	3.58519290077787E-09
LMOSA_550	60 kDa chaperonin	2.5390596996615	3.69813020216308E-23			LMOSA_12540	PTS-dependent dihydroxyacetone kinase phosphotransferase subunit DhaM	-2.9692728571968	4.78089591184553E-09
LMOSA_13480	Internalin B [Listeria monocytogenes str. Scott A]	2.21146054417993	4.31551006641789E-23			LMOSA_5050	Serine hydroxymethyltransferase	-1.73248858990151	5.56992841442662E-09
LMOSA_1810	Transcriptional regulator Spx	2.59436113088311	6.88725988245232E-22			LMOSA_19370	Molybdopterin synthase catalytic subunit/molybdopterin synthase sulfur carrier subunit	-3.21683767421981	1.15325456485816E-08
LMOSA_4770	Ribosome hibernation promoting factor	1.92239091759806	3.3081370714741E-21			LMOSA_17800	Positive regulator of sigma-B activity	-1.40661945168836	1.60757610914874E-08
LMOSA_7950	hypothetical protein	2.92282237400573	3.51581190139961E-21			LMOSA_24430	Sporulation-specific N-acetylmuramoyl-L-alanine amidase	-1.47642802811693	2.59637436345985E-08
LMOSA_26170	Putative CDP-abequose synthase	2.55202165919646	3.75362552379638E-21			LMOSA_2811	Cellobiose-specific phosphotransferase enzyme IIA component	-3.78881470288676	2.90207525086542E-08
LMOSA_1940	2,3-bisphosphoglycerate-dependent phosphoglycerate mutase	2.50951336194451	3.7770040271323E-21			LMOSA_3180	Membrane protein [Listeria monocytogenes str. Scott A]	-2.12970603597415	2.92505829004359E-08
LMOSA_26130	YfhP	1.98327786460088	5.56708455289176E-21			LMOSA_760	Triacylglycerol lipase	-1.37391579906907	3.90913852451592E-08
LMOSA_16840	Polyisoprenoid-binding protein YceI	2.5855529035579	1.30524382709884E-20			LMOSA_19380	Cyclic pyranopterin monophosphate synthase MoaC	-1.97733656545342	5.70629845931514E-08
LMOSA_18460	N-acetylglucosamine-6-phosphate deacetylase	2.37820580358795	3.17255664704914E-20			LMOSA_20490	Phosphate propanoyltransferase	-4.12178766772603	6.01625419672297E-08
LMOSA_8810	Peptidase propeptide and ypeb domain subfamily	2.71308398354535	5.00678441304702E-20			LMOSA_14500	Predicted homoserine dehydrogenase, contains C-terminal SAF domain	-3.24923554190117	1.04816164941224E-07
LMOSA_24600	Glycerol kinase	2.16010820212669	9.44192603696277E-20			LMOSA_4840	YvhJ protein (Fragment)	-1.95048855932697	1.07955376671635E-07
LMOSA_25220	General stress protein	1.90431163705285	1.0371989010366E-19			LMOSA_5230	hypothetical protein	-1.32762980553297	1.14184489013408E-07
LMOSA_4260	Transcriptional regulator CggR	1.91940495545315	5.70275324219548E-19			LMOSA_1570	Glyoxalase I/lactoylglutathione lyase	-2.0716094485878	1.20063772072237E-07
LMOSA_12880	hypothetical protein	1.64233829914469	2.25478150105291E-18			LMOSA_1020	Putative metabolite uptake ABC transporter, ATP-binding protein	-2.39604095778303	1.20669842109318E-07
LMOSA_11780	GNAT family acetyltransferase	3.26183146934696	7.70749296981323E-18			LMOSA_12890	D-alanyl-D-alanine carboxypeptidase	-3.91482014819128	1.20988929655689E-07
LMOSA_23440	hypothetical protein	1.66375172699326	1.50021176118025E-16			LMOSA_12290	Metal-dependent hydrolase	-2.61924989423708	1.52971580742254E-07
LMOSA_23960	Nucleotide exchange factor GrpE	2.78385064256581	1.55934092016079E-16			LMOSA_10000	Polysaccharide pyruvyl transferase CsaB	-1.65220570568991	1.64278887624781E-07
LMOSA_18050	NAD-dependent succinate-semialdehyde dehydrogenase	1.62492433593153	3.75320889455209E-16			LMOSA_11120	Bifunctional tRNA lysidine(34) synthetase TilS/hypoxanthine phosphoribosyltransferase	-1.87739037270033	2.3207075822697E-07
LMOSA_16330	hypothetical protein	4.70001837654662	5.39802471568311E-16			LMOSA_27900	Pyruvate phosphate dikinase	-1.27025638268863	3.02943386998425E-07
LMOSA_25230	YtxG	1.76457907427384	4.11263428578316E-15			LMOSA_5040	Uracil phosphoribosyltransferase	-2.60897407250372	3.21186077453237E-07
LMOSA_25780	30S ribosomal protein S2	2.51815582281335	7.81418561564054E-15			LMOSA_4720	Cell division protein FtsX	-1.94058582007543	4.69657347729979E-07
LMOSA_2810	Ribulose-phosphate 3-epimerase domain protein [Listeria monocytogenes str. Scott A]	3.46545018871756	9.59792885154853E-15			LMOSA_5020	ATP synthase subunit I	-1.43652142414345	4.69657347729979E-07
LMOSA_15500	hypothetical protein	2.26920010434992	1.35496933116032E-14			LMOSA_2970	Aminopeptidase PepC	-1.35391406083348	5.05295856494682E-07
LMOSA_11300	ATP-dependent Clp protease ATP-binding subunit ClpC	1.54014108050865	1.36110702598101E-14			LMOSA_27810	Putative oxidoreductase YceM	-2.12723582229778	7.33586181739919E-07
LMOSA_25770	Translation elongation factor Ts	2.63618593730741	1.59379676174958E-14			LMOSA_22910	Butyrate kinase	-1.53197216841975	7.61598362613585E-07
LMOSA_24480	YrvD	2.82414021960086	2.00502735055939E-14			LMOSA_7100	Transaldolase	-1.32066157800877	8.06393725609508E-07
LMOSA_18450	hypothetical protein	1.86231263456794	8.7690967809564E-14			LMOSA_26190	Antibiotic resistance protein VanZ	-2.71418877250326	1.05773681855598E-06
LMOSA_5330	hypothetical protein	2.39500984927456	3.26203482244082E-13			LMOSA_27720	Manganese transport system ATP-binding protein MntB	-1.38103587242357	1.12845872895769E-06
LMOSA_11910	PhoP family transcriptional regulator	1.83726783786518	5.54983665120636E-13			LMOSA_24570	Probable transcriptional regulatory protein lmo1535	-2.26427253053068	1.29114332821624E-06
LMOSA_20320	CoA-dependent propionaldehyde dehydrogenase	2.01299823705461	1.45212127859461E-12			LMOSA_1440	Ribonucleotide-diphosphate reductase subunit alpha	-0.985320407218037	1.37066843346213E-06
LMOSA_20310	ATP/cobalamin adenosyltransferase	2.19912497719799	2.0303467535161E-12			LMOSA_27950	Phosphoglucosamine mutase	-2.61979239938479	1.52660857913744E-06
LMOSA_20230	Diol dehydratase-reactivating factor alpha subunit	1.70948190136118	7.5323896899264E-12			LMOSA_3790	Iron-sulfur cluster assembly protein SufD	-1.18228843953649	1.74452139372865E-06
LMOSA_20260	Propanediol utilization microcompartment protein PduA	1.97500650093412	7.5323896899264E-12			LMOSA_10690	Methionine--tRNA ligase	-1.79334937860414	1.8201951827939E-06
LMOSA_18430	hypothetical protein	2.44662436207349	8.20388185955104E-12			LMOSA_20420	Ethanolamine ammonia-lyase heavy chain EutB	-2.27732644300976	1.83956423629332E-06
LMOSA_18280	DNA polymerase III subunit alpha	2.9498175447	9.18764496180389E-12			LMOSA_22920	Dihydrolipoyl dehydrogenase	-1.28940671633626	1.87353074533455E-06
LMOSA_19550	Translational GTPase TypA	2.03178424058701	9.80443960914235E-12			LMOSA_3800	SUF system FeS assembly ATPase	-1.3546747008633	2.01225123822227E-06
LMOSA_20280	Ethanolamine utilization protein eutJ	2.03394656660002	9.80443960914235E-12			LMOSA_18570	GTP pyrophosphokinase yjbM	-2.36405966986255	2.76980810119526E-06
LMOSA_4530	hypothetical protein	1.62435074429645	1.06186797306892E-11			LMOSA_23580	Aspartate-semialdehyde dehydrogenase	-1.85913579470378	3.01398535985955E-06
LMOSA_20330	Propionaldehyde reductase	2.28896881135559	1.29215785292681E-11			LMOSA_20500	Ethanolamine utilization protein [Listeria monocytogenes str. Scott A]	-2.40413481538439	3.40363719060526E-06
LMOSA_11040	50S ribosomal protein L25 [Listeria monocytogenes str. Scott A]	1.49058539755499	1.34015901418413E-11			LMOSA_880	Pyridoxal 5'-phosphate synthase lyase subunit PdxS	-1.15672279114106	3.73804885005567E-06
LMOSA_22620	hypothetical protein	1.81009110713481	1.34015901418413E-11			LMOSA_15590	DUF420 domain-containing protein	-1.77456939688543	3.89845517762355E-06
LMOSA_16620	hypothetical protein	2.29232299332669	2.28429835827792E-11			LMOSA_19360	Molybdenum cofactor biosynthesis protein MoaE	-2.3001921629114	4.11493629500342E-06
LMOSA_20200	Propanediol dehydratase large subunit PduC	1.66093495720189	2.5068265077249E-11			LMOSA_2650	Acetoin transport repressor	-3.20630924837142	4.28220891842629E-06
LMOSA_27140	hypothetical protein	1.68576519415512	3.86774077987616E-11			LMOSA_10890	Septation protein SpoVG	-1.09160760399645	4.375924869973E-06
LMOSA_5400	hypothetical protein	2.20514429125723	4.38641860514041E-11			LMOSA_25660	SMC family ATPase	-1.87857473390444	5.16346098637827E-06
LMOSA_20640	Cobalamin biosynthesis protein CbiG	3.50891985868823	4.49044900264372E-11			LMOSA_19350	Molybdopterin guanine dinucleotide biosynthesis accessory protein MobB	-2.55356739595314	5.43567271060401E-06
LMOSA_15030	hypothetical protein	2.89797747315405	6.08555844621012E-11			LMOSA_7550	Catalase	-1.03684166536448	5.594355306697E-06
LMOSA_25560	Bifunctional acetaldehyde-alcohol dehydrogenase	1.49189630918597	8.44721778348596E-11			LMOSA_20380	NADPH-dependent butanol dehydrogenase Adh	-1.82000026663285	5.63148986920017E-06
LMOSA_11030	L-lactate dehydrogenase	1.72529949904172	8.49803362282332E-11			LMOSA_28570	Tyrosine-protein phosphatase	-2.30516571153347	6.15597590923314E-06
LMOSA_2660	Methylated-DNA--protein-cysteine S-methyltransferase	1.75068228330603	8.92573539065795E-11			LMOSA_17140	Putative multifunctional methylglyoxal reductase	-1.4410199539575	8.10382024297121E-06
LMOSA_25580	Sugar ABC transporter ATPase	1.81207954140825	1.14509522192441E-10			LMOSA_18690	Branched-chain-amino-acid aminotransferase	-1.77165298125152	9.27273013804944E-06
LMOSA_4610	Phosphate import ATP-binding protein PstB	2.95898745595817	1.59691929978043E-10			LMOSA_14620	6-phosphogluconolactonase	-1.2837895179677	1.02024814848335E-05
LMOSA_2530	Penicillin-binding protein 2C	1.98179878782644	3.06008280242728E-10			LMOSA_15400	hypothetical protein	-1.73412198690455	1.78388517556993E-05
LMOSA_1890	Organic hydroperoxide resistance protein OhrA	2.31986152607959	7.16938586013076E-10			LMOSA_24490	Multifunctional fusion protein	-1.15405158164715	1.81373125601579E-05
LMOSA_5390	Zinc-binding alcohol dehydrogenase family protein	1.61831809922605	7.76114282521078E-10			LMOSA_20400	Ethanolamine two-component sensor kinase	-1.1550310104235	1.84925242344932E-05
LMOSA_14430	Tagatose-bisphosphate aldolase	1.35083025714759	8.7764494888438E-10			LMOSA_26810	Heptaprenylglyceryl phosphate synthase	-1.93786007436977	2.43055717913329E-05
LMOSA_20060	ATP-dependent Clp protease proteolytic subunit	2.052392071454	1.44640205567655E-09			LMOSA_6860	tRNA-specific adenosine deaminase	-1.74015802437535	2.67863179296076E-05
LMOSA_22260	Transcriptional repressor LexA	1.60950706860528	1.58700341749883E-09			LMOSA_10560	Peptidoglycan binding protein (Fragment)	-2.71187382306612	3.29066048867292E-05
LMOSA_4240	Phosphoglycerate kinase	1.49357172121529	1.61021592181454E-09			LMOSA_14470	Glucitol/sorbitol-specific phosphotransferase enzyme IIB component	-4.39724920561957	3.580896037991E-05
LMOSA_22250	Ribosomal-protein-alanine N-acetyltransferase	1.64585275739291	1.870316756118E-09			LMOSA_11130	ATP-dependent zinc metalloprotease FtsH	-0.978073138017159	3.97896357468896E-05
LMOSA_7590	Transcriptional regulator	1.55614773267237	2.43733714262018E-09			LMOSA_3260	Glucose-6-phosphate isomerase	-0.952931982604176	6.24550061374289E-05
LMOSA_20670	Porphyrin biosynthesis protein includes: uroporphyrinogen-III methyltransferase and uroporphyrinogen-III synthase]	3.70677347827919	2.66216613121712E-09			LMOSA_21070	Phosphoesterase	-1.9421145668484	7.69843557076845E-05
LMOSA_11680	Succinyl-diaminopimelate desuccinylase	1.39813442748114	3.16454384060594E-09			LMOSA_1780	Oligoendopeptidase F	-1.25369523883762	9.2236061175529E-05
LMOSA_1960	YetJ	1.77761215494005	3.16454384060594E-09			LMOSA_14600	Phosphoglycerate mutase	-1.38223290999956	0.00010194265189
LMOSA_18440	hypothetical protein	1.68475099795731	3.3625545969366E-09			LMOSA_17740	Bacterial membrane flanked domain superfamily	-1.85127065898988	0.000103625343555
LMOSA_4220	Phosphoglycerate mutase	1.4744329586251	4.96846905647788E-09			LMOSA_7220	Serine-type D-Ala-D-Ala carboxypeptidase DacA	-1.23604392142016	0.000107279792963
LMOSA_25590	ABC-type sugar transport system, ATPase component	1.38369954692672	5.89529806310331E-09			LMOSA_23840	Cytidine deaminase	-1.37512610519532	0.000125688282054
LMOSA_14020	DUF896 domain-containing protein	6.65734591738884	1.32004383882216E-08			LMOSA_1650	Putative HTH-type transcriptional regulator YxbF	-4.17877117033289	0.000142671616117
LMOSA_22550	Small ribosomal subunit biogenesis GTPase RsgA	1.5452676680023	1.34214480943361E-08			LMOSA_23140	Predicted Zn-dependent peptidase	-1.3927007758652	0.000186693490608
LMOSA_18850	hypothetical protein	1.58767388834681	1.53864532119116E-08			LMOSA_18680	Putative acetyl esterase YjcH	-1.31253875193479	0.000202655633137
LMOSA_5700	Acetamidase/formamidase protein [Listeria monocytogenes str. Scott A]	1.56709211834397	1.64726984745293E-08			LMOSA_23090	Putative sugar uptake ABC transporter, substrate-binding protein surface lipoprotein CD4+ T cell-stimulating antigen	-0.781973150976036	0.000208630568875
LMOSA_7430	Beta-glucoside operon transcriptional antiterminator	2.08259930546332	1.70776914867562E-08			LMOSA_200	Cell division protein FtsZ	-1.02933256177245	0.000242468798335
LMOSA_20630	Cobalt-precorrin-4 methyltransferase	2.99699865515512	1.98080202572984E-08			LMOSA_17780	CopG family transcriptional regulator [Listeria monocytogenes str. Scott A]	-0.919426206653671	0.00025163701542
LMOSA_1800	Adaptor protein MecA	1.29584406049747	2.13259183938014E-08			LMOSA_24670	Septum site-determining protein MinC	-4.05899633013694	0.000252611044345
LMOSA_4200	hypothetical protein	2.97873530146911	2.4952566679884E-08			LMOSA_1280	Na+-efflux ABC transporter (ATP-binding protein)	-2.22726830761035	0.000292556954117
LMOSA_23190	hypothetical protein	1.47417322159277	2.5211880542721E-08			LMOSA_24840	Transcriptional repressor NrdR	-1.50384019677957	0.000292556954117
LMOSA_19190	Ribonuclease J	1.73689036169825	2.55426459589072E-08			LMOSA_20440	Ethanolamine utilization microcompartment protein EutL	-2.59210102552656	0.000294645189928
LMOSA_15260	N-acetyltransferase	1.83015809217549	2.90207525086542E-08			LMOSA_28020	Cold-shock protein, molecular chaperone, RNA-helicase co-factor CspD	-0.974821980776886	0.000296493970761
LMOSA_23730	GTP cyclohydrolase 1 type 2 homolog	2.65083817832765	3.75236291651909E-08			LMOSA_19390	GTP 3',8-cyclase MoaA	-1.25386580199616	0.000303840673632
LMOSA_3990	Glutamate decarboxylase gamma	1.35968620058785	4.60112740070854E-08			LMOSA_19100	Copper homeostasis protein CutC	-2.99885108038342	0.000306670073556
LMOSA_12870	hypothetical protein	1.08558352168244	4.62410391596562E-08			LMOSA_22980	6-phosphogluconate dehydrogenase, decarboxylating	-0.909436463315064	0.000322079223424
LMOSA_14830	Phospholipase/carboxylesterase	1.69361331235196	5.14627460551141E-08			LMOSA_7920	Phosphoserine aminotransferase	-1.69075141830829	0.000336636840294
LMOSA_3320	Oligo-beta-mannoside-specific phosphotransferase enzyme IIB component	1.44133058166812	8.362762579405E-08			LMOSA_28550	GTP cyclohydrolase I FolE	-4.01365144302415	0.000355436240481
LMOSA_4210	Enolase	1.25376056673364	1.20669842109318E-07			LMOSA_22000	Methylenetetrahydrofolate--tRNA-(uracil-5-)-methyltransferase TrmFO	-1.48484223533229	0.000411545371416
LMOSA_28900	Tellurite resistance protein TelA	1.2023308870073	1.37680565478384E-07			LMOSA_21040	Glutamate racemase	-3.0160927227388	0.000423399667206
LMOSA_16340	hypothetical protein	6.99528063749113	1.4734074311387E-07			LMOSA_17340	Reactive intermediate/imine deaminase	-5.55187323085885	0.000430834188662
LMOSA_16820	Nad-dependent epimerase dehydratase	1.41902297300271	1.51498402612184E-07			LMOSA_25890	L-lactate dehydrogenase	-2.1513305460212	0.000430834188662
LMOSA_1891	Organic hydroperoxide resistance transcriptional regulator	1.91766216347848	1.55066925725219E-07			LMOSA_27710	Manganese ABC transporter inner membrane permease protein SitD	-0.847894344492426	0.00043600551963
LMOSA_20660	CbiJ protein [Listeria monocytogenes str. Scott A]	3.39884081246702	1.56814906298721E-07			LMOSA_12820	Frataxin iron chaperone	-2.39660713890698	0.000485113518554
LMOSA_4500	Putative membrane protein YvlD	1.60847624080813	1.87633970576362E-07			LMOSA_14910	Deoxyribodipyrimidine photo-lyase type I	-2.10663656252985	0.000487298674507
LMOSA_1470	General stress response protein CsbD	2.38806790330232	1.9160133054055E-07			LMOSA_3700	Trifunctional nucleotide phosphoesterase protein YfkN	-1.15779532352479	0.000490168416722
LMOSA_10330	Predicted acyltransferase with acyl-CoA N-acyltransferase domain	2.08310834314938	1.98683101605281E-07			LMOSA_660	hypothetical protein	-2.15409060374871	0.000518472897091
LMOSA_1210	Cyclic nucleotide-binding domain protein	2.37937154358713	2.42685453043958E-07			LMOSA_12600	Oxidoreductase, YhhX	-1.50717598192509	0.000535973987267
LMOSA_2801	hypothetical protein	3.33770203580697	2.6513837370458E-07			LMOSA_12510	PTS-dependent dihydroxyacetone kinase, dihydroxyacetone-binding subunit DhaK	-0.970827031571425	0.000545514955202
LMOSA_15310	Pyrimidine utilization protein B	2.23598863858734	2.71718448600518E-07			LMOSA_20480	Ethanolamine utilization cobalamin adenosyltransferase EutT	-2.35400543430534	0.000558714531859
LMOSA_18860	Acyltransferases family protein (Fragment)	2.90088936935684	2.8676172191965E-07			LMOSA_26990	Metal-dependent phosphohydrolase	-5.43466809916746	0.000615612719333
LMOSA_6870	AMP-dependent synthetase and ligase YtcI	3.07233192595254	3.29813219585498E-07			LMOSA_12240	DNA mismatch repair enzyme (Predicted ATPase)	-1.69100243424666	0.000628284432252
LMOSA_15570	hypothetical protein	1.60761102202873	3.86132933116266E-07			LMOSA_19650	Teichoic acid biosynthesis protein (Fragment)	-1.00108654381987	0.000659949088616
LMOSA_20650	Precorrin methylase	2.82979901831792	4.18009054343115E-07			LMOSA_17480	Thermostable monoacylglycerol lipase	-1.79674683582816	0.000706752881834
LMOSA_20070	Methyltransferase domain protein [Listeria monocytogenes str. Scott A]	2.32873716536298	4.29057379592508E-07			LMOSA_29330	Diaminopimelate epimerase	-1.82050564921101	0.000750027118809
LMOSA_5200	Glycosyltransferase LafA, responsible for the formation of Glc-DAG	1.35949370618746	5.02141448260657E-07			LMOSA_7520	Cellobiose-specific phosphotransferase enzyme IIB component	-1.68144818359099	0.000750027118809
LMOSA_560	10 kDa chaperonin	1.93344032815112	5.33726880654271E-07			LMOSA_27790	Purine nucleoside phosphorylase DeoD-type	-1.18250670179309	0.000754338339591
LMOSA_19560	Secreted protein [Listeria monocytogenes str. Scott A]	1.11597442570946	5.7481807765825E-07			LMOSA_25270	DNA translocase SftA	-0.933718510609021	0.000799556401156
LMOSA_18030	Bacterial transcription activator [Listeria monocytogenes str. Scott A]	1.40172036018057	5.75983824863081E-07			LMOSA_1180	hypothetical protein	-5.05790810993565	0.00080545562436
LMOSA_23940	Molecular chaperone DnaJ	1.84102234243744	5.77248155245516E-07			LMOSA_5570	Iron-sulfur cluster carrier protein	-1.50158959927549	0.000833247498963
LMOSA_20250	Putative carboxysome shell protein	1.37093374995249	6.94679854575783E-07			LMOSA_3780	Cysteine desulfurase	-0.857854300836858	0.00085481073852
LMOSA_22180	RNA-binding protein Hfq	1.70193397895262	7.40746049732446E-07			LMOSA_28590	Ribosome biogenesis GTPase Der	-1.02257666717728	0.000949621693092
LMOSA_20210	Propanediol dehydratase medium subunit PduD	1.6616005097453	7.44801389607594E-07			LMOSA_5100	Thymidine kinase	-2.78740447341047	0.000985150574383
LMOSA_11280	UVR domain protein [Listeria monocytogenes str. Scott A]	1.63889186747319	7.91190739986321E-07			LMOSA_24500	hypothetical protein	-1.67942212275968	0.001045270192476
LMOSA_20220	Propanediol dehydratase small subunit PduE	1.53020068160692	8.06393725609508E-07			LMOSA_1130	Maltodextrin transport system permease protein mdxF	-5.12993576216299	0.001079552493156
LMOSA_23760	DNA primase	1.63611773583726	8.06393725609508E-07			LMOSA_26340	Leucyl aminopeptidase	-1.39695192703785	0.001086139653328
LMOSA_18330	Peroxide resistance protein Dpr	1.05880316282063	8.17788290281204E-07			LMOSA_27170	YlqD [Listeria monocytogenes str. Scott A]	-1.53555854589454	0.001097000978666
LMOSA_11290	Protein-arginine kinase	1.59583228674163	8.90698678426011E-07			LMOSA_300	Transcriptional regulator MraZ	-1.74907518826488	0.001142885809843
LMOSA_20340	Glycerol uptake facilitator	2.13594648547522	8.98403498382089E-07			LMOSA_7530	PTS sugar transporter subunit IIC	-1.81444310921804	0.001169076159441
LMOSA_5340	Oligopeptide ABC transporter periplasmic oligopeptide-binding protein OppA	1.80405491306058	9.27406160575124E-07			LMOSA_18210	MBL fold metallo-hydrolase	-1.20957277435286	0.001205459409091
LMOSA_7150	FMN-binding split barrel domain protein YdaG	1.76195470769945	9.53559247039797E-07			LMOSA_5030	UDP-N-acetyl glucosamine 2-epimerase	-1.80456783576753	0.001205998909411
LMOSA_11170	hypothetical protein	5.82350396021386	1.29114332821624E-06			LMOSA_2720	DUF47 domain-containing protein	-1.5178779130364	0.001252387338763
LMOSA_25180	30S ribosomal protein S4	1.4268137482293	1.4714797345103E-06			LMOSA_5090	Peptide chain release factor 1	-1.64134742725398	0.001252387338763
LMOSA_5690	MgtC family protein (Fragment)	2.05822841989492	1.51353940598009E-06			LMOSA_17810	Anti-sigma factor B antagonist RsbS	-1.2439277049726	0.001269278042638
LMOSA_15280	YkoS	1.58365425598308	1.55197076320686E-06			LMOSA_5520	Formate dehydrogenase subunit alpha	-0.903006305377353	0.001279827921811
LMOSA_14820	Transcriptional coactivator p15 (Pc4)	1.60036539407488	1.96004491290224E-06			LMOSA_990	NADPH-dependent nitro/flavin reductase	-2.39264702583241	0.001317125128439
LMOSA_20730	Cobalt import ATP-binding protein CbiO	3.4763416960398	2.01225123822227E-06			LMOSA_16770	Phenazine biosynthesis protein PhzF like	-2.74493657418722	0.001369977722152
LMOSA_28890	Hydrolysis of 5-bromo 4-chloroindolyl phosphate (X-phos)	1.49970518423573	2.01225123822227E-06			LMOSA_29350	Cell division initiation protein DivIVA	-1.02039805673295	0.001408307796941
LMOSA_16530	Predicted esterase	2.46934358705396	2.12854686336185E-06			LMOSA_21010	Aspartokinase	-2.24688892014145	0.001490426096755
LMOSA_9270	Anti-repressor protein	1.62322171233725	2.12854686336185E-06			LMOSA_29110	Deoxyribonucleoside regulator DeoR	-3.74700330444724	0.001490426096755
LMOSA_12860	hypothetical protein	1.36112367670677	2.17475178674557E-06			LMOSA_27380	Alkaline shock protein YloU	-2.34224499939843	0.00149360488164
LMOSA_13840	Myosin-cross-reactive antigen	1.52718102411479	2.55543305456462E-06			LMOSA_26950	5-(Carboxyamino)imidazole ribonucleotide synthase	-1.12012591726868	0.001543672915125
LMOSA_27200	30S ribosomal protein S16	1.69264739115945	2.69500873654779E-06			LMOSA_20470	Carboxysome structural protein EutM	-1.96960965903447	0.001565127607093
LMOSA_20270	Phosphate propanoyltransferase	1.58268367060015	4.45738397157028E-06			LMOSA_23050	Sulfurtransferase (Fragment)	-1.58044590211619	0.001580684442507
LMOSA_2800	Intracellular proteinase	1.13811560829999	5.16346098637827E-06			LMOSA_12580	AMP-dependent synthetase and ligase	-1.74524673437518	0.001709979318715
LMOSA_4230	Triose-phosphate isomerase	1.26434073162853	5.43567271060401E-06			LMOSA_10340	Periplasmic substrate-binding component of an ABC superfamily oligopeptide transporter	-1.59501467138191	0.001767184917325
LMOSA_28870	Bacitracin transporter bcrA	2.4371614003485	5.46270869569763E-06			LMOSA_5220	Lipid kinase	-1.3404062810107	0.0017725520062
LMOSA_27150	tRNA (guanine-N(1)-)-methyltransferase	1.10358713608158	5.90752729650859E-06			LMOSA_26770	Aspartyl/glutamyl-tRNA(Asn/Gln) amidotransferase subunit C	-3.35376707697115	0.001787772858544
LMOSA_18480	Transcriptional regulator	1.43520598261165	6.15321125554203E-06			LMOSA_3690	Acid sugar phosphatase	-1.42631959272837	0.001869874454666
LMOSA_24250	hypothetical protein	1.11526951624915	6.3305960369113E-06			LMOSA_890	Pyridoxal 5'-phosphate synthase glutaminase subunit PdxT	-0.758674363734241	0.001869874454666
LMOSA_6640	Phosphoenolpyruvate-dihydroxyacetonephosphotransferase, subunit DhaM, DHA-specific IIA component	1.32996921759099	6.63283420369974E-06			LMOSA_12070	Type I restriction-modification system DNA-methyltransferase subunit M	-1.18195641688755	0.00193875767057
LMOSA_10940	Phosphatidyl-inositol-specific phospholipase C	1.23577302883337	7.07518870607678E-06			LMOSA_19770	Nicotinate phosphoribosyltransferase	-1.28365567462326	0.002013213678411
LMOSA_20240	Propanediol utilization diol dehydratase-reactivating factor small chain	1.86072336976876	7.97091742595364E-06			LMOSA_7510	Periplasmic beta-glucosidase	-1.17653809440962	0.002013213678411
LMOSA_8840	Accessory transcriptional regulator protein A	1.26786712389328	8.30724067709094E-06			LMOSA_18220	Lipoate--protein ligase	-1.17482231782677	0.002022040534072
LMOSA_15020	Transcriptional regulator	4.83778091380957	8.62901730691384E-06			LMOSA_22140	Peptidoglycan-N-acetylmuramate O-acetyltransferase	-0.837771743640766	0.002050720483292
LMOSA_15050	Protease synthase and sporulation negative regulatory protein PAI 1	1.80350803568297	8.95744672362868E-06			LMOSA_14260	Diacetylchitobiose-6-phosphate hydrolase	-1.07073228726104	0.002074534313934
LMOSA_5370	Isochorismatase hydrolase	1.58092785475033	1.10763630424312E-05			LMOSA_24320	Tfp pilus assembly protein PilF	-1.64357459982253	0.002300242435863
LMOSA_9350	DNA replication protein DnaD	1.4928277100402	1.26539007203351E-05			LMOSA_18600	Enoyl-(Acyl carrier protein) reductase	-1.0444124074878	0.002347573791072
LMOSA_8440	Quinol oxidase polypeptide IV	1.93601329190878	1.27355799721969E-05			LMOSA_28770	Phosphopentomutase	-0.92670880627979	0.002354881292975
LMOSA_6630	Phosphoenolpyruvate-dihydroxyacetone phosphotransferase, ADP-binding subunit DhaL	1.1999694934614	1.30701301657958E-05			LMOSA_28710	Two-component system response regulator ResD	-0.882518299796419	0.002358515595627
LMOSA_5380	Dihydrofolate reductase	1.49611631989822	1.37950966604461E-05			LMOSA_28970	Ribosomal-protein-alanine N-acetyltransferase	-4.15402066135737	0.002474056332746
LMOSA_2080	Foldase protein PrsA	1.31491878322534	1.49424965355994E-05			LMOSA_2010	Uroporphyrinogen decarboxylase	-1.33422537861477	0.002483975796908
LMOSA_20600	Cobalamin biosynthesis protein CbiD (Fragment)	2.06377856414911	1.58891932062584E-05			LMOSA_22700	Aminomethyl-transferring glycine dehydrogenase subunit GcvPA	-0.69144810772297	0.002578700087388
LMOSA_20610	Synthesis of vitamin b12 adenosyl cobalamide	2.7040746949333	1.82184833287615E-05			LMOSA_17830	Phosphoserine phosphatase rsbU	-0.78875050399364	0.002581950005373
LMOSA_18470	Glucosamine-6-phosphate deaminase	1.26715776431647	2.62657968118608E-05			LMOSA_8390	hypothetical protein	-2.75474188151298	0.002596304008016
LMOSA_20300	Carbon dioxide concentrating mechanism protein CcmL	2.32883145554791	2.65135564685614E-05			LMOSA_15720	Daunorubicin resistance ABC transporter ATP-binding subunit	-1.53911684909798	0.002612716172981
LMOSA_11180	Dihydropteroate synthase	5.90232955423409	2.78571341285935E-05			LMOSA_28930	Ribonuclease Z	-3.22040164489654	0.002732194650756
LMOSA_24340	tRNA-specific 2-thiouridylase MnmA	1.28821358701829	3.37341758634684E-05			LMOSA_28540	Heptaprenyl diphosphate synthase component I	-1.61932165891642	0.002745431012042
LMOSA_9670	Tmp [Listeria monocytogenes str. Scott A]	1.14293572063228	3.67294917999682E-05			LMOSA_25990	1,4-dihydroxy-2-naphthoate octaprenyltransferase	-1.62283144776391	0.00274581114631
LMOSA_8470	Bacterial SH3 domain family [Listeria monocytogenes str. Scott A]	2.40141693813449	3.82384598943308E-05			LMOSA_12680	hypothetical protein	-0.981934573936844	0.002752407458562
LMOSA_3600	Nucleoside-diphosphate-sugar epimerase	0.993099827228958	4.00619420307748E-05			LMOSA_24560	L-lactate dehydrogenase	-2.03326253566688	0.00277624312639
LMOSA_11270	Transcriptional regulator CtsR	1.86164392404262	4.01076806428011E-05			LMOSA_25300	Thiol-disulfide isomerase and thioredoxin	-1.39767715534789	0.002783014429809
LMOSA_20700	Cobalt ECF transporter S component CbiM	5.76980945986757	4.70447818375955E-05			LMOSA_28440	TPR repeat-containing protein ypiA	-0.939722207324479	0.003001572855748
LMOSA_23550	Ribonuclease J	1.11045677763471	4.76741235367518E-05			LMOSA_26490	Putative transcription regulators (LacI family)	-2.04240361087667	0.003199987415549
LMOSA_20990	Thioredoxin	1.30427724940929	4.97784790043289E-05			LMOSA_1030	ABC transporter permease	-0.955935725273362	0.003249886196318
LMOSA_15110	Putative drug efflux/lipid export ABC transporter, ATP-binding and permease protein	1.34991949799083	5.75003758659445E-05			LMOSA_11830	Class III anaerobic ribonucleoside-triphosphate reductase catalytic subunit	-0.929428991583021	0.003276555466495
LMOSA_15300	hypothetical protein	2.19000647290519	6.07302286324399E-05			LMOSA_20450	Carbon dioxide-concentrating mechanism protein CcmK	-2.3449558164197	0.003433761025838
LMOSA_5320	hypothetical protein	1.91681762638118	6.10376510897625E-05			LMOSA_26360	Cell-shape determining protein MreBH	-1.37394177149692	0.003509080819935
LMOSA_16670	Mannose-specific phosphotransferasesystem component IID	1.24784372983646	6.11486159193852E-05			LMOSA_18580	NAD kinase	-1.91415410245322	0.003617730476138
LMOSA_18230	Putative membrane protein YhjE	1.70470102543523	6.11486159193852E-05			LMOSA_23450	Divalent metal cation transporter MntH	-0.736329309117963	0.003624404608215
LMOSA_160	RNA-binding protein S4	1.37887486276461	6.12899275005239E-05			LMOSA_17750	Protoporphyrinogen oxidase	-2.09449127346407	0.003682815337248
LMOSA_5360	Membrane protein, putative	1.52728492674334	6.51319108734206E-05			LMOSA_5430	Cof-type HAD-IIB family hydrolase	-1.90007396303634	0.003904315824261
LMOSA_20550	Transcriptional regulator	1.33553142066415	7.21791244718377E-05			LMOSA_22170	tRNA dimethylallyltransferase	-0.994413972790723	0.003958781023093
LMOSA_27630	Bifunctional pyr operon transcriptional regulator/uracil phosphoribosyltransferase PyrR	2.88231057560834	7.5530729371059E-05			LMOSA_22990	Transcriptional regulatory protein c terminal	-1.30574356308351	0.003961306666414
LMOSA_27100	50S ribosomal protein L19	1.64868975576891	7.69843557076845E-05			LMOSA_26800	ATP-dependent DNA helicase	-1.01743757106401	0.003999481318652
LMOSA_1640	Cyclopentanol dehydrogenase	1.11059238947498	8.0196914290203E-05			LMOSA_14410	N-carbamoyl-L-amino acid amidohydrolase	-1.47866437093638	0.004122537028369
LMOSA_7960	Nitroreductase	5.03510831424239	8.36454175257158E-05			LMOSA_17730	Bacterial membrane flanked domain family [Listeria monocytogenes str. Scott A]	-3.12306818055875	0.004122537028369
LMOSA_1910	Ketoacyl-ACP synthase III	1.67562475104384	9.24488371782154E-05			LMOSA_7260	Inosine-5'-monophosphate dehydrogenase	-1.62219743278364	0.004157532948188
LMOSA_2020	Antibiotic biosynthesis monooxygenase	1.4112364873101	9.39532199678926E-05			LMOSA_13890	Transposase	-2.2567664364982	0.004293378216396
LMOSA_20690	Sirohydrochlorin cobaltochelatase	3.45343958166345	9.46946238645591E-05			LMOSA_19590	Pyruvate carboxylase	-0.80288653510905	0.004326388300044
LMOSA_9580	Phage coat protein [Listeria monocytogenes str. Scott A]	1.06736122326409	9.48815560471677E-05			LMOSA_13170	Peptidoglycan N-acetylglucosamine deacetylase	-0.779456365735519	0.004795692547224
LMOSA_2910	YhzC protein [Listeria monocytogenes str. Scott A]	1.4368938861127	0.000103779303206			LMOSA_21780	Trehalose operon transcriptional repressor	-1.48629660895756	0.004795692547224
LMOSA_3970	hypothetical protein	2.3976560314746	0.000103836156299			LMOSA_28530	Demethylmenaquinone methyltransferase	-1.45289743523311	0.004833814694464
LMOSA_19400	Molybdenum cofactor biosynthesis protein MoaB	1.70392540261542	0.000106669594566			LMOSA_20530	Ethanolamine utilization protein EutH	-1.96682765436797	0.004917232075162
LMOSA_9630	Major tail shaft protein [Listeria monocytogenes str. Scott A]	1.2743067659662	0.000107487745101			LMOSA_26760	Glutamyl-tRNA(Gln) amidotransferase subunit A	-1.25843465046182	0.005181873993882
LMOSA_7280	O-acetyl-ADP-ribose deacetylase	1.82933205166306	0.000126953989632			LMOSA_28520	Heptaprenyl diphosphate synthase component II	-1.17960497113532	0.005438106241665
LMOSA_28910	DNA polymerase IV	1.29006441802781	0.00016333677221			LMOSA_7380	Permease	-2.1015051053207	0.005458254384411
LMOSA_15130	LRR-and LPXTG-motif protein [Listeria monocytogenes str. Scott A]	0.909039954377018	0.00019609955209			LMOSA_28420	YpjA	-2.48853804110645	0.005527132600835
LMOSA_2850	5-amino-6-(5-phospho-D-ribitylamino)uracil phosphatase YitU	1.11284004760496	0.000197294003609			LMOSA_3190	Putative HTH-type transcriptional regulator YwgB	-2.91777723526002	0.005527132600835
LMOSA_20720	Energy-coupling factor ABC transporter transmembrane protein	3.90559408865662	0.000218995075918			LMOSA_26470	DNA-binding transcriptional regulator YhcF (GntR family)	-2.07269039826688	0.005614337579326
LMOSA_20350	Probable propionate kinase	1.53771061845167	0.000223719275834			LMOSA_12230	Cytosine-specific DNA methyltransferase	-1.25630422077553	0.005699068429607
LMOSA_18040	Formate-nitrite transporter	1.47622889940375	0.000227071594028			LMOSA_20520	Carboxysome shell protein	-1.95088806474123	0.005704425040545
LMOSA_15270	Multifunctional acyl-CoA thioesterase I and protease I and lysophospholipase L1	1.00291688092825	0.000228930564811			LMOSA_28200	Pyridoxal phosphate-dependent aminotransferase	-1.23877413827634	0.005707201304198
LMOSA_24590	GTPase Obg	1.35377271613994	0.000229177956112			LMOSA_27470	Primosomal protein N'	-1.19181773271034	0.005979516429339
LMOSA_9570	Phage minor structural protein GP20	1.12378660786457	0.000246983944058			LMOSA_27270	hypothetical protein	-1.35400272673494	0.005994786229086
LMOSA_6730	hypothetical protein	1.38577887788868	0.000255976571743			LMOSA_21060	Non-canonical purine NTP pyrophosphatase	-1.7874810534794	0.006371989740167
LMOSA_6930	MarR family transcriptional regulator	4.29935585310713	0.000296992320114			LMOSA_10790	DUF348 domain-containing protein	-1.26363752315977	0.006492801266637
LMOSA_1460	Alkyl sulfatase	1.24407343890892	0.000329741843131			LMOSA_20910	Multiple antibiotic resistance protein marR	-1.3405536309713	0.006501578391582
LMOSA_16500	Ring-cleaving dioxygenase MhqA	2.48022134495479	0.000333030618662			LMOSA_2030	Bacterial ABC transporter protein EcsB	-1.17076281757457	0.006510989090944
LMOSA_24910	Exclusion suppressor FxsA	1.95360691155027	0.000336636840294			LMOSA_1110	Maltodextrose utilization protein MalA	-4.14883881456736	0.006524748683722
LMOSA_16690	Sorbose-specific phosphotransferase enzyme IIB component	1.32536240964548	0.000359796558993			LMOSA_25470	hypothetical protein	-2.58056526572046	0.006608368507904
LMOSA_3660	Low temperature requirement protein C	1.61398275205251	0.000369183008578			LMOSA_29360	Transcription repressor NadR	-1.99591634425706	0.00675402974413
LMOSA_8780	30S ribosomal protein S6	1.00072242637277	0.000369766331651			LMOSA_7870	Methylphosphotriester-DNA--protein-cysteine S-methyltransferase	-1.58003519660698	0.00690727046832
LMOSA_20560	ECF transporter S component	1.04197934121273	0.000382780592108			LMOSA_22070	Putative Lactococcus lactis LacX protein	-0.959103816626932	0.006997272118235
LMOSA_20710	Cobalt transport protein CbiN	5.66546051775854	0.000399589547742			LMOSA_13750	hypothetical protein	-1.53097257448101	0.00713504377617
LMOSA_22090	CoA-binding domain-containing protein	1.04935508381681	0.000399589547742			LMOSA_28000	Formate--tetrahydrofolate ligase	-0.788641186069741	0.00713504377617
LMOSA_6620	Phosphoenolpyruvate-dihydroxyacetone phosphotransferase, dihydroxyacetone binding subunit DhaK	0.870462945037666	0.000399608456314			LMOSA_8240	Chromosomal replication initiator protein DnaA	-1.07913999933475	0.007254129025988
LMOSA_24230	hypothetical protein	1.21460168951773	0.000406712357661			LMOSA_18660	Ribose-5-phosphate isomerase A	-1.79314418737108	0.007650088902225
LMOSA_28060	Chitinase D	1.69391329507358	0.000411545371416			LMOSA_13870	Heme-degrading monooxygenase IsdG	-1.16032919054697	0.007688446301556
LMOSA_19480	hypothetical protein	1.78174611801433	0.000415512071503			LMOSA_27510	UPF0701 protein yloC	-1.41663846912588	0.007809647360042
LMOSA_9620	Minor capsid protein	1.35120254167743	0.000415512071503			LMOSA_12840	Bacterial low temperature requirement protein A	-1.82488312109694	0.008036315734695
LMOSA_28850	TetR family transcriptional regulator	2.71003969050851	0.000417736182281			LMOSA_7090	Ligand-binding protein SH3	-1.37349268067272	0.008068698759283
LMOSA_22440	Ribosome maturation factor RimP	1.31091825826224	0.00043404152903			LMOSA_19420	hypothetical protein	-2.59216016262163	0.008069380933339
LMOSA_20680	Sirohydrochlorin cobaltochelatase CbiK	2.74314141231101	0.000465106012367			LMOSA_11590	Hydrolase	-1.6463371905861	0.008229249966941
LMOSA_18200	Sortase A LPXTG specific	1.50397679408234	0.000482159840376			LMOSA_19750	CDP-glycerol--glycerophosphate glycerophosphotransferase	-2.25460728080974	0.008394170749136
LMOSA_19470	Dihydrolipoyl dehydrogenase	0.790091468021733	0.000490168416722			LMOSA_16990	Carbonic anhydrase	-1.58280337637644	0.00862031580034
LMOSA_14990	HdeD family acid-resistance protein	1.32917493271184	0.000524733840387			LMOSA_6060	NusG domain II-containing protein	-1.55526495456258	0.008853938875153
LMOSA_27130	Hydroxyacylglutathione hydrolase	2.42086325930642	0.000535973987267			LMOSA_1380	MazG nucleotide pyrophosphohydrolase	-3.77363835149432	0.008857269076755
LMOSA_4520	PspC domain protein [Listeria monocytogenes str. Scott A]	0.821466244922082	0.000539113014405			LMOSA_27370	DAK2 domain fusion protein YloV	-0.803683256522513	0.008929481331128
LMOSA_9330	Bacteriophage resistance factor, PF05565 family	1.6761315515173	0.000539113014405			LMOSA_8400	GW domain-containing glycosaminoglycan-binding protein	-1.89558470846315	0.008948666229368
LMOSA_22100	DNA topoisomerase IV subunit B	1.28213993666239	0.00055949721575			LMOSA_2900	ATP-dependent helicase/deoxyribonuclease subunit B	-0.823094250710048	0.009322039137574
LMOSA_17100	hypothetical protein	1.53939350036363	0.000565417539557			LMOSA_1550	Cyclic nucleotide-binding protein [Listeria monocytogenes str. Scott A]	-1.80222324558478	0.009347239125112
LMOSA_5980	50S ribosomal protein L4	1.23886927487053	0.000610440549338			LMOSA_13540	Penicillin-binding lipoprotein 3	-0.98224569930376	0.009605574139702
LMOSA_23770	hypothetical protein	2.0405364166291	0.000614668823167			LMOSA_1160	CAAX amino terminal protease self-immunity	-3.20808427067681	0.009750225403083
LMOSA_9340	Single-stranded DNA-binding protein, ERF family	1.30602844833734	0.000659949088616			LMOSA_3280	RNA-binding protein S1	-1.41958580419749	0.009750225403083
LMOSA_17620	HTH-type transcriptional activator HxlR	3.22522146581695	0.000770408925739			LMOSA_28760	Purine nucleoside phosphorylase	-0.802220579616845	0.009848433237726
LMOSA_19570	hypothetical protein	1.3178949484963	0.000806180082445			LMOSA_24530	S-adenosylmethionine:tRNA ribosyltransferase-isomerase	-1.47705482111204	0.009870675868073
LMOSA_25950	1,4-dihydroxy-2-naphthoyl-CoA synthase	0.913435863374082	0.000845408185629			LMOSA_12990	ATPase	-1.69972815100307	0.010174985655323
LMOSA_11460	Ribosomal protein (Fragment)	1.85103528839954	0.000852141504376			LMOSA_15670	Pyridoxine kinase PdxK	-0.861129545981495	0.010174985655323
LMOSA_8340	D-glycero-alpha-D-manno-heptose 7-phosphate kinase	1.56759640898712	0.000862782096209			LMOSA_14140	Ribose-phosphate pyrophosphokinase	-0.970314177892262	0.010263186000141
LMOSA_15650	Cell wall surface anchor family protein [Listeria monocytogenes str. Scott A]	1.31964833926855	0.000952804961366			LMOSA_12280	PH (Pleckstrin Homology) domain-containing protein	-1.71317508525903	0.010282043949507
LMOSA_11650	Internalin D [Listeria monocytogenes str. Scott A]	0.873389995819732	0.001012863028201			LMOSA_14610	Phosphoglycerate mutase	-1.05392261433202	0.010743381279824
LMOSA_9610	Minor capsid protein	1.44625054756237	0.001150594622292			LMOSA_27160	Ribosome maturation factor RimM	-1.03829719055071	0.011001467694295
LMOSA_23910	30S ribosomal protein S21	0.795063786351746	0.001252387338763			LMOSA_14480	PTS system glucitol/sorbitol-specific transporter subunit IIC	-3.19278071904202	0.011231351440801
LMOSA_23370	Transporter	2.22726086322088	0.001272877507029			LMOSA_280	Cell division protein FtsL	-0.827944590592231	0.011345418510452
LMOSA_14870	UPF0118 membrane protein yubA	0.968984164975408	0.001411959980243			LMOSA_28620	L-asparaginase AnsA	-1.55597427973615	0.011613683253116
LMOSA_28240	Pantothenate synthetase	1.23379057690255	0.001426156412136			LMOSA_3000	Ribosomal small subunit pseudouridine synthase A	-1.81599304440561	0.011668606913087
LMOSA_27620	Uracil-xanthine permease	2.97664513060792	0.001461873584303			LMOSA_27420	Small ribosomal subunit biogenesis GTPase RsgA	-1.29930770868449	0.012287071097629
LMOSA_20620	Precorrin-8W decarboxylase CbiT	2.32669799574066	0.001487144730597			LMOSA_28780	Site-specific tyrosine recombinase XerD	-0.762699451830709	0.012369474774083
LMOSA_21330	Phage-associated DNA primase/helicase	1.97364579682019	0.001580684442507			LMOSA_27740	Carboxy-terminal processing proteinase	-1.05500494411766	0.0127914118305
LMOSA_2490	Class II fumarate hydratase	1.23000181801494	0.001580684442507			LMOSA_16870	Oxygen-sensing cyclic-di-GMP phosphodiesterase	-1.45027817625061	0.013108737621634
LMOSA_22450	Transcription termination/antitermination protein NusA	0.958348830548503	0.001635220958655			LMOSA_25290	hypothetical protein	-0.881224796378173	0.013108737621634
LMOSA_3580	FAD-dependent pyridine nucleotide-disulfide oxidoreductase YumB	1.01354029443081	0.001767185376336			LMOSA_17310	Plasma-membrane calcium-translocating P-type ATPase	-0.994452205617142	0.01323164442695
LMOSA_22530	30S ribosomal protein S15	1.17586887705628	0.0017725520062			LMOSA_6070	Heptaprenyl diphosphate synthase component I	-2.24946558473482	0.013410825994674
LMOSA_2940	PTS system fructose-specific transporter subunit IIABC	1.79317497748383	0.0017725520062			LMOSA_13150	hypothetical protein	-1.25257544461745	0.013726279881065
LMOSA_22460	Predicted nucleic-acid-binding protein implicated in transcription termination	1.46777379790789	0.001869874454666			LMOSA_28100	Methylase with RNA interaction domain	-1.06074818706373	0.013875197897259
LMOSA_21490	Tail tape measure protein [Listeria monocytogenes str. Scott A]	1.96054910628058	0.001896895162758			LMOSA_1860	Peptide ABC transporter substrate-binding protein	-0.783333420771734	0.013932666225361
LMOSA_13100	NusG domain II-containing protein	1.09854411203624	0.002013213678411			LMOSA_5710	hypothetical protein	-1.64204106671318	0.013932666225361
LMOSA_9310	hypothetical protein	2.30200215343993	0.002013213678411			LMOSA_27830	Peptide methionine sulfoxide reductase MsrA	-0.900819676184148	0.014068699306924
LMOSA_6250	Internalin, Putative peptidoglycan linked protein (LPXTG motif)	1.17993846855669	0.002144705158346			LMOSA_13580	Integral membrane protein (Fragment)	-2.07865411721187	0.014428896496111
LMOSA_9380	Gp35 protein [Listeria monocytogenes str. Scott A]	1.67613068817784	0.002298359785141			LMOSA_5210	Ketose-bisphosphate aldolase class-ii	-0.648782218228951	0.014541981359664
LMOSA_21760	UPF0750 membrane protein yxkD	3.55049999081103	0.002487133331723			LMOSA_19530	hypothetical protein	-2.21608906576079	0.015413168687477
LMOSA_28230	Aspartate 1-decarboxylase	1.86207965250836	0.002487133331723			LMOSA_28310	MazG nucleotide pyrophosphohydrolase	-2.40966375971773	0.01578271118989
LMOSA_9370	Modification methylase ScrFIB	1.2864167377702	0.002507883715641			LMOSA_4450	TPR repeat-containing protein yvcD	-1.60571711890293	0.016286435726534
LMOSA_17090	Plasma-membrane calcium-translocating P-type ATPase	1.10614390319206	0.002509220201918			LMOSA_23130	Probable inactive metalloprotease ymfF	-0.884080204358244	0.016424816885025
LMOSA_20570	Cobyrinate a,c-diamide synthase	1.34067000360771	0.002602739815776			LMOSA_26640	hypothetical protein	-1.8008654657842	0.016905593950001
LMOSA_23520	ABC transporter ATP-binding protein uup	1.0298504466905	0.002762154900897			LMOSA_1150	Intracellular maltogenic amylase	-3.50616797022431	0.016972500826422
LMOSA_6910	3-demethylubiquinone-9 3-methyltransferase	2.08409236165617	0.002985598827748			LMOSA_19810	Glutamine-hydrolyzing GMP synthase	-0.73419180392508	0.017412095071039
LMOSA_16680	Mannose-specific phosphotransferasesystem component IIC	0.915743870335507	0.003030867419219			LMOSA_15470	Lipoteichoic acid synthase-like yqgS	-0.806661356998904	0.017543416298893
LMOSA_27600	Dihydroorotase	1.91807258371639	0.003152031411415			LMOSA_1120	Maltodextrin transport system permease protein mdxG	-3.18153602511936	0.018625596353372
LMOSA_29310	Cold shock protein CspD	0.999609348797701	0.003159933929173			LMOSA_19820	DNA modification methyltransferase-related protein	-0.717678803547203	0.018625596353372
LMOSA_9280	DNA-binding domain-containing protein	1.14394905110053	0.003517321934399			LMOSA_18410	Lipase esterase	-1.66812641549545	0.018959058205569
LMOSA_25980	Menaquinone-specific isochorismate synthase	0.81490272974269	0.003649590821895			LMOSA_430	Putative membrane protein ylbC	-1.45263313396718	0.019440472071385
LMOSA_9590	Head-tail connector protein	0.976827145309908	0.003826479370697			LMOSA_4980	ATP synthase subunit delta	-0.915963379227144	0.019825009459575
LMOSA_27610	Aspartate carbamoyltransferase catalytic subunit	2.44157812946959	0.003870351582697			LMOSA_24210	Endolytic murein transglycosylase	-1.19258710558581	0.019919861059615
LMOSA_20190	Propanediol utilization microcompartment protein PduB	1.19974070336171	0.003961306666414			LMOSA_2000	Ferrochelatase	-0.79652615444074	0.020391338751508
LMOSA_9220	hypothetical protein	1.79868686158679	0.004173530232005			LMOSA_10010	Transcription regulator (ArsR family)	-3.02565152885548	0.021351503737644
LMOSA_15160	Zn-dependent alcohol dehydrogenase	0.989143216562253	0.004488224985248			LMOSA_16780	Cys-tRNA(Pro) deacylase	-2.97183023248608	0.021490052772922
LMOSA_9710	Long tail fibre	1.11547774014021	0.004488224985248			LMOSA_3770	Fe-S assembly protein NifU	-0.723372171312621	0.022003710462407
LMOSA_28040	DNA-directed DNA polymerase	0.980020279187896	0.004519193288369			LMOSA_5010	ATP synthase subunit a	-0.825481735671288	0.022003710462407
LMOSA_16610	Diacylglycerol kinase catalytic subunit	0.924632685687024	0.004530306189863			LMOSA_10090	L-rhamnose operon regulatory protein RhaS	-0.882235563729633	0.022307838268535
LMOSA_13780	hypothetical protein	3.50854367573303	0.004629986205604			LMOSA_26480	Enzyme involved in biofilm formation	-0.686395570677488	0.022363701638864
LMOSA_17600	Predicted metal-dependent hydrolase of the TIM-barrel fold	1.60001095565656	0.004738276333794			LMOSA_8210	Ribonuclease P protein component	-2.23557805891912	0.022824536443252
LMOSA_22790	Alkaline-shock protein YqhY	1.23652264454644	0.004772715033782			LMOSA_17010	ROK fructokinase glucomannan utilization protein E	-1.7875747862864	0.022944915214272
LMOSA_4170	Preprotein translocase subunit SecG	1.21455261799734	0.004833814694464			LMOSA_4910	Rod shape-determining protein MreB	-0.980378891592391	0.023091249281879
LMOSA_10590	Stage 0 sporulation protein yaaT	1.10705163932409	0.004868099892856			LMOSA_22050	Acyl-CoA thioester hydrolase YbgC	-1.42400574223204	0.023265681662588
LMOSA_24240	Putative pre-16S rRNA nuclease	0.873555164227491	0.005041017697785			LMOSA_24770	Uroporphyrinogen-III synthetase	-1.47855078516266	0.023341525154069
LMOSA_6920	Multi antimicrobial extrusion protein Na+/drug antiporter	3.677724576481	0.005136316445076			LMOSA_25570	Glyoxalase/bleomycin resistance protein/dioxygenase	-2.33349998804683	0.023355396435893
LMOSA_18110	Erythromycin resistance ATP-binding protein MsrA	0.974485453109327	0.005175698949931			LMOSA_4820	IMPACT family member yvyE	-1.79316374726677	0.023355396435893
LMOSA_10320	4Fe-4S mono-cluster protein YjdI	0.872696406988194	0.005300154672994			LMOSA_570	Putative membrane peptidase ydiL	-2.0475418458621	0.023539612549697
LMOSA_27120	NAD(P)H dehydrogenase [quinone] 1	2.72905939010913	0.005311210874622			LMOSA_22240	Arsenical efflux pump membrane protein ArsB	-1.51629013339752	0.024497998049062
LMOSA_8360	Phosphomevalonate kinase	1.48030159950453	0.00531174326093			LMOSA_28430	hypothetical protein	-0.819189007992122	0.026291603444384
LMOSA_9760	N-acetylmuramoyl-L-alanine amidase domain lysin	0.974994436227684	0.005332574245151			LMOSA_18260	tRNA (Cytidine/uridine-2'-O-)-methyltransferase	-1.42964533352896	0.026420419657284
LMOSA_20750	ATP-binding cobalamin adenosyltransferase	1.34702130011463	0.0054052849561			LMOSA_1100	Maltose phosphorylase	-2.82907371054604	0.027052152170068
LMOSA_23660	Transcriptional regulator ZurR	2.25967941667223	0.005531550550795			LMOSA_8090	hypothetical protein	-1.11960358157723	0.027134504729186
LMOSA_28050	30S ribosomal protein S14	1.35029336871112	0.005633803246227			LMOSA_4180	Carboxylesterase [Listeria monocytogenes str. Scott A]	-0.739648845843574	0.027464850292438
LMOSA_16300	Putative peptidoglycan bound protein (LPXTG motif)	2.24597378718105	0.005647651394922			LMOSA_27960	rRNA (Guanine-N(1)-)-methyltransferase	-3.89234353345365	0.028233212645028
LMOSA_16710	Transcriptional regulatory protein LevR	2.28692824941221	0.005812063858555			LMOSA_12830	hypothetical protein	-1.68651184506366	0.028339587630699
LMOSA_21920	ATP-dependent Clp protease ATP-binding subunit ClpX	0.672814922145907	0.005822232781932			LMOSA_13590	Predicted membrane protein	-1.64496351203443	0.028500761609154
LMOSA_27580	Carbamoyl-phosphate synthase large subunit	1.23860018027754	0.005970205540804			LMOSA_28750	Diaminopimelate decarboxylase	-2.06526050419113	0.028500761609154
LMOSA_9300	hypothetical protein	1.14834639048901	0.006039120700742			LMOSA_1850	Stage 0 sporulation protein KB	-1.67719297168674	0.028511427829512
LMOSA_26410	Lichenan-specific phosphotransferase enzyme IIA component	1.86540723986585	0.006078936056386			LMOSA_3250	Putative HTH-type transcriptional regulator YulB	-0.756744597899057	0.029212416668342
LMOSA_6220	30S ribosomal protein S12	1.15098444861487	0.00612807501839			LMOSA_4060	Helix-turn-helix type 11 protein [Listeria monocytogenes str. Scott A]	-1.5561722942261	0.029346713856198
LMOSA_28860	ABC transporter permease	1.49313209587453	0.00617330613629			LMOSA_21050	Ribonuclease PH	-1.43783695824918	0.029476036364232
LMOSA_9320	hypothetical protein	2.29755175516064	0.006347506421107			LMOSA_14490	Glucitol operon activator domain protein [Listeria monocytogenes str. Scott A]	-3.83727410607244	0.030278612432321
LMOSA_25940	O-succinylbenzoate--CoA ligase	1.2212783398111	0.006387677222996			LMOSA_27990	ABC transporter ATP-binding protein uup	-0.837930021416711	0.030591631621496
LMOSA_22110	DNA topoisomerase IV subunit A	0.827797333006406	0.006424279015744			LMOSA_12090	Type I restriction endonuclease subunit R	-0.800880116271032	0.030746857799611
LMOSA_8430	Cytochrome o ubiquinol oxidase subunit III	0.720474587965635	0.006424279015744			LMOSA_25830	Radical SAM protein family	-2.01103591733536	0.031300599048962
LMOSA_19200	Putative transcriptional regulator (Fragment)	2.38115694370015	0.006671676386928			LMOSA_17960	Laac	-1.18821913048794	0.03294519279739
LMOSA_5960	50S ribosomal protein L2	0.834152427814592	0.006693291789766			LMOSA_11810	Glucose--fructose oxidoreductase	-2.0082402354881	0.033148063317999
LMOSA_15640	Nucleotide-binding domain protein	1.58610701031549	0.008065194541625			LMOSA_20430	Ethanolamine ammonia-lyase subunit EutC	-1.28421901044533	0.033961647684201
LMOSA_7410	Aryl-phospho-beta-D-glucosidase BglA	0.926014890160855	0.008165817083896			LMOSA_21670	Glyoxalase/bleomycin resistance protein/dioxygenase	-0.965373673704001	0.034087671447376
LMOSA_8830	Accessory transcriptional regulator protein C	0.772070757664732	0.008429789865972			LMOSA_6680	Putative multifunctional methylglyoxal reductase	-1.0670636498684	0.034219348113333
LMOSA_6500	Cellobiose-specific phosphotransferase enzyme IIB component	1.58171391708149	0.008646566951166			LMOSA_24450	GTP pyrophosphokinase	-0.716758518730855	0.034542746879023
LMOSA_23900	Glutamyl-tRNA(Gln) amidotransferase subunit E	0.743225526036803	0.00889030452672			LMOSA_1520	Predicted dehydrogenase	-3.78152404086975	0.035031403865649
LMOSA_12350	Cell wall surface anchor family protein [Listeria monocytogenes str. Scott A]	2.32176903102212	0.009500544725726			LMOSA_20410	Reactivating factor of Adenosylcobalamin-dependent ethanolamine ammonia lyase	-1.2971412102114	0.035259112089326
LMOSA_8790	Single-stranded DNA-binding protein 1	0.673838943100132	0.009605574139702			LMOSA_480	Conserved membrane protein in copper uptake YcnI	-1.2000980628112	0.035259112089326
LMOSA_24400	Putative secreted protein (Fragment)	1.71136624206861	0.010425321014025			LMOSA_23080	Pyrroline-5-carboxylate reductase	-2.38046574593263	0.036336534383723
LMOSA_6150	PTS system ascorbate-specific transporter subunit IIC	1.16310181713084	0.011505130394944			LMOSA_18500	Collagenase-like protease, PrtC family	-2.80733638647883	0.036454544246879
LMOSA_12760	hypothetical protein	0.686892832027434	0.012378409874868			LMOSA_24330	Alpha/beta hydrolase	-1.53396695709699	0.037017851170087
LMOSA_8870	Replicative DNA helicase	0.77380615797765	0.012743908605963			LMOSA_23240	DNA mismatch repair protein MutS	-0.882525564287261	0.037436836665619
LMOSA_11700	Hydroquinone-specific extradiol dioxygenase	0.882605689805171	0.012820913010849			LMOSA_13080	Lactoylglutathione lyase	-1.08753719384912	0.037545430857098
LMOSA_9940	hypothetical protein	1.49301789961147	0.01328465066391			LMOSA_14710	Histidinol dehydrogenase	-2.10515800303216	0.037766989905066
LMOSA_13070	Inorganic phosphate transporter	1.12824272214791	0.013573346264986			LMOSA_5490	Heme transporter CcmC	-1.68822039260574	0.038104272717828
LMOSA_3540	Putative membrane protein yuiD	0.840830912322217	0.013621573456412			LMOSA_14210	Capsule biosynthesis protein CapA	-2.30988995290308	0.038148403944369
LMOSA_13090	Phosphate transporter (Fragment)	1.24476627578109	0.013865546431188			LMOSA_1530	AraC family transcriptional regulator	-1.54645057284808	0.039281260625778
LMOSA_9600	Minor capsid protein	1.55538230722664	0.013884022711451			LMOSA_19730	Minor teichoic acid biosynthesis protein ggaA	-2.14862239059915	0.040252196240771
LMOSA_20590	Cobalt-precorrin-8 methylmutase	1.93298967343758	0.01531648421013			LMOSA_18420	hypothetical protein	-1.81209667486847	0.041138856085968
LMOSA_12570	Internalin [Listeria monocytogenes str. Scott A]	0.942065189277898	0.015801686795685			LMOSA_2040	ABC-type transporter ATP-binding protein EcsA	-1.04811942130371	0.041677677826986
LMOSA_20740	Cobyric acid synthase CobQ	0.809199213223351	0.015801686795685			LMOSA_8260	Putative multidrug resistance protein YpnP	-2.53841736489046	0.042302704638239
LMOSA_23740	SAM-dependent methyltransferase	2.24773263388641	0.016005476433061			LMOSA_4710	Putative cell wall-associated DL-endopeptidase peptidoglycan lytic protein P45	-0.815904467953407	0.043563599211145
LMOSA_22480	Translation initiation factor IF-2	0.720901586585279	0.016905593950001			LMOSA_23180	Putative competence-damage inducible protein	-2.03622568140887	0.043866689339595
LMOSA_22300	Conserved domain protein (Fragment)	1.47355981046316	0.01724910930648			LMOSA_25670	Exonuclease SbcCD subunit D	-2.75836814277578	0.04488796003998
LMOSA_21770	hypothetical protein	1.53621326490633	0.018860617326577			LMOSA_8710	Glutamate/gamma-aminobutyrate antiporter	-2.01773627602479	0.0450888688811
LMOSA_27660	Ribosomal large subunit pseudouridine synthase D	1.49232591627988	0.01900108506238			LMOSA_22590	Rhomboid family intramembrane serine protease	-0.871536265068648	0.045694161370327
LMOSA_19220	Transcription regulator hth laci	2.33075163590952	0.019440472071385			LMOSA_28190	Asparagine--tRNA ligase	-0.727624198614847	0.045694161370327
LMOSA_22900	Phosphate butyryltransferase	2.39912374361785	0.019440472071385			LMOSA_400	rRNA methyltransferase	-2.03753597432027	0.046992157212808
LMOSA_27070	Translation initiation factor IF-3	1.14135892231134	0.019959323217531			LMOSA_2730	Low-affinity inorganic phosphate transporter	-0.771588415894719	0.047288380832245
LMOSA_9770	Abortive infection bacteriophage resistance protein	1.24185627191845	0.020464053655725			LMOSA_18590	Pseudouridine synthase	-1.22781472438936	0.047556896031207
LMOSA_17930	PTS cellobiose transporter subunit IIC	4.08284300481991	0.020564646077879			LMOSA_17080	Glyoxalase/bleomycin resistance protein/dioxygenase	-1.16453763105794	0.048694713540977
LMOSA_18020	Predicted membrane protein/transporter	1.2376629096906	0.021307254017214			LMOSA_15730	ABC transporter permease	-1.09039450737904	0.048949966785819
LMOSA_21810	NUDIX hydrolase	1.52219592064752	0.021351503737644			LMOSA_23030	DNA binding protein	-0.914645436842871	0.049001676974906
LMOSA_17410	hypothetical protein	1.55171144271679	0.022067496846411			LMOSA_27500	Guanylate kinase	-0.922201531889099	0.049383128014748
LMOSA_13830	TetR family dihydroxyacetone kinase regulator	1.11787590145163	0.022337199023478
LMOSA_17860	Indirect negative regulation of sigma B dependent gene expression	1.173357640202	0.022944915214272
LMOSA_1320	Phosphomannose isomerase	1.35755086682956	0.023091249281879
LMOSA_22780	Biotin carboxylase subunit of acetyl-CoA carboxylase	0.830194366294426	0.023341525154069
LMOSA_24640	50S ribosomal protein L21	0.762016367381856	0.02386443501231
LMOSA_18240	Dolichyl-phosphate-mannose-protein mannosyltransferase	4.00727236316712	0.024139899174044
LMOSA_21420	Major capsid protein a	1.51535787498958	0.025334673402658
LMOSA_21320	DUF669 domain-containing protein	3.01497231432573	0.025745893831297
LMOSA_9690	Putative tail endopeptidase	0.878205723354575	0.025816676317223
LMOSA_5910	50S ribosomal protein L29	1.79794303973009	0.027411712207438
LMOSA_9490	hypothetical protein	1.13880866527386	0.028273624102633
LMOSA_19150	Trk system potassium uptake protein TrkA	0.738608638827089	0.028283604237414
LMOSA_15540	Transcriptional regulator	1.15899536334054	0.028339587630699
LMOSA_9510	Phage transcriptional regulator	1.54895410263301	0.028875086926726
LMOSA_24350	Iron-sulfur cofactor synthesis	0.928149075723627	0.028954486078462
LMOSA_2510	Putative ABC transporter ATP-binding protein YdbJ	1.83186353305967	0.030231972093667
LMOSA_9680	Phage protein gp17 [Listeria monocytogenes str. Scott A]	0.89596260650892	0.031268806065158
LMOSA_10970	Actin-assembly inducing protein (Fragment)	0.787115247367649	0.031680242035363
LMOSA_26440	ATP-dependent RNA helicase YfmL	0.734313649582865	0.031896808998212
LMOSA_13810	hypothetical protein	0.672431593264959	0.03217810746837
LMOSA_27560	Dihydroorotate dehydrogenase	1.35609277426652	0.033237367947371
LMOSA_9240	hypothetical protein	1.36445289515164	0.033974331630186
LMOSA_24700	Cell shape-determining protein MreB	0.77539221911134	0.034085068958474
LMOSA_8280	DNA replication and repair protein RecF	1.00893867969879	0.034628847946838
LMOSA_6740	hypothetical protein	1.01799600324036	0.034943331977439
LMOSA_10630	Ribosomal RNA small subunit methyltransferase I	1.52707053123048	0.035019437074631
LMOSA_29080	Pyrimidine-nucleoside phosphorylase	0.770922846522259	0.035730813442601
LMOSA_20360	Threonine-phosphate decarboxylase	1.24723927140829	0.036119418290789
LMOSA_5640	50S ribosomal protein L13	0.81782338733429	0.036142195616204
LMOSA_26670	ABC transporter permease	1.11616247588698	0.036680040979938
LMOSA_24620	50S ribosomal protein L27	0.859809815312022	0.036957118318785
LMOSA_1410	Thiol reductase thioredoxin	0.953564336410419	0.037436836665619
LMOSA_7420	Trigger enzyme beta-glucoside-specific phosphotransferase system EIIBCA component	0.841071536018207	0.038018355197395
LMOSA_26420	Oligo-beta-mannoside-specific phosphotransferase enzyme IIB component	1.2215235854987	0.038520844724427
LMOSA_9650	hypothetical protein	1.17382673340303	0.039584823694303
LMOSA_25790	Sugar phosphotransferase enzyme II	1.74705021789552	0.040875123054146
LMOSA_10220	Minor structural protein [Listeria monocytogenes str. Scott A]	1.7911456208351	0.041138856085968
LMOSA_9400	hypothetical protein	1.32027719720642	0.041253126132752
LMOSA_24160	5'-methylthioadenosine/S-adenosylhomocysteine nucleosidase	1.4142569862601	0.042410932916617
LMOSA_27870	Predicted membrane bound oxidoreductase, hemolysin III	1.1788840959583	0.0450888688811
LMOSA_350	DUF177 domain-containing protein	1.02054979360265	0.045220300295457
LMOSA_19120	Lia operon protein LiaF	0.787429271101917	0.04542976131881
LMOSA_520	hypothetical protein	1.56094491165089	0.045694161370327
LMOSA_2240	Arsenical resistance operon transcriptional repressor ArsD	1.4598673566889	0.046131088014327
LMOSA_15490	Glyoxalase/bleomycin resistance protein/dioxygenase	2.29628004653442	0.046356613517344
LMOSA_1190	Amino acid transporter	0.815083311016395	0.046896402145959
LMOSA_23120	Branched-chain amino acid ABC transporter permease	1.06648894623439	0.047176185336448
LMOSA_24940	Acetyl-coenzyme A carboxylase carboxyl transferase subunit alpha	0.831790619545463	0.047790282183823
LMOSA_22470	Putative ribosomal protein ylxQ [Listeria monocytogenes str. Scott A]	1.16758015179605	0.04796954067566
LMOSA_27760	Heavy metal translocating P-type ATPase	0.646568882001672	0.04796954067566
LMOSA_11070	Transcription-repair-coupling factor	1.30359309539374	0.048694713540977
LMOSA_27910	Lactoylglutathione lyase	1.7292667088731	0.049243380301106

## Sheet: T5_45min
Upregulated genes at T5(45 min) 200 MPa treatment in L. monocytogenes ScottA						Downregulated genes at T5(45 min) 200 MPa treatment in L. monocytogenes ScottA
Locus_tag	Product	log2FoldChange	padj			Locus_tag	Product	log2FoldChange	padj
LMOSA_10820	ABC transporter permease	4.69352810834351	1.32024462443061E-88			LMOSA_17190	Fructose-bisphosphatase class III	-2.59793201712996	3.21741276294376E-32
LMOSA_18880	ATP-dependent Clp protease ATP-binding subunit ClpE	4.29306025333047	5.79850339652218E-88			LMOSA_16310	Glucosamine--fructose-6-phosphate aminotransferase (Isomerizing)	-2.34649916355444	6.81649665618227E-31
LMOSA_21820	hypothetical protein	4.1305569494131	4.37723352342151E-44			LMOSA_19640	hypothetical protein	-2.74375589031835	5.68245746560649E-30
LMOSA_1950	ATP-dependent chaperone ClpB	2.67162135779281	7.40598656643293E-42			LMOSA_14850	Invasion associated secreted endopeptidase	-2.04426494580152	6.67712423134187E-26
LMOSA_29070	Alpha-acetolactate decarboxylase	3.78203063836527	3.73916346851228E-40			LMOSA_27880	Control catabolite protein of gluconeogenesis	-2.833946615323	3.79394906102927E-25
LMOSA_6410	Ribose 5-phosphate isomerase B/allose 6-phosphate isomerase	2.54883532461651	3.24215472202657E-37			LMOSA_11100	Cell division protein DIVIC	-3.85289290389664	1.18775152136077E-23
LMOSA_16880	hypothetical protein	2.84698565156518	5.35731246435174E-34			LMOSA_6580	Flagellum-specific peptidoglycan hydrolase FlgJ	-1.96616940169757	5.06882573653447E-21
LMOSA_10950	Listeriolysin O [Listeria monocytogenes str. Scott A]	2.51091573606057	2.06348794979012E-33			LMOSA_22690	Aminomethyltransferase	-1.66229263509446	3.66988325551119E-20
LMOSA_17570	DEAD-box ATP-dependent RNA helicase CshA	2.848510479724	1.36720544693238E-28			LMOSA_5050	Serine hydroxymethyltransferase	-2.21461646576032	5.17557896229687E-18
LMOSA_13480	Internalin B [Listeria monocytogenes str. Scott A]	2.57326052880344	2.09860524002572E-27			LMOSA_10290	LPXTG-domain-containing protein cell wall anchor domain	-1.71438990907471	1.87346724801693E-16
LMOSA_12870	hypothetical protein	1.86391687550643	4.02121886026963E-27			LMOSA_27890	Kinase/pyrophosphorylase	-2.56700543791901	2.03540091350882E-16
LMOSA_25560	Bifunctional acetaldehyde-alcohol dehydrogenase	1.77291636141873	3.49943181536196E-26			LMOSA_20460	Aldehyde-alcohol dehydrogenase AdhE	-2.74007528990396	4.86271890128544E-16
LMOSA_7590	Transcriptional regulator	2.30109552515568	2.74715298390758E-25			LMOSA_210	Cell division protein FtsA	-1.95594275963105	5.24143468184431E-16
LMOSA_15500	hypothetical protein	1.88541450677009	5.54358739130148E-24			LMOSA_27900	Pyruvate phosphate dikinase	-1.81066480330094	1.15216663374994E-15
LMOSA_1810	Transcriptional regulator Spx	2.37146086557255	3.27566230938362E-23			LMOSA_4730	Cell division ABC transporter ATP-binding protein FtsE	-2.48819310106337	2.6588734177082E-15
LMOSA_20330	Propionaldehyde reductase	2.84148613581656	6.27735109324132E-23			LMOSA_19340	Molybdopterin molybdenumtransferase MoeA	-2.2505143801937	3.11153189713412E-14
LMOSA_11910	PhoP family transcriptional regulator	2.1123986018714	7.30754135040821E-23			LMOSA_1780	Oligoendopeptidase F	-2.16041558380085	4.36052152351879E-13
LMOSA_23440	hypothetical protein	1.58257233536091	2.86554265720093E-21			LMOSA_14790	Secreted MUCin-binding domain protein [Listeria monocytogenes str. Scott A]	-1.39431828065474	1.6443395159777E-12
LMOSA_22250	Ribosomal-protein-alanine N-acetyltransferase	2.02229851715173	1.06380063293369E-20			LMOSA_22910	Butyrate kinase	-2.16545297462983	1.66234267354989E-12
LMOSA_4770	Ribosome hibernation promoting factor	1.74584912861762	1.20048422893889E-20			LMOSA_28000	Formate--tetrahydrofolate ligase	-1.58255994322944	5.58849864134635E-12
LMOSA_4250	Type I glyceraldehyde-3-phosphate dehydrogenase	1.84149904064767	2.49957474973123E-20			LMOSA_10310	Inosine-5'-monophosphate dehydrogenase	-2.49353138382563	9.36355074283293E-12
LMOSA_4200	hypothetical protein	2.79540020400437	9.59490485032526E-20			LMOSA_17790	mRNA interferase MazF	-2.44295388948011	1.76156093186318E-11
LMOSA_24600	Glycerol kinase	1.51675368834593	2.84617194539762E-19			LMOSA_27800	hypothetical protein	-2.95474128897799	2.56548722207987E-11
LMOSA_4340	ATP-dependent Clp endopeptidase proteolytic subunit ClpP	2.36796203538437	4.33709091147973E-18			LMOSA_290	Ribosomal RNA small subunit methyltransferase H	-2.29691449489318	5.97700840447577E-11
LMOSA_15030	hypothetical protein	3.68051171943114	6.82627998620489E-18			LMOSA_7100	Transaldolase	-1.43211941874155	8.13764592731677E-11
LMOSA_20670	Porphyrin biosynthesis protein includes: uroporphyrinogen-III methyltransferase and uroporphyrinogen-III synthase]	3.86784373821381	4.38661281336639E-17			LMOSA_25010	L-alanine dehydrogenase	-1.28332069799151	1.11292798731337E-10
LMOSA_24610	Glycerol uptake facilitator	1.59579232358878	4.38661281336639E-17			LMOSA_15590	DUF420 domain-containing protein	-2.44140948357376	2.414504591302E-10
LMOSA_6400	Universal stress protein UspA	1.98725607037355	1.28442131251E-16			LMOSA_7230	X-Pro dipeptidyl-peptidase	-2.13412747904792	4.81098981621277E-10
LMOSA_26130	YfhP	1.91381336078286	2.01913580077164E-16			LMOSA_4720	Cell division protein FtsX	-2.07105726700884	8.69593499736439E-10
LMOSA_160	RNA-binding protein S4	2.23937875092428	2.27405124159646E-16			LMOSA_7550	Catalase	-1.31445861056268	1.2110609169395E-09
LMOSA_23950	Chaperone protein DnaK	1.91160405931143	4.09109178400931E-16			LMOSA_18680	Putative acetyl esterase YjcH	-2.00018721853242	1.38727114146376E-09
LMOSA_2660	Methylated-DNA--protein-cysteine S-methyltransferase	1.98984161243497	7.4711484784291E-16			LMOSA_14620	6-phosphogluconolactonase	-1.34965283618869	1.85430485760225E-09
LMOSA_1940	2,3-bisphosphoglycerate-dependent phosphoglycerate mutase	1.77370071323857	9.00851337008741E-16			LMOSA_10340	Periplasmic substrate-binding component of an ABC superfamily oligopeptide transporter	-2.67501925786425	2.16093050895619E-09
LMOSA_7420	Trigger enzyme beta-glucoside-specific phosphotransferase system EIIBCA component	2.31097034948897	9.00851337008741E-16			LMOSA_12540	PTS-dependent dihydroxyacetone kinase phosphotransferase subunit DhaM	-2.06725043829094	2.28657400408432E-09
LMOSA_550	60 kDa chaperonin	1.72896143349623	1.03180951452654E-15			LMOSA_12530	hypothetical protein	-1.63813462424584	3.15916595111267E-09
LMOSA_20860	HTH-type transcriptional regulator YodB	2.43211753713618	1.15216663374994E-15			LMOSA_2811	Cellobiose-specific phosphotransferase enzyme IIA component	-4.38204764398458	3.50631918836258E-09
LMOSA_20630	Cobalt-precorrin-4 methyltransferase	4.15166772171281	2.47797305380718E-15			LMOSA_1860	Peptide ABC transporter substrate-binding protein	-1.5766482639182	3.6861166448219E-09
LMOSA_20650	Precorrin methylase	3.78589278329427	2.47797305380718E-15			LMOSA_19370	Molybdopterin synthase catalytic subunit/molybdopterin synthase sulfur carrier subunit	-3.08868246909868	4.93843692219908E-09
LMOSA_25780	30S ribosomal protein S2	2.1121549159921	2.47797305380718E-15			LMOSA_20390	Fis family transcriptional regulator	-1.68279294141048	9.32663379921276E-09
LMOSA_22160	Alpha-glycerophosphate oxidase	1.73361295470842	3.4038034301971E-15			LMOSA_25620	Aconitate hydratase AcnA	-1.15005583581202	9.92162235321772E-09
LMOSA_6150	PTS system ascorbate-specific transporter subunit IIC	2.56396428420466	3.46733578227211E-15			LMOSA_24490	Multifunctional fusion protein	-1.32258162293598	2.07465422928935E-08
LMOSA_8840	Accessory transcriptional regulator protein A	1.85169620286973	4.31753630200625E-15			LMOSA_12890	D-alanyl-D-alanine carboxypeptidase	-3.33447056221107	3.05090577409796E-08
LMOSA_7430	Beta-glucoside operon transcriptional antiterminator	2.42549903354273	1.007174165799E-14			LMOSA_4840	YvhJ protein (Fragment)	-2.03961277059725	4.38587141798589E-08
LMOSA_18330	Peroxide resistance protein Dpr	1.56665474587221	1.19630004290918E-14			LMOSA_27950	Phosphoglucosamine mutase	-2.67318525472799	5.60454413258824E-08
LMOSA_1990	hypothetical protein	2.95899744705717	1.37695747304511E-14			LMOSA_11130	ATP-dependent zinc metalloprotease FtsH	-1.24026810889262	7.77853864555092E-08
LMOSA_23750	RNA polymerase sigma factor SigA	1.42842308646378	2.37334019788394E-14			LMOSA_28570	Tyrosine-protein phosphatase	-2.31017205329795	1.20275034120893E-07
LMOSA_7950	hypothetical protein	2.23372614938957	3.11153189713412E-14			LMOSA_3730	YunF	-2.01242189184584	1.64818703199643E-07
LMOSA_20600	Cobalamin biosynthesis protein CbiD (Fragment)	2.88664057053106	4.34819028920824E-14			LMOSA_20500	Ethanolamine utilization protein [Listeria monocytogenes str. Scott A]	-2.9028052992305	1.7537159271296E-07
LMOSA_13810	hypothetical protein	1.54915831256967	5.07704207833795E-14			LMOSA_14500	Predicted homoserine dehydrogenase, contains C-terminal SAF domain	-2.28315524768512	1.85628802648765E-07
LMOSA_6500	Cellobiose-specific phosphotransferase enzyme IIB component	3.41031474114964	8.19490328499366E-14			LMOSA_7920	Phosphoserine aminotransferase	-1.87237914308457	2.06271646025957E-07
LMOSA_20640	Cobalamin biosynthesis protein CbiG	3.75218146307938	1.03859422383346E-13			LMOSA_1140	Maltodextrin-binding protein (Fragment)	-1.39907095812172	2.20256513843462E-07
LMOSA_22620	hypothetical protein	1.87743483764018	1.07555815797704E-13			LMOSA_27790	Purine nucleoside phosphorylase DeoD-type	-1.50174894853822	2.802715648036E-07
LMOSA_12860	hypothetical protein	2.01123701011771	1.52346265816921E-13			LMOSA_22920	Dihydrolipoyl dehydrogenase	-1.15168369103486	3.46908676223523E-07
LMOSA_12880	hypothetical protein	1.38148368343316	1.76398320513276E-13			LMOSA_18600	Enoyl-(Acyl carrier protein) reductase	-1.67514763244164	3.49279486427055E-07
LMOSA_20310	ATP/cobalamin adenosyltransferase	2.1312697457893	2.19941919842598E-13			LMOSA_1180	hypothetical protein	-7.02381409161543	3.95316305572887E-07
LMOSA_16330	hypothetical protein	3.80767543246187	2.27999226156572E-13			LMOSA_760	Triacylglycerol lipase	-1.29909612202234	3.95316305572887E-07
LMOSA_14200	Universal stress protein UspA	1.61862354141295	3.18100208443292E-13			LMOSA_20380	NADPH-dependent butanol dehydrogenase Adh	-1.67680493219704	5.1605091118E-07
LMOSA_23280	Pyruvate formate-lyase-activating enzyme	1.35356217679924	4.68793628753724E-13			LMOSA_12290	Metal-dependent hydrolase	-1.96014963606397	6.32201789490567E-07
LMOSA_22550	Small ribosomal subunit biogenesis GTPase RsgA	1.43556947092438	7.89027559155979E-13			LMOSA_880	Pyridoxal 5'-phosphate synthase lyase subunit PdxS	-0.986503467161231	6.53094589340457E-07
LMOSA_16840	Polyisoprenoid-binding protein YceI	1.64571427732303	1.17124111449444E-12			LMOSA_24570	Probable transcriptional regulatory protein lmo1535	-2.04264469376492	7.49789434291155E-07
LMOSA_20230	Diol dehydratase-reactivating factor alpha subunit	1.87072549234966	1.85390490530879E-12			LMOSA_18570	GTP pyrophosphokinase yjbM	-1.97199048231954	7.54004450926033E-07
LMOSA_20660	CbiJ protein [Listeria monocytogenes str. Scott A]	5.0580746582482	2.677386874333E-12			LMOSA_20490	Phosphate propanoyltransferase	-3.21241586527808	7.54004450926033E-07
LMOSA_11030	L-lactate dehydrogenase	1.25007043422402	4.99564018973892E-12			LMOSA_19380	Cyclic pyranopterin monophosphate synthase MoaC	-1.73518455382366	7.86560996501864E-07
LMOSA_2530	Penicillin-binding protein 2C	1.5429911550308	7.05623352473822E-12			LMOSA_20480	Ethanolamine utilization cobalamin adenosyltransferase EutT	-3.00859404162179	8.43734177936938E-07
LMOSA_24250	hypothetical protein	1.52363186264612	8.39570271825188E-12			LMOSA_12820	Frataxin iron chaperone	-3.03077258720953	9.94517398815487E-07
LMOSA_15280	YkoS	1.73680705032942	1.07700870632378E-11			LMOSA_10790	DUF348 domain-containing protein	-2.15019167201323	1.07374681643032E-06
LMOSA_18850	hypothetical protein	1.69185484598877	1.11069118406672E-11			LMOSA_28540	Heptaprenyl diphosphate synthase component I	-2.27019960274623	1.20664039205259E-06
LMOSA_24480	YrvD	2.47885909600335	1.23602274914371E-11			LMOSA_5230	hypothetical protein	-1.29109802933355	1.60211991724378E-06
LMOSA_5700	Acetamidase/formamidase protein [Listeria monocytogenes str. Scott A]	1.57790062210107	1.76156093186318E-11			LMOSA_7260	Inosine-5'-monophosphate dehydrogenase	-2.99718201652341	2.046507321449E-06
LMOSA_2810	Ribulose-phosphate 3-epimerase domain protein [Listeria monocytogenes str. Scott A]	3.67950787120266	2.14150833904843E-11			LMOSA_5040	Uracil phosphoribosyltransferase	-2.51914637254866	2.10281823472258E-06
LMOSA_20560	ECF transporter S component	1.92910610871613	2.4383156176533E-11			LMOSA_26340	Leucyl aminopeptidase	-1.99613287041629	3.0035238864621E-06
LMOSA_20200	Propanediol dehydratase large subunit PduC	1.65096687693811	2.55330297453425E-11			LMOSA_20520	Carboxysome shell protein	-3.18292193101768	5.78611633577487E-06
LMOSA_5400	hypothetical protein	1.9350772904417	3.84237890339211E-11			LMOSA_21780	Trehalose operon transcriptional repressor	-2.0358439120011	6.35487048261077E-06
LMOSA_20280	Ethanolamine utilization protein eutJ	2.03174364298278	6.53542721202466E-11			LMOSA_7220	Serine-type D-Ala-D-Ala carboxypeptidase DacA	-1.44380445577887	7.48825640796497E-06
LMOSA_3320	Oligo-beta-mannoside-specific phosphotransferase enzyme IIB component	1.63342391846449	9.19225153943443E-11			LMOSA_21650	hypothetical protein	-1.08135732805396	7.68666355998195E-06
LMOSA_25580	Sugar ABC transporter ATPase	1.36378821537526	1.72541699658415E-10			LMOSA_15720	Daunorubicin resistance ABC transporter ATP-binding subunit	-2.4572321181288	8.21069656333611E-06
LMOSA_26170	Putative CDP-abequose synthase	1.60097472103213	2.41867181731335E-10			LMOSA_28430	hypothetical protein	-1.40858587939611	8.58149312217272E-06
LMOSA_6510	PTS sugar transporter subunit IIC	1.59728667088535	3.05509785240415E-10			LMOSA_13540	Penicillin-binding lipoprotein 3	-1.56432469561704	9.10931201594798E-06
LMOSA_5370	Isochorismatase hydrolase	1.59359360072536	4.28491672502251E-10			LMOSA_27510	UPF0701 protein yloC	-2.05529134674239	9.4882461368188E-06
LMOSA_25770	Translation elongation factor Ts	2.24587915696622	4.41328430123345E-10			LMOSA_24500	hypothetical protein	-2.06551852532022	9.60882711469381E-06
LMOSA_5690	MgtC family protein (Fragment)	1.74239697889591	6.12068671398271E-10			LMOSA_28200	Pyridoxal phosphate-dependent aminotransferase	-1.71937805930005	1.04289581188505E-05
LMOSA_5380	Dihydrofolate reductase	1.66258938055727	8.40167065593678E-10			LMOSA_5020	ATP synthase subunit I	-1.16056040054603	1.07786769825765E-05
LMOSA_18460	N-acetylglucosamine-6-phosphate deacetylase	1.39717897815348	1.0309144304368E-09			LMOSA_24430	Sporulation-specific N-acetylmuramoyl-L-alanine amidase	-1.10694516936312	1.1296655390411E-05
LMOSA_11780	GNAT family acetyltransferase	1.83070502356105	1.51033668084935E-09			LMOSA_3260	Glucose-6-phosphate isomerase	-1.00051731847229	1.13242591655089E-05
LMOSA_14440	Serine-type D-Ala-D-Ala carboxypeptidase	1.03705689513646	2.37274628321691E-09			LMOSA_19590	Pyruvate carboxylase	-1.15078030378405	1.16833228104131E-05
LMOSA_20220	Propanediol dehydratase small subunit PduE	1.75317883009513	2.42847862109335E-09			LMOSA_19650	Teichoic acid biosynthesis protein (Fragment)	-1.06065867551394	1.21040026993673E-05
LMOSA_22260	Transcriptional repressor LexA	1.47459851291134	2.77278570548351E-09			LMOSA_28590	Ribosome biogenesis GTPase Der	-1.27077954443007	1.23752889279641E-05
LMOSA_6630	Phosphoenolpyruvate-dihydroxyacetone phosphotransferase, ADP-binding subunit DhaL	1.1558783059647	2.9640913688053E-09			LMOSA_19100	Copper homeostasis protein CutC	-2.94937536221867	1.55153255338791E-05
LMOSA_19550	Translational GTPase TypA	1.54946262330644	3.29936420865941E-09			LMOSA_28440	TPR repeat-containing protein ypiA	-1.36531307605999	1.55951034641077E-05
LMOSA_15020	Transcriptional regulator	4.73589088771902	3.51180837583065E-09			LMOSA_22700	Aminomethyl-transferring glycine dehydrogenase subunit GcvPA	-0.836933165757061	1.67418779219654E-05
LMOSA_22440	Ribosome maturation factor RimP	1.77839316587586	3.56191133101086E-09			LMOSA_23030	DNA binding protein	-1.62610214264789	1.91519422600872E-05
LMOSA_20270	Phosphate propanoyltransferase	2.00346811278637	3.85335347517085E-09			LMOSA_300	Transcriptional regulator MraZ	-1.92417384523944	2.10187106635228E-05
LMOSA_20300	Carbon dioxide concentrating mechanism protein CcmL	2.8870670130356	4.03369593145215E-09			LMOSA_14910	Deoxyribodipyrimidine photo-lyase type I	-2.55696774093907	2.41125303136923E-05
LMOSA_23270	Pyruvate formate-lyase	0.993730261908774	4.7975253261164E-09			LMOSA_890	Pyridoxal 5'-phosphate synthase glutaminase subunit PdxT	-0.801582376855045	2.49181971556611E-05
LMOSA_20680	Sirohydrochlorin cobaltochelatase CbiK	3.7540834527293	4.98312119670307E-09			LMOSA_20470	Carboxysome structural protein EutM	-2.54844125808118	2.59006686860209E-05
LMOSA_16620	hypothetical protein	1.74698063853145	9.32663379921276E-09			LMOSA_2650	Acetoin transport repressor	-2.60564104124659	2.7113714914034E-05
LMOSA_2080	Foldase protein PrsA	1.17685967609721	1.50295549057752E-08			LMOSA_1020	Putative metabolite uptake ABC transporter, ATP-binding protein	-1.62658805530398	2.84876117673324E-05
LMOSA_6730	hypothetical protein	1.57624359266385	1.52481950469089E-08			LMOSA_5520	Formate dehydrogenase subunit alpha	-0.796518853674835	2.94251494217604E-05
LMOSA_20340	Glycerol uptake facilitator	2.41226219848434	1.53686370213961E-08			LMOSA_10890	Septation protein SpoVG	-1.08714243376112	3.06590679913542E-05
LMOSA_6640	Phosphoenolpyruvate-dihydroxyacetonephosphotransferase, subunit DhaM, DHA-specific IIA component	1.45366426041257	1.59877353225809E-08			LMOSA_20440	Ethanolamine utilization microcompartment protein EutL	-2.6894763743003	3.31392754549995E-05
LMOSA_6620	Phosphoenolpyruvate-dihydroxyacetone phosphotransferase, dihydroxyacetone binding subunit DhaK	1.0299042613155	2.61900480853382E-08			LMOSA_27810	Putative oxidoreductase YceM	-1.56122289598639	3.42672876411147E-05
LMOSA_20320	CoA-dependent propionaldehyde dehydrogenase	1.87781639193616	2.90198218373483E-08			LMOSA_16730	Amino-acid permease AapA	-1.46326528888891	3.43255049165819E-05
LMOSA_20730	Cobalt import ATP-binding protein CbiO	4.09438692641643	3.18768570833243E-08			LMOSA_12510	PTS-dependent dihydroxyacetone kinase, dihydroxyacetone-binding subunit DhaK	-0.993734942168526	3.68066506648273E-05
LMOSA_23190	hypothetical protein	1.39543160143564	3.20878866414529E-08			LMOSA_7910	D-isomer specific 2-hydroxyacid dehydrogenase NAD-binding	-1.41386964305807	3.85535984441419E-05
LMOSA_20260	Propanediol utilization microcompartment protein PduA	1.92521077660283	4.26502449679833E-08			LMOSA_1570	Glyoxalase I/lactoylglutathione lyase	-1.49256090673948	3.91146572124876E-05
LMOSA_22850	Cold shock protein signature	3.39823733930868	4.42926450847585E-08			LMOSA_13170	Peptidoglycan N-acetylglucosamine deacetylase	-0.840333107685003	3.94266493268082E-05
LMOSA_13020	PTS system mannitol fructose-specific transporter subunit IIC	1.91897021675066	5.17861035039075E-08			LMOSA_19360	Molybdenum cofactor biosynthesis protein MoaE	-1.91885188674612	3.97727568270084E-05
LMOSA_24240	Putative pre-16S rRNA nuclease	1.30385583548846	6.00662836397539E-08			LMOSA_660	hypothetical protein	-2.31389423084076	3.98361412101244E-05
LMOSA_7410	Aryl-phospho-beta-D-glucosidase BglA	1.61807622163406	6.12925957551977E-08			LMOSA_27720	Manganese transport system ATP-binding protein MntB	-0.963677779514829	4.39254154027459E-05
LMOSA_24910	Exclusion suppressor FxsA	2.44034217225601	6.44823660785885E-08			LMOSA_7090	Ligand-binding protein SH3	-2.04308891575426	5.58990118049009E-05
LMOSA_11040	50S ribosomal protein L25 [Listeria monocytogenes str. Scott A]	1.17568104202158	7.37446082519623E-08			LMOSA_28710	Two-component system response regulator ResD	-1.04023511797961	6.72052647740948E-05
LMOSA_23970	Heat-inducible transcriptional repressor HrcA	1.77187186050943	8.77008303857282E-08			LMOSA_19770	Nicotinate phosphoribosyltransferase	-1.39771924500341	7.80225599599131E-05
LMOSA_20210	Propanediol dehydratase medium subunit PduD	1.69662536981354	9.44086347271261E-08			LMOSA_20530	Ethanolamine utilization protein EutH	-2.62994068135847	7.92473935788975E-05
LMOSA_20570	Cobyrinate a,c-diamide synthase	2.22786967672621	9.89307444069372E-08			LMOSA_14470	Glucitol/sorbitol-specific phosphotransferase enzyme IIB component	-2.40588558079937	0.000110889833896
LMOSA_24230	hypothetical protein	1.71963613024027	1.23881922451878E-07			LMOSA_26560	Glutamate synthase NADPH large chain	-1.29927030444735	0.000114450895646
LMOSA_20690	Sirohydrochlorin cobaltochelatase	4.44670985512216	1.32220686134032E-07			LMOSA_1280	Na+-efflux ABC transporter (ATP-binding protein)	-1.7728455833675	0.000120080150787
LMOSA_11280	UVR domain protein [Listeria monocytogenes str. Scott A]	1.98745401172813	1.3240103917238E-07			LMOSA_1650	Putative HTH-type transcriptional regulator YxbF	-2.71662941232014	0.000123291475662
LMOSA_10940	Phosphatidyl-inositol-specific phospholipase C	1.42394936708229	1.33128005393898E-07			LMOSA_13610	Transglutaminase	-2.00381609918859	0.00012333352952
LMOSA_15310	Pyrimidine utilization protein B	2.016127396556	1.64818703199643E-07			LMOSA_28550	GTP cyclohydrolase I FolE	-3.24128737154827	0.000130182541492
LMOSA_8810	Peptidase propeptide and ypeb domain subfamily	1.63682276197117	1.91366117206004E-07			LMOSA_2000	Ferrochelatase	-1.32355559352848	0.000132782997984
LMOSA_19190	Ribonuclease J	1.77878571864414	2.08772690819915E-07			LMOSA_3800	SUF system FeS assembly ATPase	-0.928403292883376	0.000149281096138
LMOSA_6140	Phosphotriesterase	2.36310693397743	2.19308253921211E-07			LMOSA_22710	Glycine dehydrogenase	-0.674301184305819	0.000153455590672
LMOSA_1210	Cyclic nucleotide-binding domain protein	1.74938300773724	2.69076996341258E-07			LMOSA_27830	Peptide methionine sulfoxide reductase MsrA	-1.29714642339477	0.000154572286625
LMOSA_2540	Arsenate reductase [Listeria monocytogenes str. Scott A]	0.891051163017733	3.46278440553928E-07			LMOSA_27430	Serine/threonine-protein kinase PrkC	-1.07240855812473	0.000171223767622
LMOSA_18430	hypothetical protein	1.57388030531614	3.49584444979973E-07			LMOSA_22070	Putative Lactococcus lactis LacX protein	-1.25081635763873	0.000180418026746
LMOSA_6170	Ascorbate-specific phosphotransferase enzyme IIA component	3.08440645329189	4.11044833998525E-07			LMOSA_21660	YdeI	-2.19596364230419	0.000181043767752
LMOSA_20240	Propanediol utilization diol dehydratase-reactivating factor small chain	2.17339865522101	4.42216601251707E-07			LMOSA_28970	Ribosomal-protein-alanine N-acetyltransferase	-5.69044744675096	0.000206086283396
LMOSA_11290	Protein-arginine kinase	1.42586753744374	5.79302013790909E-07			LMOSA_26950	5-(Carboxyamino)imidazole ribonucleotide synthase	-1.2490301985344	0.00020945924346
LMOSA_4240	Phosphoglycerate kinase	1.22354459904722	7.14210913608243E-07			LMOSA_29330	Diaminopimelate epimerase	-1.61063799003327	0.000212221624789
LMOSA_20580	Cobalamin biosynthesis protein CobD	3.20503064574114	8.78074283255988E-07			LMOSA_5210	Ketose-bisphosphate aldolase class-ii	-0.843271997118602	0.000240770222226
LMOSA_20610	Synthesis of vitamin b12 adenosyl cobalamide	2.83914010484231	9.96792044940695E-07			LMOSA_17140	Putative multifunctional methylglyoxal reductase	-1.29573163903704	0.000314141664586
LMOSA_14830	Phospholipase/carboxylesterase	1.33217502385951	1.07374681643032E-06			LMOSA_29350	Cell division initiation protein DivIVA	-0.996683524256982	0.000320414678744
LMOSA_19560	Secreted protein [Listeria monocytogenes str. Scott A]	1.29687206093579	1.10908569930744E-06			LMOSA_20910	Multiple antibiotic resistance protein marR	-1.56372139396433	0.000321156125245
LMOSA_26400	Outer surface protein	1.55256959449802	1.14620245419752E-06			LMOSA_22930	2-oxoisovalerate dehydrogenase subunit alpha	-0.957421932172108	0.00036121067649
LMOSA_2801	hypothetical protein	3.10675575358048	1.56047188156127E-06			LMOSA_23580	Aspartate-semialdehyde dehydrogenase	-1.18373700385612	0.000435272688397
LMOSA_2850	5-amino-6-(5-phospho-D-ribitylamino)uracil phosphatase YitU	1.20992795864554	1.63130871800576E-06			LMOSA_27180	Putative glutamine amidotransferase-like protein yvdE	-1.33172043564739	0.000435272688397
LMOSA_20350	Probable propionate kinase	1.79724952826524	1.84157427268771E-06			LMOSA_20420	Ethanolamine ammonia-lyase heavy chain EutB	-1.26920849319716	0.000437238615289
LMOSA_13100	NusG domain II-containing protein	1.5747672312222	2.19180557670801E-06			LMOSA_26190	Antibiotic resistance protein VanZ	-1.50979131122021	0.000482649081359
LMOSA_29210	Acetolactate synthase large subunit	3.34351429710603	2.32267027802925E-06			LMOSA_25660	SMC family ATPase	-1.46952139428262	0.000535531704645
LMOSA_20700	Cobalt ECF transporter S component CbiM	5.86004585302166	2.32457894200084E-06			LMOSA_27710	Manganese ABC transporter inner membrane permease protein SitD	-0.758879416145895	0.000545937773668
LMOSA_22450	Transcription termination/antitermination protein NusA	1.22631003231117	2.35152298810295E-06			LMOSA_17000	Phosphohydrolase	-3.2801332379101	0.000560355789476
LMOSA_23730	GTP cyclohydrolase 1 type 2 homolog	1.91941370460814	2.37054756104109E-06			LMOSA_11590	Hydrolase	-1.85757282661869	0.000574521525378
LMOSA_6160	Ascorbate-specific phosphotransferase system enzyme IIB component	2.51450566433508	2.43442389306792E-06			LMOSA_5710	hypothetical protein	-2.36746247223074	0.000574521525378
LMOSA_25230	YtxG	1.00107083957061	2.64308177851528E-06			LMOSA_11160	Cysteine synthase A	-0.913571266782211	0.000586113452996
LMOSA_25220	General stress protein	1.20845854390335	3.25312265650321E-06			LMOSA_19350	Molybdopterin guanine dinucleotide biosynthesis accessory protein MobB	-1.67247288957032	0.00064926421974
LMOSA_20250	Putative carboxysome shell protein	1.56022164379396	3.3740731590825E-06			LMOSA_17800	Positive regulator of sigma-B activity	-0.813485524509792	0.000687249656262
LMOSA_20720	Energy-coupling factor ABC transporter transmembrane protein	4.82854388330439	3.5035162534897E-06			LMOSA_18690	Branched-chain-amino-acid aminotransferase	-1.314840652533	0.00070094970462
LMOSA_20550	Transcriptional regulator	1.35206273912563	3.53955042703616E-06			LMOSA_22980	6-phosphogluconate dehydrogenase, decarboxylating	-0.87371892326911	0.000751192033297
LMOSA_20190	Propanediol utilization microcompartment protein PduB	1.62889702527102	4.09805881176672E-06			LMOSA_4710	Putative cell wall-associated DL-endopeptidase peptidoglycan lytic protein P45	-1.11861176757023	0.000783593064431
LMOSA_1640	Cyclopentanol dehydrogenase	1.03375660197232	4.25570919809744E-06			LMOSA_3790	Iron-sulfur cluster assembly protein SufD	-0.793263944114741	0.000805378539663
LMOSA_20620	Precorrin-8W decarboxylase CbiT	3.74639312893381	4.78270556134279E-06			LMOSA_18210	MBL fold metallo-hydrolase	-1.20139165443588	0.000826695655472
LMOSA_11170	hypothetical protein	5.6209042916287	4.89755055521754E-06			LMOSA_16990	Carbonic anhydrase	-2.4074976176351	0.000849716247401
LMOSA_20590	Cobalt-precorrin-8 methylmutase	2.58978588467308	6.35487048261077E-06			LMOSA_24450	GTP pyrophosphokinase	-0.974851115887839	0.000849716247401
LMOSA_15260	N-acetyltransferase	1.23590794816016	6.53050033928954E-06			LMOSA_27700	Manganese ABC transporter substrate-binding protein MntA	-0.720382804585403	0.000849716247401
LMOSA_20070	Methyltransferase domain protein [Listeria monocytogenes str. Scott A]	1.71705254692898	7.29358435133333E-06			LMOSA_10690	Methionine--tRNA ligase	-1.32147177666886	0.000941634868422
LMOSA_21110	Transcriptional regulator	1.75314377575575	8.58149312217272E-06			LMOSA_23050	Sulfurtransferase (Fragment)	-1.55906854643638	0.001040605803418
LMOSA_6130	Creatinine amidohydrolase	2.29846260142885	9.47359694408324E-06			LMOSA_4980	ATP synthase subunit delta	-1.04814081867763	0.001040605803418
LMOSA_11180	Dihydropteroate synthase	6.20665834810864	9.4882461368188E-06			LMOSA_17340	Reactive intermediate/imine deaminase	-3.11847845889936	0.001066403047061
LMOSA_11680	Succinyl-diaminopimelate desuccinylase	0.939636371031454	1.04205315032451E-05			LMOSA_24670	Septum site-determining protein MinC	-2.42869983108646	0.001129871227657
LMOSA_13030	Mannosylglycerate hydrolase	1.02593284087921	1.34390928445816E-05			LMOSA_22990	Transcriptional regulatory protein c terminal	-1.30323295688534	0.001138604773056
LMOSA_18540	GTP pyrophosphokinase domain	0.825466515187465	1.75523889712085E-05			LMOSA_11120	Bifunctional tRNA lysidine(34) synthetase TilS/hypoxanthine phosphoribosyltransferase	-1.17824533714664	0.001156956382275
LMOSA_23960	Nucleotide exchange factor GrpE	1.65058081639275	1.97957452473527E-05			LMOSA_24260	Alanine--tRNA ligase	-1.76542659745365	0.001160228873757
LMOSA_8340	D-glycero-alpha-D-manno-heptose 7-phosphate kinase	1.72003282439315	1.98664726281842E-05			LMOSA_21010	Aspartokinase	-2.03618578923175	0.001168239428765
LMOSA_3990	Glutamate decarboxylase gamma	0.859763523197436	2.12192326330689E-05			LMOSA_27990	ABC transporter ATP-binding protein uup	-1.11185467063367	0.001168239428765
LMOSA_1320	Phosphomannose isomerase	1.85457612529529	2.12729916912205E-05			LMOSA_2010	Uroporphyrinogen decarboxylase	-1.36617008061158	0.001339101563421
LMOSA_10970	Actin-assembly inducing protein (Fragment)	1.27327543108798	2.18033875088538E-05			LMOSA_18220	Lipoate--protein ligase	-1.2726470117017	0.001384388391141
LMOSA_27870	Predicted membrane bound oxidoreductase, hemolysin III	2.03667732372297	2.36551762729544E-05			LMOSA_21040	Glutamate racemase	-2.18298850491112	0.001394047829095
LMOSA_10910	Bifunctional UDP-N-acetylglucosamine diphosphorylase/glucosamine-1-phosphate N-acetyltransferase GlmU	0.930369342806637	2.54586623364302E-05			LMOSA_1850	Stage 0 sporulation protein KB	-3.30272368861991	0.001476804662393
LMOSA_5390	Zinc-binding alcohol dehydrogenase family protein	1.07822720075297	2.5481205400501E-05			LMOSA_12500	PTS-dependent dihydroxyacetone kinase, ADP-binding subunit DhaL	-0.75304226922723	0.001481732301731
LMOSA_18110	Erythromycin resistance ATP-binding protein MsrA	1.30093514763094	2.81678414787375E-05			LMOSA_4940	ATP synthase epsilon chain	-0.859953479910566	0.001556832664709
LMOSA_5320	hypothetical protein	2.02058653345729	2.81965838436639E-05			LMOSA_10000	Polysaccharide pyruvyl transferase CsaB	-0.971360027042587	0.001629093015579
LMOSA_25020	Universal stress protein	0.884577656280738	3.44072679553913E-05			LMOSA_5030	UDP-N-acetyl glucosamine 2-epimerase	-1.58353952870299	0.001697804222723
LMOSA_18040	Formate-nitrite transporter	1.36934583519816	3.50905944044778E-05			LMOSA_5220	Lipid kinase	-1.31061143758485	0.001697804222723
LMOSA_23760	DNA primase	1.28966891984746	3.58129903341954E-05			LMOSA_22590	Rhomboid family intramembrane serine protease	-1.23963251026955	0.001808188186285
LMOSA_20060	ATP-dependent Clp protease proteolytic subunit	1.49453044558302	4.20462000009707E-05			LMOSA_8090	hypothetical protein	-1.77440768742842	0.001817163500231
LMOSA_13820	Lipase chaperone	0.985293696672833	4.26852289673981E-05			LMOSA_21740	Transcriptional regulator	-2.40874389745251	0.001886787245306
LMOSA_15530	Phage infection protein [Listeria monocytogenes str. Scott A]	1.04882067847227	4.80386487085968E-05			LMOSA_1150	Intracellular maltogenic amylase	-2.6940701008298	0.001912414696026
LMOSA_2020	Antibiotic biosynthesis monooxygenase	1.20821813406946	5.04980361685753E-05			LMOSA_28560	Bacterial nucleoid protein Hbs	-0.759846728792058	0.001921980875402
LMOSA_1620	Putative sigma-54-dependent transcriptional activator	1.12784119519054	5.35852840705241E-05			LMOSA_28620	L-asparaginase AnsA	-1.58379873135374	0.001921980875402
LMOSA_27200	30S ribosomal protein S16	1.67528942557244	5.46978627844956E-05			LMOSA_26810	Heptaprenylglyceryl phosphate synthase	-1.22296456137933	0.001974904648889
LMOSA_21090	hypothetical protein	2.08685680272352	5.58678429020257E-05			LMOSA_23090	Putative sugar uptake ABC transporter, substrate-binding protein surface lipoprotein CD4+ T cell-stimulating antigen	-0.669007192806602	0.002057483932412
LMOSA_4170	Preprotein translocase subunit SecG	1.85029793964801	6.47381316421006E-05			LMOSA_12580	AMP-dependent synthetase and ligase	-1.276476566101	0.002082992354774
LMOSA_5200	Glycosyltransferase LafA, responsible for the formation of Glc-DAG	1.06365385452868	6.56450691515003E-05			LMOSA_22520	Bifunctional riboflavin kinase/FAD synthetase	-1.19303966122955	0.002093365515189
LMOSA_7150	FMN-binding split barrel domain protein YdaG	1.17967884530893	6.67901689392807E-05			LMOSA_20450	Carbon dioxide-concentrating mechanism protein CcmK	-1.89845913514453	0.002100728159344
LMOSA_23610	hypothetical protein	1.87146249194985	6.8899780099033E-05			LMOSA_25990	1,4-dihydroxy-2-naphthoate octaprenyltransferase	-1.67063784297374	0.002123981667409
LMOSA_5360	Membrane protein, putative	1.09572242308821	7.51876377276199E-05			LMOSA_14480	PTS system glucitol/sorbitol-specific transporter subunit IIC	-2.64988625471193	0.002242320603833
LMOSA_8780	30S ribosomal protein S6	1.11409140651461	7.51876377276199E-05			LMOSA_26480	Enzyme involved in biofilm formation	-0.696331050753909	0.002295486422082
LMOSA_6040	FMN-binding domain protein	0.870063044760919	9.4223193397851E-05			LMOSA_15670	Pyridoxine kinase PdxK	-0.898835612383218	0.002298217275929
LMOSA_20110	Propanediol utilization microcompartment protein PduU	2.01769331236832	0.000102972236926			LMOSA_29110	Deoxyribonucleoside regulator DeoR	-2.64207395401239	0.002461874289266
LMOSA_8280	DNA replication and repair protein RecF	1.25602554838565	0.000114450895646			LMOSA_2990	Carbohydrate kinase	-1.03635503538256	0.002505284627577
LMOSA_20290	Propanediol utilization protein PduM	1.82987721459219	0.000116456102471			LMOSA_16790	hypothetical protein	-2.16716254192781	0.002505896399629
LMOSA_18230	Putative membrane protein YhjE	1.76319647619798	0.000136394179963			LMOSA_14490	Glucitol operon activator domain protein [Listeria monocytogenes str. Scott A]	-3.58202839376402	0.002529617859588
LMOSA_8830	Accessory transcriptional regulator protein C	0.82765839089046	0.000144512587364			LMOSA_24180	Transcription elongation factor GreA	-1.3119393893451	0.002663893912442
LMOSA_20740	Cobyric acid synthase CobQ	1.05831576876554	0.000144667216148			LMOSA_5010	ATP synthase subunit a	-0.906371448649221	0.002701235564714
LMOSA_10960	Extracellular neutral metalloprotease	1.57222499996394	0.000157282620159			LMOSA_12600	Oxidoreductase, YhhX	-1.3911046546237	0.002770745028214
LMOSA_13010	PTS system fructose-specific transporter subunit IIB	2.14959084546908	0.000165375061739			LMOSA_8400	GW domain-containing glycosaminoglycan-binding protein	-2.69883858085889	0.002787043808595
LMOSA_27100	50S ribosomal protein L19	1.68146754917684	0.000166064292605			LMOSA_23140	Predicted Zn-dependent peptidase	-1.11795883993788	0.002803319943816
LMOSA_18030	Bacterial transcription activator [Listeria monocytogenes str. Scott A]	0.911209104868958	0.000181057428937			LMOSA_24660	Site-determining protein	-1.87212326328279	0.002826714530277
LMOSA_23520	ABC transporter ATP-binding protein uup	1.27873618587208	0.000181171268842			LMOSA_8240	Chromosomal replication initiator protein DnaA	-1.16560702618152	0.002860314964424
LMOSA_18740	Glutathione peroxidase	1.45047266782812	0.000195069260443			LMOSA_10480	Bacterial extracellular solute-binding lipoprotein, family 5	-2.76085858996015	0.002882226335557
LMOSA_3290	Cystathionine beta-lyase Bsu PatB	1.16975238504629	0.000195093541195			LMOSA_22360	Uridylate kinase	-1.25850396338875	0.002921874003255
LMOSA_20010	hypothetical protein	1.81187018502331	0.000200585103761			LMOSA_2970	Aminopeptidase PepC	-0.799607602818779	0.002998243330221
LMOSA_24590	GTPase Obg	1.40534875697884	0.000224220005197			LMOSA_23540	Pyridine nucleotide-disulfide oxidoreductase dimerization subunit	-0.881206915049495	0.003021656160062
LMOSA_11700	Hydroquinone-specific extradiol dioxygenase	1.10432400885961	0.000240770222226			LMOSA_3710	Probable membrane transporter protein	-1.65201287724685	0.003208630351338
LMOSA_14570	CBS domain	0.805910290102505	0.000260573248079			LMOSA_24560	L-lactate dehydrogenase	-2.06135336294848	0.003634913292985
LMOSA_18620	D-alanyl carrier protein	0.870739775428265	0.000262059499306			LMOSA_26120	A/G-specific DNA-adenine glycosylase	-2.25870916233395	0.003634913292985
LMOSA_23550	Ribonuclease J	0.895774937569757	0.000276210339075			LMOSA_7510	Periplasmic beta-glucosidase	-0.676823584702061	0.003638667420054
LMOSA_20710	Cobalt transport protein CbiN	5.71149160938737	0.00031149337296			LMOSA_6060	NusG domain II-containing protein	-1.56927520349086	0.003692848953811
LMOSA_14020	DUF896 domain-containing protein	4.13987235470988	0.000319088227295			LMOSA_12850	Uracil-DNA glycosylase	-5.00222469463782	0.003796825575681
LMOSA_6520	Lichenan-specific phosphotransferase enzyme IIA component	1.27808574803449	0.000320414678744			LMOSA_14410	N-carbamoyl-L-amino acid amidohydrolase	-1.34719518997166	0.003846731793118
LMOSA_23060	UPF0750 membrane protein yqfU	1.52341978379377	0.000333877675461			LMOSA_26770	Aspartyl/glutamyl-tRNA(Asn/Gln) amidotransferase subunit C	-2.72840802741512	0.003846731793118
LMOSA_6740	hypothetical protein	1.33867014532211	0.000364537527717			LMOSA_12990	ATPase	-2.29796538623917	0.004039288436066
LMOSA_21810	NUDIX hydrolase	1.87361148199447	0.00037439001673			LMOSA_16580	hypothetical protein	-1.22477592073164	0.004181214711162
LMOSA_4440	Thioredoxin-disulfide reductase	0.707612608537507	0.000380445210203			LMOSA_5130	Homoserine dehydrogenase	-2.90792562720855	0.004542423043296
LMOSA_15650	Cell wall surface anchor family protein [Listeria monocytogenes str. Scott A]	1.11427460025793	0.000398707299656			LMOSA_22140	Peptidoglycan-N-acetylmuramate O-acetyltransferase	-0.731195781263973	0.004654087289622
LMOSA_13840	Myosin-cross-reactive antigen	1.16263038543939	0.000413460013359			LMOSA_17740	Bacterial membrane flanked domain superfamily	-1.1940591328515	0.004747385036483
LMOSA_2510	Putative ABC transporter ATP-binding protein YdbJ	2.32215100581782	0.000420318713734			LMOSA_27780	Serine-type D-Ala-D-Ala carboxypeptidase	-0.629701056370725	0.004792556234089
LMOSA_19470	Dihydrolipoyl dehydrogenase	0.701840318780485	0.000472815820602			LMOSA_17960	Laac	-1.31141405583095	0.005131369472529
LMOSA_18480	Transcriptional regulator	1.07090117228135	0.00050260716963			LMOSA_1290	Sodium transport system permease	-0.981141984775598	0.005236417239496
LMOSA_15070	hypothetical protein	1.37657443469504	0.000535531704645			LMOSA_27420	Small ribosomal subunit biogenesis GTPase RsgA	-1.20168775319647	0.005818469000167
LMOSA_22100	DNA topoisomerase IV subunit B	1.10694420181715	0.000562092299824			LMOSA_3180	Membrane protein [Listeria monocytogenes str. Scott A]	-1.3330126407072	0.005818469000167
LMOSA_11300	ATP-dependent Clp protease ATP-binding subunit ClpC	0.677356183882093	0.00058216105051			LMOSA_27270	hypothetical protein	-1.3680036667532	0.005862553349161
LMOSA_16340	hypothetical protein	3.3955219800749	0.00058231882076			LMOSA_4450	TPR repeat-containing protein yvcD	-1.67941904263943	0.005880942187205
LMOSA_2800	Intracellular proteinase	0.685150793452802	0.000600661664556			LMOSA_23210	Phosphinothricin N-acetyltransferase	-1.82684205329973	0.005963753312835
LMOSA_24340	tRNA-specific 2-thiouridylase MnmA	1.10165878389182	0.000668324379841			LMOSA_15730	ABC transporter permease	-1.53516544754914	0.006125012965165
LMOSA_6220	30S ribosomal protein S12	1.15757358541418	0.000831782959007			LMOSA_8390	hypothetical protein	-2.26792959235332	0.006230535217495
LMOSA_21100	ImmA/IrrE family metallo-endopeptidase	1.6368012792675	0.000832151503109			LMOSA_14420	Catalyzes the cleavage of p-aminobenzoyl-glutamate to p-aminobenzoate and glutamate, subunit A	-1.06837543154257	0.006328479843404
LMOSA_6870	AMP-dependent synthetase and ligase YtcI	1.8128899202984	0.000864514006306			LMOSA_20430	Ethanolamine ammonia-lyase subunit EutC	-1.46558881196772	0.00633062738385
LMOSA_6120	Oxo-acid lyase	1.6764607403727	0.000929244095636			LMOSA_11810	Glucose--fructose oxidoreductase	-3.08075864258316	0.006538201521082
LMOSA_22090	CoA-binding domain-containing protein	1.04969774832275	0.000935861219215			LMOSA_14260	Diacetylchitobiose-6-phosphate hydrolase	-0.771996564354311	0.006538201521082
LMOSA_29080	Pyrimidine-nucleoside phosphorylase	1.1248418745013	0.000939500518739			LMOSA_21990	Type I DNA topoisomerase	-0.786740194883181	0.006538201521082
LMOSA_27140	hypothetical protein	0.877792117580396	0.001023243764621			LMOSA_27480	Bifunctional phosphopantothenoylcysteine decarboxylase/phosphopantothenate--cysteine ligase CoaBC	-1.37619475350831	0.006585278568893
LMOSA_530	hypothetical protein	2.48146426317594	0.001048867164936			LMOSA_17480	Thermostable monoacylglycerol lipase	-1.18617563579559	0.006602717352902
LMOSA_8360	Phosphomevalonate kinase	1.66256366665088	0.001125252855606			LMOSA_29320	Membrane-associated phospholipid phosphatase	-2.09033682151108	0.00675181278107
LMOSA_11690	Putative transcriptional regulators	1.45706025504528	0.001156956382275			LMOSA_7900	SpoOJ/ParA/ParB/RepB family protein (Fragment)	-1.22437509669296	0.00691374970045
LMOSA_860	Transcription antiterminator, putative	1.24930677635807	0.001200861396247			LMOSA_200	Cell division protein FtsZ	-0.649816790375284	0.007820589130115
LMOSA_8290	DNA gyrase subunit B	0.793429202915927	0.001394620111094			LMOSA_4960	ATP synthase gamma chain	-0.752401724683641	0.007900707828397
LMOSA_17620	HTH-type transcriptional activator HxlR	3.93233120839328	0.001408935435104			LMOSA_26630	Adenine deaminase	-1.2543517404866	0.008059329720179
LMOSA_20750	ATP-binding cobalamin adenosyltransferase	1.47699034654009	0.001529274762791			LMOSA_14150	hypothetical protein	-4.69336644660758	0.008384867118012
LMOSA_10920	Ribose-phosphate pyrophosphokinase	0.840348185182096	0.001556425974279			LMOSA_25470	hypothetical protein	-2.51500794554864	0.008448179032344
LMOSA_10120	Putative toxin-antitoxin system, toxin component	2.21240659097473	0.001576190742995			LMOSA_12520	hypothetical protein	-0.973278217414875	0.00861109976342
LMOSA_14390	Transcriptional regulator of the ntd operon	1.09549566090242	0.001588401911001			LMOSA_25290	hypothetical protein	-0.967407221814052	0.00861109976342
LMOSA_1450	hypothetical protein	1.19175402411318	0.001677069630633			LMOSA_19330	Molybdenum ABC transporter, periplasmic molybdenum-binding protein ModA	-2.09684450060001	0.008909538738048
LMOSA_28890	Hydrolysis of 5-bromo 4-chloroindolyl phosphate (X-phos)	0.782667566911024	0.001722306221817			LMOSA_15580	Phosphoprotein phosphatase	-1.26317906677657	0.008961569170289
LMOSA_19450	Alpha-ketoacid dehydrogenase subunit beta	0.648273194922797	0.00175025079117			LMOSA_25890	L-lactate dehydrogenase	-1.37839353261025	0.009312447923565
LMOSA_11270	Transcriptional regulator CtsR	1.64803821866668	0.001816439801276			LMOSA_19730	Minor teichoic acid biosynthesis protein ggaA	-2.7836987183715	0.009328470738317
LMOSA_6110	hypothetical protein	1.83157880572969	0.001847173387066			LMOSA_26930	Phosphoribosylaminoimidazole-succinocarboxamide synthase	-1.76314015802225	0.009362578385417
LMOSA_2500	ABC transporter permease	2.00118161851107	0.001908032693317			LMOSA_10101	EAL domain-containing protein	-2.69698900776725	0.009527554899337
LMOSA_13040	DeoR/PRD/PTS regulatory domain-containing protein	1.67916496333163	0.002100728159344			LMOSA_25850	Asparagine synthase, glutamine-hydrolyzing	-1.33390235638251	0.009716810061654
LMOSA_27080	Internalin protein [Listeria monocytogenes str. Scott A]	1.48123617599636	0.002100728159344			LMOSA_1110	Maltodextrose utilization protein MalA	-1.79951032864495	0.010477667164809
LMOSA_3660	Low temperature requirement protein C	1.28208381330239	0.002233958810214			LMOSA_17080	Glyoxalase/bleomycin resistance protein/dioxygenase	-2.09307721068343	0.010477667164809
LMOSA_16740	R-phenyllactate dehydratase activator	0.967041712264286	0.002244737176867			LMOSA_19420	hypothetical protein	-2.33539033668545	0.010477667164809
LMOSA_24890	Citrate synthase	0.890611619522644	0.002406110126883			LMOSA_1130	Maltodextrin transport system permease protein mdxF	-1.6563701464122	0.011311515411767
LMOSA_14430	Tagatose-bisphosphate aldolase	0.758955889767291	0.00243313773544			LMOSA_28700	PAS domain-containing sensor histidine kinase	-1.09880231512796	0.011689548267155
LMOSA_18010	HTH-type transcriptional repressor YtrA	2.54493810731293	0.002505896399629			LMOSA_13560	Peptide methionine sulfoxide reductase regulator MsrR	-0.824407722713456	0.011952849100729
LMOSA_13780	hypothetical protein	3.3028099754432	0.002536941971322			LMOSA_15700	hypothetical protein	-3.64255915896465	0.012277541766142
LMOSA_3970	hypothetical protein	2.10962995211419	0.002536941971322			LMOSA_24050	Competence protein ComE	-2.24627038935812	0.012535721327753
LMOSA_5340	Oligopeptide ABC transporter periplasmic oligopeptide-binding protein OppA	1.34910998737671	0.002785675198642			LMOSA_12550	D-beta-hydroxybutyrate permease	-1.38015623126313	0.012871527964808
LMOSA_8790	Single-stranded DNA-binding protein 1	0.709304286327813	0.002785675198642			LMOSA_27290	Acyl carrier protein	-1.05720563784609	0.012903736988395
LMOSA_1800	Adaptor protein MecA	0.662082953978894	0.002787043808595			LMOSA_24420	Histidine--tRNA ligase	-2.033191103738	0.013375282351088
LMOSA_19480	hypothetical protein	1.74018361269628	0.002868832850553			LMOSA_12270	Putative peptidoglycan bound protein	-0.819456333791857	0.013586676810784
LMOSA_7820	3-ketoacyl-acyl carrier protein reductase	3.08381595448831	0.002869967187649			LMOSA_9820	Merr bacterial regulatory protein hth signature	-1.58412645946417	0.013657841306459
LMOSA_26440	ATP-dependent RNA helicase YfmL	0.860254582547244	0.002884446111135			LMOSA_21900	TPR repeat-containing protein ysoA	-3.58017392110995	0.01476817410628
LMOSA_18050	NAD-dependent succinate-semialdehyde dehydrogenase	0.661608219349114	0.002923955851154			LMOSA_16320	Riboflavin biosynthesis protein RibF	-1.50468311940112	0.014788430431811
LMOSA_6810	Peptidoglycan anchored protein [Listeria monocytogenes str. Scott A]	0.733098421664121	0.002966397765959			LMOSA_18320	Histidine kinase domain protein [Listeria monocytogenes str. Scott A]	-4.16238824691172	0.014833325952631
LMOSA_26420	Oligo-beta-mannoside-specific phosphotransferase enzyme IIB component	1.69604726945591	0.002991830844164			LMOSA_26640	hypothetical protein	-1.68380415109573	0.014833325952631
LMOSA_15270	Multifunctional acyl-CoA thioesterase I and protease I and lysophospholipase L1	0.696623758089231	0.003178757741996			LMOSA_7870	Methylphosphotriester-DNA--protein-cysteine S-methyltransferase	-1.16422196840999	0.01489947743867
LMOSA_18200	Sortase A LPXTG specific	1.11208624503586	0.0035576701948			LMOSA_28490	3-dehydroquinate synthase	-1.43954780342788	0.014922474828167
LMOSA_28910	DNA polymerase IV	0.926618433317172	0.00361118616947			LMOSA_28190	Asparagine--tRNA ligase	-0.883148450962433	0.015342804242032
LMOSA_20020	N-acetyltransferase	1.99007172817308	0.003802550575133			LMOSA_22000	Methylenetetrahydrofolate--tRNA-(uracil-5-)-methyltransferase TrmFO	-1.21622083413158	0.015545735071385
LMOSA_27150	tRNA (guanine-N(1)-)-methyltransferase	0.641674840254203	0.004135258720375			LMOSA_22370	Ribosome-recycling factor	-1.34769815897988	0.015649769409401
LMOSA_1910	Ketoacyl-ACP synthase III	1.32654199693232	0.004535569613628			LMOSA_430	Putative membrane protein ylbC	-1.32629411002192	0.015649769409401
LMOSA_6750	hypothetical protein	1.02201544889343	0.004634606328963			LMOSA_3280	RNA-binding protein S1	-1.46174005467367	0.015842028859527
LMOSA_15240	hypothetical protein	1.5241721715115	0.004672208688168			LMOSA_17150	Winged helix DNA-binding domain-containing protein	-2.54629390700411	0.016188586586255
LMOSA_18770	Putative antibiotic transport system ATP-binding protein	2.14309070031834	0.004792556234089			LMOSA_10560	Peptidoglycan binding protein (Fragment)	-1.57953793056313	0.016227585311922
LMOSA_26410	Lichenan-specific phosphotransferase enzyme IIA component	1.79784659424623	0.004824115190669			LMOSA_21730	Major facilitator superfamily transporter	-0.916297556882844	0.016242401373377
LMOSA_21830	Lysophospholipase, alpha-beta hydrolase superfamily	0.877829782645995	0.005096835265861			LMOSA_25040	Class I SAM-dependent methyltransferase	-0.943541393491809	0.016684146861461
LMOSA_20370	L-threonine kinase	2.41019102798427	0.005236417239496			LMOSA_25070	Signal peptide peptidase SppA	-3.58628661279385	0.016820276195635
LMOSA_2770	Phosphatase phosphohexomutase	1.43179497402622	0.005291369259187			LMOSA_14640	Nadp-specific glutamate dehydrogenase	-1.37818316396894	0.016990181278098
LMOSA_13830	TetR family dihydroxyacetone kinase regulator	1.48989721061028	0.005328526132417			LMOSA_19710	Ribitol-5-phosphate cytidylyltransferase	-0.934633508212526	0.016990181278098
LMOSA_15250	hypothetical protein	1.51747097828403	0.005492501237145			LMOSA_27020	Peptidase T	-0.676027329747792	0.017098834641962
LMOSA_10330	Predicted acyltransferase with acyl-CoA N-acyltransferase domain	1.19665849135032	0.005700550876508			LMOSA_11490	16S rRNA methyltransferase	-1.64659899920942	0.017136108066808
LMOSA_24000	HTH-type transcriptional regulator AdhR	4.93598656321481	0.005725588725344			LMOSA_990	NADPH-dependent nitro/flavin reductase	-1.45507567765367	0.017221717085351
LMOSA_13770	hypothetical protein	4.00668906718517	0.005963753312835			LMOSA_26550	Pyridine nucleotide-disulfide oxidoreductase	-1.13519855264093	0.017236091075388
LMOSA_8270	RNA binding protein involved in ribosome maturation	1.32915046746069	0.00609141843			LMOSA_3300	Glutamine-transport transmembrane protein ABC transporter	-0.997726313904621	0.017533987127337
LMOSA_20090	PduS type ferredoxin, putative	0.910326523014072	0.006250558936893			LMOSA_23590	Transpeptidase, penicillin binding protein	-0.699856058826884	0.018681968490751
LMOSA_6930	MarR family transcriptional regulator	3.12262557954035	0.00633062738385			LMOSA_15800	Motility genes transcriptional repressor MogR	-0.846296129262531	0.019383905044225
LMOSA_23900	Glutamyl-tRNA(Gln) amidotransferase subunit E	0.651863076713783	0.006373151580052			LMOSA_11230	Lysine--tRNA ligase	-0.946539255278095	0.019931934479937
LMOSA_14820	Transcriptional coactivator p15 (Pc4)	0.929302150682765	0.006602717352902			LMOSA_27170	YlqD [Listeria monocytogenes str. Scott A]	-1.06935327768751	0.019990132340614
LMOSA_5330	hypothetical protein	1.56757152461907	0.007100143810854			LMOSA_3770	Fe-S assembly protein NifU	-0.722516033613636	0.019990132340614
LMOSA_3540	Putative membrane protein yuiD	0.766908995852125	0.007281307889521			LMOSA_13580	Integral membrane protein (Fragment)	-2.32519245736713	0.020319181339622
LMOSA_25980	Menaquinone-specific isochorismate synthase	0.724360943861821	0.007292682098663			LMOSA_28930	Ribonuclease Z	-1.87211401166389	0.0204670258472
LMOSA_16260	Elongation factor G-binding protein	0.987668534950419	0.007402932430174			LMOSA_10010	Transcription regulator (ArsR family)	-2.73610258036428	0.021024779976402
LMOSA_180	Cell division protein SepF	0.720341448373791	0.007402932430174			LMOSA_18260	tRNA (Cytidine/uridine-2'-O-)-methyltransferase	-1.78269057629538	0.021352653025974
LMOSA_15540	Transcriptional regulator	1.23439168752174	0.007820589130115			LMOSA_20920	Putative transporte	-0.645357188407676	0.022606546459487
LMOSA_2490	Class II fumarate hydratase	0.993674105842517	0.007900707828397			LMOSA_11350	Glutamate--tRNA ligase	-0.770406612795566	0.022688274472801
LMOSA_1960	YetJ	0.806498016553484	0.007953103227526			LMOSA_18410	Lipase esterase	-1.55554667453395	0.022688274472801
LMOSA_19570	hypothetical protein	0.988319656665797	0.008303357048899			LMOSA_28750	Diaminopimelate decarboxylase	-1.57506747193136	0.022688274472801
LMOSA_21080	Site-specific integrase	1.09788415865274	0.008303357048899			LMOSA_28300	4-hydroxy-tetrahydrodipicolinate reductase	-1.1436826927207	0.022762269236354
LMOSA_20360	Threonine-phosphate decarboxylase	1.37791604106963	0.009223268014691			LMOSA_16770	Phenazine biosynthesis protein PhzF like	-1.7821738852211	0.022780744505702
LMOSA_28060	Chitinase D	1.21268619890745	0.009259004796321			LMOSA_27330	Transcription factor FapR	-3.04856001438476	0.022780744505702
LMOSA_24350	Iron-sulfur cofactor synthesis	0.916338649333151	0.009312447923565			LMOSA_4540	UvrABC system protein A	-0.628398459605651	0.0228728479929
LMOSA_27070	Translation initiation factor IF-3	1.23286011889018	0.010471889158103			LMOSA_1550	Cyclic nucleotide-binding protein [Listeria monocytogenes str. Scott A]	-1.69711285585515	0.023409340042228
LMOSA_23940	Molecular chaperone DnaJ	1.01846812236931	0.010477667164809			LMOSA_3000	Ribosomal small subunit pseudouridine synthase A	-1.26955421545178	0.026164542482651
LMOSA_10980	PlcB	1.25399305865827	0.010685836488212			LMOSA_22940	Branched-chain alpha-keto acid dehydrogenase	-0.715584870759592	0.02662555920755
LMOSA_16610	Diacylglycerol kinase catalytic subunit	0.699601083285964	0.010685836488212			LMOSA_400	rRNA methyltransferase	-2.46093905419745	0.026633455576564
LMOSA_22460	Predicted nucleic-acid-binding protein implicated in transcription termination	1.17743294677309	0.011382973486898			LMOSA_2900	ATP-dependent helicase/deoxyribonuclease subunit B	-0.661965364022002	0.027175050901879
LMOSA_13760	hypothetical protein	0.757335743043442	0.011736566405413			LMOSA_17750	Protoporphyrinogen oxidase	-1.4138914577911	0.027879756198399
LMOSA_20180	Propanediol utilization microcompartment protein PduA	1.16061468147724	0.012376669446026			LMOSA_6070	Heptaprenyl diphosphate synthase component I	-1.60188990210256	0.028593478464823
LMOSA_17410	hypothetical protein	1.76733843994091	0.012470024527139			LMOSA_5100	Thymidine kinase	-1.80907775543795	0.029733095095958
LMOSA_16530	Predicted esterase	1.22566992990625	0.013082451644649			LMOSA_5570	Iron-sulfur cluster carrier protein	-0.926255766552213	0.030089387407921
LMOSA_7810	Transcriptional regulator	2.74673614589802	0.01387043400573			LMOSA_13850	Probable dual-specificity RNA methyltransferase RlmN	-1.06558402221965	0.030323092223026
LMOSA_28870	Bacitracin transporter bcrA	1.42201833318971	0.014167500452437			LMOSA_23080	Pyrroline-5-carboxylate reductase	-1.98413680042992	0.030578657872779
LMOSA_9140	D-isomer specific 2-hydroxyacid dehydrogenase NAD-binding	0.764173574376626	0.01428818811191			LMOSA_7520	Cellobiose-specific phosphotransferase enzyme IIB component	-0.970446683497244	0.030578657872779
LMOSA_24700	Cell shape-determining protein MreB	0.882942884289689	0.014332268699127			LMOSA_21670	Glyoxalase/bleomycin resistance protein/dioxygenase	-0.81394612041731	0.031097744612478
LMOSA_19930	hypothetical protein	1.60883240680184	0.014631140574851			LMOSA_12840	Bacterial low temperature requirement protein A	-1.40674973594526	0.031553081441377
LMOSA_17100	hypothetical protein	0.9650029818604	0.014676681608721			LMOSA_2040	ABC-type transporter ATP-binding protein EcsA	-0.991138365326358	0.032647693125297
LMOSA_4270	DNA-directed RNA polymerase sigma subunit RpoN	0.766592955338675	0.01471175228101			LMOSA_4350	APA family basic amino acid/polyamine antiporter	-1.37007152407713	0.033032573926577
LMOSA_8550	PTS system beta-glucoside-specific transporter subunits IIABC	1.41063918852202	0.01482660769762			LMOSA_22120	S-ribosylhomocysteine lyase	-0.748293353647031	0.0338077215211
LMOSA_9770	Abortive infection bacteriophage resistance protein	1.34940963088375	0.01482660769762			LMOSA_26790	NAD-dependent DNA ligase LigA	-0.729681721160653	0.034170510009531
LMOSA_29310	Cold shock protein CspD	0.79635906730963	0.015851979825442			LMOSA_25300	Thiol-disulfide isomerase and thioredoxin	-1.19628089466364	0.035276892991912
LMOSA_27620	Uracil-xanthine permease	2.68299557238886	0.01589344649096			LMOSA_23840	Cytidine deaminase	-0.70996191266861	0.036907142225138
LMOSA_1470	General stress response protein CsbD	1.58116834722525	0.016209817111492			LMOSA_13870	Heme-degrading monooxygenase IsdG	-0.961273755168145	0.037391125445153
LMOSA_7970	Thiol reductase thioredoxin	1.05254552392655	0.016209817111492			LMOSA_2110	hypothetical protein	-0.955464885689417	0.038592697326457
LMOSA_8640	Haloacid dehalogenase	1.3103252455753	0.016250707276987			LMOSA_18350	Late competence protein ComEC	-0.825828240531044	0.03877794489623
LMOSA_6840	Cytochrome bd ubiquinol oxidase subunit II	0.673591946668788	0.016931809231097			LMOSA_2720	DUF47 domain-containing protein	-0.925982637091517	0.039082406235313
LMOSA_16890	GTP pyrophosphokinase ywaC	1.62890177051844	0.016990181278098			LMOSA_5090	Peptide chain release factor 1	-0.958359410581894	0.039441681984217
LMOSA_20120	Ethanolamine utilization protein EutP	1.21741822025044	0.016990181278098			LMOSA_5830	50S ribosomal protein L18	-0.690266957536897	0.039441681984217
LMOSA_12590	Fumarate reductase flavoprotein subunit	0.754151910273304	0.017485982004983			LMOSA_14600	Phosphoglycerate mutase	-0.705454038094011	0.041129435470781
LMOSA_16240	PadR family transcriptional regulator, regulatory protein PadR	1.20892432421668	0.01792570218064			LMOSA_5580	Mannosyl-glycoprotein endo-beta-N-acetylglucosaminidase	-2.51988604388664	0.04142745887105
LMOSA_170	YggT family cell division protein	1.31277372353036	0.018195064317733			LMOSA_14210	Capsule biosynthesis protein CapA	-2.05595535530546	0.041990188195101
LMOSA_12760	hypothetical protein	0.639089628739809	0.018351500930079			LMOSA_29220	Putative sugar uptake ABC transporter, substrate binding protein	-3.2039640378953	0.04252663886094
LMOSA_19400	Molybdenum cofactor biosynthesis protein MoaB	0.930574706127615	0.018671431159105			LMOSA_8100	Ribosomal-protein-alanine N-acetyltransferase	-1.90508911584971	0.043460950651192
LMOSA_17870	Sodium-independent anion transporter	1.81657297684417	0.019399090603149			LMOSA_18670	Predicted acyltransferase	-1.02637495707778	0.043863847404747
LMOSA_6320	PTS system galactitol-specific transporter subunit IIC	0.870428539227795	0.019512329077338			LMOSA_1030	ABC transporter permease	-0.610992340891397	0.043955905652893
LMOSA_23120	Branched-chain amino acid ABC transporter permease	1.07652399634322	0.021024779976402			LMOSA_24210	Endolytic murein transglycosylase	-0.992027834647256	0.044409179320043
LMOSA_6830	ABC transporter required for expression of cytochrome BD	0.65061920220389	0.021622199608777			LMOSA_6480	Potassium-transporting ATPase ATP-binding subunit	-1.60866135033843	0.045049224846454
LMOSA_28040	DNA-directed DNA polymerase	0.864395371636717	0.021628500127934			LMOSA_26080	Glutamate-1-semialdehyde 2,1-aminomutase	-1.45973768024164	0.045275095536602
LMOSA_23770	hypothetical protein	1.30100215367792	0.022404026668563			LMOSA_22810	Bifunctional protein FolD	-0.921873808197797	0.045966900636717
LMOSA_9780	hypothetical protein	2.44026155946988	0.022517321236319			LMOSA_21870	HTH-type transcriptional regulator AnsR	-2.56406306448904	0.046500001902731
LMOSA_12350	Cell wall surface anchor family protein [Listeria monocytogenes str. Scott A]	2.43599334512768	0.022535915934904			LMOSA_23240	DNA mismatch repair protein MutS	-0.761628027045095	0.047347865165263
LMOSA_4500	Putative membrane protein YvlD	0.798859269244876	0.022535915934904			LMOSA_28210	Peptidase	-1.18091494219814	0.048567385434433
LMOSA_18860	Acyltransferases family protein (Fragment)	1.49618388321996	0.022762269236354			LMOSA_26330	Short-chain flavodoxin	-2.50981555250748	0.048745936915819
LMOSA_4530	hypothetical protein	0.605703600046494	0.022780744505702			LMOSA_18250	Epoxyqueuosine reductase	-1.06244725286559	0.048941241117702
LMOSA_28860	ABC transporter permease	1.31002701312359	0.02322521356915			LMOSA_1530	AraC family transcriptional regulator	-1.25427881862018	0.049182782245792
LMOSA_20100	Polyhedral organelle shell protein PduT, putative	0.990499762154786	0.02329509965931			LMOSA_5260	Arginine--tRNA ligase	-0.808211987030141	0.04976038734957
LMOSA_20050	hypothetical protein	4.05168789884586	0.024196305727655
LMOSA_8440	Quinol oxidase polypeptide IV	0.959890093145837	0.024849279214028
LMOSA_20130	Alpha-ribazole-5-phosphate synthase CblS	1.20843735896057	0.025341414755686
LMOSA_1060	Phosphoglucosamine mutase	0.691684338284637	0.025432237588973
LMOSA_10590	Stage 0 sporulation protein yaaT	0.856534814211188	0.025595920416262
LMOSA_25940	O-succinylbenzoate--CoA ligase	1.07378415223711	0.026072831669227
LMOSA_18470	Glucosamine-6-phosphate deaminase	0.722428521223501	0.0269726779065
LMOSA_1190	Amino acid transporter	0.767049709669007	0.027252561112087
LMOSA_11710	Phosphoglycerate mutase	0.681195350949454	0.02822357856251
LMOSA_18020	Predicted membrane protein/transporter	0.942558726266537	0.028661384145722
LMOSA_17420	hypothetical protein	0.776637726613473	0.028930998048875
LMOSA_15300	hypothetical protein	1.22938375551993	0.029068461792538
LMOSA_22530	30S ribosomal protein S15	0.945895525493728	0.030646749104462
LMOSA_24970	Oligoribonuclease	0.803821970073551	0.031074423355355
LMOSA_17600	Predicted metal-dependent hydrolase of the TIM-barrel fold	1.10135339304638	0.031298418840776
LMOSA_3620	Disulfide oxidoreductase YuzD	0.642124603383144	0.031298418840776
LMOSA_15160	Zn-dependent alcohol dehydrogenase	0.879291256577218	0.031445430765262
LMOSA_6340	PTS system galactitol-specific transporter subunit IIA	0.876953229311614	0.031759241040898
LMOSA_21970	Ribonuclease HII	1.24850314352195	0.0338077215211
LMOSA_2830	N-6 Adenine-specific DNA methylase YitW	1.05528667477393	0.035276892991912
LMOSA_420	Regulatory protein ylbF	0.644069391608091	0.035438331539877
LMOSA_13190	2'-O-methyl transferase	2.97085572414207	0.036100741653796
LMOSA_20160	Alpha-ribazole phosphatase	1.9159905221804	0.037266829554276
LMOSA_3160	Glucosamine-6-phosphate isomerase	0.738862650604527	0.03766988790649
LMOSA_5190	Alpha-galactosylglucosyldiacylglycerol synthase	1.58271366828544	0.03766988790649
LMOSA_6090	Serine threonine protein phosphatase	1.54905821626398	0.038265104823944
LMOSA_28230	Aspartate 1-decarboxylase	1.37894729007204	0.038818030368127
LMOSA_14770	Mannoside-phospho-beta-d-glucosidase	1.06582269636846	0.039247477278584
LMOSA_13000	PTS system fructose-specific transporter subunit IIA	1.24258230760054	0.039441681984217
LMOSA_20990	Thioredoxin	0.755536363861103	0.040674930050526
LMOSA_24070	Ubiquinone biosynthesis O-methyltransferase	3.37291353923329	0.04142745887105
LMOSA_7850	Quinolone resistance protein norB	1.5563505248519	0.043336952276564
LMOSA_10630	Ribosomal RNA small subunit methyltransferase I	1.55445510083574	0.043460950651192
LMOSA_23100	Putative carbohydrate transport ATP-binding protein	0.668536507139386	0.043819525568371
LMOSA_6000	30S ribosomal protein S10	0.676506019363851	0.043863711334302
LMOSA_4030	ClbS/DfsB family four-helix bundle protein	1.35065478924606	0.043863847404747
LMOSA_2670	Methylphosphotriester-DNA alkyltransferase	1.03556947030739	0.044409179320043
LMOSA_5180	Phosphatidylglycerol lysyltransferase	1.46214139339506	0.044409179320043
LMOSA_14630	Magnesium and cobalt transport protein CorA	3.37525456747327	0.044587535599257
LMOSA_15520	Putative transcription regulators	0.681722208002541	0.044911312189561
LMOSA_27940	Serine protease [Listeria monocytogenes str. Scott A]	0.679396413898438	0.044911312189561
LMOSA_17090	Plasma-membrane calcium-translocating P-type ATPase	0.63406222434011	0.047463507374994
LMOSA_24620	50S ribosomal protein L27	0.910282139224359	0.04762042846332
LMOSA_10400	Transposase	1.29025992906223	0.047685434048315
LMOSA_11800	Haloacid dehalogenase	0.871412279848812	0.048231091040935
LMOSA_27520	Fibronectin-binding protein YloA	0.885339241428067	0.048466954320735
LMOSA_23290	Negative transcription regulator padR	1.15057402434473	0.049040130012719

## Sheet: T6_60min
Upregulated genes at T6(60 min) 200 MPa treatment in L. monocytogenes ScottA						Downregulated genes at T6(60 min) 200 MPa treatment in L. monocytogenes ScottA
Locus_tag	Product	log2FoldChange	padj			Locus_tag	Product	log2FoldChange	padj
LMOSA_10820	ABC transporter permease	4.60087538906962	7.33467313012562E-33			LMOSA_27880	Control catabolite protein of gluconeogenesis	-3.52520937008886	1.26903224769004E-18
LMOSA_21820	hypothetical protein	3.60756726766526	7.52151830272722E-23			LMOSA_11100	Cell division protein DIVIC	-3.66771824810723	5.61266721988816E-15
LMOSA_6410	Ribose 5-phosphate isomerase B/allose 6-phosphate isomerase	2.45176616527796	1.59809979344151E-17			LMOSA_290	Ribosomal RNA small subunit methyltransferase H	-4.18248733042383	5.16798190065427E-13
LMOSA_18880	ATP-dependent Clp protease ATP-binding subunit ClpE	2.79905905898676	2.18153784231852E-17			LMOSA_210	Cell division protein FtsA	-2.07185630013164	9.77774137211365E-09
LMOSA_29070	Alpha-acetolactate decarboxylase	3.09255678994083	6.65688976477549E-17			LMOSA_15590	DUF420 domain-containing protein	-3.1424149080722	5.02475888276083E-08
LMOSA_13480	Internalin B [Listeria monocytogenes str. Scott A]	2.5133298931994	1.85747579005181E-16			LMOSA_6860	tRNA-specific adenosine deaminase	-2.71090167195829	1.10501372952615E-07
LMOSA_10950	Listeriolysin O [Listeria monocytogenes str. Scott A]	2.12884866984971	1.36191749254341E-15			LMOSA_27800	hypothetical protein	-3.77891702615266	1.45896412621117E-07
LMOSA_17570	DEAD-box ATP-dependent RNA helicase CshA	2.25883722018182	5.61266721988816E-15			LMOSA_1030	ABC transporter permease	-1.810733168223	1.54780477063115E-07
LMOSA_16880	hypothetical protein	2.65757968751996	8.68545880795447E-14			LMOSA_16310	Glucosamine--fructose-6-phosphate aminotransferase (Isomerizing)	-1.83989580497324	2.09993136836714E-07
LMOSA_22850	Cold shock protein signature	2.74952279545769	6.89139764568534E-12			LMOSA_17190	Fructose-bisphosphatase class III	-1.72585059649673	5.38096122663871E-07
LMOSA_11910	PhoP family transcriptional regulator	1.99895324395439	1.04648423110526E-11			LMOSA_27890	Kinase/pyrophosphorylase	-2.23248671856236	5.7419969433987E-07
LMOSA_24600	Glycerol kinase	1.8258538238748	1.14362038473717E-10			LMOSA_17790	mRNA interferase MazF	-2.27449352427829	6.99718638483241E-07
LMOSA_7950	hypothetical protein	2.40630263413136	1.3188325190753E-10			LMOSA_22920	Dihydrolipoyl dehydrogenase	-1.63019698457584	1.49836694192028E-06
LMOSA_15030	hypothetical protein	3.6318688702209	1.39493983741002E-10			LMOSA_27900	Pyruvate phosphate dikinase	-1.67427834361671	2.28029103796464E-06
LMOSA_5700	Acetamidase/formamidase protein [Listeria monocytogenes str. Scott A]	2.005782466772	1.80356947230123E-09			LMOSA_7230	X-Pro dipeptidyl-peptidase	-2.36872118482846	2.64169490860399E-06
LMOSA_22250	Ribosomal-protein-alanine N-acetyltransferase	1.83721345966834	4.5082694975077E-09			LMOSA_22910	Butyrate kinase	-1.97594835058503	2.88206212771852E-06
LMOSA_18330	Peroxide resistance protein Dpr	1.56333142528069	4.63300195116974E-09			LMOSA_19340	Molybdopterin molybdenumtransferase MoeA	-1.90701198484273	5.07366696038981E-06
LMOSA_7590	Transcriptional regulator	1.8983746966882	9.40543713164693E-09			LMOSA_14850	Invasion associated secreted endopeptidase	-1.23902322222708	7.14781447381965E-06
LMOSA_16330	hypothetical protein	3.38007774964056	9.77774137211365E-09			LMOSA_5050	Serine hydroxymethyltransferase	-1.87647301732112	7.14781447381965E-06
LMOSA_4770	Ribosome hibernation promoting factor	1.69045188185668	9.84923723170853E-09			LMOSA_19640	hypothetical protein	-1.89136056211771	7.43449748931095E-06
LMOSA_1940	2,3-bisphosphoglycerate-dependent phosphoglycerate mutase	1.75597267143949	1.82681569516195E-08			LMOSA_28540	Heptaprenyl diphosphate synthase component I	-2.87900535374703	1.05202381050115E-05
LMOSA_22620	hypothetical protein	2.10273940156501	2.91089441800763E-08			LMOSA_20460	Aldehyde-alcohol dehydrogenase AdhE	-2.26258373443554	1.11056551629859E-05
LMOSA_6400	Universal stress protein UspA	1.79967647012848	5.80940377770525E-08			LMOSA_10310	Inosine-5'-monophosphate dehydrogenase	-2.0989171273102	1.17418337964415E-05
LMOSA_6510	PTS sugar transporter subunit IIC	1.8259932307382	8.34396896191249E-08			LMOSA_10340	Periplasmic substrate-binding component of an ABC superfamily oligopeptide transporter	-2.46759444839817	1.18089550831591E-05
LMOSA_25780	30S ribosomal protein S2	2.20145186927083	1.33313790435686E-07			LMOSA_1780	Oligoendopeptidase F	-2.08654953114248	1.56170619383169E-05
LMOSA_8840	Accessory transcriptional regulator protein A	2.03094217309479	1.728624074921E-07			LMOSA_10290	LPXTG-domain-containing protein cell wall anchor domain	-1.40211623090818	1.69584139044308E-05
LMOSA_20650	Precorrin methylase	2.8046290247474	2.23451384226567E-07			LMOSA_4730	Cell division ABC transporter ATP-binding protein FtsE	-2.26243327605404	1.97326862896467E-05
LMOSA_4340	ATP-dependent Clp endopeptidase proteolytic subunit ClpP	1.89931723831539	2.30434644929732E-07			LMOSA_12540	PTS-dependent dihydroxyacetone kinase phosphotransferase subunit DhaM	-2.12270218727322	2.44713332786277E-05
LMOSA_6150	PTS system ascorbate-specific transporter subunit IIC	2.16066618326528	2.36690922240553E-07			LMOSA_22690	Aminomethyltransferase	-1.2345825027577	2.69043014476555E-05
LMOSA_10940	Phosphatidyl-inositol-specific phospholipase C	1.49024532156423	3.72718495448263E-07			LMOSA_1570	Glyoxalase I/lactoylglutathione lyase	-2.07454972977525	3.63801236293868E-05
LMOSA_23950	Chaperone protein DnaK	1.54421494314569	4.35284488639696E-07			LMOSA_27950	Phosphoglucosamine mutase	-2.41014107924342	4.8592288071673E-05
LMOSA_23440	hypothetical protein	1.71661585058726	6.61408523282466E-07			LMOSA_7550	Catalase	-1.34844383454099	5.246871972779E-05
LMOSA_25220	General stress protein	1.66594477202888	6.99718638483241E-07			LMOSA_2811	Cellobiose-specific phosphotransferase enzyme IIA component	-3.16015962574846	5.5753855680521E-05
LMOSA_1950	ATP-dependent chaperone ClpB	1.42567455463142	8.01181776104503E-07			LMOSA_14500	Predicted homoserine dehydrogenase, contains C-terminal SAF domain	-2.327784757924	9.88441097546979E-05
LMOSA_20320	CoA-dependent propionaldehyde dehydrogenase	1.7732069219711	1.00271976203643E-06			LMOSA_28000	Formate--tetrahydrofolate ligase	-1.36145417719011	0.000114102764577
LMOSA_11180	Dihydropteroate synthase	7.42800604268644	1.41950758241266E-06			LMOSA_7920	Phosphoserine aminotransferase	-2.18382714235139	0.000114102764577
LMOSA_12870	hypothetical protein	1.362699265208	1.78710167895388E-06			LMOSA_19370	Molybdopterin synthase catalytic subunit/molybdopterin synthase sulfur carrier subunit	-2.92286690827036	0.000123771045286
LMOSA_20670	Porphyrin biosynthesis protein includes: uroporphyrinogen-III methyltransferase and uroporphyrinogen-III synthase]	2.58113967009478	1.78710167895388E-06			LMOSA_20390	Fis family transcriptional regulator	-1.54791121088109	0.000123771045286
LMOSA_20630	Cobalt-precorrin-4 methyltransferase	2.85357169314194	2.16675799322009E-06			LMOSA_1020	Putative metabolite uptake ABC transporter, ATP-binding protein	-2.02625603052799	0.000132977609358
LMOSA_6500	Cellobiose-specific phosphotransferase enzyme IIB component	3.2739808399694	2.16675799322009E-06			LMOSA_15400	hypothetical protein	-1.46777529993684	0.000145478411701
LMOSA_15020	Transcriptional regulator	4.93977220215761	2.17789845851921E-06			LMOSA_5230	hypothetical protein	-1.35208735296892	0.000146369474943
LMOSA_12860	hypothetical protein	1.83282991494108	4.01692391040598E-06			LMOSA_28620	L-asparaginase AnsA	-2.30408718353599	0.000161323991567
LMOSA_11780	GNAT family acetyltransferase	2.09176747390353	4.10226716609517E-06			LMOSA_10690	Methionine--tRNA ligase	-2.10490502514601	0.000214981992333
LMOSA_22160	Alpha-glycerophosphate oxidase	1.61573257767189	4.10226716609517E-06			LMOSA_25010	L-alanine dehydrogenase	-1.14462840179311	0.000292445906134
LMOSA_18230	Putative membrane protein YhjE	2.57999656176726	4.44658087622734E-06			LMOSA_22360	Uridylate kinase	-2.20107084263694	0.000345415992376
LMOSA_7420	Trigger enzyme beta-glucoside-specific phosphotransferase system EIIBCA component	1.75699550336133	4.53127337034208E-06			LMOSA_300	Transcriptional regulator MraZ	-2.22738698734089	0.000345415992376
LMOSA_7430	Beta-glucoside operon transcriptional antiterminator	1.97346429567533	5.34499854531056E-06			LMOSA_23090	Putative sugar uptake ABC transporter, substrate-binding protein surface lipoprotein CD4+ T cell-stimulating antigen	-1.00820024114708	0.000348355454358
LMOSA_24480	YrvD	2.05633030173226	7.43449748931095E-06			LMOSA_11160	Cysteine synthase A	-1.38522301020907	0.000400696421079
LMOSA_2540	Arsenate reductase [Listeria monocytogenes str. Scott A]	1.32734936826341	8.79292611704161E-06			LMOSA_26190	Antibiotic resistance protein VanZ	-2.00693261037284	0.000400696421079
LMOSA_20310	ATP/cobalamin adenosyltransferase	1.69182870764693	9.11429361349503E-06			LMOSA_21780	Trehalose operon transcriptional repressor	-1.93949909803711	0.000439667959124
LMOSA_20600	Cobalamin biosynthesis protein CbiD (Fragment)	2.49971818298788	9.56085638822465E-06			LMOSA_25620	Aconitate hydratase AcnA	-1.12177158455216	0.000460881138601
LMOSA_23750	RNA polymerase sigma factor SigA	1.53965833012961	1.19323872282441E-05			LMOSA_1650	Putative HTH-type transcriptional regulator YxbF	-4.19400176454862	0.000540898961946
LMOSA_160	RNA-binding protein S4	1.83086745140057	1.32646567519367E-05			LMOSA_24490	Multifunctional fusion protein	-1.18692712814394	0.00068363341131
LMOSA_5690	MgtC family protein (Fragment)	1.97020867860397	1.37008885816953E-05			LMOSA_12290	Metal-dependent hydrolase	-1.78260989835299	0.000702486100665
LMOSA_20260	Propanediol utilization microcompartment protein PduA	1.63463640246517	1.97326862896467E-05			LMOSA_12530	hypothetical protein	-1.26877365054661	0.000722019190929
LMOSA_5370	Isochorismatase hydrolase	1.6655895357298	2.276971573653E-05			LMOSA_1860	Peptide ABC transporter substrate-binding protein	-1.32556592205712	0.000853793879024
LMOSA_13100	NusG domain II-containing protein	1.98128779581033	2.44713332786277E-05			LMOSA_11120	Bifunctional tRNA lysidine(34) synthetase TilS/hypoxanthine phosphoribosyltransferase	-1.55228698638923	0.000861240361896
LMOSA_1810	Transcriptional regulator Spx	1.47187790373998	2.64690536096331E-05			LMOSA_1140	Maltodextrin-binding protein (Fragment)	-1.28003656644126	0.000891887738907
LMOSA_26130	YfhP	1.48191614624024	3.48334687079015E-05			LMOSA_27420	Small ribosomal subunit biogenesis GTPase RsgA	-2.02225174486286	0.000960451156701
LMOSA_20330	Propionaldehyde reductase	1.61767242608567	3.63581267318414E-05			LMOSA_3180	Membrane protein [Listeria monocytogenes str. Scott A]	-1.84097419018733	0.001077450331771
LMOSA_15310	Pyrimidine utilization protein B	1.9837614625197	4.15221547683642E-05			LMOSA_19360	Molybdenum cofactor biosynthesis protein MoaE	-2.11070251703798	0.00115415903106
LMOSA_550	60 kDa chaperonin	1.33551072256767	4.32426325483256E-05			LMOSA_4840	YvhJ protein (Fragment)	-1.79652711194144	0.00115415903106
LMOSA_20690	Sirohydrochlorin cobaltochelatase	3.41517108861246	4.49042747023649E-05			LMOSA_28550	GTP cyclohydrolase I FolE	-3.89812008313453	0.001175555144532
LMOSA_13020	PTS system mannitol fructose-specific transporter subunit IIC	1.97367756638433	4.82535214930955E-05			LMOSA_18570	GTP pyrophosphokinase yjbM	-1.85482862916539	0.001186337893592
LMOSA_16840	Polyisoprenoid-binding protein YceI	1.91391150130649	4.8592288071673E-05			LMOSA_26560	Glutamate synthase NADPH large chain	-1.4849467669852	0.001249177441676
LMOSA_6140	Phosphotriesterase	2.34291155553585	5.29183077618302E-05			LMOSA_18600	Enoyl-(Acyl carrier protein) reductase	-1.75491811947636	0.001272123119385
LMOSA_14200	Universal stress protein UspA	1.23732662840061	8.36602996395303E-05			LMOSA_28200	Pyridoxal phosphate-dependent aminotransferase	-1.95359171383745	0.001292411893845
LMOSA_6520	Lichenan-specific phosphotransferase enzyme IIA component	1.91764474246785	8.89126987132005E-05			LMOSA_20480	Ethanolamine utilization cobalamin adenosyltransferase EutT	-3.0679272864457	0.00131107101376
LMOSA_12880	hypothetical protein	1.16978138141547	9.88441097546979E-05			LMOSA_6580	Flagellum-specific peptidoglycan hydrolase FlgJ	-1.07900999919313	0.001446278942901
LMOSA_20680	Sirohydrochlorin cobaltochelatase CbiK	3.23539371662641	9.88441097546979E-05			LMOSA_13540	Penicillin-binding lipoprotein 3	-1.45797936429526	0.00151948781016
LMOSA_24610	Glycerol uptake facilitator	1.30798581517458	9.88441097546979E-05			LMOSA_1440	Ribonucleotide-diphosphate reductase subunit alpha	-0.968846693361906	0.001596861240204
LMOSA_25230	YtxG	1.38346702792638	9.88441097546979E-05			LMOSA_27790	Purine nucleoside phosphorylase DeoD-type	-1.3859613041586	0.001650030817429
LMOSA_14830	Phospholipase/carboxylesterase	1.53364522217069	0.000114102764577			LMOSA_5020	ATP synthase subunit I	-1.28982990943394	0.001713646373531
LMOSA_20860	HTH-type transcriptional regulator YodB	1.8341308239752	0.000115444103259			LMOSA_12890	D-alanyl-D-alanine carboxypeptidase	-3.47008684093554	0.001874999335016
LMOSA_5380	Dihydrofolate reductase	1.64391036729784	0.000129105730689			LMOSA_10480	Bacterial extracellular solute-binding lipoprotein, family 5	-3.50278453570237	0.002017762863219
LMOSA_26400	Outer surface protein	1.64534825393639	0.000139144698606			LMOSA_27990	ABC transporter ATP-binding protein uup	-1.43955429922758	0.002081438029256
LMOSA_13030	Mannosylglycerate hydrolase	1.4670476630573	0.000145478411701			LMOSA_26990	Metal-dependent phosphohydrolase	-6.07062005446641	0.002261892615949
LMOSA_20640	Cobalamin biosynthesis protein CbiG	2.39440059011103	0.000145478411701			LMOSA_1180	hypothetical protein	-6.02193880648964	0.002413693264153
LMOSA_19560	Secreted protein [Listeria monocytogenes str. Scott A]	1.28532136209796	0.000147014000008			LMOSA_13750	hypothetical protein	-1.83839658636679	0.002706915011554
LMOSA_15530	Phage infection protein [Listeria monocytogenes str. Scott A]	1.33571645990348	0.000149638733464			LMOSA_24430	Sporulation-specific N-acetylmuramoyl-L-alanine amidase	-1.10431349091595	0.002899296606919
LMOSA_24230	hypothetical protein	1.74227481918784	0.000173622325361			LMOSA_3790	Iron-sulfur cluster assembly protein SufD	-1.03432581681171	0.003203265487631
LMOSA_20350	Probable propionate kinase	1.8643356504486	0.000199592237306			LMOSA_12820	Frataxin iron chaperone	-2.33820236591851	0.003443596840933
LMOSA_20720	Energy-coupling factor ABC transporter transmembrane protein	5.29364596044761	0.000215573523096			LMOSA_27270	hypothetical protein	-1.91054503754599	0.003799603462636
LMOSA_6170	Ascorbate-specific phosphotransferase enzyme IIA component	2.59131949076187	0.000229684788932			LMOSA_760	Triacylglycerol lipase	-1.12436033832904	0.003799603462636
LMOSA_25020	Universal stress protein	1.25403845074299	0.000237828328155			LMOSA_26810	Heptaprenylglyceryl phosphate synthase	-1.62980003255897	0.00391778945484
LMOSA_29210	Acetolactate synthase large subunit	1.88788120079699	0.000244403309897			LMOSA_6060	NusG domain II-containing protein	-2.01162475958438	0.00391778945484
LMOSA_20340	Glycerol uptake facilitator	1.83851089019588	0.000252516495449			LMOSA_14470	Glucitol/sorbitol-specific phosphotransferase enzyme IIB component	-2.76021166553085	0.004465982157682
LMOSA_6630	Phosphoenolpyruvate-dihydroxyacetone phosphotransferase, ADP-binding subunit DhaL	1.06812589518707	0.000306046913037			LMOSA_7100	Transaldolase	-1.01895129261147	0.004677676611924
LMOSA_18460	N-acetylglucosamine-6-phosphate deacetylase	1.37295123778195	0.000341548996831			LMOSA_22930	2-oxoisovalerate dehydrogenase subunit alpha	-1.44679649156907	0.004791964465736
LMOSA_20610	Synthesis of vitamin b12 adenosyl cobalamide	2.50636226246175	0.000345100844375			LMOSA_20490	Phosphate propanoyltransferase	-2.79130311209107	0.004866981589193
LMOSA_6160	Ascorbate-specific phosphotransferase system enzyme IIB component	2.48254417286293	0.0003724976237			LMOSA_4430	UDP-glucose 4-epimerase GalE	-1.82262965572083	0.004914176731161
LMOSA_24250	hypothetical protein	1.28387980727077	0.000439667959124			LMOSA_28400	Fumarate reductase flavoprotein subunit	-1.6356357961624	0.005557045962071
LMOSA_14820	Transcriptional coactivator p15 (Pc4)	1.54744262240821	0.000440448835741			LMOSA_17310	Plasma-membrane calcium-translocating P-type ATPase	-1.37324804458057	0.005850021337901
LMOSA_2080	Foldase protein PrsA	1.17601231452136	0.000466249230949			LMOSA_24920	Pyruvate kinase	-0.88913039393533	0.005850021337901
LMOSA_20590	Cobalt-precorrin-8 methylmutase	2.78001798223709	0.000540898961946			LMOSA_27510	UPF0701 protein yloC	-2.00188805060558	0.005885270351692
LMOSA_6110	hypothetical protein	2.40824194142332	0.000549247343801			LMOSA_17340	Reactive intermediate/imine deaminase	-5.04699951639704	0.006029153038752
LMOSA_20560	ECF transporter S component	1.40778894955147	0.000572521133713			LMOSA_25660	SMC family ATPase	-1.50126083152774	0.006225563132047
LMOSA_20570	Cobyrinate a,c-diamide synthase	1.90099718300446	0.00063907780188			LMOSA_5010	ATP synthase subunit a	-1.12899833785644	0.006359354555288
LMOSA_20660	CbiJ protein [Listeria monocytogenes str. Scott A]	2.56068653419859	0.00063907780188			LMOSA_7120	ATP-binding cassette subfamily B protein AbcA/BmrA	-1.47281156493495	0.006469086555074
LMOSA_16620	hypothetical protein	1.59950419838215	0.00068363341131			LMOSA_17000	Phosphohydrolase	-4.04840070094027	0.006716748659505
LMOSA_15260	N-acetyltransferase	1.43288914728742	0.000702486100665			LMOSA_23580	Aspartate-semialdehyde dehydrogenase	-1.38509127166504	0.00704863193637
LMOSA_10330	Predicted acyltransferase with acyl-CoA N-acyltransferase domain	1.66338057866582	0.000711052952483			LMOSA_13850	Probable dual-specificity RNA methyltransferase RlmN	-1.78544435414022	0.008184167950351
LMOSA_2850	5-amino-6-(5-phospho-D-ribitylamino)uracil phosphatase YitU	1.26331448647056	0.000722019190929			LMOSA_25890	L-lactate dehydrogenase	-1.78379464825881	0.008219851456136
LMOSA_6620	Phosphoenolpyruvate-dihydroxyacetone phosphotransferase, dihydroxyacetone binding subunit DhaK	1.06880877938972	0.000752121939663			LMOSA_27430	Serine/threonine-protein kinase PrkC	-1.06423352837184	0.009079325560259
LMOSA_23730	GTP cyclohydrolase 1 type 2 homolog	1.97958322179111	0.000793114783212			LMOSA_11130	ATP-dependent zinc metalloprotease FtsH	-0.990908798394232	0.009087751396059
LMOSA_23960	Nucleotide exchange factor GrpE	1.38860349171768	0.000849502374447			LMOSA_18690	Branched-chain-amino-acid aminotransferase	-1.38053535262006	0.009322862675162
LMOSA_15280	YkoS	1.48936445905287	0.000853793879024			LMOSA_26480	Enzyme involved in biofilm formation	-0.898919307510097	0.009324327516135
LMOSA_20550	Transcriptional regulator	1.45252630376953	0.000853793879024			LMOSA_24320	Tfp pilus assembly protein PilF	-1.61968274629455	0.009594881322691
LMOSA_22260	Transcriptional repressor LexA	1.17289561895704	0.000891887738907			LMOSA_20500	Ethanolamine utilization protein [Listeria monocytogenes str. Scott A]	-2.14656466191355	0.010191455830218
LMOSA_23970	Heat-inducible transcriptional repressor HrcA	1.44987892558204	0.000891887738907			LMOSA_5210	Ketose-bisphosphate aldolase class-ii	-0.958782815284154	0.010191455830218
LMOSA_2660	Methylated-DNA--protein-cysteine S-methyltransferase	1.35180693139433	0.000891887738907			LMOSA_1130	Maltodextrin transport system permease protein mdxF	-2.7947835366415	0.010216360179986
LMOSA_20280	Ethanolamine utilization protein eutJ	1.39983843000271	0.00092232197937			LMOSA_28570	Tyrosine-protein phosphatase	-1.7025898926942	0.010232837187825
LMOSA_3320	Oligo-beta-mannoside-specific phosphotransferase enzyme IIB component	1.24359613751972	0.001136990490378			LMOSA_27810	Putative oxidoreductase YceM	-1.46593315002345	0.010295728793517
LMOSA_4250	Type I glyceraldehyde-3-phosphate dehydrogenase	1.21119324363708	0.001197673312019			LMOSA_21010	Aspartokinase	-2.52202421449101	0.010566591354204
LMOSA_19550	Translational GTPase TypA	1.27798066341284	0.001249177441676			LMOSA_2650	Acetoin transport repressor	-2.5373183830141	0.010579609699524
LMOSA_20060	ATP-dependent Clp protease proteolytic subunit	1.55044852136316	0.00131784221309			LMOSA_2010	Uroporphyrinogen decarboxylase	-1.50326738819283	0.010869257618358
LMOSA_26170	Putative CDP-abequose synthase	1.50294864902953	0.001407104908913			LMOSA_20440	Ethanolamine utilization microcompartment protein EutL	-2.23824185661794	0.010999220374208
LMOSA_7150	FMN-binding split barrel domain protein YdaG	1.52573870404131	0.001482747179545			LMOSA_21990	Type I DNA topoisomerase	-1.07652707280757	0.011021687804354
LMOSA_24340	tRNA-specific 2-thiouridylase MnmA	1.39029468506357	0.001565182803855			LMOSA_24560	L-lactate dehydrogenase	-2.6022801074324	0.011443060923975
LMOSA_6130	Creatinine amidohydrolase	2.12767422218758	0.001630582317435			LMOSA_3300	Glutamine-transport transmembrane protein ABC transporter	-1.59435816854457	0.012419458324273
LMOSA_14770	Mannoside-phospho-beta-d-glucosidase	2.18931060686784	0.001683100793837			LMOSA_19650	Teichoic acid biosynthesis protein (Fragment)	-0.913342058112958	0.012526901349467
LMOSA_20700	Cobalt ECF transporter S component CbiM	3.09064250750946	0.001765279529033			LMOSA_660	hypothetical protein	-2.32226873762288	0.012578888320296
LMOSA_25770	Translation elongation factor Ts	1.41013725313441	0.001775818960993			LMOSA_17800	Positive regulator of sigma-B activity	-0.940041180384605	0.01271193279048
LMOSA_10960	Extracellular neutral metalloprotease	1.55152299157043	0.001810092183879			LMOSA_28710	Two-component system response regulator ResD	-0.978597566864362	0.012937704254536
LMOSA_20620	Precorrin-8W decarboxylase CbiT	2.52116134862569	0.001820334321205			LMOSA_18630	DltB protein for D-alanine esterification of lipoteichoic acid and wall teichoic acid	-0.778512595414193	0.013378789828348
LMOSA_23550	Ribonuclease J	1.10981636070136	0.001848221733204			LMOSA_23140	Predicted Zn-dependent peptidase	-1.48520496064241	0.013378789828348
LMOSA_5390	Zinc-binding alcohol dehydrogenase family protein	1.11563393956652	0.001919165558447			LMOSA_29360	Transcription repressor NadR	-2.3843977880469	0.013378789828348
LMOSA_1210	Cyclic nucleotide-binding domain protein	1.9291661043036	0.002025166852329			LMOSA_27470	Primosomal protein N'	-1.19480219414587	0.013724137357103
LMOSA_2801	hypothetical protein	1.60744608309385	0.002041268064154			LMOSA_24500	hypothetical protein	-1.94570614006125	0.014355373336648
LMOSA_18110	Erythromycin resistance ATP-binding protein MsrA	1.38391106554692	0.002154334892689			LMOSA_28970	Ribosomal-protein-alanine N-acetyltransferase	-4.74015929783397	0.015130243928568
LMOSA_6340	PTS system galactitol-specific transporter subunit IIA	1.36869954874564	0.002154334892689			LMOSA_27170	YlqD [Listeria monocytogenes str. Scott A]	-1.41488548128743	0.01607318577507
LMOSA_23190	hypothetical protein	1.07808335428001	0.002188518353771			LMOSA_14410	N-carbamoyl-L-amino acid amidohydrolase	-1.50152552179752	0.016217601560884
LMOSA_20270	Phosphate propanoyltransferase	1.32946341162982	0.002276286887116			LMOSA_990	NADPH-dependent nitro/flavin reductase	-1.93983326249149	0.016726746299061
LMOSA_13010	PTS system fructose-specific transporter subunit IIB	2.1929179689453	0.00236117868882			LMOSA_25470	hypothetical protein	-3.06606978580966	0.017377946534319
LMOSA_20230	Diol dehydratase-reactivating factor alpha subunit	1.19457218132142	0.00236117868882			LMOSA_8820	Regulator	-0.792435503899605	0.017846424430175
LMOSA_1470	General stress response protein CsbD	2.82658249965307	0.002413693264153			LMOSA_1280	Na+-efflux ABC transporter (ATP-binding protein)	-1.51407288986904	0.018040674458189
LMOSA_16820	Nad-dependent epimerase dehydratase	1.32055815900553	0.00246849378938			LMOSA_27480	Bifunctional phosphopantothenoylcysteine decarboxylase/phosphopantothenate--cysteine ligase CoaBC	-1.79824782443484	0.018130705356817
LMOSA_15540	Transcriptional regulator	1.77911904647806	0.002495358991763			LMOSA_11590	Hydrolase	-1.56753043898574	0.019397015180302
LMOSA_21100	ImmA/IrrE family metallo-endopeptidase	2.26326761604001	0.002897589431851			LMOSA_7870	Methylphosphotriester-DNA--protein-cysteine S-methyltransferase	-1.8878929954963	0.019490008651382
LMOSA_5400	hypothetical protein	1.33083861307448	0.002919556150434			LMOSA_26340	Leucyl aminopeptidase	-1.3556765105202	0.019767169573172
LMOSA_2810	Ribulose-phosphate 3-epimerase domain protein [Listeria monocytogenes str. Scott A]	2.33378489921442	0.00297861345514			LMOSA_19130	Sensor histidine kinase	-0.996883932278003	0.021052627224541
LMOSA_13470	Truncated internalin A	0.875048032624719	0.003024696245808			LMOSA_3770	Fe-S assembly protein NifU	-1.02192996800655	0.021052627224541
LMOSA_27140	hypothetical protein	1.01151765016023	0.003203265487631			LMOSA_20910	Multiple antibiotic resistance protein marR	-1.53725323585554	0.02207574824161
LMOSA_3600	Nucleoside-diphosphate-sugar epimerase	1.13270492369868	0.003754992160366			LMOSA_3260	Glucose-6-phosphate isomerase	-0.855467851927533	0.02207574824161
LMOSA_19480	hypothetical protein	1.84444648554206	0.00391778945484			LMOSA_25040	Class I SAM-dependent methyltransferase	-1.23448680558589	0.022556625997163
LMOSA_5320	hypothetical protein	1.86622478452691	0.00391778945484			LMOSA_23130	Probable inactive metalloprotease ymfF	-1.18358027534776	0.022668841711876
LMOSA_20730	Cobalt import ATP-binding protein CbiO	2.39087627170406	0.004007898447424			LMOSA_28210	Peptidase	-1.92313859473845	0.022987487151336
LMOSA_11040	50S ribosomal protein L25 [Listeria monocytogenes str. Scott A]	0.938074553809851	0.004316728682672			LMOSA_19350	Molybdopterin guanine dinucleotide biosynthesis accessory protein MobB	-1.53491766072833	0.023429649744427
LMOSA_23530	hypothetical protein	1.15563340250414	0.004316728682672			LMOSA_5090	Peptide chain release factor 1	-1.43919008530544	0.024731858539576
LMOSA_2530	Penicillin-binding protein 2C	1.1302115109448	0.004316728682672			LMOSA_26460	ABC transporter ATPase	-3.58038985625782	0.026148310253407
LMOSA_11270	Transcriptional regulator CtsR	1.68435104828564	0.004652979434038			LMOSA_14620	6-phosphogluconolactonase	-0.925907328018028	0.027207910643431
LMOSA_13090	Phosphate transporter (Fragment)	1.82946125041226	0.004893207819344			LMOSA_27290	Acyl carrier protein	-1.44251813548278	0.02942233049934
LMOSA_13810	hypothetical protein	1.22791051947539	0.005051354839775			LMOSA_4960	ATP synthase gamma chain	-0.87927814894512	0.029462999486293
LMOSA_21110	Transcriptional regulator	1.65250654613031	0.005053855595668			LMOSA_19160	hypothetical protein	-2.4676624465653	0.029679209730248
LMOSA_9280	DNA-binding domain-containing protein	1.20792204782836	0.005328169882229			LMOSA_5030	UDP-N-acetyl glucosamine 2-epimerase	-1.73735518042406	0.030364174274215
LMOSA_1320	Phosphomannose isomerase	1.71826815446982	0.00546567238534			LMOSA_27180	Putative glutamine amidotransferase-like protein yvdE	-1.16245693280346	0.030476729275357
LMOSA_11170	hypothetical protein	7.38463833173216	0.005557045962071			LMOSA_17480	Thermostable monoacylglycerol lipase	-1.44762532893873	0.031011684737233
LMOSA_18850	hypothetical protein	1.14072218790142	0.005557045962071			LMOSA_7910	D-isomer specific 2-hydroxyacid dehydrogenase NAD-binding	-1.05456979918181	0.031187496755933
LMOSA_15570	hypothetical protein	1.47532034158368	0.005874055882641			LMOSA_27710	Manganese ABC transporter inner membrane permease protein SitD	-0.777622960316744	0.032343441998125
LMOSA_20740	Cobyric acid synthase CobQ	1.08551037628015	0.005885270351692			LMOSA_12840	Bacterial low temperature requirement protein A	-1.96988454642233	0.032734878429441
LMOSA_11030	L-lactate dehydrogenase	1.21928689016651	0.006186902234945			LMOSA_12580	AMP-dependent synthetase and ligase	-1.47991487622969	0.03318304733072
LMOSA_10970	Actin-assembly inducing protein (Fragment)	0.986326264659759	0.006359354555288			LMOSA_5040	Uracil phosphoribosyltransferase	-1.5485902404998	0.03318304733072
LMOSA_18030	Bacterial transcription activator [Listeria monocytogenes str. Scott A]	1.11743330235445	0.007211593355133			LMOSA_19100	Copper homeostasis protein CutC	-2.01275817686408	0.033314646385704
LMOSA_11680	Succinyl-diaminopimelate desuccinylase	1.00637214500182	0.007457448065028			LMOSA_18680	Putative acetyl esterase YjcH	-1.06787108874543	0.034605590649766
LMOSA_26420	Oligo-beta-mannoside-specific phosphotransferase enzyme IIB component	1.88104760496127	0.007863523719781			LMOSA_21730	Major facilitator superfamily transporter	-1.13888662708551	0.034640951999983
LMOSA_1910	Ketoacyl-ACP synthase III	1.77506342203969	0.008184167950351			LMOSA_17730	Bacterial membrane flanked domain family [Listeria monocytogenes str. Scott A]	-2.34492761350409	0.035395914098663
LMOSA_20250	Putative carboxysome shell protein	1.10521333226406	0.008503606939585			LMOSA_25990	1,4-dihydroxy-2-naphthoate octaprenyltransferase	-1.90523927699652	0.036509642523774
LMOSA_18050	NAD-dependent succinate-semialdehyde dehydrogenase	0.974846112691283	0.008905599484824			LMOSA_4970	ATP synthase subunit alpha	-0.793009677527485	0.036975754547596
LMOSA_20220	Propanediol dehydratase small subunit PduE	1.19663566697135	0.009053288212835			LMOSA_22070	Putative Lactococcus lactis LacX protein	-1.079630835635	0.037216930518808
LMOSA_6640	Phosphoenolpyruvate-dihydroxyacetonephosphotransferase, subunit DhaM, DHA-specific IIA component	1.00895956834532	0.009140895587846			LMOSA_11830	Class III anaerobic ribonucleoside-triphosphate reductase catalytic subunit	-0.912131804101502	0.037686050486208
LMOSA_27940	Serine protease [Listeria monocytogenes str. Scott A]	1.14148759554881	0.009324327516135			LMOSA_8390	hypothetical protein	-2.18186685157819	0.038167288339065
LMOSA_19190	Ribonuclease J	1.31311685485702	0.009774119968485			LMOSA_21040	Glutamate racemase	-1.8675398435251	0.0392460234352
LMOSA_15650	Cell wall surface anchor family protein [Listeria monocytogenes str. Scott A]	1.34863082155953	0.009794266918973			LMOSA_6190	Elongation factor Tu	-0.673405294462047	0.041088971008973
LMOSA_6870	AMP-dependent synthetase and ligase YtcI	1.97743420035949	0.009794266918973			LMOSA_20420	Ethanolamine ammonia-lyase heavy chain EutB	-1.28833395745918	0.041318851244571
LMOSA_9680	Phage protein gp17 [Listeria monocytogenes str. Scott A]	1.33817685072535	0.010216360179986			LMOSA_2000	Ferrochelatase	-1.030243348545	0.041454142920895
LMOSA_28870	Bacitracin transporter bcrA	2.10940385886428	0.010233605960003			LMOSA_24570	Probable transcriptional regulatory protein lmo1535	-1.24350694022908	0.04208567437211
LMOSA_21810	NUDIX hydrolase	1.95498019057987	0.010435661216245			LMOSA_22700	Aminomethyl-transferring glycine dehydrogenase subunit GcvPA	-0.680952485182822	0.043512271233929
LMOSA_24590	GTPase Obg	1.42241773297224	0.010992132823842			LMOSA_2040	ABC-type transporter ATP-binding protein EcsA	-1.40015555294198	0.044615077839412
LMOSA_13820	Lipase chaperone	0.930933047094295	0.01121664641719			LMOSA_24900	hypothetical protein	-2.6667053490466	0.044800065184266
LMOSA_24240	Putative pre-16S rRNA nuclease	0.93656829153618	0.011548604191581			LMOSA_2730	Low-affinity inorganic phosphate transporter	-0.936589867650585	0.045288499692331
LMOSA_27200	30S ribosomal protein S16	1.50322428088862	0.011618422379728			LMOSA_27160	Ribosome maturation factor RimM	-0.961737977364239	0.045651990094088
LMOSA_20290	Propanediol utilization protein PduM	1.48738965102814	0.013124295042012			LMOSA_13500	Ergot alkaloid biosynthesis protein, AFUA 2G17970 family	-4.14967930715363	0.045789122347583
LMOSA_20240	Propanediol utilization diol dehydratase-reactivating factor small chain	1.291035373173	0.01382638100458			LMOSA_13560	Peptide methionine sulfoxide reductase regulator MsrR	-1.02733089459771	0.046028059027427
LMOSA_7410	Aryl-phospho-beta-D-glucosidase BglA	1.05655275484117	0.014602642901052			LMOSA_29330	Diaminopimelate epimerase	-1.34545527326131	0.046595421899639
LMOSA_15300	hypothetical protein	1.86199555148674	0.015064048074914			LMOSA_25850	Asparagine synthase, glutamine-hydrolyzing	-1.43135588962289	0.046854257326832
LMOSA_8340	D-glycero-alpha-D-manno-heptose 7-phosphate kinase	1.47110656708069	0.015448447528124			LMOSA_15720	Daunorubicin resistance ABC transporter ATP-binding subunit	-1.61972417715164	0.047410453331454
LMOSA_27080	Internalin protein [Listeria monocytogenes str. Scott A]	1.49508611773876	0.01556504323896			LMOSA_22060	YneQ	-1.69621535465403	0.048609677349749
LMOSA_20300	Carbon dioxide concentrating mechanism protein CcmL	1.60382487730873	0.015683064368445			LMOSA_15420	Surface antigen negative regulator Par	-2.80812357022508	0.048737689944872
LMOSA_22440	Ribosome maturation factor RimP	1.1011000027172	0.01624780054494			LMOSA_28700	PAS domain-containing sensor histidine kinase	-1.31307693411805	0.049120029902366
LMOSA_21080	Site-specific integrase	1.34032312390375	0.016685603876194			LMOSA_2710	Putative multifunctional methylglyoxal reductase	-2.92919642089535	0.049823082114147
LMOSA_23830	GTPase Era	0.992301666452261	0.017008403325702			LMOSA_3000	Ribosomal small subunit pseudouridine synthase A	-1.46210034511431	0.049823082114147
LMOSA_1640	Cyclopentanol dehydrogenase	1.00835766969748	0.018346103440002
LMOSA_14020	DUF896 domain-containing protein	3.65935518203804	0.018910578413616
LMOSA_20200	Propanediol dehydratase large subunit PduC	1.12857375389644	0.018981138258273
LMOSA_14440	Serine-type D-Ala-D-Ala carboxypeptidase	0.74556665930535	0.019807767121387
LMOSA_4170	Preprotein translocase subunit SecG	1.60559533845504	0.019989042836875
LMOSA_27060	50S ribosomal protein L35	1.73084419371442	0.020031750116045
LMOSA_18860	Acyltransferases family protein (Fragment)	2.10383906279516	0.020314121503337
LMOSA_24910	Exclusion suppressor FxsA	1.57680924402013	0.021289793909004
LMOSA_16890	GTP pyrophosphokinase ywaC	2.04447493348147	0.02207574824161
LMOSA_27130	Hydroxyacylglutathione hydrolase	2.32953988031465	0.022556625997163
LMOSA_20120	Ethanolamine utilization protein EutP	1.57600945468384	0.022784478672656
LMOSA_13860	Transcription activator, putative	1.01133902271352	0.023392815846621
LMOSA_26440	ATP-dependent RNA helicase YfmL	0.954636103250458	0.024258253688651
LMOSA_20070	Methyltransferase domain protein [Listeria monocytogenes str. Scott A]	1.6489572272555	0.024488054498597
LMOSA_530	hypothetical protein	2.19525505161298	0.025171261089528
LMOSA_18200	Sortase A LPXTG specific	1.240852249167	0.025417785824481
LMOSA_28910	DNA polymerase IV	1.03528791459503	0.026721074723928
LMOSA_8350	Mevalonate pyrophosphate decarboxylase	1.52219978660699	0.027281026118347
LMOSA_10320	4Fe-4S mono-cluster protein YjdI	1.06065740136749	0.027483516253861
LMOSA_11650	Internalin D [Listeria monocytogenes str. Scott A]	0.80873849069434	0.027483516253861
LMOSA_6910	3-demethylubiquinone-9 3-methyltransferase	2.10618965758214	0.027483516253861
LMOSA_26410	Lichenan-specific phosphotransferase enzyme IIA component	2.09381113611876	0.029290335434112
LMOSA_25200	Catabolite control protein A	0.759050699387154	0.029368783701715
LMOSA_18740	Glutathione peroxidase	1.24492407892806	0.029483369123812
LMOSA_20010	hypothetical protein	1.66714267270412	0.0296432623293
LMOSA_13840	Myosin-cross-reactive antigen	1.07966887582568	0.029841737000538
LMOSA_4200	hypothetical protein	2.34433236734081	0.030308297220785
LMOSA_18540	GTP pyrophosphokinase domain	0.824366264268562	0.030335928541355
LMOSA_420	Regulatory protein ylbF	0.93726817971786	0.030686208659126
LMOSA_3540	Putative membrane protein yuiD	0.898578840616178	0.030748146824704
LMOSA_19570	hypothetical protein	1.26601488287727	0.03090658332943
LMOSA_20110	Propanediol utilization microcompartment protein PduU	1.75216227697386	0.031011684737233
LMOSA_20750	ATP-binding cobalamin adenosyltransferase	1.3971371743208	0.031187496755933
LMOSA_5360	Membrane protein, putative	1.06981956496975	0.031655960665453
LMOSA_20190	Propanediol utilization microcompartment protein PduB	1.16812754896982	0.031853225563207
LMOSA_15160	Zn-dependent alcohol dehydrogenase	1.16368749623903	0.032122737204171
LMOSA_13040	DeoR/PRD/PTS regulatory domain-containing protein	1.60106466814929	0.032268511853718
LMOSA_20020	N-acetyltransferase	2.26041730220076	0.032458085914224
LMOSA_15500	hypothetical protein	1.018388723532	0.033782064126706
LMOSA_10630	Ribosomal RNA small subunit methyltransferase I	2.02759551615817	0.034605590649766
LMOSA_20050	hypothetical protein	3.44776940287578	0.034640951999983
LMOSA_23280	Pyruvate formate-lyase-activating enzyme	0.733937964548274	0.035228320275097
LMOSA_28060	Chitinase D	1.41327364448524	0.036259660650704
LMOSA_28230	Aspartate 1-decarboxylase	1.89118070365827	0.036259660650704
LMOSA_14390	Transcriptional regulator of the ntd operon	1.06000025044653	0.036607782756129
LMOSA_20580	Cobalamin biosynthesis protein CobD	1.88563662355815	0.036607782756129
LMOSA_860	Transcription antiterminator, putative	1.01766404863844	0.036607782756129
LMOSA_1410	Thiol reductase thioredoxin	1.3411977088147	0.036944002398275
LMOSA_6350	PTS system mannitol-specific transporter subunit IIC	0.745749212744581	0.038019572738731
LMOSA_12050	6-phospho-beta-galactosidase	1.96399352470347	0.038608395198788
LMOSA_13000	PTS system fructose-specific transporter subunit IIA	1.63695080655605	0.038890924999195
LMOSA_8670	Glycoside hydrolase	2.03198514308459	0.040382437746986
LMOSA_6120	Oxo-acid lyase	1.74809065975973	0.040515223076351
LMOSA_11660	Internalin D [Listeria monocytogenes str. Scott A]	0.741584575324036	0.041318851244571
LMOSA_13760	hypothetical protein	0.78870523853565	0.043564979297524
LMOSA_23060	UPF0750 membrane protein yqfU	1.40863952163141	0.044956154183608
LMOSA_15520	Putative transcription regulators	1.03368956635475	0.045789122347583
LMOSA_18430	hypothetical protein	1.10583794170101	0.045789122347583
LMOSA_6330	Galactitol-specific phosphotransferase enzyme IIB component	1.25821040717181	0.045789122347583
LMOSA_8830	Accessory transcriptional regulator protein C	0.735936746769986	0.047160424518818
LMOSA_29310	Cold shock protein CspD	1.03486042981171	0.047571645155871
LMOSA_11690	Putative transcriptional regulators	1.36674693219531	0.047632317554282
LMOSA_12130	hypothetical protein	3.32069712653825	0.049198153474707
LMOSA_19840	hypothetical protein	1.70292720637277	0.049823082114147
LMOSA_27050	50S ribosomal protein L20	2.85088101774719	0.049823082114147

## Sheet: T7_6hours
Upregulated genes at T7(6 hours) 200 MPa treatment in L. monocytogenes ScottA						Downregulated genes at T7(6 hours) 200 MPa treatment in L. monocytogenes ScottA
Locus_tag	Product	log2FoldChange	padj			Locus_tag	Product	log2FoldChange	padj
LMOSA_18880	ATP-dependent Clp protease ATP-binding subunit ClpE	4.47641990431046	1.81271657480692E-172			LMOSA_1990	hypothetical protein	-4.99871905510609	2.07237965313023E-43
LMOSA_10950	Listeriolysin O [Listeria monocytogenes str. Scott A]	3.96815877399737	2.18813609013081E-140			LMOSA_8820	Regulator	-1.62656751724692	2.031659285203E-37
LMOSA_1950	ATP-dependent chaperone ClpB	2.66921607920636	1.93796148158816E-77			LMOSA_20460	Aldehyde-alcohol dehydrogenase AdhE	-3.4194919406338	5.7279641079529E-30
LMOSA_10940	Phosphatidyl-inositol-specific phospholipase C	4.02383968771523	3.13084987912181E-77			LMOSA_11100	Cell division protein DIVIC	-3.27141961010201	4.47951832637428E-27
LMOSA_23950	Chaperone protein DnaK	3.94361820377149	1.24569908253142E-73			LMOSA_20390	Fis family transcriptional regulator	-2.41716374368803	1.7869408339616E-24
LMOSA_13480	Internalin B [Listeria monocytogenes str. Scott A]	3.29239053767596	1.51777003077936E-67			LMOSA_27720	Manganese transport system ATP-binding protein MntB	-1.99043725490682	1.31829187436693E-21
LMOSA_15500	hypothetical protein	2.24787441909362	1.83623559815404E-39			LMOSA_20420	Ethanolamine ammonia-lyase heavy chain EutB	-2.90828435806424	2.07321693720967E-19
LMOSA_550	60 kDa chaperonin	2.78748401701078	4.61676631965233E-33			LMOSA_18330	Peroxide resistance protein Dpr	-1.10302912935196	1.65394221534578E-16
LMOSA_4340	ATP-dependent Clp endopeptidase proteolytic subunit ClpP	2.53433965986999	2.08220443051689E-30			LMOSA_5330	hypothetical protein	-1.62730672639688	1.73882480350396E-16
LMOSA_10970	Actin-assembly inducing protein (Fragment)	3.70104471885969	5.1233420303228E-30			LMOSA_21650	hypothetical protein	-1.89838135540767	2.09729163827937E-16
LMOSA_14200	Universal stress protein UspA	2.05894297009495	2.15276841903795E-28			LMOSA_2080	Foldase protein PrsA	-1.51189490103326	3.85328920112505E-15
LMOSA_1940	2,3-bisphosphoglycerate-dependent phosphoglycerate mutase	2.05726618701257	5.68319014502945E-24			LMOSA_25580	Sugar ABC transporter ATPase	-1.45000400542969	3.88150387220472E-15
LMOSA_4250	Type I glyceraldehyde-3-phosphate dehydrogenase	1.60938131718801	1.3945376413523E-23			LMOSA_4730	Cell division ABC transporter ATP-binding protein FtsE	-2.72215046104026	3.57647085710674E-14
LMOSA_25560	Bifunctional acetaldehyde-alcohol dehydrogenase	1.56956862576398	8.72184242298229E-21			LMOSA_1960	YetJ	-1.64062906886461	6.45829252814362E-14
LMOSA_7420	Trigger enzyme beta-glucoside-specific phosphotransferase system EIIBCA component	2.96537956245962	7.42811749027256E-20			LMOSA_17790	mRNA interferase MazF	-2.8641058850047	6.56108159275283E-14
LMOSA_7950	hypothetical protein	2.73770114572188	7.63100368426566E-20			LMOSA_18440	hypothetical protein	-1.23211873856545	7.51636827700912E-14
LMOSA_6410	Ribose 5-phosphate isomerase B/allose 6-phosphate isomerase	1.98306514213759	1.20698934708502E-19			LMOSA_20500	Ethanolamine utilization protein [Listeria monocytogenes str. Scott A]	-3.28635540547336	4.38482838791556E-13
LMOSA_23970	Heat-inducible transcriptional repressor HrcA	3.36995322180735	5.25895850804456E-18			LMOSA_20410	Reactivating factor of Adenosylcobalamin-dependent ethanolamine ammonia lyase	-2.47983114909267	9.16782405724067E-13
LMOSA_23960	Nucleotide exchange factor GrpE	3.57357513313714	1.19313960542802E-17			LMOSA_20440	Ethanolamine utilization microcompartment protein EutL	-3.6892045490954	3.50770162931051E-12
LMOSA_6400	Universal stress protein UspA	1.43310220485069	5.52804507139168E-16			LMOSA_290	Ribosomal RNA small subunit methyltransferase H	-3.36933602545366	5.51088338885394E-12
LMOSA_21080	Site-specific integrase	2.99149949217938	5.92198188803365E-16			LMOSA_1020	Putative metabolite uptake ABC transporter, ATP-binding protein	-2.43114984990551	1.41208541603314E-11
LMOSA_24600	Glycerol kinase	1.70065731067436	4.31271034291299E-15			LMOSA_26190	Antibiotic resistance protein VanZ	-4.02144093507131	4.25040756275596E-11
LMOSA_18460	N-acetylglucosamine-6-phosphate deacetylase	1.8277338431438	4.45983226199697E-14			LMOSA_20380	NADPH-dependent butanol dehydrogenase Adh	-1.9692287939836	1.59821687347027E-10
LMOSA_20330	Propionaldehyde reductase	1.87519440416042	1.48848681481098E-13			LMOSA_6860	tRNA-specific adenosine deaminase	-2.48492675918798	1.95364622938117E-10
LMOSA_13030	Mannosylglycerate hydrolase	2.64147990580757	1.59514368809643E-13			LMOSA_20450	Carbon dioxide-concentrating mechanism protein CcmK	-3.18189094909211	2.02290273449251E-10
LMOSA_11650	Internalin D [Listeria monocytogenes str. Scott A]	1.48028038812104	6.19014952692536E-13			LMOSA_23600	Superoxide dismutase	-1.09519941825606	3.85025459456109E-10
LMOSA_5700	Acetamidase/formamidase protein [Listeria monocytogenes str. Scott A]	1.72529426031461	1.17914487888964E-12			LMOSA_26480	Enzyme involved in biofilm formation	-1.29488935066691	3.85025459456109E-10
LMOSA_6630	Phosphoenolpyruvate-dihydroxyacetone phosphotransferase, ADP-binding subunit DhaL	1.26348642287626	3.62109444700054E-12			LMOSA_20430	Ethanolamine ammonia-lyase subunit EutC	-2.74105135822972	5.36539558794564E-10
LMOSA_2540	Arsenate reductase [Listeria monocytogenes str. Scott A]	1.01312798888679	1.23956599472547E-11			LMOSA_20470	Carboxysome structural protein EutM	-3.23450181114897	7.7710542757623E-10
LMOSA_7410	Aryl-phospho-beta-D-glucosidase BglA	2.56237684448178	1.65488074244877E-11			LMOSA_20490	Phosphate propanoyltransferase	-4.44951794506838	7.87689715528631E-10
LMOSA_29080	Pyrimidine-nucleoside phosphorylase	2.18676053426284	3.22642026955825E-11			LMOSA_20480	Ethanolamine utilization cobalamin adenosyltransferase EutT	-4.12766302895472	1.3829702756489E-09
LMOSA_19460	Dihydrolipoyllysine-residue acetyltransferase component of pyruvate dehydrogenase complex	1.13255759233552	6.31031252367788E-11			LMOSA_7230	X-Pro dipeptidyl-peptidase	-2.58747504617168	1.83308712445186E-09
LMOSA_6510	PTS sugar transporter subunit IIC	1.89205563826858	6.31031252367788E-11			LMOSA_28410	Zn-dependent protease	-1.48146430778509	3.59180109939999E-09
LMOSA_23280	Pyruvate formate-lyase-activating enzyme	1.21839838330971	7.11802059552087E-11			LMOSA_17140	Putative multifunctional methylglyoxal reductase	-1.48668325130795	2.1780562408158E-08
LMOSA_14770	Mannoside-phospho-beta-d-glucosidase	3.03722707935317	1.55366246377189E-10			LMOSA_2650	Acetoin transport repressor	-4.13424219079627	3.26267391987556E-08
LMOSA_5380	Dihydrofolate reductase	1.67493953272063	3.68075004376021E-10			LMOSA_20950	Cell division protein ZapA	-2.03519356380022	4.34388986264544E-08
LMOSA_6040	FMN-binding domain protein	1.07721656221573	4.52244743992572E-10			LMOSA_13750	hypothetical protein	-2.39149865523035	5.57352813595125E-08
LMOSA_6150	PTS system ascorbate-specific transporter subunit IIC	2.8668274803873	4.74715837327709E-10			LMOSA_23450	Divalent metal cation transporter MntH	-1.11171984820265	1.24361618023919E-07
LMOSA_13020	PTS system mannitol fructose-specific transporter subunit IIC	3.43036124963853	1.32797628131491E-09			LMOSA_22690	Aminomethyltransferase	-0.872077052685795	1.44375032742568E-07
LMOSA_20230	Diol dehydratase-reactivating factor alpha subunit	1.15179043257168	2.67732548315476E-09			LMOSA_1450	hypothetical protein	-1.72334002637157	1.45204851949086E-07
LMOSA_20320	CoA-dependent propionaldehyde dehydrogenase	1.36334639800736	3.11367032153806E-09			LMOSA_25620	Aconitate hydratase AcnA	-0.959945970175625	3.8488741528076E-07
LMOSA_25020	Universal stress protein	1.00582194163541	4.54514524937896E-09			LMOSA_26810	Heptaprenylglyceryl phosphate synthase	-1.89309966555166	4.34730709973623E-07
LMOSA_28390	Pyruvate formate-lyase	1.20201352288115	6.47922761806904E-09			LMOSA_27800	hypothetical protein	-2.74018890649662	6.77843548956266E-07
LMOSA_12880	hypothetical protein	1.38173290145692	7.12636605638697E-09			LMOSA_210	Cell division protein FtsA	-1.41303044957778	7.9015556542509E-07
LMOSA_6350	PTS system mannitol-specific transporter subunit IIC	1.37256535070898	7.63769708590632E-09			LMOSA_15040	Cell surface protein	-1.33963557653061	8.57661648823356E-07
LMOSA_18110	Erythromycin resistance ATP-binding protein MsrA	1.63990728817923	1.55200976619184E-08			LMOSA_12270	Putative peptidoglycan bound protein	-1.8901563392805	1.29059297922568E-06
LMOSA_19470	Dihydrolipoyl dehydrogenase	0.981776495912089	2.04392670094805E-08			LMOSA_20520	Carboxysome shell protein	-2.96155322882953	1.32870495723858E-06
LMOSA_20310	ATP/cobalamin adenosyltransferase	1.45951737485964	2.31427947017235E-08			LMOSA_15400	hypothetical protein	-0.918792600725907	2.06882920936048E-06
LMOSA_25880	hypothetical protein	1.07127678891745	2.55532337504612E-08			LMOSA_4840	YvhJ protein (Fragment)	-1.82866385666587	2.06882920936048E-06
LMOSA_20200	Propanediol dehydratase large subunit PduC	1.14784682770359	2.96358734009918E-08			LMOSA_2811	Cellobiose-specific phosphotransferase enzyme IIA component	-2.84773612751248	2.33087585176073E-06
LMOSA_10960	Extracellular neutral metalloprotease	3.02350244194253	2.9939651937309E-08			LMOSA_19640	hypothetical protein	-1.18790649593024	3.05854710923886E-06
LMOSA_6640	Phosphoenolpyruvate-dihydroxyacetonephosphotransferase, subunit DhaM, DHA-specific IIA component	1.48653686204801	2.9939651937309E-08			LMOSA_3550	Chloride transporter, chloride channel (ClC) family	-1.68084878296057	3.34593364681579E-06
LMOSA_20630	Cobalt-precorrin-4 methyltransferase	2.92483690834357	6.87331824572359E-08			LMOSA_12540	PTS-dependent dihydroxyacetone kinase phosphotransferase subunit DhaM	-1.79972635056676	3.58514163032973E-06
LMOSA_20600	Cobalamin biosynthesis protein CbiD (Fragment)	2.27122441439518	8.43331261594939E-08			LMOSA_4720	Cell division protein FtsX	-1.90589803496213	3.85378694986745E-06
LMOSA_10980	PlcB	3.89700409854982	1.00200861091146E-07			LMOSA_4530	hypothetical protein	-0.786364292235297	4.48268409260627E-06
LMOSA_23940	Molecular chaperone DnaJ	2.06345635539154	1.59375900393294E-07			LMOSA_13760	hypothetical protein	-1.06162412938793	4.49578569305897E-06
LMOSA_10920	Ribose-phosphate pyrophosphokinase	1.58063922530744	1.60467092711065E-07			LMOSA_660	hypothetical protein	-3.18541016298767	7.8400785259095E-06
LMOSA_21820	hypothetical protein	1.13273614282817	1.60467092711065E-07			LMOSA_24500	hypothetical protein	-2.3827217712862	9.54186305417439E-06
LMOSA_720	Cell wall surface anchor family protein [Listeria monocytogenes str. Scott A]	1.4968982382263	1.95932045887042E-07			LMOSA_300	Transcriptional regulator MraZ	-2.68763691060074	9.77680436773077E-06
LMOSA_11660	Internalin D [Listeria monocytogenes str. Scott A]	1.22571729662108	2.35072782090475E-07			LMOSA_14850	Invasion associated secreted endopeptidase	-0.878740465674135	1.06965807391411E-05
LMOSA_1420	Ribonucleotide reductase-associated flavodoxin	1.32769886733342	2.99674154149187E-07			LMOSA_26680	Putative metabolite uptake ABC transporter, ATP-binding protein	-1.81014561962306	1.26341342390541E-05
LMOSA_15560	DUF975 domain-containing protein	1.0171443055743	5.22593604756027E-07			LMOSA_28550	GTP cyclohydrolase I FolE	-3.11210558971813	1.28242626253538E-05
LMOSA_19450	Alpha-ketoacid dehydrogenase subunit beta	1.1029553709691	5.37752391288474E-07			LMOSA_28590	Ribosome biogenesis GTPase Der	-1.31567520577178	1.28242626253538E-05
LMOSA_28910	DNA polymerase IV	1.52169949015198	5.81240319359555E-07			LMOSA_19100	Copper homeostasis protein CutC	-3.05560712818837	1.62514271533096E-05
LMOSA_20060	ATP-dependent Clp protease proteolytic subunit	1.81613292088019	6.39351452825153E-07			LMOSA_21780	Trehalose operon transcriptional repressor	-1.93285625062209	1.74436032291346E-05
LMOSA_20640	Cobalamin biosynthesis protein CbiG	2.60533250783812	7.05777441981324E-07			LMOSA_24400	Putative secreted protein (Fragment)	-2.14513065381904	1.74436032291346E-05
LMOSA_24610	Glycerol uptake facilitator	1.13996943010822	7.9015556542509E-07			LMOSA_23490	Osmoprotectant ABC transporter ATP-binding protein OpuCA	-1.13519911294229	1.77738615731645E-05
LMOSA_6520	Lichenan-specific phosphotransferase enzyme IIA component	2.66020951356512	9.42006658946326E-07			LMOSA_29350	Cell division initiation protein DivIVA	-1.15461863263266	3.03592729772772E-05
LMOSA_560	10 kDa chaperonin	2.13363502016513	1.38227548029204E-06			LMOSA_20400	Ethanolamine two-component sensor kinase	-0.849602129967959	3.87833482526917E-05
LMOSA_18430	hypothetical protein	1.52607659528324	1.42051021737161E-06			LMOSA_17480	Thermostable monoacylglycerol lipase	-1.88664359198294	3.92497095253472E-05
LMOSA_9270	Anti-repressor protein	1.49595784403952	1.42051021737161E-06			LMOSA_24840	Transcriptional repressor NrdR	-1.35641932341832	4.62040180885139E-05
LMOSA_22160	Alpha-glycerophosphate oxidase	1.09573107500701	1.52410579935669E-06			LMOSA_5020	ATP synthase subunit I	-1.20532425485438	5.29884485666881E-05
LMOSA_23270	Pyruvate formate-lyase	0.750492506709486	1.52410579935669E-06			LMOSA_20530	Ethanolamine utilization protein EutH	-2.28305541362893	5.77304475853731E-05
LMOSA_27080	Internalin protein [Listeria monocytogenes str. Scott A]	4.0793912923593	1.62971771281515E-06			LMOSA_12890	D-alanyl-D-alanine carboxypeptidase	-2.86614341606342	6.3077340868893E-05
LMOSA_20280	Ethanolamine utilization protein eutJ	1.02694775393846	2.43803445246083E-06			LMOSA_22990	Transcriptional regulatory protein c terminal	-1.60058759183338	6.3077340868893E-05
LMOSA_5390	Zinc-binding alcohol dehydrogenase family protein	1.00986872500984	4.05643963281385E-06			LMOSA_8810	Peptidase propeptide and ypeb domain subfamily	-0.673417570489368	6.3077340868893E-05
LMOSA_13470	Truncated internalin A	0.797046914722874	4.22099419902307E-06			LMOSA_28890	Hydrolysis of 5-bromo 4-chloroindolyl phosphate (X-phos)	-0.806494692568633	6.35922939067694E-05
LMOSA_20670	Porphyrin biosynthesis protein includes: uroporphyrinogen-III methyltransferase and uroporphyrinogen-III synthase]	2.19144191948371	4.38661767031795E-06			LMOSA_4040	Amino acid ABC transporter ATP-binding protein	-1.54365865275172	7.37678666298273E-05
LMOSA_6340	PTS system galactitol-specific transporter subunit IIA	1.88501011765229	4.48268409260627E-06			LMOSA_1080	Diadenylate cyclase	-1.41064919318077	7.66029497182172E-05
LMOSA_11290	Protein-arginine kinase	1.13717726910987	4.86951251156437E-06			LMOSA_15590	DUF420 domain-containing protein	-2.04351061408691	8.59478598004599E-05
LMOSA_1430	Ribonucleoside-diphosphate reductase subunit beta	1.08577820113725	4.86951251156437E-06			LMOSA_28780	Site-specific tyrosine recombinase XerD	-0.902421104449356	9.41628547358366E-05
LMOSA_14590	Proton-dependent oligopeptide transporter	1.63339208030488	4.86951251156437E-06			LMOSA_24900	hypothetical protein	-3.09038415761704	0.000115428898456
LMOSA_8670	Glycoside hydrolase	3.88783294170461	5.55918019964677E-06			LMOSA_10860	Hemolysin D	-1.88930532437272	0.000117454619715
LMOSA_12870	hypothetical protein	0.782871121219139	6.56631307829856E-06			LMOSA_28540	Heptaprenyl diphosphate synthase component I	-2.30742918550472	0.000158752115227
LMOSA_23120	Branched-chain amino acid ABC transporter permease	2.42388721452363	6.79366244152025E-06			LMOSA_17970	hypothetical protein	-1.70630140481528	0.000162218249853
LMOSA_16620	hypothetical protein	1.71789042692839	8.43669944216397E-06			LMOSA_5430	Cof-type HAD-IIB family hydrolase	-2.12553593464579	0.000169319232112
LMOSA_10910	Bifunctional UDP-N-acetylglucosamine diphosphorylase/glucosamine-1-phosphate N-acetyltransferase GlmU	1.03286781267401	9.87773847812666E-06			LMOSA_27510	UPF0701 protein yloC	-2.36006644565845	0.000179343387224
LMOSA_11300	ATP-dependent Clp protease ATP-binding subunit ClpC	0.760702865205868	1.08974709266041E-05			LMOSA_23210	Phosphinothricin N-acetyltransferase	-3.04632355431752	0.00018065493099
LMOSA_20650	Precorrin methylase	2.28359601759739	1.26014373532315E-05			LMOSA_26360	Cell-shape determining protein MreBH	-1.41897504883908	0.00018065493099
LMOSA_6170	Ascorbate-specific phosphotransferase enzyme IIA component	4.80203984910788	1.28242626253538E-05			LMOSA_1380	MazG nucleotide pyrophosphohydrolase	-5.41907775729914	0.00019577477598
LMOSA_20340	Glycerol uptake facilitator	1.74837500608	1.3791623778646E-05			LMOSA_20810	Peptidoglycan hydrolases with endo-beta-N-acetylglucosaminidase	-1.73774278148447	0.00021561987233
LMOSA_3600	Nucleoside-diphosphate-sugar epimerase	0.911547051962388	1.39196235224242E-05			LMOSA_8760	Cytochrome O ubiquinol oxidase	-2.26753293756803	0.000296152171685
LMOSA_6130	Creatinine amidohydrolase	3.28144290814885	1.46761895912903E-05			LMOSA_8400	GW domain-containing glycosaminoglycan-binding protein	-2.72332625895899	0.000303520310808
LMOSA_18040	Formate-nitrite transporter	1.44563550177305	1.47704332417299E-05			LMOSA_23590	Transpeptidase, penicillin binding protein	-1.10372250571999	0.000309456308781
LMOSA_26400	Outer surface protein	1.64050982333488	1.47704332417299E-05			LMOSA_760	Triacylglycerol lipase	-1.00826469384551	0.000316291847227
LMOSA_5370	Isochorismatase hydrolase	1.36797604710452	1.54142947319809E-05			LMOSA_1180	hypothetical protein	-5.27630975090671	0.000348562611615
LMOSA_6120	Oxo-acid lyase	3.53099063909648	1.99212625845771E-05			LMOSA_27710	Manganese ABC transporter inner membrane permease protein SitD	-0.719702833334702	0.000352109068074
LMOSA_14340	Cellulose synthase catalytic subunit	1.58505809607671	2.04998317395611E-05			LMOSA_28150	Multimodular transpeptidase-transglycosylase	-0.915322654858137	0.000402900765549
LMOSA_10330	Predicted acyltransferase with acyl-CoA N-acyltransferase domain	1.93083713662415	2.88098854054538E-05			LMOSA_1570	Glyoxalase I/lactoylglutathione lyase	-1.33503238678675	0.00044233960764
LMOSA_19560	Secreted protein [Listeria monocytogenes str. Scott A]	1.6855259328228	2.99349204245899E-05			LMOSA_28570	Tyrosine-protein phosphatase	-1.8323696948667	0.00045123708489
LMOSA_3220	Glutamate decarboxylase beta	0.648481728280584	2.99996367287174E-05			LMOSA_11040	50S ribosomal protein L25 [Listeria monocytogenes str. Scott A]	-0.730174636135844	0.000523164478537
LMOSA_20730	Cobalt import ATP-binding protein CbiO	4.63489720384753	3.1796845812187E-05			LMOSA_3800	SUF system FeS assembly ATPase	-0.773681833238551	0.000617178707715
LMOSA_20210	Propanediol dehydratase medium subunit PduD	1.14610008664184	3.92497095253472E-05			LMOSA_25300	Thiol-disulfide isomerase and thioredoxin	-1.63290373004241	0.000624152669437
LMOSA_15280	YkoS	1.6501323510311	4.32607254884986E-05			LMOSA_6060	NusG domain II-containing protein	-1.85854755212393	0.000720255182837
LMOSA_11780	GNAT family acetyltransferase	1.55557694645407	4.76706369666991E-05			LMOSA_27040	Exodeoxyribonuclease ExoA	-0.917590907081495	0.000786257927674
LMOSA_16310	Glucosamine--fructose-6-phosphate aminotransferase (Isomerizing)	0.684571652598273	5.23571232368472E-05			LMOSA_13080	Lactoylglutathione lyase	-2.40228310312961	0.000795612027671
LMOSA_20610	Synthesis of vitamin b12 adenosyl cobalamide	4.11172973024159	5.37729125790217E-05			LMOSA_19590	Pyruvate carboxylase	-0.882238180001758	0.00083655823576
LMOSA_6310	Zinc-containing alcohol dehydrogenase	1.83637320380586	6.12673756578742E-05			LMOSA_21930	Signal peptidase I	-1.7088378728696	0.000893348825805
LMOSA_860	Transcription antiterminator, putative	1.69473842336204	6.35922939067694E-05			LMOSA_17840	Anti-sigma-B factor antagonist	-1.43484869182124	0.00090345321736
LMOSA_9350	DNA replication protein DnaD	1.36390952021745	6.35922939067694E-05			LMOSA_27950	Phosphoglucosamine mutase	-1.70189273058245	0.000905184872685
LMOSA_15130	LRR-and LPXTG-motif protein [Listeria monocytogenes str. Scott A]	0.83513416591741	6.36645210550186E-05			LMOSA_26180	Phosphatidylglycerol lysyltransferase	-0.92754301664266	0.000941904728857
LMOSA_29310	Cold shock protein CspD	1.39615943762464	7.95823353436755E-05			LMOSA_6220	30S ribosomal protein S12	-1.75174582323074	0.001037776812536
LMOSA_6160	Ascorbate-specific phosphotransferase system enzyme IIB component	4.03341237543673	8.76200234537842E-05			LMOSA_27420	Small ribosomal subunit biogenesis GTPase RsgA	-1.77261514746734	0.001195901194945
LMOSA_20220	Propanediol dehydratase small subunit PduE	1.1794079791522	8.78804874000059E-05			LMOSA_22400	1-deoxy-D-xylulose 5-phosphate reductoisomerase	-1.95358621342943	0.001200870232556
LMOSA_23550	Ribonuclease J	1.06221255562334	8.96175414633985E-05			LMOSA_14620	6-phosphogluconolactonase	-0.749515151943053	0.001221013149333
LMOSA_9280	DNA-binding domain-containing protein	1.31535156193946	0.000103690825384			LMOSA_15510	Magnesium and cobalt transport protein CorA	-1.81033988001492	0.001269143577611
LMOSA_20260	Propanediol utilization microcompartment protein PduA	0.999032371318982	0.000105609911875			LMOSA_6580	Flagellum-specific peptidoglycan hydrolase FlgJ	-0.815178370602943	0.00145742693302
LMOSA_2801	hypothetical protein	1.48378100060572	0.000112382366151			LMOSA_2990	Carbohydrate kinase	-1.16251595911956	0.001630144459221
LMOSA_20350	Probable propionate kinase	1.45357103846769	0.000117595821305			LMOSA_10580	DNA polymerase III subunits gamma and tau	-0.877558278597062	0.001736866070858
LMOSA_5360	Membrane protein, putative	1.21668362181433	0.000126814640847			LMOSA_28970	Ribosomal-protein-alanine N-acetyltransferase	-4.81304558044334	0.001736866070858
LMOSA_4290	Membrane protein, MmpL family	1.84285351543619	0.000137939091933			LMOSA_4260	Transcriptional regulator CggR	-0.819677607492221	0.001736866070858
LMOSA_20570	Cobyrinate a,c-diamide synthase	1.63758344097885	0.000144279782903			LMOSA_1891	Organic hydroperoxide resistance transcriptional regulator	-1.34447655031365	0.001769210505546
LMOSA_9590	Head-tail connector protein	1.15848994725988	0.00018923875207			LMOSA_12350	Cell wall surface anchor family protein [Listeria monocytogenes str. Scott A]	-2.12522987199666	0.001842753561835
LMOSA_1410	Thiol reductase thioredoxin	1.70165328689848	0.000196214134086			LMOSA_2970	Aminopeptidase PepC	-0.677624312616564	0.002076754573728
LMOSA_6110	hypothetical protein	2.93630621469099	0.000213248511595			LMOSA_9990	hypothetical protein	-1.52292783520381	0.002547054297155
LMOSA_15440	Heavy metal translocating P-type ATPase	1.78976192398083	0.000213949380202			LMOSA_29330	Diaminopimelate epimerase	-1.67070194882017	0.002876531879927
LMOSA_7430	Beta-glucoside operon transcriptional antiterminator	1.37739362093235	0.000218440918884			LMOSA_10790	DUF348 domain-containing protein	-1.68471060727073	0.002913083936631
LMOSA_160	RNA-binding protein S4	1.1669485254081	0.000229199022698			LMOSA_25990	1,4-dihydroxy-2-naphthoate octaprenyltransferase	-1.67538493803135	0.00294072015261
LMOSA_27900	Pyruvate phosphate dikinase	0.680772545747891	0.000241348783617			LMOSA_16870	Oxygen-sensing cyclic-di-GMP phosphodiesterase	-1.53882308645609	0.002965276448383
LMOSA_20240	Propanediol utilization diol dehydratase-reactivating factor small chain	1.22812356554971	0.000255382734482			LMOSA_21940	Signal peptidase I	-1.65658723439393	0.003092691643925
LMOSA_15110	Putative drug efflux/lipid export ABC transporter, ATP-binding and permease protein	1.11443758949163	0.000257835270865			LMOSA_29200	L-glyceraldehyde 3-phosphate reductase	-1.09729239269405	0.003233614143557
LMOSA_23190	hypothetical protein	0.89565704103825	0.000262530313278			LMOSA_25970	2-succinyl-5-enolpyruvyl-6-hydroxy-3-cyclohexene-1-carboxylic-acid synthase	-0.762962699336427	0.003291876507998
LMOSA_6300	D-arabitol-phosphate dehydrogenase	2.0030921183329	0.000278023821824			LMOSA_16660	UPF0266 membrane protein YobD	-1.45302820647043	0.003583205420952
LMOSA_11030	L-lactate dehydrogenase	0.902170516136669	0.000285427142099			LMOSA_1650	Putative HTH-type transcriptional regulator YxbF	-2.3732054297665	0.00362291121342
LMOSA_28060	Chitinase D	2.17294412724609	0.000316543136649			LMOSA_6870	AMP-dependent synthetase and ligase YtcI	-1.58985553373547	0.003732544062953
LMOSA_21090	hypothetical protein	2.09368104387567	0.000352109068074			LMOSA_11590	Hydrolase	-2.08924217880697	0.003770299326961
LMOSA_17180	Pyruvate-flavodoxin oxidoreductase	0.857461189359084	0.000386606864503			LMOSA_1460	Alkyl sulfatase	-0.740099983327412	0.003777769399301
LMOSA_9290	Phage protein [Listeria monocytogenes str. Scott A]	1.90946671060466	0.000397849754714			LMOSA_18680	Putative acetyl esterase YjcH	-0.911900085889738	0.003869086122379
LMOSA_18540	GTP pyrophosphokinase domain	0.684091727977286	0.000403369696148			LMOSA_2670	Methylphosphotriester-DNA alkyltransferase	-1.36564398208022	0.003956636534771
LMOSA_5690	MgtC family protein (Fragment)	1.34762505570628	0.000500487122009			LMOSA_28900	Tellurite resistance protein TelA	-0.609580374756487	0.004195368621769
LMOSA_20740	Cobyric acid synthase CobQ	1.06037360745385	0.000551610878086			LMOSA_3700	Trifunctional nucleotide phosphoesterase protein YfkN	-1.01790768272142	0.004294471902674
LMOSA_4210	Enolase	0.839753722006082	0.000551610878086			LMOSA_15030	hypothetical protein	-1.4610822101846	0.004387469886359
LMOSA_6050	NADH dehydrogenase FAD-containing subunit	0.975168033159999	0.000554804774222			LMOSA_23580	Aspartate-semialdehyde dehydrogenase	-1.30407379672095	0.004409322114762
LMOSA_18620	D-alanyl carrier protein	0.806337100094822	0.000598380517306			LMOSA_28010	HTH-type transcriptional regulator MntR	-0.735123995039142	0.004595993848498
LMOSA_1620	Putative sigma-54-dependent transcriptional activator	0.953695611958293	0.000624152669437			LMOSA_21900	TPR repeat-containing protein ysoA	-2.78015810483684	0.004920797237202
LMOSA_14830	Phospholipase/carboxylesterase	1.07564377030571	0.000689442682061			LMOSA_3910	YusI	-0.746087630400401	0.005097527961159
LMOSA_19830	DNA helicase restriction/modification system component YeeB	1.34698638489174	0.00069236011038			LMOSA_28790	Transcriptional repressor	-1.03532398957642	0.005706819239982
LMOSA_14320	hypothetical protein	3.28206365755521	0.000731378234025			LMOSA_19130	Sensor histidine kinase	-0.730294664014053	0.006021249370792
LMOSA_20720	Energy-coupling factor ABC transporter transmembrane protein	2.93685637415162	0.000794728899151			LMOSA_24140	YqeG family HAD IIIA-type phosphatase	-2.07931359836799	0.006035034062964
LMOSA_7510	Periplasmic beta-glucosidase	1.16558132415551	0.000841747959925			LMOSA_12810	3D-(3,5/4)-trihydroxycyclohexane-1,2-dione hydrolase	-1.14428324261559	0.006037277528066
LMOSA_12160	Aromatic amino acid beta-eliminating lyase/threonine aldolase	1.39195920685571	0.00085741635558			LMOSA_25890	L-lactate dehydrogenase	-1.69534948191517	0.006078331684169
LMOSA_20690	Sirohydrochlorin cobaltochelatase	2.79273278134376	0.000864850483932			LMOSA_8770	Arginine deiminase	-1.26889829183079	0.006335056597172
LMOSA_15260	N-acetyltransferase	1.14731827292713	0.000905184872685			LMOSA_16890	GTP pyrophosphokinase ywaC	-1.5298981853301	0.006535854484716
LMOSA_19440	Pyruvate dehydrogenase alpha subunit	0.61717225677878	0.000905184872685			LMOSA_27170	YlqD [Listeria monocytogenes str. Scott A]	-1.29447698769811	0.006535854484716
LMOSA_29070	Alpha-acetolactate decarboxylase	0.817632323182554	0.000918003893457			LMOSA_28430	hypothetical protein	-0.919438845669032	0.006578879287498
LMOSA_22870	rRNA methyltransferase	1.9870448465015	0.000961633887064			LMOSA_18920	hypothetical protein	-1.16923912088857	0.006696133440072
LMOSA_12590	Fumarate reductase flavoprotein subunit	0.977329766517246	0.001170841274361			LMOSA_1530	AraC family transcriptional regulator	-1.77486581158741	0.006788617562246
LMOSA_10320	4Fe-4S mono-cluster protein YjdI	1.02644465336669	0.001177013686469			LMOSA_17420	hypothetical protein	-1.03110802095963	0.007501722562409
LMOSA_3460	Monovalent cation h+ antiporter subunit a	1.43547276350422	0.001177013686469			LMOSA_24700	Cell shape-determining protein MreB	-1.09530120531949	0.007783696873547
LMOSA_23830	GTPase Era	0.967377785560558	0.001281848455117			LMOSA_1860	Peptide ABC transporter substrate-binding protein	-0.762547726604186	0.007917508497489
LMOSA_9570	Phage minor structural protein GP20	0.859396173048854	0.001338841141981			LMOSA_18300	hypothetical protein	-4.62314554476866	0.008314545777981
LMOSA_20620	Precorrin-8W decarboxylase CbiT	2.32551338888982	0.001422894629384			LMOSA_19340	Molybdopterin molybdenumtransferase MoeA	-0.793614574362109	0.009103565388733
LMOSA_6620	Phosphoenolpyruvate-dihydroxyacetone phosphotransferase, dihydroxyacetone binding subunit DhaK	0.618178867754504	0.001529992251812			LMOSA_13890	Transposase	-1.72878675547631	0.009248131640815
LMOSA_19510	Bifunctional disulfide isomerase/thiol-disulfide oxidase	0.747886728061046	0.001571785978678			LMOSA_1980	N-acetylglutamate synthase	-1.66502751607692	0.009868719411936
LMOSA_10710	Xylose repressor protein [Listeria monocytogenes str. Scott A]	2.9556898153023	0.001653376620218			LMOSA_2050	Diadenosine polyphosphate hydrolase	-1.29893636213547	0.009895800994854
LMOSA_5400	hypothetical protein	1.01298693011309	0.001657012490421			LMOSA_14790	Secreted MUCin-binding domain protein [Listeria monocytogenes str. Scott A]	-0.80302376538506	0.009953243957373
LMOSA_23110	Branched-chain amino acid ABC transporter permease	1.57927369830195	0.001680031013686			LMOSA_20510	Ethanolamine utilization protein EutN/carboxysome structural protein Ccml	-2.20523009973784	0.009998718150977
LMOSA_9380	Gp35 protein [Listeria monocytogenes str. Scott A]	1.97734112455017	0.00177685707975			LMOSA_22380	Isoprenyl transferase	-1.26368461094046	0.010166914362856
LMOSA_4170	Preprotein translocase subunit SecG	1.51957979960581	0.00181219318066			LMOSA_15070	hypothetical protein	-0.759768030756173	0.011039952154716
LMOSA_6730	hypothetical protein	0.994936267821559	0.001825774084886			LMOSA_17340	Reactive intermediate/imine deaminase	-4.1816885413204	0.011617832731492
LMOSA_11270	Transcriptional regulator CtsR	1.1212481436224	0.001878451022021			LMOSA_19230	L-fucose isomerase	-2.92189541838015	0.011617832731492
LMOSA_17930	PTS cellobiose transporter subunit IIC	4.07016282612658	0.001894384629212			LMOSA_10650	Glucose uptake protein GlcU	-1.94637520981073	0.012206897142095
LMOSA_20250	Putative carboxysome shell protein	0.742041762514263	0.001966464329571			LMOSA_17000	Phosphohydrolase	-2.49727744590701	0.012347057124703
LMOSA_4770	Ribosome hibernation promoting factor	0.645439390652715	0.00197641674985			LMOSA_4690	Major cardiolipin synthase ClsA	-0.93545626155216	0.012347057124703
LMOSA_13120	Phosphoenolpyruvate synthase	2.08797237339886	0.002285947914988			LMOSA_15640	Nucleotide-binding domain protein	-1.47852582111858	0.012515668085936
LMOSA_6140	Phosphotriesterase	2.27471416147373	0.002298974141626			LMOSA_11160	Cysteine synthase A	-0.776246551719863	0.012896202615286
LMOSA_20270	Phosphate propanoyltransferase	0.838469372923879	0.002464473310581			LMOSA_4060	Helix-turn-helix type 11 protein [Listeria monocytogenes str. Scott A]	-1.65303848757454	0.013296785464942
LMOSA_4200	hypothetical protein	2.30462421654963	0.002690806040419			LMOSA_17960	Laac	-1.15220456060526	0.013562883460957
LMOSA_9560	Phage minor capsid protein 2	0.951055504812502	0.00294072015261			LMOSA_24210	Endolytic murein transglycosylase	-1.44873582424733	0.014106581580203
LMOSA_6430	Excinuclease ABC subunit A	1.45136316829325	0.003128541590639			LMOSA_2930	Transcriptional regulator	-2.24335447411662	0.014106581580203
LMOSA_6270	Transketolase	1.49173789304181	0.003292005463858			LMOSA_21010	Aspartokinase	-1.94161046354453	0.014309780652462
LMOSA_22860	1-deoxy-D-xylulose-5-phosphate synthase	1.33202752315914	0.003372882758044			LMOSA_7820	3-ketoacyl-acyl carrier protein reductase	-2.21772742054664	0.014415067832459
LMOSA_9670	Tmp [Listeria monocytogenes str. Scott A]	0.815912063542815	0.003398636372839			LMOSA_21740	Transcriptional regulator	-2.04899097363776	0.01472739366747
LMOSA_17570	DEAD-box ATP-dependent RNA helicase CshA	0.780169359697606	0.003424232890601			LMOSA_27330	Transcription factor FapR	-4.07416410218963	0.016095450124543
LMOSA_9390	hypothetical protein	1.7420880029842	0.003480977952583			LMOSA_8270	RNA binding protein involved in ribosome maturation	-1.34702723133722	0.016095450124543
LMOSA_4610	Phosphate import ATP-binding protein PstB	1.59792828649022	0.00348935124621			LMOSA_17851	Serine-protein kinase RsbW	-0.964040213536424	0.016281362066007
LMOSA_13040	DeoR/PRD/PTS regulatory domain-containing protein	2.34151980931337	0.003600406098774			LMOSA_13580	Integral membrane protein (Fragment)	-2.72908644121756	0.016306455262079
LMOSA_23750	RNA polymerase sigma factor SigA	0.651977234477984	0.00362291121342			LMOSA_28750	Diaminopimelate decarboxylase	-2.32898612543673	0.016389241633996
LMOSA_1320	Phosphomannose isomerase	1.12801611341418	0.003770299326961			LMOSA_18520	Listeria epitope LemA	-0.855581569130514	0.017334883158361
LMOSA_9620	Minor capsid protein	1.1525116380325	0.003838927428498			LMOSA_26840	Cytosolic protein containing cobalamin binding site	-1.3051487369775	0.017406470981594
LMOSA_27580	Carbamoyl-phosphate synthase large subunit	2.99597193163199	0.004150911957472			LMOSA_3000	Ribosomal small subunit pseudouridine synthase A	-1.5424272147638	0.017941174485055
LMOSA_9330	Bacteriophage resistance factor, PF05565 family	1.50657991137776	0.004164475147161			LMOSA_9200	HTH-type transcriptional regulator ImmR	-1.91100422021635	0.018148199899981
LMOSA_13000	PTS system fructose-specific transporter subunit IIA	2.63247173740226	0.004270391938971			LMOSA_21730	Major facilitator superfamily transporter	-0.881790198083578	0.018421616608607
LMOSA_20290	Propanediol utilization protein PduM	1.29200341524067	0.004803866070021			LMOSA_29360	Transcription repressor NadR	-2.19348391549113	0.018421616608607
LMOSA_22890	DNA repair protein RecN	0.907800209576761	0.004867170198825			LMOSA_3250	Putative HTH-type transcriptional regulator YulB	-0.736938794905936	0.018768680299467
LMOSA_9760	N-acetylmuramoyl-L-alanine amidase domain lysin	0.878891606342442	0.004920797237202			LMOSA_1560	Hydroxyacylglutathione hydrolase	-1.73608940428101	0.019258209954592
LMOSA_1640	Cyclopentanol dehydrogenase	0.631924075977411	0.004952260162247			LMOSA_6210	30S ribosomal protein S7	-0.621112344624987	0.019258209954592
LMOSA_23730	GTP cyclohydrolase 1 type 2 homolog	1.36807251408373	0.005706819239982			LMOSA_2480	hypothetical protein	-1.71965713842518	0.01968491365161
LMOSA_9580	Phage coat protein [Listeria monocytogenes str. Scott A]	0.747451863077442	0.005706819239982			LMOSA_19000	CBS domain-containing protein ykuL	-1.04410281074437	0.022353028211895
LMOSA_9170	Phage protein [Listeria monocytogenes str. Scott A]	0.94556735854078	0.005736021015154			LMOSA_8280	DNA replication and repair protein RecF	-0.893973412314069	0.022353028211895
LMOSA_9550	Phage portal protein [Listeria monocytogenes str. Scott A]	0.884946055794417	0.006606902761143			LMOSA_2010	Uroporphyrinogen decarboxylase	-0.992273669309097	0.022722582227839
LMOSA_8840	Accessory transcriptional regulator protein A	0.67317782095313	0.00691972605137			LMOSA_27880	Control catabolite protein of gluconeogenesis	-0.814158454002257	0.022776414645714
LMOSA_27560	Dihydroorotate dehydrogenase	4.71941943068195	0.006954344684487			LMOSA_13050	2'-O-methyl transferase	-1.56350511832537	0.02290703720858
LMOSA_9470	UDP-N-acetylenolpyruvoylglucosamine reductase	2.84374915274708	0.007134418894601			LMOSA_13150	hypothetical protein	-1.0850154954279	0.023355052816082
LMOSA_14870	UPF0118 membrane protein yubA	0.690241658727372	0.007140167321173			LMOSA_18320	Histidine kinase domain protein [Listeria monocytogenes str. Scott A]	-3.95144760912795	0.023355052816082
LMOSA_1210	Cyclic nucleotide-binding domain protein	1.19794726965173	0.008136451497906			LMOSA_28330	Hypothetical sensory transduction histidine kinase	-2.42465365608821	0.023355052816082
LMOSA_13100	NusG domain II-containing protein	1.07337520858853	0.008301615394363			LMOSA_24330	Alpha/beta hydrolase	-2.16589049963434	0.02414657114114
LMOSA_16340	hypothetical protein	1.41689654861409	0.00875773207317			LMOSA_16700	PTS system mannose-specific transporter subunit IIA	-0.760974847716531	0.024324828959057
LMOSA_9710	Long tail fibre	0.965996994934736	0.008793123480056			LMOSA_25860	S-adenosylmethionine synthase	-2.13930377798925	0.024555787374799
LMOSA_12170	PTS cellbiose transporter subunit IIC	1.23717630044436	0.008988743779016			LMOSA_18230	Putative membrane protein YhjE	-0.918730791475782	0.025324724190515
LMOSA_20590	Cobalt-precorrin-8 methylmutase	2.09114997846749	0.009090632712932			LMOSA_25570	Glyoxalase/bleomycin resistance protein/dioxygenase	-2.08432264243691	0.02546539504032
LMOSA_14400	Diacetylchitobiose-6-phosphate hydrolase	0.738689901399968	0.009843393091516			LMOSA_22210	HTH-type transcriptional regulator GlnR	-4.23964404156254	0.025551823407757
LMOSA_14350	Ggdef motif membrane protein [Listeria monocytogenes str. Scott A]	1.70711650374814	0.009895800994854			LMOSA_27740	Carboxy-terminal processing proteinase	-1.22103519206298	0.025551823407757
LMOSA_7280	O-acetyl-ADP-ribose deacetylase	1.43438902968397	0.009953243957373			LMOSA_18420	hypothetical protein	-2.21556166161063	0.025716952310153
LMOSA_14820	Transcriptional coactivator p15 (Pc4)	1.01376203379516	0.010041920659654			LMOSA_1030	ABC transporter permease	-0.733478337580458	0.026266806967343
LMOSA_22250	Ribosomal-protein-alanine N-acetyltransferase	0.685423156020963	0.010330010788656			LMOSA_22390	Phosphatidate cytidylyltransferase	-2.11911508593889	0.026983215464288
LMOSA_8870	Replicative DNA helicase	0.778336727846639	0.010736243869303			LMOSA_18570	GTP pyrophosphokinase yjbM	-1.12382653586238	0.028361621955144
LMOSA_11600	Aryl-phospho-beta-D-glucosidase BglH	0.733203937254665	0.010759817603581			LMOSA_27250	hypothetical protein	-2.18606366100385	0.028905178974203
LMOSA_6330	Galactitol-specific phosphotransferase enzyme IIB component	1.53925368758887	0.010999113201595			LMOSA_8210	Ribonuclease P protein component	-2.85055550923443	0.028905178974203
LMOSA_11790	Late competence protein ComEC DNA transport	0.934917880264786	0.011617832731492			LMOSA_17730	Bacterial membrane flanked domain family [Listeria monocytogenes str. Scott A]	-2.13186485162528	0.028944711894762
LMOSA_9150	Site-specific integrase	0.896555402661261	0.011617832731492			LMOSA_25040	Class I SAM-dependent methyltransferase	-1.00119401618601	0.02977211124469
LMOSA_11370	Cysteine--tRNA ligase	1.75846876937232	0.011672217371618			LMOSA_27380	Alkaline shock protein YloU	-1.63310870432039	0.032069375183874
LMOSA_18480	Transcriptional regulator	0.912565228122666	0.011946930100211			LMOSA_16360	Cell wall surface anchor family protein [Listeria monocytogenes str. Scott A]	-3.79560433915293	0.032620945903615
LMOSA_12080	Type I restriction-modification system specificty subunit	1.29706465551089	0.012515668085936			LMOSA_15800	Motility genes transcriptional repressor MogR	-0.789590923608848	0.032957523464304
LMOSA_23340	Cell wall surface anchor family protein [Listeria monocytogenes str. Scott A]	1.35077165602083	0.013304120479195			LMOSA_11950	MBL fold metallo-hydrolase	-0.716011487366685	0.034234325017458
LMOSA_9680	Phage protein gp17 [Listeria monocytogenes str. Scott A]	0.926515142010331	0.013562883460957			LMOSA_3190	Putative HTH-type transcriptional regulator YwgB	-1.30613955398773	0.034999594791049
LMOSA_17620	HTH-type transcriptional activator HxlR	3.09642064584234	0.013959682526691			LMOSA_25960	2-succinyl-6-hydroxy-2, 4-cyclohexadiene-1-carboxylate synthase	-0.797174206610936	0.03589434481944
LMOSA_28860	ABC transporter permease	1.4128068403132	0.014106581580203			LMOSA_15020	Transcriptional regulator	-1.99704300701532	0.035990807426038
LMOSA_19400	Molybdenum cofactor biosynthesis protein MoaB	1.20805900798396	0.015124888076421			LMOSA_430	Putative membrane protein ylbC	-1.26077260060914	0.036141358350542
LMOSA_26240	hypothetical protein	1.15640434902767	0.015124888076421			LMOSA_3810	hypothetical protein	-0.627565258604936	0.037135275826927
LMOSA_11680	Succinyl-diaminopimelate desuccinylase	0.646844038919368	0.015277099960624			LMOSA_19370	Molybdopterin synthase catalytic subunit/molybdopterin synthase sulfur carrier subunit	-1.40974913764715	0.038379435572571
LMOSA_1060	Phosphoglucosamine mutase	0.786277911652291	0.015406186810882			LMOSA_14990	HdeD family acid-resistance protein	-0.725285910722198	0.03856514810824
LMOSA_970	Hydrolase [Listeria monocytogenes str. Scott A]	2.79914994400083	0.016086522529892			LMOSA_19710	Ribitol-5-phosphate cytidylyltransferase	-0.832647448228704	0.039025713741191
LMOSA_2660	Methylated-DNA--protein-cysteine S-methyltransferase	0.648101777589447	0.016095450124543			LMOSA_8470	Bacterial SH3 domain family [Listeria monocytogenes str. Scott A]	-1.22638779911436	0.03927545287807
LMOSA_8790	Single-stranded DNA-binding protein 1	0.679702062840309	0.016095450124543			LMOSA_2680	RNA pseudouridine synthase	-0.960042278900329	0.040206173681947
LMOSA_9640	Phage protein [Listeria monocytogenes str. Scott A]	1.66698142467909	0.016319943866118			LMOSA_15000	Cyclic nucleotide-binding protein [Listeria monocytogenes str. Scott A]	-0.895834876609395	0.041054047641613
LMOSA_24230	hypothetical protein	0.7981662311315	0.017168570385381			LMOSA_27860	Fatty acid-binding protein DegV	-0.714948264110469	0.0410570396784
LMOSA_2940	PTS system fructose-specific transporter subunit IIABC	1.4954931538242	0.017168570385381			LMOSA_28140	Holliday junction resolvase RecU	-0.967296483313353	0.042340601743837
LMOSA_8690	Glucoselysine-6-phosphate deglycase	4.34157786707978	0.017918760927713			LMOSA_20170	Transcriptional regulator PocR	-0.674062659397505	0.04329602676005
LMOSA_9450	hypothetical protein	2.04546515524117	0.017941174485055			LMOSA_26950	5-(Carboxyamino)imidazole ribonucleotide synthase	-0.687862883174645	0.043364987018442
LMOSA_10100	Lipase [Listeria monocytogenes str. Scott A]	0.942050951029725	0.018171679766646			LMOSA_26890	Amidophosphoribosyltransferase	-1.23038951757959	0.043462574792573
LMOSA_20130	Alpha-ribazole-5-phosphate synthase CblS	1.46312967998804	0.018382444192341			LMOSA_4910	Rod shape-determining protein MreB	-1.04603570999037	0.043462574792573
LMOSA_15570	hypothetical protein	1.47333418205464	0.018466418718559			LMOSA_6240	L-amino acid N-acyltransferase YncA	-1.85147897017453	0.04541048520501
LMOSA_15530	Phage infection protein [Listeria monocytogenes str. Scott A]	0.667890084012081	0.019258209954592			LMOSA_10101	EAL domain-containing protein	-1.69513409386385	0.046148968756908
LMOSA_9630	Major tail shaft protein [Listeria monocytogenes str. Scott A]	0.726149909460111	0.020869744305874			LMOSA_22560	hypothetical protein	-0.789216775846458	0.046808379009504
LMOSA_6740	hypothetical protein	1.12225071351814	0.02097468428105			LMOSA_14180	Transcriptional regulator	-1.13494406099111	0.048439665978243
LMOSA_20660	CbiJ protein [Listeria monocytogenes str. Scott A]	1.70306774044779	0.021515434497358			LMOSA_19350	Molybdopterin guanine dinucleotide biosynthesis accessory protein MobB	-1.44477611178827	0.048585218803199
LMOSA_7590	Transcriptional regulator	0.641589795804359	0.021515434497358			LMOSA_22570	hypothetical protein	-0.816323926688315	0.049693202649306
LMOSA_21110	Transcriptional regulator	1.19495937287005	0.021538293075352			LMOSA_5490	Heme transporter CcmC	-1.37307448557993	0.049902151851874
LMOSA_6180	PTS fructose transporter subunit IIA	0.638622248583799	0.021724893988881
LMOSA_23100	Putative carbohydrate transport ATP-binding protein	0.999535806519587	0.021827130544129
LMOSA_9510	Phage transcriptional regulator	1.71270022604324	0.022099099211391
LMOSA_2950	Tagatose-6-phosphate kinase	2.71712349645385	0.022353028211895
LMOSA_21330	Phage-associated DNA primase/helicase	1.44636016292324	0.022544337044247
LMOSA_27890	Kinase/pyrophosphorylase	0.82829564180349	0.022966669067029
LMOSA_7520	Cellobiose-specific phosphotransferase enzyme IIB component	1.69172481737167	0.022966669067029
LMOSA_8720	Agmatine deiminase	1.73299069269618	0.022966669067029
LMOSA_25260	UDP-N-acetylmuramate--L-alanine ligase	0.681579337140561	0.023590311550401
LMOSA_20710	Cobalt transport protein CbiN	3.23954402680631	0.02428142091388
LMOSA_15610	Base excision DNA repair protein, HhH-GPD family	1.12717029774549	0.025324724190515
LMOSA_4150	Ribonuclease R	0.609790569699009	0.025451607535681
LMOSA_14020	DUF896 domain-containing protein	2.87003573012523	0.025551823407757
LMOSA_21960	Ribosome biogenesis GTPase YlqF	1.28770024536791	0.026965643159676
LMOSA_6460	Osmosensitive ppotassium channel two component system histidine kinase KdpD	0.808080800379246	0.027668472593836
LMOSA_9530	Phage terminase small subunit	0.887434810897195	0.027668472593836
LMOSA_9690	Putative tail endopeptidase	0.779294291881106	0.027890652064023
LMOSA_20300	Carbon dioxide concentrating mechanism protein CcmL	0.953431199490588	0.028588237881389
LMOSA_9970	PTS system fructose-specific transporter subunit IID	1.11054548569149	0.029092742926954
LMOSA_9340	Single-stranded DNA-binding protein, ERF family	0.83825805172064	0.029675691424936
LMOSA_9730	hypothetical protein	2.00153119052626	0.030057165271995
LMOSA_10120	Putative toxin-antitoxin system, toxin component	1.43921758469346	0.030283594100514
LMOSA_20190	Propanediol utilization microcompartment protein PduB	0.803248698853091	0.03035819763088
LMOSA_20680	Sirohydrochlorin cobaltochelatase CbiK	2.32034190620625	0.03035819763088
LMOSA_28030	Ribonuclease HI	1.16410788467302	0.030406316105426
LMOSA_9610	Minor capsid protein	0.92784761033675	0.032069375183874
LMOSA_9540	Phage terminase large subunit	0.845890849919984	0.032903354285283
LMOSA_22180	RNA-binding protein Hfq	0.767836481645284	0.034146690990134
LMOSA_810	L-fuculose-phosphate aldolase	1.85640579386443	0.03430714110375
LMOSA_11280	UVR domain protein [Listeria monocytogenes str. Scott A]	0.6865656814246	0.034998301972718
LMOSA_3970	hypothetical protein	2.6344732996484	0.034999594791049
LMOSA_15310	Pyrimidine utilization protein B	1.0474823512805	0.035249576546734
LMOSA_19930	hypothetical protein	1.33700537870408	0.03533261908426
LMOSA_21970	Ribonuclease HII	1.15200798152622	0.038357091857129
LMOSA_9660	hypothetical protein	1.01270362483379	0.03927545287807
LMOSA_23920	Ribosomal RNA small subunit methyltransferase E	2.58512657024535	0.041903811785868
LMOSA_23930	Ribosomal protein L11 methyltransferase	3.46431311807017	0.042720864396809
LMOSA_26420	Oligo-beta-mannoside-specific phosphotransferase enzyme IIB component	1.32668327031114	0.043731749840969
LMOSA_22920	Dihydrolipoyl dehydrogenase	0.610070518795502	0.044290871427424
LMOSA_26410	Lichenan-specific phosphotransferase enzyme IIA component	1.59904349971274	0.044470296782185
LMOSA_27130	Hydroxyacylglutathione hydrolase	1.73143273826015	0.044728740620751
LMOSA_13160	Zinc transporter ZIP11	1.01697413193198	0.044996726425729
LMOSA_9700	Pectin lyase fold containing protein	0.740547096160877	0.04541048520501
LMOSA_25790	Sugar phosphotransferase enzyme II	1.82670564011763	0.046427659331269
LMOSA_6320	PTS system galactitol-specific transporter subunit IIC	1.3029896489274	0.046534027249086
LMOSA_9300	hypothetical protein	0.925169781197302	0.0474439093521
LMOSA_20140	Bifunctional cobinamide kinase and cobinamide phosphate guanylyltransferase	1.58989341715562	0.048546922938863
LMOSA_8680	PTS system cellobiose-specific transporter subunit IIC	3.48406232699014	0.048602451190649
LMOSA_16740	R-phenyllactate dehydratase activator	0.716625165606177	0.049803708503097
LMOSA_7070	Mitomycin resistance protein mcrB	2.14556841146319	0.049908907410521

## Sheet: T8_24hours
Upregulated genes at T8(24 hours) 200 MPa treatment in L. monocytogenes ScottA						Downregulated genes at T8(24 hours) 200 MPa treatment in L. monocytogenes ScottA
Locus_tag	Product	log2FoldChange	padj			Locus_tag	Product	log2FoldChange	padj
LMOSA_18880	ATP-dependent Clp protease ATP-binding subunit ClpE	4.8530004106358	1.75302778398129E-174			LMOSA_20460	Aldehyde-alcohol dehydrogenase AdhE	-4.23360715476846	9.7672668506551E-38
LMOSA_13480	Internalin B [Listeria monocytogenes str. Scott A]	4.40038477249697	1.70182941348924E-88			LMOSA_1891	Organic hydroperoxide resistance transcriptional regulator	-4.20393760531482	6.57564823002439E-36
LMOSA_10950	Listeriolysin O [Listeria monocytogenes str. Scott A]	3.44242064169758	1.99104144366102E-72			LMOSA_21650	hypothetical protein	-2.092897903619	4.66501123322146E-20
LMOSA_23950	Chaperone protein DnaK	3.59906360135363	5.9857596826217E-68			LMOSA_760	Triacylglycerol lipase	-1.82924042608704	1.20006519104532E-17
LMOSA_1950	ATP-dependent chaperone ClpB	3.06242169995665	2.19818943007993E-66			LMOSA_18230	Putative membrane protein YhjE	-2.58119596468371	1.35513154757498E-16
LMOSA_10940	Phosphatidyl-inositol-specific phospholipase C	2.90217674631491	2.03328491960561E-31			LMOSA_17140	Putative multifunctional methylglyoxal reductase	-2.18631189896872	1.4551156788859E-16
LMOSA_23280	Pyruvate formate-lyase-activating enzyme	1.96944974040449	4.00335187198526E-25			LMOSA_14430	Tagatose-bisphosphate aldolase	-1.5950985018302	2.46849156710666E-15
LMOSA_25560	Bifunctional acetaldehyde-alcohol dehydrogenase	2.12521049969251	1.40438140353773E-23			LMOSA_1450	hypothetical protein	-2.9449314160457	1.14009605612881E-14
LMOSA_550	60 kDa chaperonin	2.29127337561351	1.43693534928711E-22			LMOSA_18680	Putative acetyl esterase YjcH	-2.02351749087534	2.61428597133201E-14
LMOSA_20320	CoA-dependent propionaldehyde dehydrogenase	2.44096292742214	7.89300080243249E-20			LMOSA_20390	Fis family transcriptional regulator	-1.81988716142244	4.31999797104415E-14
LMOSA_10920	Ribose-phosphate pyrophosphokinase	2.77307850247252	5.38393224502197E-18			LMOSA_12270	Putative peptidoglycan bound protein	-2.79215211942815	8.73079087789766E-14
LMOSA_3220	Glutamate decarboxylase beta	1.92709494592593	2.27806184279827E-17			LMOSA_4260	Transcriptional regulator CggR	-1.73965707902522	1.60573612198188E-13
LMOSA_23970	Heat-inducible transcriptional repressor HrcA	2.48305502451116	4.88863410089886E-17			LMOSA_2080	Foldase protein PrsA	-1.57900267343659	2.60079171593183E-13
LMOSA_5730	DNA-directed RNA polymerase subunit alpha	2.14346679093384	4.88863410089886E-17			LMOSA_2970	Aminopeptidase PepC	-1.47898419529206	2.60079171593183E-13
LMOSA_10970	Actin-assembly inducing protein (Fragment)	2.88467174643686	6.51157580139093E-17			LMOSA_28410	Zn-dependent protease	-1.96441130856317	8.28055308078401E-13
LMOSA_1420	Ribonucleotide reductase-associated flavodoxin	2.32752878396059	2.60426767786179E-16			LMOSA_3550	Chloride transporter, chloride channel (ClC) family	-2.54518838934425	1.66336833852427E-12
LMOSA_20280	Ethanolamine utilization protein eutJ	2.08041900925189	2.60426767786179E-16			LMOSA_18050	NAD-dependent succinate-semialdehyde dehydrogenase	-1.2131534605416	2.1728369106482E-12
LMOSA_4340	ATP-dependent Clp endopeptidase proteolytic subunit ClpP	1.78876527818838	4.05294608473995E-16			LMOSA_14790	Secreted MUCin-binding domain protein [Listeria monocytogenes str. Scott A]	-1.68532265646454	1.29019755148222E-11
LMOSA_20330	Propionaldehyde reductase	2.74228502151173	5.23681592276383E-16			LMOSA_20450	Carbon dioxide-concentrating mechanism protein CcmK	-3.56726539005004	1.30017016534826E-11
LMOSA_7420	Trigger enzyme beta-glucoside-specific phosphotransferase system EIIBCA component	3.18141022703041	7.6688026648218E-16			LMOSA_16270	Pyruvate oxidase	-1.73181608560404	2.1953215471109E-11
LMOSA_17570	DEAD-box ATP-dependent RNA helicase CshA	2.08629138088347	9.32301011129854E-16			LMOSA_14260	Diacetylchitobiose-6-phosphate hydrolase	-1.75889017439555	3.16061564546835E-11
LMOSA_21080	Site-specific integrase	3.14456181656857	1.02166859308977E-15			LMOSA_8820	Regulator	-1.18674763297996	4.54386948705001E-11
LMOSA_24600	Glycerol kinase	1.86433627616975	1.42098217168397E-15			LMOSA_20490	Phosphate propanoyltransferase	-4.45371249354181	1.24027036412609E-10
LMOSA_14200	Universal stress protein UspA	1.71870844501363	2.03364475141394E-15			LMOSA_20440	Ethanolamine utilization microcompartment protein EutL	-3.07487411278816	2.11996048120079E-10
LMOSA_20230	Diol dehydratase-reactivating factor alpha subunit	1.80915548892626	1.02105277945904E-14			LMOSA_4810	Transcriptional regulatory protein DegU	-1.29127429990653	2.23815261440051E-10
LMOSA_20200	Propanediol dehydratase large subunit PduC	2.20283133580965	1.6856928391727E-14			LMOSA_7100	Transaldolase	-1.63086186547342	3.14434683661833E-10
LMOSA_25780	30S ribosomal protein S2	1.9256917494485	1.6856928391727E-14			LMOSA_28430	hypothetical protein	-1.63629260895894	3.92547196532473E-10
LMOSA_14340	Cellulose synthase catalytic subunit	2.67005173452617	7.10153523247795E-14			LMOSA_15510	Magnesium and cobalt transport protein CorA	-2.85798261360273	9.42868729325458E-10
LMOSA_23940	Molecular chaperone DnaJ	2.52185100984751	9.82319253887874E-14			LMOSA_1460	Alkyl sulfatase	-1.37833671769657	2.02676165246871E-09
LMOSA_10910	Bifunctional UDP-N-acetylglucosamine diphosphorylase/glucosamine-1-phosphate N-acetyltransferase GlmU	1.87532052571876	1.17853336614643E-13			LMOSA_1890	Organic hydroperoxide resistance protein OhrA	-2.44040594554536	2.02676165246871E-09
LMOSA_22860	1-deoxy-D-xylulose-5-phosphate synthase	2.27834067868053	1.49246486077045E-13			LMOSA_11040	50S ribosomal protein L25 [Listeria monocytogenes str. Scott A]	-1.472440206344	2.32129276864608E-09
LMOSA_23960	Nucleotide exchange factor GrpE	2.87259494654529	4.50191759012352E-13			LMOSA_25400	D-alanine aminotransferase apoenzyme	-1.85759067016851	2.6248960169555E-09
LMOSA_25880	hypothetical protein	1.47373255634236	6.52116649095453E-13			LMOSA_20470	Carboxysome structural protein EutM	-3.19189858456839	4.76062420966697E-09
LMOSA_13030	Mannosylglycerate hydrolase	2.68655180331461	1.66336833852427E-12			LMOSA_14580	NADH-dependent butanol dehydrogenase a	-1.89212499034464	4.84219963230976E-09
LMOSA_7950	hypothetical protein	2.75712535123515	2.07243529613919E-12			LMOSA_3800	SUF system FeS assembly ATPase	-1.2892995805429	5.28103529977234E-09
LMOSA_29080	Pyrimidine-nucleoside phosphorylase	2.71773971248554	2.1728369106482E-12			LMOSA_20420	Ethanolamine ammonia-lyase heavy chain EutB	-2.07368154980443	5.38066638949506E-09
LMOSA_8420	Cytochrome ubiquinol oxidase subunit I	1.7243013964289	5.01383502163878E-12			LMOSA_26190	Antibiotic resistance protein VanZ	-2.62218855186013	5.38144823169781E-09
LMOSA_8430	Cytochrome o ubiquinol oxidase subunit III	1.72151207504842	1.0952178366214E-11			LMOSA_20480	Ethanolamine utilization cobalamin adenosyltransferase EutT	-3.14719678416858	7.41962369380305E-09
LMOSA_13470	Truncated internalin A	1.43725249860741	1.78391281601779E-11			LMOSA_19340	Molybdopterin molybdenumtransferase MoeA	-1.54327461623628	9.53009409201798E-09
LMOSA_1430	Ribonucleoside-diphosphate reductase subunit beta	1.55624655623834	2.51528648736334E-11			LMOSA_20430	Ethanolamine ammonia-lyase subunit EutC	-2.84091388995702	1.06330787482055E-08
LMOSA_160	RNA-binding protein S4	1.91720724816988	2.84632794741564E-11			LMOSA_18330	Peroxide resistance protein Dpr	-1.2645454059453	1.4896345508714E-08
LMOSA_20310	ATP/cobalamin adenosyltransferase	1.96530712855309	3.20712068277494E-11			LMOSA_23000	Integral membrane sensor signal transduction histidine kinase	-1.4555252260423	3.645499840581E-08
LMOSA_7410	Aryl-phospho-beta-D-glucosidase BglA	2.66135422854723	3.71843811988107E-11			LMOSA_11100	Cell division protein DIVIC	-1.93752985928098	3.83321672434494E-08
LMOSA_16670	Mannose-specific phosphotransferasesystem component IID	1.6784266179343	4.25781251839157E-11			LMOSA_14990	HdeD family acid-resistance protein	-1.54516750519984	4.0607455002642E-08
LMOSA_22870	rRNA methyltransferase	2.82149677286613	5.40143822003736E-11			LMOSA_8770	Arginine deiminase	-1.82348869389819	5.60065893145881E-08
LMOSA_23270	Pyruvate formate-lyase	1.2478862180123	1.29198799652385E-10			LMOSA_20500	Ethanolamine utilization protein [Listeria monocytogenes str. Scott A]	-2.28593750810155	5.73612205679347E-08
LMOSA_6410	Ribose 5-phosphate isomerase B/allose 6-phosphate isomerase	1.9624649454362	2.25081727361504E-10			LMOSA_15750	Short-chain dehydrogenase/reductase SDR	-2.35467414158208	6.32506059543193E-08
LMOSA_2530	Penicillin-binding protein 2C	1.4988169194319	2.81038448345195E-10			LMOSA_540	Choloylglycine hydrolase	-2.04871158771645	6.32506059543193E-08
LMOSA_20270	Phosphate propanoyltransferase	1.95277401551843	2.96218985883261E-10			LMOSA_28440	TPR repeat-containing protein ypiA	-1.35763544492556	7.98518923527327E-08
LMOSA_5960	50S ribosomal protein L2	1.55765620286766	3.603965827515E-10			LMOSA_13750	hypothetical protein	-2.42654184781107	1.00628372544777E-07
LMOSA_28910	DNA polymerase IV	1.74727544933448	3.10778338322855E-09			LMOSA_23130	Probable inactive metalloprotease ymfF	-1.70222844383561	1.19184469287156E-07
LMOSA_20600	Cobalamin biosynthesis protein CbiD (Fragment)	3.11495533376127	3.52592327311398E-09			LMOSA_21860	PrsW family intramembrane metalloprotease	-1.70503138392968	1.21181047560666E-07
LMOSA_23830	GTPase Era	1.67893861885623	3.83789751397194E-09			LMOSA_22990	Transcriptional regulatory protein c terminal	-1.91705525901122	1.4755957670628E-07
LMOSA_5740	30S ribosomal protein S11	2.20297795636288	6.04465535161499E-09			LMOSA_26560	Glutamate synthase NADPH large chain	-1.61760973735216	1.53445490061571E-07
LMOSA_20220	Propanediol dehydratase small subunit PduE	2.11027054493939	7.20543374536054E-09			LMOSA_10930	Listeriolysin positive regulatory factor A	-1.88473167907164	1.83821380070503E-07
LMOSA_13020	PTS system mannitol fructose-specific transporter subunit IIC	4.19100143391544	7.41962369380305E-09			LMOSA_1020	Putative metabolite uptake ABC transporter, ATP-binding protein	-2.0065339377002	1.92378338158268E-07
LMOSA_1620	Putative sigma-54-dependent transcriptional activator	1.53415394353707	9.64527769019509E-09			LMOSA_6860	tRNA-specific adenosine deaminase	-2.22976708432283	1.92378338158268E-07
LMOSA_6400	Universal stress protein UspA	1.19042989927945	1.4896345508714E-08			LMOSA_11950	MBL fold metallo-hydrolase	-1.56946849565171	2.72773543791496E-07
LMOSA_18110	Erythromycin resistance ATP-binding protein MsrA	1.80709906250117	2.57602164217985E-08			LMOSA_22980	6-phosphogluconate dehydrogenase, decarboxylating	-1.16922430993486	2.81670000925628E-07
LMOSA_6150	PTS system ascorbate-specific transporter subunit IIC	2.91908174314862	2.62428439857742E-08			LMOSA_28550	GTP cyclohydrolase I FolE	-3.25297563688509	5.69995063927713E-07
LMOSA_5750	30S ribosomal protein S13	1.66314798294507	2.84362652705168E-08			LMOSA_17190	Fructose-bisphosphatase class III	-1.09744486714567	6.53875810104883E-07
LMOSA_10710	Xylose repressor protein [Listeria monocytogenes str. Scott A]	5.59179985540631	3.44262091128012E-08			LMOSA_4800	Fatty acid-binding protein DegV	-1.19830513476816	6.79213457105791E-07
LMOSA_23110	Branched-chain amino acid ABC transporter permease	2.51278839238516	3.45598856301427E-08			LMOSA_6250	Internalin, Putative peptidoglycan linked protein (LPXTG motif)	-1.62130200501237	7.39897007984647E-07
LMOSA_6730	hypothetical protein	1.72878530585419	3.4601681317746E-08			LMOSA_11130	ATP-dependent zinc metalloprotease FtsH	-1.10525913941414	7.43689083983936E-07
LMOSA_20260	Propanediol utilization microcompartment protein PduA	1.86474312187595	3.65779394011601E-08			LMOSA_26950	5-(Carboxyamino)imidazole ribonucleotide synthase	-1.47879157353308	1.06056569191562E-06
LMOSA_2801	hypothetical protein	1.79531311642592	4.07089127659118E-08			LMOSA_25290	hypothetical protein	-1.45387983283772	1.12697783028103E-06
LMOSA_11660	Internalin D [Listeria monocytogenes str. Scott A]	1.39694433867036	6.3108681283216E-08			LMOSA_23600	Superoxide dismutase	-1.06670579065499	1.19247145587176E-06
LMOSA_23120	Branched-chain amino acid ABC transporter permease	3.79130485856609	6.60563813672566E-08			LMOSA_5220	Lipid kinase	-1.67130636387211	1.36337708351139E-06
LMOSA_20210	Propanediol dehydratase medium subunit PduD	1.84684339030563	7.98518923527327E-08			LMOSA_28540	Heptaprenyl diphosphate synthase component I	-2.34113988452497	1.66301175089508E-06
LMOSA_19460	Dihydrolipoyllysine-residue acetyltransferase component of pyruvate dehydrogenase complex	1.05302858703428	8.31498040904383E-08			LMOSA_28150	Multimodular transpeptidase-transglycosylase	-1.08296120264136	2.13299676548986E-06
LMOSA_5370	Isochorismatase hydrolase	1.63416739269875	8.71154142950845E-08			LMOSA_10650	Glucose uptake protein GlcU	-2.31619804832024	2.19511454146046E-06
LMOSA_6510	PTS sugar transporter subunit IIC	1.46217437638602	1.43269992801859E-07			LMOSA_20410	Reactivating factor of Adenosylcobalamin-dependent ethanolamine ammonia lyase	-2.15530568763557	3.50369992089915E-06
LMOSA_12480	Ribose-5-phosphate isomerase B	1.48852363650546	2.28796188070633E-07			LMOSA_20910	Multiple antibiotic resistance protein marR	-1.84420932967519	4.81721261988911E-06
LMOSA_20630	Cobalt-precorrin-4 methyltransferase	4.50724943823687	2.32760048207759E-07			LMOSA_21780	Trehalose operon transcriptional repressor	-2.04440611648742	4.81721261988911E-06
LMOSA_20250	Putative carboxysome shell protein	1.48368544230556	2.35670171334718E-07			LMOSA_3790	Iron-sulfur cluster assembly protein SufD	-1.01636887336392	5.47566718579512E-06
LMOSA_8840	Accessory transcriptional regulator protein A	1.63318439511007	2.6335886531589E-07			LMOSA_7230	X-Pro dipeptidyl-peptidase	-2.06731919671938	7.12162871391943E-06
LMOSA_10980	PlcB	3.41847099660539	2.84956415371478E-07			LMOSA_14910	Deoxyribodipyrimidine photo-lyase type I	-1.96756115599693	7.3880199993519E-06
LMOSA_6350	PTS system mannitol-specific transporter subunit IIC	1.38818618964972	3.92899753613375E-07			LMOSA_210	Cell division protein FtsA	-1.39044200455992	8.78919964548525E-06
LMOSA_5380	Dihydrofolate reductase	1.58478411246045	5.13137840341147E-07			LMOSA_27180	Putative glutamine amidotransferase-like protein yvdE	-1.80410226980612	9.21038314578973E-06
LMOSA_1410	Thiol reductase thioredoxin	2.56304234432149	6.49645224241336E-07			LMOSA_2910	YhzC protein [Listeria monocytogenes str. Scott A]	-1.64669105555653	9.21038314578973E-06
LMOSA_19470	Dihydrolipoyl dehydrogenase	1.08597668277321	6.79213457105791E-07			LMOSA_12600	Oxidoreductase, YhhX	-1.55861239888629	9.4551648484738E-06
LMOSA_20240	Propanediol utilization diol dehydratase-reactivating factor small chain	1.90828473988753	6.79213457105791E-07			LMOSA_12290	Metal-dependent hydrolase	-1.82032802859483	9.60554111387239E-06
LMOSA_5930	Ribosomal protein S3 (Fragment)	1.39386214921949	8.23031884157042E-07			LMOSA_1780	Oligoendopeptidase F	-1.44037455916052	1.0093483141112E-05
LMOSA_6140	Phosphotriesterase	3.72832559936561	8.38271598420259E-07			LMOSA_17840	Anti-sigma-B factor antagonist	-1.83082742547321	1.13659578737122E-05
LMOSA_15500	hypothetical protein	1.16023822747023	8.731753788762E-07			LMOSA_14960	Formate-nitrite transporter	-1.97297424849106	1.21328782515527E-05
LMOSA_20640	Cobalamin biosynthesis protein CbiG	3.47668726244518	8.99165570972852E-07			LMOSA_17851	Serine-protein kinase RsbW	-1.71273480687923	1.31338178252743E-05
LMOSA_14350	Ggdef motif membrane protein [Listeria monocytogenes str. Scott A]	2.64204759071623	1.53857931934209E-06			LMOSA_15580	Phosphoprotein phosphatase	-2.62917074662355	1.56458754669013E-05
LMOSA_6310	Zinc-containing alcohol dehydrogenase	2.61534483977363	2.04163038185816E-06			LMOSA_20530	Ethanolamine utilization protein EutH	-2.4673324787789	1.67219662560043E-05
LMOSA_12490	Triosephosphate isomerase	1.28089890473672	2.17873474240587E-06			LMOSA_27530	Predicted short chain dehydrogenases(Associated with short-chain alcohol dehydrogenases)	-1.20403686355302	1.67219662560043E-05
LMOSA_18460	N-acetylglucosamine-6-phosphate deacetylase	1.13904181036012	2.25767047308812E-06			LMOSA_20520	Carboxysome shell protein	-2.52884748696806	1.79327855103443E-05
LMOSA_18040	Formate-nitrite transporter	1.593339155807	2.73607722170025E-06			LMOSA_26340	Leucyl aminopeptidase	-1.65653734482493	2.03028841645274E-05
LMOSA_23900	Glutamyl-tRNA(Gln) amidotransferase subunit E	0.982653899566265	2.81483614870517E-06			LMOSA_19100	Copper homeostasis protein CutC	-2.53936977836568	2.48064994965353E-05
LMOSA_6520	Lichenan-specific phosphotransferase enzyme IIA component	2.48154394336541	3.43033950022701E-06			LMOSA_290	Ribosomal RNA small subunit methyltransferase H	-1.81896259057584	2.52916455599658E-05
LMOSA_8830	Accessory transcriptional regulator protein C	1.01849326629795	4.87303715811597E-06			LMOSA_14640	Nadp-specific glutamate dehydrogenase	-1.84412599345464	2.99909681364633E-05
LMOSA_27900	Pyruvate phosphate dikinase	0.933029294831103	5.07562554490316E-06			LMOSA_24570	Probable transcriptional regulatory protein lmo1535	-1.66280536554596	3.24316879585067E-05
LMOSA_20350	Probable propionate kinase	1.86428502374878	7.1059106767924E-06			LMOSA_21990	Type I DNA topoisomerase	-0.950470680288908	3.81458787984064E-05
LMOSA_1320	Phosphomannose isomerase	1.90231848710748	7.56563490185633E-06			LMOSA_27720	Manganese transport system ATP-binding protein MntB	-1.30722933485145	3.83178362991961E-05
LMOSA_20650	Precorrin methylase	3.12387154197578	8.78919964548525E-06			LMOSA_17790	mRNA interferase MazF	-1.63922686327841	5.01864652794505E-05
LMOSA_5720	50S ribosomal protein L17	2.3377218566776	9.32762715370734E-06			LMOSA_6500	Cellobiose-specific phosphotransferase enzyme IIB component	-2.29069214750545	6.27574757777398E-05
LMOSA_25770	Translation elongation factor Ts	1.4971233778913	9.35264337054303E-06			LMOSA_2020	Antibiotic biosynthesis monooxygenase	-1.17433171996901	6.96093707550012E-05
LMOSA_6340	PTS system galactitol-specific transporter subunit IIA	1.99166662887837	1.10790933693575E-05			LMOSA_14290	Sodium-independent anion transporter	-1.57653154302715	7.32691374057031E-05
LMOSA_16620	hypothetical protein	1.5822397228187	1.14975712538738E-05			LMOSA_2811	Cellobiose-specific phosphotransferase enzyme IIA component	-2.67648021495863	7.79185348843844E-05
LMOSA_18620	D-alanyl carrier protein	1.04784949490615	1.52426730334303E-05			LMOSA_14850	Invasion associated secreted endopeptidase	-0.86977593565793	7.87098164262391E-05
LMOSA_7510	Periplasmic beta-glucosidase	1.77327065756749	1.70074476013691E-05			LMOSA_3180	Membrane protein [Listeria monocytogenes str. Scott A]	-1.14459767917072	8.70671854926681E-05
LMOSA_860	Transcription antiterminator, putative	1.93651040849123	1.76124300352589E-05			LMOSA_14620	6-phosphogluconolactonase	-0.898643787538443	8.83195344106405E-05
LMOSA_5950	30S ribosomal protein S19	1.18700136704945	1.79125343458204E-05			LMOSA_11960	Membrane serine protease Do	-0.756065435682641	8.93142374184981E-05
LMOSA_19830	DNA helicase restriction/modification system component YeeB	1.63196530422627	1.90207753493307E-05			LMOSA_26170	Putative CDP-abequose synthase	-0.887417679191719	9.09601107130313E-05
LMOSA_4250	Type I glyceraldehyde-3-phosphate dehydrogenase	0.971355933411522	2.25375589114629E-05			LMOSA_26810	Heptaprenylglyceryl phosphate synthase	-1.55256359295207	9.21265901779357E-05
[truncated: 216 more rows]

## Sheet: T9_48hours
Upregulated genes at T9(48 hours) 200 MPa treatment in L. monocytogenes ScottA						Downregulated genes at T9(48 hours) 200 MPa treatment in L. monocytogenes ScottA
[truncated: 319 more rows]
