# Supplementary material for: High-pressure processing-induced transcriptome response during recovery of Listeria monocytogenes
Source: BMC Genomics. 2021 Feb 12;22:117. doi: 10.1186/s12864-021-07407-6 (PMC7881616; doi:10.1186/s12864-021-07407-6)
Supplement: Supplementary file 21 — Additional file 21: Table S4. List of up- and downregulated genes after 400 MPa treatment in ScottA. [file 12864_2021_7407_MOESM21_ESM.ods]

## Sheet: T1_0min
Upregulated genes at T1(0 min) 400 MPa treatment in L. monocytogenes ScottA						Downregulated genes at T1(0 min) 400 MPa treatment in L. monocytogenes ScottA
Locus_tag	Product	log2FoldChange	padj			Locus_tag	Product	log2FoldChange	padj
LMOSA_25020	Universal stress protein	2.62584196968917	4.84981935839248E-47			LMOSA_21730	Major facilitator superfamily transporter	-2.63898274064005	1.05739800729674E-22
LMOSA_10950	Listeriolysin O [Listeria monocytogenes str. Scott A]	2.56771783562088	6.06049820736308E-36			LMOSA_4520	PspC domain protein [Listeria monocytogenes str. Scott A]	-1.56331390290106	5.61149128501585E-17
LMOSA_23750	RNA polymerase sigma factor SigA	1.92997720556176	7.39103536102051E-31			LMOSA_6490	Potassium-transporting ATPase potassium-binding subunit	-3.25600674394888	3.43856358369234E-16
LMOSA_4260	Transcriptional regulator CggR	3.48360285984944	7.39103536102051E-31			LMOSA_6200	Elongation factor G	-1.32403925723544	1.3392652065186E-12
LMOSA_1891	Organic hydroperoxide resistance transcriptional regulator	2.46982876822735	7.7270221194645E-30			LMOSA_25590	ABC-type sugar transport system, ATPase component	-1.5791589198748	6.22689232672479E-12
LMOSA_14200	Universal stress protein UspA	2.12950477980122	9.95576301418444E-27			LMOSA_19130	Sensor histidine kinase	-1.56642327334693	2.93079441078369E-11
LMOSA_4250	Type I glyceraldehyde-3-phosphate dehydrogenase	2.2170789777683	9.95576301418444E-27			LMOSA_25770	Translation elongation factor Ts	-1.58485330152746	2.94768389338659E-11
LMOSA_4220	Phosphoglycerate mutase	2.2170225773559	8.02509464289621E-25			LMOSA_6480	Potassium-transporting ATPase ATP-binding subunit	-2.81064035090271	3.66335180609533E-11
LMOSA_4240	Phosphoglycerate kinase	2.31541796525479	7.273702594194E-24			LMOSA_8200	Membrane protein insertase YidC	-1.67523665554687	3.78488751148861E-11
LMOSA_2540	Arsenate reductase [Listeria monocytogenes str. Scott A]	1.88183845092716	1.45121844790037E-22			LMOSA_7120	ATP-binding cassette subfamily B protein AbcA/BmrA	-2.07733868441468	5.72985071843997E-11
LMOSA_6400	Universal stress protein UspA	2.15591439622018	3.91301752563876E-22			LMOSA_17570	DEAD-box ATP-dependent RNA helicase CshA	-1.25865226032469	1.67398615946876E-10
LMOSA_4610	Phosphate import ATP-binding protein PstB	3.25095533289797	4.32534070541585E-22			LMOSA_19140	Two-component response regulator (YvqE) responding to cell wall stress	-1.69544103430704	4.62372720882562E-10
LMOSA_18880	ATP-dependent Clp protease ATP-binding subunit ClpE	2.27461308124029	8.26495999307203E-22			LMOSA_5990	50S ribosomal protein L3	-1.45293643547802	1.14175060413937E-09
LMOSA_11680	Succinyl-diaminopimelate desuccinylase	1.66234046469169	1.66092674833105E-21			LMOSA_8240	Chromosomal replication initiator protein DnaA	-1.79622775151063	2.87150758403585E-09
LMOSA_7950	hypothetical protein	2.68558350953942	8.58467331172194E-21			LMOSA_1020	Putative metabolite uptake ABC transporter, ATP-binding protein	-2.12377863092597	4.16543144084697E-09
LMOSA_29070	Alpha-acetolactate decarboxylase	1.65709458685327	1.51035655080794E-18			LMOSA_18640	D-alanine--D-alanyl carrier protein ligase	-1.12773796783201	5.36043462267669E-09
LMOSA_4770	Ribosome hibernation promoting factor	1.56859626328502	1.16650123239477E-17			LMOSA_5190	Alpha-galactosylglucosyldiacylglycerol synthase	-2.59354506025968	9.47287001748327E-09
LMOSA_6410	Ribose 5-phosphate isomerase B/allose 6-phosphate isomerase	2.07252319225932	1.16650123239477E-17			LMOSA_2530	Penicillin-binding protein 2C	-1.63517557332678	1.0330608023515E-08
LMOSA_20250	Putative carboxysome shell protein	2.30199865113983	4.36417697327212E-17			LMOSA_19550	Translational GTPase TypA	-1.72942273531747	1.38077630000594E-08
LMOSA_27140	hypothetical protein	1.78110925815729	5.61149128501585E-17			LMOSA_28590	Ribosome biogenesis GTPase Der	-1.61802807453721	1.90245203811705E-08
LMOSA_25560	Bifunctional acetaldehyde-alcohol dehydrogenase	1.87941588979988	7.16598482431834E-17			LMOSA_25180	30S ribosomal protein S4	-1.59742354210208	8.3941858434006E-08
LMOSA_20230	Diol dehydratase-reactivating factor alpha subunit	2.06026601039688	6.27672865965162E-16			LMOSA_5960	50S ribosomal protein L2	-1.18513707569672	9.19893815167928E-08
LMOSA_4230	Triose-phosphate isomerase	2.18431598713705	6.27672865965162E-16			LMOSA_25850	Asparagine synthase, glutamine-hydrolyzing	-2.09224528909836	9.47676050392179E-08
LMOSA_2660	Methylated-DNA--protein-cysteine S-methyltransferase	1.84749490203395	6.36599965192013E-16			LMOSA_27580	Carbamoyl-phosphate synthase large subunit	-1.51745874989414	9.81967273033623E-08
LMOSA_10940	Phosphatidyl-inositol-specific phospholipase C	1.5510524124284	2.04277413332613E-15			LMOSA_27600	Dihydroorotase	-1.99255559609399	1.21573001367824E-07
LMOSA_1890	Organic hydroperoxide resistance protein OhrA	2.32010543945653	2.70649227626565E-15			LMOSA_28900	Tellurite resistance protein TelA	-1.12801469331422	1.75221646748728E-07
LMOSA_20260	Propanediol utilization microcompartment protein PduA	2.18344274911837	4.61555970496345E-15			LMOSA_26670	ABC transporter permease	-2.33778631300333	1.85408053384634E-07
LMOSA_1950	ATP-dependent chaperone ClpB	1.78519604181279	3.2137805752962E-14			LMOSA_5640	50S ribosomal protein L13	-1.54958762934516	2.56130284614702E-07
LMOSA_20320	CoA-dependent propionaldehyde dehydrogenase	2.40480682092568	4.21560374015232E-14			LMOSA_18630	DltB protein for D-alanine esterification of lipoteichoic acid and wall teichoic acid	-1.11188082344454	3.15101972942723E-07
LMOSA_20270	Phosphate propanoyltransferase	2.33037636252405	4.83078371028866E-14			LMOSA_2680	RNA pseudouridine synthase	-1.76678070117938	3.15542790224485E-07
LMOSA_20560	ECF transporter S component	2.22070529425101	4.83078371028866E-14			LMOSA_26560	Glutamate synthase NADPH large chain	-1.22544051305812	3.56966411235188E-07
LMOSA_29210	Acetolactate synthase large subunit	1.67740367010678	1.43316862374845E-13			LMOSA_6920	Multi antimicrobial extrusion protein Na+/drug antiporter	-2.75218093356699	3.61501589952501E-07
LMOSA_20330	Propionaldehyde reductase	2.4737551979804	3.40549845300713E-13			LMOSA_11230	Lysine--tRNA ligase	-1.66877678798516	3.72656770853673E-07
LMOSA_20660	CbiJ protein [Listeria monocytogenes str. Scott A]	3.04225167440457	3.82049073783338E-13			LMOSA_23710	DEAD-box ATP-dependent RNA helicase CshB	-1.31152237223399	4.23195862891289E-07
LMOSA_20200	Propanediol dehydratase large subunit PduC	2.08573186694395	4.14345169631849E-13			LMOSA_27590	Carbamoyl-phosphate synthase small subunit	-1.87255008719096	7.5366706392176E-07
LMOSA_20670	Porphyrin biosynthesis protein includes: uroporphyrinogen-III methyltransferase and uroporphyrinogen-III synthase]	2.5836691803014	4.28121549617795E-13			LMOSA_6210	30S ribosomal protein S7	-1.24315491732003	9.03117135386837E-07
LMOSA_4210	Enolase	1.66582320754732	6.92674802637721E-13			LMOSA_22480	Translation initiation factor IF-2	-1.04463988133765	1.09771441213799E-06
LMOSA_20310	ATP/cobalamin adenosyltransferase	2.22259873834238	1.32871006390667E-12			LMOSA_4510	DNA-binding transcriptional activator PspC	-1.36614483313659	1.20301169308134E-06
LMOSA_16840	Polyisoprenoid-binding protein YceI	1.46594835865019	1.82581538445078E-12			LMOSA_8790	Single-stranded DNA-binding protein 1	-1.17886872129348	1.23899367541901E-06
LMOSA_1940	2,3-bisphosphoglycerate-dependent phosphoglycerate mutase	1.53428671457269	2.07659050402265E-12			LMOSA_22980	6-phosphogluconate dehydrogenase, decarboxylating	-1.13566695721644	1.8556836231627E-06
LMOSA_20650	Precorrin methylase	2.82279363070477	2.19640293272875E-12			LMOSA_6220	30S ribosomal protein S12	-1.36961250952409	2.02216356046769E-06
LMOSA_3990	Glutamate decarboxylase gamma	1.32306308668881	2.26027676172673E-12			LMOSA_23590	Transpeptidase, penicillin binding protein	-1.36331864687146	2.12976985719163E-06
LMOSA_20210	Propanediol dehydratase medium subunit PduD	2.14654946989868	3.11128580950789E-12			LMOSA_27200	30S ribosomal protein S16	-1.93681478253309	2.65698870727216E-06
LMOSA_550	60 kDa chaperonin	1.48367519468114	7.4390839947753E-12			LMOSA_6000	30S ribosomal protein S10	-1.40242519254723	3.78830237656408E-06
LMOSA_9710	Long tail fibre	2.23373977982864	1.52357606473923E-11			LMOSA_2650	Acetoin transport repressor	-2.36747484397391	5.6244926253782E-06
LMOSA_22550	Small ribosomal subunit biogenesis GTPase RsgA	1.34699154233997	3.02612438770168E-11			LMOSA_5980	50S ribosomal protein L4	-1.30791979020423	6.79642892582594E-06
LMOSA_9580	Phage coat protein [Listeria monocytogenes str. Scott A]	1.71516961979058	3.40540889505987E-11			LMOSA_11220	tRNA dihydrouridine synthase DusB	-1.4772767457142	7.2919495291183E-06
LMOSA_1640	Cyclopentanol dehydrogenase	1.40900724708916	3.78488751148861E-11			LMOSA_27610	Aspartate carbamoyltransferase catalytic subunit	-2.39675962575286	7.2919495291183E-06
LMOSA_20690	Sirohydrochlorin cobaltochelatase	3.07693486376682	4.59247861685067E-11			LMOSA_27370	DAK2 domain fusion protein YloV	-1.1830276302563	9.08603837793219E-06
LMOSA_20280	Ethanolamine utilization protein eutJ	2.0622981465726	1.07050561167356E-10			LMOSA_23520	ABC transporter ATP-binding protein uup	-1.39774970899551	1.01397362348723E-05
LMOSA_27150	tRNA (guanine-N(1)-)-methyltransferase	1.28774810999722	1.56765918842189E-10			LMOSA_27740	Carboxy-terminal processing proteinase	-1.71903007539043	1.27349097851613E-05
LMOSA_20640	Cobalamin biosynthesis protein CbiG	2.41997763108179	2.11109129201932E-10			LMOSA_24700	Cell shape-determining protein MreB	-1.66172910821427	1.63605173892691E-05
LMOSA_20630	Cobalt-precorrin-4 methyltransferase	2.57604645885281	2.59314657139707E-10			LMOSA_11190	Dihydropteroate synthase	-1.94089962980639	2.0510189738197E-05
LMOSA_13480	Internalin B [Listeria monocytogenes str. Scott A]	1.28969209575353	3.53125278818713E-10			LMOSA_11820	Maltodextrin import ABC transporter ATP-binding protein MsmX	-1.43862442552782	2.14129203473535E-05
LMOSA_18030	Bacterial transcription activator [Listeria monocytogenes str. Scott A]	1.39632018585434	3.53125278818713E-10			LMOSA_8780	30S ribosomal protein S6	-1.33075393591571	2.76184033946542E-05
LMOSA_9670	Tmp [Listeria monocytogenes str. Scott A]	1.65121951815148	3.91550433575576E-10			LMOSA_24690	Cell shape-determining protein MreC	-1.2456890087894	3.06320419258132E-05
LMOSA_20220	Propanediol dehydratase small subunit PduE	2.13610592473858	4.62844033307283E-10			LMOSA_8190	RNA-binding protein Jag	-1.56237141365175	3.23907618885025E-05
LMOSA_15280	YkoS	1.64920246178994	8.04738868651723E-10			LMOSA_23670	High-affinity zinc uptake system membrane protein znuB	-1.51713378347712	3.77209567924873E-05
LMOSA_18460	N-acetylglucosamine-6-phosphate deacetylase	1.41815311090972	9.68657786648278E-10			LMOSA_22400	1-deoxy-D-xylulose 5-phosphate reductoisomerase	-1.81014771867064	3.83925419800416E-05
LMOSA_15270	Multifunctional acyl-CoA thioesterase I and protease I and lysophospholipase L1	1.43839315882712	1.05680487080627E-09			LMOSA_27720	Manganese transport system ATP-binding protein MntB	-1.22860969114129	3.83925419800416E-05
LMOSA_20190	Propanediol utilization microcompartment protein PduB	1.94047558888754	1.15498668106025E-09			LMOSA_28600	Small subunit ribosomal protein S1	-1.07396098561554	3.83925419800416E-05
LMOSA_9270	Anti-repressor protein	2.05803103077908	1.15498668106025E-09			LMOSA_27680	Guanine-hypoxanthine permease	-1.52450057894165	5.47204307348231E-05
LMOSA_20340	Glycerol uptake facilitator	2.17938814343335	1.3123283664446E-09			LMOSA_27240	Signal recognition particle protein (Fragment)	-1.04930906171083	6.14715390591176E-05
LMOSA_9280	DNA-binding domain-containing protein	2.12552843406226	1.69538107831205E-09			LMOSA_24430	Sporulation-specific N-acetylmuramoyl-L-alanine amidase	-1.07180933327485	7.37525395169545E-05
LMOSA_3180	Membrane protein [Listeria monocytogenes str. Scott A]	2.74978441794046	2.87150758403585E-09			LMOSA_11120	Bifunctional tRNA lysidine(34) synthetase TilS/hypoxanthine phosphoribosyltransferase	-1.29850451005089	7.42654084795066E-05
LMOSA_9340	Single-stranded DNA-binding protein, ERF family	1.82123000441745	2.87150758403585E-09			LMOSA_15400	hypothetical protein	-1.27766935303594	7.42654084795066E-05
LMOSA_16620	hypothetical protein	2.04903601521066	3.77353034570944E-09			LMOSA_22390	Phosphatidate cytidylyltransferase	-2.83228951324166	7.76311021429769E-05
LMOSA_20740	Cobyric acid synthase CobQ	1.81948349422252	4.52077059388835E-09			LMOSA_22010	Tyrosine recombinase XerC	-1.26924869049719	8.29992633255061E-05
LMOSA_2800	Intracellular proteinase	1.31974830293879	5.71248617258642E-09			LMOSA_4500	Putative membrane protein YvlD	-1.38050939950867	0.000110841445656
LMOSA_23950	Chaperone protein DnaK	1.29654304771901	7.52951932302227E-09			LMOSA_7680	N-acetylmannosamine-6-phosphate 2-epimerase	-1.90227796537531	0.000120764536843
LMOSA_16880	hypothetical protein	1.25237925281165	7.84862700423402E-09			LMOSA_19120	Lia operon protein LiaF	-1.50380683614189	0.000143458103769
LMOSA_20240	Propanediol utilization diol dehydratase-reactivating factor small chain	2.45262644422715	7.84862700423402E-09			LMOSA_27510	UPF0701 protein yloC	-1.96087139737727	0.000144455964952
LMOSA_9350	DNA replication protein DnaD	1.68518546014627	9.58448041468802E-09			LMOSA_5180	Phosphatidylglycerol lysyltransferase	-1.93598292463597	0.000144455964952
LMOSA_22160	Alpha-glycerophosphate oxidase	1.01778562968076	1.18535605861716E-08			LMOSA_28710	Two-component system response regulator ResD	-1.21822460152575	0.000161592994594
LMOSA_20290	Propanediol utilization protein PduM	2.34254507675914	1.30009729553394E-08			LMOSA_16310	Glucosamine--fructose-6-phosphate aminotransferase (Isomerizing)	-0.769453883062994	0.000186283097453
LMOSA_9590	Head-tail connector protein	2.02231368638459	1.30009729553394E-08			LMOSA_22450	Transcription termination/antitermination protein NusA	-0.925114794207975	0.000191633233466
LMOSA_20300	Carbon dioxide concentrating mechanism protein CcmL	2.41776898796922	2.08975621918549E-08			LMOSA_28010	HTH-type transcriptional regulator MntR	-1.47414471721362	0.000196122351318
LMOSA_9760	N-acetylmuramoyl-L-alanine amidase domain lysin	1.79489001268664	3.32742961221342E-08			LMOSA_900	Phosphotransacetylase	-1.07664988909639	0.000196122351318
LMOSA_1800	Adaptor protein MecA	1.29224035466709	4.66134898979136E-08			LMOSA_21910	Trigger factor	-0.919132987352007	0.000196220635047
LMOSA_26170	Putative CDP-abequose synthase	1.13217374812086	7.10922671141632E-08			LMOSA_28150	Multimodular transpeptidase-transglycosylase	-0.818356801284946	0.00019988469658
LMOSA_23960	Nucleotide exchange factor GrpE	1.5924301546957	7.34154074100281E-08			LMOSA_1030	ABC transporter permease	-1.06024617692456	0.000218824267058
LMOSA_9700	Pectin lyase fold containing protein	1.86650320326111	7.40312404034734E-08			LMOSA_10880	ABC transporter permease	-1.5040221612156	0.000289401458708
LMOSA_9620	Minor capsid protein	2.03704999216782	7.40385513748279E-08			LMOSA_28140	Holliday junction resolvase RecU	-1.39450999464535	0.000291544898053
LMOSA_20600	Cobalamin biosynthesis protein CbiD (Fragment)	2.17552246585823	7.5741094152506E-08			LMOSA_25450	Putative transporters	-1.61286143873494	0.000308003507175
LMOSA_9690	Putative tail endopeptidase	1.98832047610035	1.05162277306371E-07			LMOSA_18650	Teichoic acid D-Ala incorporation-associated protein DltX	-1.31037102524085	0.000325170106793
LMOSA_15260	N-acetyltransferase	1.3740030689757	1.23962749994751E-07			LMOSA_1060	Phosphoglucosamine mutase	-1.05690166124529	0.000337848136575
LMOSA_9630	Major tail shaft protein [Listeria monocytogenes str. Scott A]	1.79329459122786	1.75221646748728E-07			LMOSA_12350	Cell wall surface anchor family protein [Listeria monocytogenes str. Scott A]	-1.92005893198586	0.000356078285238
LMOSA_16500	Ring-cleaving dioxygenase MhqA	2.07915601183224	1.90936703288388E-07			LMOSA_590	Redox-sensing transcriptional repressor Rex	-1.02345401679901	0.000500192833883
LMOSA_22250	Ribosomal-protein-alanine N-acetyltransferase	1.15670795021016	1.90936703288388E-07			LMOSA_25720	Putative drug efflux ABC transporter, ATP-binding and permease protein	-2.61798812100906	0.000555478905326
LMOSA_12880	hypothetical protein	1.42861400534528	1.93837374878836E-07			LMOSA_25930	Adhesin	-1.53551310430521	0.000569919256246
LMOSA_11040	50S ribosomal protein L25 [Listeria monocytogenes str. Scott A]	0.972614947438348	2.08591509715035E-07			LMOSA_10510	Zinc transport system permease protein AdcB	-2.0902243876655	0.000611891019425
LMOSA_20180	Propanediol utilization microcompartment protein PduA	2.15521539773462	2.40856987254915E-07			LMOSA_2640	ABC transporter ATP-binding protein YtrB	-1.43677587200297	0.000724389053488
LMOSA_20570	Cobyrinate a,c-diamide synthase	2.24126575612619	2.47904002691707E-07			LMOSA_5570	Iron-sulfur cluster carrier protein	-1.47566088483061	0.000781791964132
LMOSA_18850	hypothetical protein	1.17149616783669	2.61785893077433E-07			LMOSA_2010	Uroporphyrinogen decarboxylase	-1.36013290314796	0.000806197504755
LMOSA_20860	HTH-type transcriptional regulator YodB	1.50001932369988	2.97110090218241E-07			LMOSA_19150	Trk system potassium uptake protein TrkA	-0.958971062877291	0.000901499368128
LMOSA_12870	hypothetical protein	0.915534424122914	5.05500436110187E-07			LMOSA_24950	Acetyl-coenzyme A carboxylase carboxyl transferase subunit beta	-1.28514016942091	0.001016038951155
LMOSA_20730	Cobalt import ATP-binding protein CbiO	2.3036260375514	6.33069033067294E-07			LMOSA_24930	ATP-dependent 6-phosphofructokinase	-1.3442778941728	0.00103554581917
LMOSA_12450	Transketolase	1.13866623657957	7.5366706392176E-07			LMOSA_22570	hypothetical protein	-1.29483734747782	0.001040625814188
LMOSA_7280	O-acetyl-ADP-ribose deacetylase	2.00921379189607	8.24764069482952E-07			LMOSA_19110	YitL	-1.47614287786454	0.00105615147703
LMOSA_10320	4Fe-4S mono-cluster protein YjdI	1.33155999076643	8.68075624726566E-07			LMOSA_22470	Putative ribosomal protein ylxQ [Listeria monocytogenes str. Scott A]	-1.28193222157508	0.001148405714052
LMOSA_5360	Membrane protein, putative	1.35039010830846	8.81118673949842E-07			LMOSA_22360	Uridylate kinase	-1.20088092439191	0.001162975961594
LMOSA_15530	Phage infection protein [Listeria monocytogenes str. Scott A]	1.25994558553096	9.76088493164947E-07			LMOSA_27990	ABC transporter ATP-binding protein uup	-1.02468319147443	0.00118380150345
LMOSA_14020	DUF896 domain-containing protein	2.82675617757351	1.21801160220178E-06			LMOSA_23070	Cell division protein FtsK	-0.866561259458726	0.001246865920543
LMOSA_19400	Molybdenum cofactor biosynthesis protein MoaB	1.97599594859595	1.23277531315837E-06			LMOSA_3810	hypothetical protein	-1.23488239062383	0.001247065720022
LMOSA_20680	Sirohydrochlorin cobaltochelatase CbiK	2.42521631073945	1.23899367541901E-06			LMOSA_4920	UDP-N-acetylglucosamine 1-carboxyvinyltransferase	-0.909617672622037	0.001281581648202
LMOSA_19560	Secreted protein [Listeria monocytogenes str. Scott A]	0.978979473661411	1.28471224695408E-06			LMOSA_11100	Cell division protein DIVIC	-1.42474142810802	0.001283225089681
LMOSA_4020	Extradiol dioxygenase	1.0953264709571	1.28471224695408E-06			LMOSA_20390	Fis family transcriptional regulator	-1.09060130200399	0.001413969425856
LMOSA_9680	Phage protein gp17 [Listeria monocytogenes str. Scott A]	1.97524945207317	1.28471224695408E-06			LMOSA_18320	Histidine kinase domain protein [Listeria monocytogenes str. Scott A]	-2.92805620699379	0.001460821501042
LMOSA_20920	Putative transporte	1.18470352095437	1.89730799510435E-06			LMOSA_23050	Sulfurtransferase (Fragment)	-1.49856809687947	0.001460821501042
LMOSA_23970	Heat-inducible transcriptional repressor HrcA	1.30831442274021	2.28030620282088E-06			LMOSA_5090	Peptide chain release factor 1	-1.3774393012243	0.001555649749804
LMOSA_9240	hypothetical protein	2.36012312697402	2.44157729789246E-06			LMOSA_18620	D-alanyl carrier protein	-0.83739927606759	0.001583197762446
LMOSA_6430	Excinuclease ABC subunit A	1.79784742538315	2.90804202278757E-06			LMOSA_8250	Beta sliding clamp	-1.27067354324911	0.001583197762446
LMOSA_20700	Cobalt ECF transporter S component CbiM	2.56471085701455	3.71716415931312E-06			LMOSA_18260	tRNA (Cytidine/uridine-2'-O-)-methyltransferase	-1.92148017807378	0.001686128466256
LMOSA_9570	Phage minor structural protein GP20	1.50182559444125	4.23602897800121E-06			LMOSA_5170	UDP-N-acetylglucosamine 1-carboxyvinyltransferase	-1.04047726940276	0.001695663700904
LMOSA_9330	Bacteriophage resistance factor, PF05565 family	1.89367206008353	4.41806616269379E-06			LMOSA_22690	Aminomethyltransferase	-0.718296738358669	0.001787007039552
LMOSA_20350	Probable propionate kinase	1.64676914312982	5.12987911481053E-06			LMOSA_18450	hypothetical protein	-1.01893706379231	0.001905391789461
LMOSA_12470	Dehydrogenases with different specificities	1.29266970640268	5.92803320988159E-06			LMOSA_15680	Phosphatase YwpJ	-1.08403662887419	0.002063865689891
LMOSA_22620	hypothetical protein	1.23164680420003	6.14973554353088E-06			LMOSA_18270	Fmn-containing nadph-linked nitro flavin reductase	-1.25678513015479	0.002186252955425
LMOSA_9370	Modification methylase ScrFIB	1.9365022648554	8.67454945154129E-06			LMOSA_24640	50S ribosomal protein L21	-0.84433847302865	0.002228007904957
LMOSA_18470	Glucosamine-6-phosphate deaminase	1.18506793475146	9.59098582076783E-06			LMOSA_10500	Zinc transport system ATP-binding protein AdcC	-2.57559787188556	0.002242380374515
LMOSA_20720	Energy-coupling factor ABC transporter transmembrane protein	2.45247344007132	9.62114162485608E-06			LMOSA_28050	30S ribosomal protein S14	-0.94944256077808	0.002247808909226
LMOSA_1810	Transcriptional regulator Spx	1.07890047486499	1.02483263570144E-05			LMOSA_18250	Epoxyqueuosine reductase	-1.30800338650578	0.002270255505527
LMOSA_12860	hypothetical protein	1.22926361855207	1.07964761259247E-05			LMOSA_28020	Cold-shock protein, molecular chaperone, RNA-helicase co-factor CspD	-1.41944699818843	0.002270255505527
LMOSA_20140	Bifunctional cobinamide kinase and cobinamide phosphate guanylyltransferase	3.03843054769278	1.3156147179901E-05			LMOSA_5970	50S ribosomal protein L23	-1.05130504583846	0.002306404487081
LMOSA_15130	LRR-and LPXTG-motif protein [Listeria monocytogenes str. Scott A]	0.991051096473747	1.34375347596229E-05			LMOSA_24630	YsxB	-0.876529584837145	0.002311730842672
LMOSA_15310	Pyrimidine utilization protein B	1.47916527422884	1.42153344911735E-05			LMOSA_19040	Small conductance mechanosensitive channel	-1.41805568500783	0.002353237558987
LMOSA_5390	Zinc-binding alcohol dehydrogenase family protein	1.08241557381501	1.52970198560325E-05			LMOSA_3260	Glucose-6-phosphate isomerase	-0.755791111767989	0.002394071989923
LMOSA_13470	Truncated internalin A	0.945316330199407	1.79613317274352E-05			LMOSA_24010	Elongation factor 4	-1.41456864455911	0.002481352890892
LMOSA_2890	ATP-dependent helicase/nuclease subunit A	1.27562639878694	1.85552252403103E-05			LMOSA_27500	Guanylate kinase	-1.44175313861593	0.002527815934724
LMOSA_25230	YtxG	0.865884200366857	1.96354056478513E-05			LMOSA_5200	Glycosyltransferase LafA, responsible for the formation of Glc-DAG	-0.900048287560069	0.002584109897365
LMOSA_5700	Acetamidase/formamidase protein [Listeria monocytogenes str. Scott A]	1.05211201022319	2.14129203473535E-05			LMOSA_11450	50S ribosomal protein L11	-1.19948499270152	0.002703725932068
LMOSA_24610	Glycerol uptake facilitator	0.832065927615752	2.17735866296466E-05			LMOSA_5950	30S ribosomal protein S19	-0.835019386151902	0.002859049756908
LMOSA_11780	GNAT family acetyltransferase	1.33442573233367	2.21401161543164E-05			LMOSA_20380	NADPH-dependent butanol dehydrogenase Adh	-1.59848906364537	0.003159174536449
LMOSA_9550	Phage portal protein [Listeria monocytogenes str. Scott A]	1.52898732155898	2.39822928804581E-05			LMOSA_22380	Isoprenyl transferase	-1.20850854861977	0.003171089825892
LMOSA_16610	Diacylglycerol kinase catalytic subunit	1.19572479224495	2.44352096051771E-05			LMOSA_8890	Adenylosuccinate synthetase	-1.15693606731311	0.003171089825892
LMOSA_6630	Phosphoenolpyruvate-dihydroxyacetone phosphotransferase, ADP-binding subunit DhaL	0.993392215354809	2.4735396439002E-05			LMOSA_5930	Ribosomal protein S3 (Fragment)	-0.818439975526414	0.003286334980167
LMOSA_6620	Phosphoenolpyruvate-dihydroxyacetone phosphotransferase, dihydroxyacetone binding subunit DhaK	1.00527882290764	2.49199199579993E-05			LMOSA_5940	50S ribosomal protein L22	-0.869010742613489	0.003348603036612
LMOSA_9300	hypothetical protein	1.67230619207004	2.80195658555414E-05			LMOSA_3800	SUF system FeS assembly ATPase	-0.758429490327692	0.003350074964403
LMOSA_5690	MgtC family protein (Fragment)	1.37769607567448	3.39045380184164E-05			LMOSA_25580	Sugar ABC transporter ATPase	-1.0579563892382	0.003502694673187
LMOSA_16530	Predicted esterase	1.39239307212472	3.39415894629175E-05			LMOSA_6020	UbiA prenyltransferase	-1.27740093216705	0.003571242601117
LMOSA_21490	Tail tape measure protein [Listeria monocytogenes str. Scott A]	2.48595001414339	3.83150751432275E-05			LMOSA_10870	Putative metabolite uptake ABC transporter, ATP-binding protein	-2.16872233347435	0.003586407750421
LMOSA_27900	Pyruvate phosphate dikinase	0.98756258741127	4.42640394250092E-05			LMOSA_5630	30S ribosomal protein S9	-1.14179695154573	0.004002359085279
LMOSA_15520	Putative transcription regulators	1.40552883923765	4.76913947586405E-05			LMOSA_1900	Beta-ketoacyl-[acyl-carrier-protein] synthase II	-0.980483290984094	0.004122869309168
LMOSA_11030	L-lactate dehydrogenase	0.823528607215442	5.9256472218862E-05			LMOSA_24130	Ribosome biogenesis GTPase YqeH	-1.49082092870469	0.004193154365016
LMOSA_9380	Gp35 protein [Listeria monocytogenes str. Scott A]	1.96973772389648	6.08589018484993E-05			LMOSA_6030	FAD:protein FMN transferase	-1.335130564434	0.004267052409457
LMOSA_18480	Transcriptional regulator	1.02931652179171	6.57117068067749E-05			LMOSA_28040	DNA-directed DNA polymerase	-0.736457485794224	0.004485509808125
LMOSA_21510	Putative tail endopeptidase	2.43641771080991	6.74123812928525E-05			LMOSA_22370	Ribosome-recycling factor	-1.76555239703771	0.004629583672252
LMOSA_15300	hypothetical protein	1.8834540497405	6.99360334598982E-05			LMOSA_6190	Elongation factor Tu	-0.60306364859773	0.004759791643443
LMOSA_4940	ATP synthase epsilon chain	1.04387473603677	7.24769419073869E-05			LMOSA_23660	Transcriptional regulator ZurR	-1.67064762422616	0.005296017179807
LMOSA_9540	Phage terminase large subunit	1.97565961849632	7.25888934222164E-05			LMOSA_25780	30S ribosomal protein S2	-1.02912454189354	0.005355313725626
LMOSA_9460	Single-stranded DNA-binding protein 2	1.63532665186388	7.39367433352644E-05			LMOSA_15590	DUF420 domain-containing protein	-1.61075187391673	0.005533369470408
LMOSA_12460	Probable transaldolase	1.09729075252303	7.64005457825172E-05			LMOSA_27070	Translation initiation factor IF-3	-1.10908254305439	0.005571891242132
LMOSA_160	RNA-binding protein S4	0.994822689710584	7.6550157332387E-05			LMOSA_13830	TetR family dihydroxyacetone kinase regulator	-0.997940977206219	0.005702436144512
LMOSA_12490	Triosephosphate isomerase	1.18951949599331	8.75012575634384E-05			LMOSA_21990	Type I DNA topoisomerase	-0.691951675226928	0.00572715729186
LMOSA_5380	Dihydrofolate reductase	1.10131811747317	9.05047133938561E-05			LMOSA_27620	Uracil-xanthine permease	-1.49227250667429	0.005941024646038
LMOSA_1210	Cyclic nucleotide-binding domain protein	1.32704514574667	9.71754878682741E-05			LMOSA_13760	hypothetical protein	-0.807083801595769	0.006115556709914
LMOSA_9660	hypothetical protein	2.17724156262925	0.000108041497414			LMOSA_26180	Phosphatidylglycerol lysyltransferase	-0.740346927642004	0.006115556709914
LMOSA_7960	Nitroreductase	1.83723769456664	0.000118309827029			LMOSA_27710	Manganese ABC transporter inner membrane permease protein SitD	-0.615091526530418	0.006545429406659
LMOSA_9400	hypothetical protein	1.85700707686193	0.000118479847338			LMOSA_22490	YlxP	-0.871926977785433	0.006557931227822
LMOSA_22950	Dihydrolipoamide acetyltransferase component of pyruvate dehydrogenase complex	1.18813182641685	0.000118969130225			LMOSA_26740	Lipid kinase	-1.29684574174103	0.00675731531248
LMOSA_20100	Polyhedral organelle shell protein PduT, putative	1.99320247881576	0.000124952122023			LMOSA_1140	Maltodextrin-binding protein (Fragment)	-0.933033560239453	0.006797825299252
LMOSA_9650	hypothetical protein	2.03063589915865	0.000139490716106			LMOSA_10310	Inosine-5'-monophosphate dehydrogenase	-1.2812032184656	0.007292915879356
LMOSA_23440	hypothetical protein	0.800609401434041	0.000149445808062			LMOSA_14640	Nadp-specific glutamate dehydrogenase	-1.41966713017795	0.007974144815197
LMOSA_3600	Nucleoside-diphosphate-sugar epimerase	0.94210376626007	0.000157109867464			LMOSA_5770	Translation initiation factor IF-1	-0.859397264714561	0.008320500730598
LMOSA_21080	Site-specific integrase	1.30003010880941	0.000170389190965			LMOSA_25460	Putative transporters	-2.18149014912106	0.008327390501344
LMOSA_9290	Phage protein [Listeria monocytogenes str. Scott A]	1.8470579690529	0.00017080148379			LMOSA_22760	Elongation factor P	-0.91890982255788	0.008579596071368
LMOSA_15500	hypothetical protein	1.19977574715575	0.000190730129716			LMOSA_3930	Rod shape-determining protein RodA	-1.65760728840307	0.008579596071368
LMOSA_9320	hypothetical protein	2.89739203581998	0.000196122351318			LMOSA_23700	Probable endonuclease 4	-0.966491477441099	0.008722581116109
LMOSA_14350	Ggdef motif membrane protein [Listeria monocytogenes str. Scott A]	1.38023707334093	0.000196220635047			LMOSA_4910	Rod shape-determining protein MreB	-1.02586700652913	0.008725489276168
LMOSA_4950	ATP synthase subunit beta	0.906509355501206	0.000207028369802			LMOSA_5730	DNA-directed RNA polymerase subunit alpha	-0.636036762065438	0.010024709619207
LMOSA_14830	Phospholipase/carboxylesterase	1.02287417821858	0.000209788953447			LMOSA_17800	Positive regulator of sigma-B activity	-0.764053191380331	0.010267077402413
LMOSA_25880	hypothetical protein	0.817851974923029	0.00022667392683			LMOSA_24400	Putative secreted protein (Fragment)	-1.15357269361833	0.010771938165941
LMOSA_4960	ATP synthase gamma chain	1.0499710332382	0.000234331068174			LMOSA_18180	Glycerol phosphate lipoteichoic acid synthase	-0.61697638167062	0.010809091181841
LMOSA_20620	Precorrin-8W decarboxylase CbiT	2.08979754443661	0.000235853023602			LMOSA_1080	Diadenylate cyclase	-0.877249748161983	0.011124513654315
LMOSA_23550	Ribonuclease J	0.878722458087839	0.000263326892982			LMOSA_28580	Glycerol-3-phosphate dehydrogenase [NAD(P)+]	-1.14591384059391	0.011171774311735
LMOSA_20580	Cobalamin biosynthesis protein CobD	2.15397030027572	0.000264445104534			LMOSA_26720	23S rRNA (Uracil-5-)-methyltransferase RumA	-1.23960244396477	0.011238547533546
LMOSA_9210	Putative repressor protein [Listeria monocytogenes str. Scott A]	2.36630889061065	0.000325170106793			LMOSA_27060	50S ribosomal protein L35	-0.943735401227698	0.011238547533546
LMOSA_11580	DNA-directed RNA polymerase subunit beta'	0.890192510542946	0.000343885548436			LMOSA_2990	Carbohydrate kinase	-1.18185276153883	0.011423347637277
LMOSA_25220	General stress protein	0.831121278749285	0.000366927623985			LMOSA_10490	High-affinity zinc uptake system binding-protein ZnuA	-2.2774830215965	0.011468559919567
LMOSA_19490	Lactate/malate dehydrogenase, alpha/beta protein	0.831167217496963	0.000394859552873			LMOSA_27390	50S ribosomal protein L28	-1.80248924935848	0.011732424631877
LMOSA_180	Cell division protein SepF	0.919340943385769	0.000409926344153			LMOSA_24790	Glutamyl-tRNA reductase	-1.00601845398011	0.012253126340895
LMOSA_6390	Transcription regulator	1.35817875674279	0.000446556777029			LMOSA_24520	Queuine tRNA-ribosyltransferase	-1.08082880507553	0.012372103646291
LMOSA_18050	NAD-dependent succinate-semialdehyde dehydrogenase	0.77256888018144	0.000551309745732			LMOSA_24210	Endolytic murein transglycosylase	-1.10191133741335	0.012776530245607
LMOSA_18280	DNA polymerase III subunit alpha	1.74004453297317	0.000615898322803			LMOSA_26660	Sensory transduction protein BceR	-1.46903185305706	0.012780880053838
LMOSA_22260	Transcriptional repressor LexA	0.800101934246175	0.000645992407962			LMOSA_28780	Site-specific tyrosine recombinase XerD	-0.706831071476947	0.012808049180408
LMOSA_3620	Disulfide oxidoreductase YuzD	1.01187361839911	0.000645992407962			LMOSA_22410	RIP metalloprotease RseP	-1.11903489930548	0.012861191457743
LMOSA_9600	Minor capsid protein	1.89078611756115	0.00071316410212			LMOSA_2670	Methylphosphotriester-DNA alkyltransferase	-1.04013671297338	0.013525246148449
LMOSA_28860	ABC transporter permease	1.24241660279303	0.000787960855654			LMOSA_11430	Transcription termination/antitermination protein NusG	-1.659665277233	0.013547179483556
LMOSA_28870	Bacitracin transporter bcrA	1.38640054124857	0.000792400045171			LMOSA_18790	Peptide chain release factor 3	-1.26811939339605	0.014294632923931
LMOSA_8430	Cytochrome o ubiquinol oxidase subunit III	0.824257762115176	0.000798234323528			LMOSA_23130	Probable inactive metalloprotease ymfF	-0.861741075279434	0.014766082792373
LMOSA_28940	Glucose-6-phosphate 1-dehydrogenase	0.980086943025091	0.00079843611699			LMOSA_10810	Ribosomal RNA small subunit methyltransferase A	-1.33204556988207	0.015205270886594
LMOSA_28910	DNA polymerase IV	1.00284241291319	0.000801315124685			LMOSA_19720	Ribitol-5-phosphate dehydrogenase	-0.956523214503864	0.015399878663472
LMOSA_1820	Oligopeptide transport ATP-binding protein oppF	1.78498327303768	0.000806197504755			LMOSA_18310	Tetratricopeptide repeat protein	-3.5442186590067	0.015416991693512
LMOSA_26880	Phosphoribosylformylglycinamidine cyclo-ligase	1.68894504808778	0.000826903339707			LMOSA_2080	Foldase protein PrsA	-1.70472998547606	0.017967397787837
LMOSA_9490	hypothetical protein	1.6491273661157	0.000987853685496			LMOSA_1920	Mannosyl-glycoprotein endo-beta-N-acetylglucosaminidase	-1.73332351897289	0.018210983485876
LMOSA_7430	Beta-glucoside operon transcriptional antiterminator	0.956743771609915	0.001033256466785			LMOSA_22020	ATP-dependent protease subunit HslV	-1.03516813978036	0.018210983485876
LMOSA_9740	hypothetical protein	2.2163645360068	0.001052204606591			LMOSA_22580	5-formyltetrahydrofolate cyclo-ligase	-1.33759924107632	0.018882651232409
LMOSA_16510	hypothetical protein	1.47918132487751	0.00107484664366			LMOSA_4530	hypothetical protein	-0.732597679830093	0.019502163064003
LMOSA_560	10 kDa chaperonin	1.36559804582639	0.001143787292482			LMOSA_5750	30S ribosomal protein S13	-0.709788221635235	0.019502163064003
LMOSA_7590	Transcriptional regulator	0.690848355873257	0.001279948266176			LMOSA_1970	Haloacid dehalogenase	-1.5226615442769	0.019616490453688
LMOSA_9560	Phage minor capsid protein 2	1.28100296779784	0.001281581648202			LMOSA_3580	FAD-dependent pyridine nucleotide-disulfide oxidoreductase YumB	-0.743431218097265	0.020541840284748
LMOSA_18330	Peroxide resistance protein Dpr	0.748270557403816	0.001307608851478			LMOSA_5720	50S ribosomal protein L17	-1.25597431604538	0.020903948315484
LMOSA_12480	Ribose-5-phosphate isomerase B	0.98833648740919	0.001331227060266			LMOSA_7490	Ribosome-binding ATPase YchF	-1.28150659626529	0.02091486076971
LMOSA_9720	hypothetical protein	1.98840482083242	0.001427762010949			LMOSA_26190	Antibiotic resistance protein VanZ	-1.10289403886909	0.021186855745541
LMOSA_18430	hypothetical protein	1.55853371624128	0.001438759811307			LMOSA_17460	D-alanine--D-alanine ligase	-1.26358466594087	0.021562086374649
LMOSA_9450	hypothetical protein	1.96258052572953	0.001511967178512			LMOSA_23570	Aspartokinase	-0.70423040615082	0.021562086374649
LMOSA_12160	Aromatic amino acid beta-eliminating lyase/threonine aldolase	1.28532392891927	0.00160727492561			LMOSA_20400	Ethanolamine two-component sensor kinase	-0.683692446346052	0.0215960568765
LMOSA_16670	Mannose-specific phosphotransferasesystem component IID	0.770226250685591	0.00160727492561			LMOSA_2630	Membrane protein, putative	-1.15574565392668	0.021939223247843
LMOSA_15110	Putative drug efflux/lipid export ABC transporter, ATP-binding and permease protein	0.827145011695532	0.001628492766053			LMOSA_28570	Tyrosine-protein phosphatase	-1.56365873344399	0.021945817928274
LMOSA_5340	Oligopeptide ABC transporter periplasmic oligopeptide-binding protein OppA	1.07369702878271	0.001686128466256			LMOSA_23450	Divalent metal cation transporter MntH	-0.655362397981725	0.021969608971287
LMOSA_27130	Hydroxyacylglutathione hydrolase	1.60946435709499	0.001692960178277			LMOSA_22780	Biotin carboxylase subunit of acetyl-CoA carboxylase	-0.697248771318674	0.021991462466317
LMOSA_24480	YrvD	0.994360014778412	0.001711257093999			LMOSA_6060	NusG domain II-containing protein	-1.54800244230565	0.022829981498629
LMOSA_27530	Predicted short chain dehydrogenases(Associated with short-chain alcohol dehydrogenases)	0.923209677949424	0.001787007039552			LMOSA_22460	Predicted nucleic-acid-binding protein implicated in transcription termination	-0.866814025398589	0.023166933943313
LMOSA_13100	NusG domain II-containing protein	1.0576505666556	0.001905391789461			LMOSA_1530	AraC family transcriptional regulator	-2.34606969543014	0.023557498073946
LMOSA_7150	FMN-binding split barrel domain protein YdaG	0.888162025065791	0.002071632161224			LMOSA_19660	Glycosyltransferase involved in cell wall biosynthesis	-1.1252137253125	0.023845417150682
LMOSA_23730	GTP cyclohydrolase 1 type 2 homolog	1.04322441020544	0.002093088627065			LMOSA_22770	Biotin carboxyl carrier protein of acetyl-CoA carboxylase	-0.860024214444383	0.025328363834568
LMOSA_14570	CBS domain	0.741211745814011	0.002102150842696			LMOSA_390	Pantetheine-phosphate adenylyltransferase	-2.37337357888673	0.026255830394705
LMOSA_5370	Isochorismatase hydrolase	0.929638448799942	0.002102150842696			LMOSA_24460	Adenine phosphoribosyltransferase	-1.63834490794736	0.026441887247212
LMOSA_10930	Listeriolysin positive regulatory factor A	1.26326224233843	0.00215672579662			LMOSA_24470	Single-stranded-DNA-specific exonuclease RecJ	-0.737632550889516	0.026466913535993
LMOSA_12110	DNA/RNA helicase	1.96192727884722	0.002185758584843			LMOSA_21760	UPF0750 membrane protein yxkD	-1.27971880581739	0.026527657899578
LMOSA_9770	Abortive infection bacteriophage resistance protein	1.38316240083263	0.002247808909226			LMOSA_750	Putative transcription regulators	-1.95842493586882	0.026831808725932
LMOSA_29310	Cold shock protein CspD	1.03168434379713	0.002394071989923			LMOSA_27100	50S ribosomal protein L19	-1.07463857118371	0.026997523684235
LMOSA_10220	Minor structural protein [Listeria monocytogenes str. Scott A]	2.61964200795487	0.002611535693008			LMOSA_21740	Transcriptional regulator	-1.41120675754253	0.028031615353969
LMOSA_22940	Branched-chain alpha-keto acid dehydrogenase	1.03392682278842	0.002733561565771			LMOSA_10580	DNA polymerase III subunits gamma and tau	-0.627130095113011	0.028950746633789
LMOSA_4340	ATP-dependent Clp endopeptidase proteolytic subunit ClpP	0.811579095198288	0.002809844016784			LMOSA_19670	hypothetical protein	-1.11941261695075	0.029040568546196
LMOSA_21820	hypothetical protein	0.702415669214005	0.002946191773148			LMOSA_25830	Radical SAM protein family	-1.82279695658255	0.029040568546196
LMOSA_9360	hypothetical protein	2.13356198821282	0.002987512832754			LMOSA_16650	Glutamyl-tRNA amidotransferase	-1.21288793582075	0.02918239839345
LMOSA_21580	N-acetylmuramoyl-L-alanine amidase	1.94682526230937	0.002999988800713			LMOSA_21700	ATP-dependent RNA helicase DbpA	-0.644690107482027	0.02918239839345
LMOSA_9610	Minor capsid protein	1.4685010123466	0.00305632064318			LMOSA_2720	DUF47 domain-containing protein	-1.03231493778794	0.029207041775265
LMOSA_14340	Cellulose synthase catalytic subunit	0.871790488311147	0.003571242601117			LMOSA_17780	CopG family transcriptional regulator [Listeria monocytogenes str. Scott A]	-1.01580113035698	0.029415305814589
LMOSA_12760	hypothetical protein	0.791672326135688	0.00363115587659			LMOSA_2130	YlbF family regulator	-1.14629543612391	0.030190964129864
LMOSA_23940	Molecular chaperone DnaJ	0.95098105532375	0.003774335755575			LMOSA_19020	2,3,4,5-tetrahydropyridine-2,6-dicarboxylate N-acetyltransferase	-0.735612420591014	0.030389870769517
LMOSA_24600	Glycerol kinase	0.663063524965609	0.003835395688971			LMOSA_27670	Lipoprotein signal peptidase	-1.72000407565772	0.031079014353692
LMOSA_11690	Putative transcriptional regulators	1.2393922681065	0.004289084202716			LMOSA_10000	Polysaccharide pyruvyl transferase CsaB	-0.810038909898647	0.031893076908212
LMOSA_20120	Ethanolamine utilization protein EutP	1.78535066477118	0.004320114104633			LMOSA_18930	PTS HPr component phosphorylation site	-0.670218434913296	0.032104187656894
LMOSA_2910	YhzC protein [Listeria monocytogenes str. Scott A]	1.12218293102362	0.004530955718132			LMOSA_11210	2-amino-4-hydroxy-6-hydroxymethyldihydropteridine pyrophosphokinase	-1.69703510091698	0.034839408568748
LMOSA_2230	hypothetical protein	1.88703343463878	0.004689159481547			LMOSA_28790	Transcriptional repressor	-1.12591158807457	0.035377054442379
LMOSA_11700	Hydroquinone-specific extradiol dioxygenase	0.80798929530051	0.004704253077921			LMOSA_22520	Bifunctional riboflavin kinase/FAD synthetase	-0.864932345057908	0.035766223302951
LMOSA_7140	Serine--tRNA ligase	1.12620051326493	0.004794308927222			LMOSA_27560	Dihydroorotate dehydrogenase	-1.01326637847192	0.038197216442417
LMOSA_20550	Transcriptional regulator	0.917544647351172	0.005361538049491			LMOSA_18840	Ktr system potassium uptake protein D	-1.17773331404453	0.038773707854087
LMOSA_3760	Iron-regulated ABC transporter membrane component SufB	0.686561271900892	0.005476266414635			LMOSA_630	Ribosomal-protein-alanine N-acetyltransferase	-1.78665118233055	0.041693162753285
LMOSA_9250	hypothetical protein	1.85122427837782	0.005533369470408			LMOSA_3920	Rod shape-determining protein RodA	-1.65835184693016	0.04273772340857
LMOSA_21460	Major tail protein b	2.70568830392385	0.005702436144512			LMOSA_28540	Heptaprenyl diphosphate synthase component I	-1.13190556512355	0.043475281885845
LMOSA_9150	Site-specific integrase	0.940340408054915	0.005894042763499			LMOSA_23680	High-affinity zinc uptake system ATP-binding protein znuC	-0.716085090797585	0.043779662917933
LMOSA_9390	hypothetical protein	1.38792648782603	0.005935920109342			LMOSA_11200	Dihydroneopterin aldolase	-1.77353680454607	0.045135505418203
LMOSA_23560	4-hydroxy-tetrahydrodipicolinate synthase	0.7605565671646	0.005950633800484			LMOSA_22720	YqhL	-1.45026377915462	0.04515493544268
LMOSA_28060	Chitinase D	1.37277785700282	0.005950633800484			LMOSA_28410	Zn-dependent protease	-0.662012437400841	0.047453914919995
LMOSA_1620	Putative sigma-54-dependent transcriptional activator	0.751061201627676	0.006797825299252			LMOSA_15470	Lipoteichoic acid synthase-like yqgS	-0.644149245456238	0.048744560092073
LMOSA_13070	Inorganic phosphate transporter	0.856082488602651	0.006801530818414			LMOSA_430	Putative membrane protein ylbC	-1.19271107673243	0.049861008522065
LMOSA_5590	Aldo-keto reductase	1.02823929758661	0.006896412303364
LMOSA_16290	Cysteine protease YvpB	1.96365631212392	0.007564402588329
LMOSA_3520	Acyl-[acyl-carrier-protein]-UDP-N-acetylglucosamine O-acyltransferase	1.52342629637421	0.007993775901796
LMOSA_80	Predicted nucleoside-diphosphate sugar epimerase	2.10970239154069	0.008174238945536
LMOSA_6420	hypothetical protein	1.60964442454556	0.009267794446227
LMOSA_15050	Protease synthase and sporulation negative regulatory protein PAI 1	0.95476462257094	0.009796059506801
LMOSA_20610	Synthesis of vitamin b12 adenosyl cobalamide	1.63387886102367	0.009867575076549
LMOSA_17600	Predicted metal-dependent hydrolase of the TIM-barrel fold	1.22828335046889	0.010267077402413
LMOSA_21300	Phage nucleotide-binding protein [Listeria monocytogenes str. Scott A]	2.36152237083908	0.010267077402413
LMOSA_16820	Nad-dependent epimerase dehydratase	0.602017202517435	0.010809091181841
LMOSA_28280	CCA-adding enzyme	1.03942720724432	0.01122969373646
LMOSA_2020	Antibiotic biosynthesis monooxygenase	0.816578689910636	0.011434870800597
LMOSA_2801	hypothetical protein	1.19087751613848	0.011660340924444
LMOSA_9220	hypothetical protein	1.8132839734197	0.011732424631877
LMOSA_22930	2-oxoisovalerate dehydrogenase subunit alpha	0.759660734319413	0.012253126340895
LMOSA_13090	Phosphate transporter (Fragment)	1.06407634327795	0.012314494349663
LMOSA_12510	PTS-dependent dihydroxyacetone kinase, dihydroxyacetone-binding subunit DhaK	0.689853007437288	0.012893733264055
LMOSA_11650	Internalin D [Listeria monocytogenes str. Scott A]	0.659969912152536	0.013689211721703
LMOSA_21560	hypothetical protein	2.46907866904721	0.013745078739233
LMOSA_26900	Phosphoribosylformylglycinamidine synthase subunit PurL	1.12740814880304	0.013920807916606
LMOSA_23540	Pyridine nucleotide-disulfide oxidoreductase dimerization subunit	0.823503855923434	0.014766082792373
LMOSA_14870	UPF0118 membrane protein yubA	0.648517219645354	0.014943458879564
LMOSA_20370	L-threonine kinase	1.85830740049934	0.015259415231109
LMOSA_6640	Phosphoenolpyruvate-dihydroxyacetonephosphotransferase, subunit DhaM, DHA-specific IIA component	0.730184646317179	0.015259415231109
LMOSA_4290	Membrane protein, MmpL family	0.905196727438351	0.016924569109829
LMOSA_9120	Methylated-DNA--protein-cysteine methyltransferase	1.36529795367574	0.017077593672476
LMOSA_20090	PduS type ferredoxin, putative	1.03205476444385	0.017982742467895
LMOSA_24750	Glutamate-1-semialdehyde 2,1-aminomutase	0.81713839812864	0.018109535624057
LMOSA_9420	hypothetical protein	1.53281382046391	0.019460428656547
LMOSA_22430	DNA polymerase III subunit alpha	0.952643470875549	0.019502020078444
LMOSA_23830	GTPase Era	0.781467813566225	0.020409948823729
LMOSA_12810	3D-(3,5/4)-trihydroxycyclohexane-1,2-dione hydrolase	1.00298526308425	0.020541840284748
LMOSA_21330	Phage-associated DNA primase/helicase	1.19578354341445	0.020741522406408
LMOSA_24850	Dephospho-CoA kinase	1.03011488657055	0.022048192693432
LMOSA_19510	Bifunctional disulfide isomerase/thiol-disulfide oxidase	0.644964172540017	0.022093017080411
LMOSA_18040	Formate-nitrite transporter	0.818913944595452	0.025328363834568
LMOSA_19500	hypothetical protein	0.695972771701013	0.027246633652029
LMOSA_20710	Cobalt transport protein CbiN	2.7084677655134	0.028303239253661
LMOSA_6500	Cellobiose-specific phosphotransferase enzyme IIB component	0.80063010594689	0.028822139000033
LMOSA_10130	HTH-type transcriptional repressor RghR	1.08378953933797	0.028950746633789
LMOSA_20360	Threonine-phosphate decarboxylase	1.19757827387024	0.02918239839345
LMOSA_26890	Amidophosphoribosyltransferase	1.03772008896867	0.029791716704425
LMOSA_23190	hypothetical protein	0.618832501355398	0.030190964129864
LMOSA_26750	Aspartyl/glutamyl-tRNA amidotransferase subunit B	0.997504551785168	0.0305754367605
LMOSA_14290	Sodium-independent anion transporter	0.809833844096752	0.03158155765972
LMOSA_15540	Transcriptional regulator	0.978528420885471	0.032214353069806
LMOSA_3660	Low temperature requirement protein C	0.985050299923402	0.033505933397188
LMOSA_26400	Outer surface protein	0.678086966414592	0.034804623062656
LMOSA_14330	Dolichol-phosphate mannosyltransferase	1.17808208275641	0.038645540748545
LMOSA_21420	Major capsid protein a	1.36390282739977	0.039816993263376
LMOSA_15450	Integral membrane protein (Fragment)	1.33036592009663	0.040467452770441
LMOSA_10200	hypothetical protein	1.48281676214461	0.042304331222109
LMOSA_15510	Magnesium and cobalt transport protein CorA	1.06235728907849	0.042957507517634
LMOSA_21860	PrsW family intramembrane metalloprotease	0.753556726810509	0.042957507517634
LMOSA_11400	YacP	1.51120034401554	0.04472003029007
LMOSA_27120	NAD(P)H dehydrogenase [quinone] 1	1.63389382455189	0.04515493544268
LMOSA_21310	DNA helicase phage-associated	1.68379924978803	0.045899695237172
LMOSA_2100	hypothetical protein	0.89834212700792	0.046284302160466
LMOSA_9530	Phage terminase small subunit	1.12591798285555	0.046573051933323
LMOSA_12020	PRD/PTS system IIA 2 domain protein [Listeria monocytogenes str. Scott A]	0.800465518090067	0.048055175468438
LMOSA_13610	Transglutaminase	0.956297228505112	0.048055175468438
LMOSA_21830	Lysophospholipase, alpha-beta hydrolase superfamily	0.673194198780764	0.048744560092073
LMOSA_7020	Alpha amylase catalytic region	1.13303764576746	0.049889455917109

## Sheet: T2_5min
Upregulated genes at T2(5 min) 400 MPa treatment in L. monocytogenes ScottA						Downregulated genes at T2(5 min) 400 MPa treatment in L. monocytogenes ScottA
Locus_tag	Product	log2FoldChange	padj			Locus_tag	Product	log2FoldChange	padj
LMOSA_4260	Transcriptional regulator CggR	4.01400072949024	4.76222881684336E-103			LMOSA_6480	Potassium-transporting ATPase ATP-binding subunit	-2.94561513519931	4.10415514374634E-15
LMOSA_10950	Listeriolysin O [Listeria monocytogenes str. Scott A]	2.41573646010294	4.72591142087393E-45			LMOSA_22980	6-phosphogluconate dehydrogenase, decarboxylating	-1.28935311191042	3.77615450059257E-12
LMOSA_25020	Universal stress protein	2.80668786451649	4.92670282554311E-40			LMOSA_5960	50S ribosomal protein L2	-1.27475401827232	6.08605496464586E-12
LMOSA_20230	Diol dehydratase-reactivating factor alpha subunit	2.48356282680533	2.4877512737037E-36			LMOSA_1030	ABC transporter permease	-1.48206445730525	1.11859164080001E-11
LMOSA_20320	CoA-dependent propionaldehyde dehydrogenase	2.45118677435686	2.57589203978981E-36			LMOSA_18640	D-alanine--D-alanyl carrier protein ligase	-1.05054562807721	1.27787125292129E-11
LMOSA_4250	Type I glyceraldehyde-3-phosphate dehydrogenase	2.04074765375331	2.57589203978981E-36			LMOSA_6490	Potassium-transporting ATPase potassium-binding subunit	-2.35977536805866	2.63477255387391E-11
LMOSA_18880	ATP-dependent Clp protease ATP-binding subunit ClpE	2.03722901450678	1.6660135725244E-35			LMOSA_18630	DltB protein for D-alanine esterification of lipoteichoic acid and wall teichoic acid	-1.13733899743178	5.43896837397336E-11
LMOSA_20220	Propanediol dehydratase small subunit PduE	2.95920435244127	3.30952183850525E-34			LMOSA_4520	PspC domain protein [Listeria monocytogenes str. Scott A]	-0.978967543599349	1.12561210875439E-09
LMOSA_6400	Universal stress protein UspA	2.15280796983557	1.99171699241688E-33			LMOSA_27580	Carbamoyl-phosphate synthase large subunit	-1.45789815569782	1.34146260003805E-09
LMOSA_4240	Phosphoglycerate kinase	2.20853766107747	2.03827393729656E-33			LMOSA_8790	Single-stranded DNA-binding protein 1	-1.15504529836557	2.02166817658431E-09
LMOSA_20250	Putative carboxysome shell protein	2.51104674184793	5.56285142669974E-32			LMOSA_28600	Small subunit ribosomal protein S1	-1.14581759720398	2.60674737468669E-09
LMOSA_25560	Bifunctional acetaldehyde-alcohol dehydrogenase	1.77773698059512	6.36528241146859E-31			LMOSA_8200	Membrane protein insertase YidC	-1.31400942504894	1.55913906023226E-08
LMOSA_20310	ATP/cobalamin adenosyltransferase	2.43105314132266	9.51187542493203E-29			LMOSA_11820	Maltodextrin import ABC transporter ATP-binding protein MsmX	-1.63427310903232	4.67940654956398E-08
LMOSA_20210	Propanediol dehydratase medium subunit PduD	2.61995796504655	1.48198235503321E-28			LMOSA_8780	30S ribosomal protein S6	-1.09107397419476	6.9906438087488E-08
LMOSA_20260	Propanediol utilization microcompartment protein PduA	2.56757835672073	2.39404729967665E-28			LMOSA_28770	Phosphopentomutase	-1.19798940544379	2.09311676598981E-07
LMOSA_20200	Propanediol dehydratase large subunit PduC	2.48130980742786	4.67646201508386E-28			LMOSA_25590	ABC-type sugar transport system, ATPase component	-1.13747782566587	2.0939184961239E-07
LMOSA_20330	Propionaldehyde reductase	2.41132765156361	3.09923539988909E-27			LMOSA_16310	Glucosamine--fructose-6-phosphate aminotransferase (Isomerizing)	-0.868494689423013	3.20475587644809E-07
LMOSA_6410	Ribose 5-phosphate isomerase B/allose 6-phosphate isomerase	2.11656699132151	5.09195449151131E-27			LMOSA_5170	UDP-N-acetylglucosamine 1-carboxyvinyltransferase	-1.43810974814868	3.30691316246231E-07
LMOSA_20670	Porphyrin biosynthesis protein includes: uroporphyrinogen-III methyltransferase and uroporphyrinogen-III synthase]	3.29759192466918	5.17876433228323E-27			LMOSA_6200	Elongation factor G	-0.9846581615754	3.42054766245463E-07
LMOSA_4610	Phosphate import ATP-binding protein PstB	3.1122126131442	5.87348982495595E-27			LMOSA_27720	Manganese transport system ATP-binding protein MntB	-1.08524737158929	4.09815872565298E-07
LMOSA_4220	Phosphoglycerate mutase	2.06700924875205	1.47419995203068E-26			LMOSA_27200	30S ribosomal protein S16	-1.57819370782693	5.16636605637655E-07
LMOSA_29210	Acetolactate synthase large subunit	1.9846003567794	3.38671935611165E-25			LMOSA_26560	Glutamate synthase NADPH large chain	-1.10704347305415	6.07847299465748E-07
LMOSA_20280	Ethanolamine utilization protein eutJ	2.18227300731209	2.70420088843197E-24			LMOSA_18610	D-alanine esterification of lipoteichoic acid and wall teichoic acid	-0.774280101992414	1.0377127092294E-06
LMOSA_20650	Precorrin methylase	3.05604039374284	2.70420088843197E-24			LMOSA_21910	Trigger factor	-0.924175232979152	1.16009779594305E-06
LMOSA_23750	RNA polymerase sigma factor SigA	1.81929735678462	3.25178655358115E-24			LMOSA_23710	DEAD-box ATP-dependent RNA helicase CshB	-1.22971039273735	1.16009779594305E-06
LMOSA_4230	Triose-phosphate isomerase	2.07634202099035	1.08654983687518E-23			LMOSA_19140	Two-component response regulator (YvqE) responding to cell wall stress	-1.28859709677523	1.39978738191023E-06
LMOSA_14200	Universal stress protein UspA	2.26500248895918	2.10765210407384E-23			LMOSA_27590	Carbamoyl-phosphate synthase small subunit	-2.01491632659763	1.76365671895396E-06
LMOSA_29070	Alpha-acetolactate decarboxylase	1.87799602877648	3.04990472970209E-23			LMOSA_5570	Iron-sulfur cluster carrier protein	-1.78280721254272	2.28867168961371E-06
LMOSA_1891	Organic hydroperoxide resistance transcriptional regulator	2.3132227954032	6.24879672730743E-23			LMOSA_26180	Phosphatidylglycerol lysyltransferase	-1.00811471293896	2.43469007057241E-06
LMOSA_20640	Cobalamin biosynthesis protein CbiG	3.14279943642087	2.2881096901198E-22			LMOSA_1020	Putative metabolite uptake ABC transporter, ATP-binding protein	-1.61179244103722	2.62343290562067E-06
LMOSA_2540	Arsenate reductase [Listeria monocytogenes str. Scott A]	2.14005063941735	5.8442264859754E-22			LMOSA_19130	Sensor histidine kinase	-1.04862740206277	2.62343290562067E-06
LMOSA_4210	Enolase	1.65720568231006	3.0492542162609E-21			LMOSA_11230	Lysine--tRNA ligase	-1.56302086044786	4.35903076643054E-06
LMOSA_20270	Phosphate propanoyltransferase	2.22984778911993	3.67621878031872E-21			LMOSA_22690	Aminomethyltransferase	-0.8264359399335	6.18563261708336E-06
LMOSA_7950	hypothetical protein	2.4803977193838	1.01708593118897E-19			LMOSA_21730	Major facilitator superfamily transporter	-2.70460630821564	6.55643759335394E-06
LMOSA_20340	Glycerol uptake facilitator	2.72424451035911	2.10648685179747E-19			LMOSA_24700	Cell shape-determining protein MreB	-1.2314447503225	6.99798421735272E-06
LMOSA_20660	CbiJ protein [Listeria monocytogenes str. Scott A]	3.97535551100883	5.34729282502256E-19			LMOSA_19440	Pyruvate dehydrogenase alpha subunit	-0.698544604403063	7.41907135832316E-06
LMOSA_11680	Succinyl-diaminopimelate desuccinylase	1.81510620358057	1.12004522475001E-18			LMOSA_15670	Pyridoxine kinase PdxK	-1.22981357153579	8.10450951585063E-06
LMOSA_20240	Propanediol utilization diol dehydratase-reactivating factor small chain	2.53571087816234	2.20154373689383E-18			LMOSA_8190	RNA-binding protein Jag	-1.5108304737368	9.78933526333872E-06
LMOSA_20600	Cobalamin biosynthesis protein CbiD (Fragment)	2.93673958046018	2.98597804019533E-18			LMOSA_22400	1-deoxy-D-xylulose 5-phosphate reductoisomerase	-2.10826177959908	1.03006884134218E-05
LMOSA_18460	N-acetylglucosamine-6-phosphate deacetylase	1.46851256044937	1.92400840777375E-17			LMOSA_28590	Ribosome biogenesis GTPase Der	-1.17289710159771	1.20605451468506E-05
LMOSA_15270	Multifunctional acyl-CoA thioesterase I and protease I and lysophospholipase L1	1.41962800046568	2.17871157545566E-17			LMOSA_25770	Translation elongation factor Ts	-1.03835659324567	1.23362502083284E-05
LMOSA_4770	Ribosome hibernation promoting factor	1.7209340221078	3.97043840884816E-17			LMOSA_900	Phosphotransacetylase	-0.952479482718732	1.2556855396352E-05
LMOSA_20290	Propanediol utilization protein PduM	3.00804081069857	4.36391431469362E-17			LMOSA_22480	Translation initiation factor IF-2	-0.886419847815266	1.36988629999255E-05
LMOSA_2800	Intracellular proteinase	1.34786624428864	9.88532638455355E-17			LMOSA_5990	50S ribosomal protein L3	-0.976578596219313	1.58868602298847E-05
LMOSA_12450	Transketolase	1.34025086363406	1.80671543977344E-16			LMOSA_3260	Glucose-6-phosphate isomerase	-0.844899921813174	1.59605567728358E-05
LMOSA_26170	Putative CDP-abequose synthase	1.60905599271182	2.65386361873471E-16			LMOSA_23590	Transpeptidase, penicillin binding protein	-0.98025196927044	1.75027450547E-05
LMOSA_16840	Polyisoprenoid-binding protein YceI	1.86337328713479	3.79408739447579E-16			LMOSA_4920	UDP-N-acetylglucosamine 1-carboxyvinyltransferase	-0.944208170028034	2.08044907449522E-05
LMOSA_20690	Sirohydrochlorin cobaltochelatase	3.47694272533102	6.59233962964282E-16			LMOSA_27370	DAK2 domain fusion protein YloV	-1.02302241566145	2.12329511175541E-05
LMOSA_1950	ATP-dependent chaperone ClpB	1.5119511185352	7.86723798718995E-16			LMOSA_17800	Positive regulator of sigma-B activity	-1.06931217467551	2.4210701305101E-05
LMOSA_20560	ECF transporter S component	1.81326345960199	8.14089428550343E-16			LMOSA_4510	DNA-binding transcriptional activator PspC	-1.02627531577523	3.64061984743548E-05
LMOSA_20610	Synthesis of vitamin b12 adenosyl cobalamide	4.13489838498439	1.64650459623648E-15			LMOSA_21990	Type I DNA topoisomerase	-0.968216805708479	3.65662716164834E-05
LMOSA_18050	NAD-dependent succinate-semialdehyde dehydrogenase	1.19052436568422	1.952415449048E-15			LMOSA_6190	Elongation factor Tu	-0.714259176348086	3.68083964773908E-05
LMOSA_7960	Nitroreductase	3.54575281595901	4.50341272065769E-15			LMOSA_8240	Chromosomal replication initiator protein DnaA	-1.19862102272772	3.73934444703378E-05
LMOSA_1890	Organic hydroperoxide resistance protein OhrA	2.38810519517113	7.32374730777894E-15			LMOSA_28580	Glycerol-3-phosphate dehydrogenase [NAD(P)+]	-1.91523036742379	4.04429520232824E-05
LMOSA_20740	Cobyric acid synthase CobQ	1.75284100851858	9.39121748919018E-15			LMOSA_1140	Maltodextrin-binding protein (Fragment)	-1.20123615572298	4.10673435375447E-05
LMOSA_20630	Cobalt-precorrin-4 methyltransferase	2.84002406674634	9.46043373390798E-15			LMOSA_25180	30S ribosomal protein S4	-1.18367406815901	4.5141209162916E-05
LMOSA_20190	Propanediol utilization microcompartment protein PduB	2.43759362627571	3.39998144771179E-14			LMOSA_5950	30S ribosomal protein S19	-0.922793452020901	5.14311435316219E-05
LMOSA_2660	Methylated-DNA--protein-cysteine S-methyltransferase	1.72542039936169	2.29512115430581E-13			LMOSA_27070	Translation initiation factor IF-3	-1.38780914052971	5.4984388792168E-05
LMOSA_5390	Zinc-binding alcohol dehydrogenase family protein	1.29738593163347	4.66154202379201E-13			LMOSA_28710	Two-component system response regulator ResD	-0.949785098672683	5.83625458125608E-05
LMOSA_18030	Bacterial transcription activator [Listeria monocytogenes str. Scott A]	1.69999849570485	1.73982769341338E-12			LMOSA_17790	mRNA interferase MazF	-1.57444485473266	5.94278777259479E-05
LMOSA_6620	Phosphoenolpyruvate-dihydroxyacetone phosphotransferase, dihydroxyacetone binding subunit DhaK	1.15880458049717	1.79161663365735E-12			LMOSA_18180	Glycerol phosphate lipoteichoic acid synthase	-0.757590313186048	6.56610271470709E-05
LMOSA_20570	Cobyrinate a,c-diamide synthase	2.57708588080441	1.79716328313745E-12			LMOSA_10510	Zinc transport system permease protein AdcB	-3.42703944141167	7.49400059992271E-05
LMOSA_11040	50S ribosomal protein L25 [Listeria monocytogenes str. Scott A]	1.16139525888794	2.06909681508985E-12			LMOSA_23670	High-affinity zinc uptake system membrane protein znuB	-1.35438787765812	7.73962107160517E-05
LMOSA_1810	Transcriptional regulator Spx	1.43421555387519	2.41042280344275E-12			LMOSA_24690	Cell shape-determining protein MreC	-1.12609912693028	7.81996970253625E-05
LMOSA_10940	Phosphatidyl-inositol-specific phospholipase C	1.34619255273484	2.669462774117E-12			LMOSA_22490	YlxP	-0.985778868226381	7.88884703381417E-05
LMOSA_12880	hypothetical protein	1.59687933901787	3.47227410829836E-12			LMOSA_27240	Signal recognition particle protein (Fragment)	-0.900613246258985	8.04169751103663E-05
LMOSA_9340	Single-stranded DNA-binding protein, ERF family	2.13370499307114	5.10931633369424E-12			LMOSA_19550	Translational GTPase TypA	-1.06772209435576	0.000127728256687
LMOSA_16880	hypothetical protein	1.50628302577553	9.01948012797165E-12			LMOSA_28150	Multimodular transpeptidase-transglycosylase	-0.738115370683118	0.000134107613481
LMOSA_27140	hypothetical protein	1.59981753117394	9.14904852417898E-12			LMOSA_24930	ATP-dependent 6-phosphofructokinase	-1.55843613877617	0.000136344552362
LMOSA_12470	Dehydrogenases with different specificities	1.38454407367868	1.03231825900119E-11			LMOSA_11220	tRNA dihydrouridine synthase DusB	-1.19618987304381	0.000147683259515
LMOSA_3990	Glutamate decarboxylase gamma	1.23326389342655	1.06612607051209E-11			LMOSA_18620	D-alanyl carrier protein	-0.920315007585581	0.000163846252788
LMOSA_20700	Cobalt ECF transporter S component CbiM	3.09620106454341	2.22117617881985E-11			LMOSA_2650	Acetoin transport repressor	-1.80248040497594	0.000171328955885
LMOSA_18430	hypothetical protein	2.36160801649615	2.48256593990261E-11			LMOSA_1440	Ribonucleotide-diphosphate reductase subunit alpha	-0.69367754067862	0.000210244110634
LMOSA_15310	Pyrimidine utilization protein B	2.00090175263797	4.35773888133545E-11			LMOSA_7120	ATP-binding cassette subfamily B protein AbcA/BmrA	-1.09963588818586	0.000222206743643
LMOSA_14020	DUF896 domain-containing protein	4.50392466217214	5.14194614229882E-11			LMOSA_4500	Putative membrane protein YvlD	-1.10166358720017	0.000256325518443
LMOSA_9670	Tmp [Listeria monocytogenes str. Scott A]	1.7369175734884	6.39090571683059E-11			LMOSA_23050	Sulfurtransferase (Fragment)	-1.67728930439061	0.000266908655072
LMOSA_9350	DNA replication protein DnaD	1.76846257203695	6.58174306562497E-11			LMOSA_23520	ABC transporter ATP-binding protein uup	-1.00533158440015	0.000266908655072
LMOSA_12480	Ribose-5-phosphate isomerase B	1.46525738669945	9.15115093270583E-11			LMOSA_5980	50S ribosomal protein L4	-0.988499473666039	0.000297650889083
LMOSA_27900	Pyruvate phosphate dikinase	1.23607756421907	9.15115093270583E-11			LMOSA_2080	Foldase protein PrsA	-0.948031688059349	0.000306254307254
LMOSA_20730	Cobalt import ATP-binding protein CbiO	2.69019057565504	9.39740032479631E-11			LMOSA_20400	Ethanolamine two-component sensor kinase	-0.903092948983415	0.000324398647186
LMOSA_15280	YkoS	1.58595277978392	1.11814402831939E-10			LMOSA_24630	YsxB	-0.857219050064166	0.000362402908977
LMOSA_20180	Propanediol utilization microcompartment protein PduA	2.36119591091554	1.42905084171324E-10			LMOSA_1060	Phosphoglucosamine mutase	-0.909676583848255	0.000384977135474
LMOSA_18330	Peroxide resistance protein Dpr	1.22789084537241	1.4718734752846E-10			LMOSA_23580	Aspartate-semialdehyde dehydrogenase	-1.20313413179102	0.000442015520387
LMOSA_27150	tRNA (guanine-N(1)-)-methyltransferase	1.01763641864267	1.4718734752846E-10			LMOSA_22540	Polyribonucleotide nucleotidyltransferase	-0.827430703965033	0.000481969825093
LMOSA_9370	Modification methylase ScrFIB	2.09396045888983	1.51523293838499E-10			LMOSA_28900	Tellurite resistance protein TelA	-0.72419947710513	0.000515505826537
LMOSA_15500	hypothetical protein	1.50811299037074	1.97802520641755E-10			LMOSA_27710	Manganese ABC transporter inner membrane permease protein SitD	-0.690829179908714	0.000537486675214
LMOSA_12460	Probable transaldolase	1.28906776511891	2.13955837131627E-10			LMOSA_24940	Acetyl-coenzyme A carboxylase carboxyl transferase subunit alpha	-1.34924764856561	0.00055460152184
LMOSA_22160	Alpha-glycerophosphate oxidase	1.02498468226965	2.20428474651503E-10			LMOSA_15470	Lipoteichoic acid synthase-like yqgS	-0.900058012236816	0.000592056697063
LMOSA_9280	DNA-binding domain-containing protein	1.71425179389706	2.20428474651503E-10			LMOSA_740	Multidrug efflux MATE transporter FepA	-2.34147062317691	0.000592559245531
LMOSA_20680	Sirohydrochlorin cobaltochelatase CbiK	3.04411132007811	2.36425435385839E-10			LMOSA_27100	50S ribosomal protein L19	-1.10953151987763	0.000634266277134
LMOSA_13480	Internalin B [Listeria monocytogenes str. Scott A]	1.15431358379896	2.61749296417035E-10			LMOSA_26670	ABC transporter permease	-1.45586050442971	0.000643987572655
LMOSA_20300	Carbon dioxide concentrating mechanism protein CcmL	2.35148012235729	2.92247372598536E-10			LMOSA_15680	Phosphatase YwpJ	-1.07802350165109	0.000676357879073
LMOSA_5690	MgtC family protein (Fragment)	1.57691291785526	7.96142137146303E-10			LMOSA_22460	Predicted nucleic-acid-binding protein implicated in transcription termination	-1.04470630944385	0.000704357329099
LMOSA_15300	hypothetical protein	2.48948090935948	1.06323405799094E-09			LMOSA_23450	Divalent metal cation transporter MntH	-0.762716021984371	0.000719572186194
LMOSA_25220	General stress protein	1.36501956934339	1.11777220798309E-09			LMOSA_5190	Alpha-galactosylglucosyldiacylglycerol synthase	-1.71214994160688	0.000773732360838
LMOSA_9270	Anti-repressor protein	1.97298208253218	2.16578758352865E-09			LMOSA_26740	Lipid kinase	-1.40812363794845	0.000775277105433
LMOSA_9580	Phage coat protein [Listeria monocytogenes str. Scott A]	1.4823050625568	2.23859621289008E-09			LMOSA_3790	Iron-sulfur cluster assembly protein SufD	-0.747651790586404	0.000899776226247
LMOSA_1640	Cyclopentanol dehydrogenase	1.27430862567118	3.01280597053969E-09			LMOSA_6580	Flagellum-specific peptidoglycan hydrolase FlgJ	-0.770387100944272	0.000957209779119
LMOSA_13470	Truncated internalin A	0.911819976915193	3.95985809063529E-09			LMOSA_11120	Bifunctional tRNA lysidine(34) synthetase TilS/hypoxanthine phosphoribosyltransferase	-1.02686284729093	0.000971793204178
LMOSA_1940	2,3-bisphosphoglycerate-dependent phosphoglycerate mutase	1.34251367293137	4.00558963729598E-09			LMOSA_5940	50S ribosomal protein L22	-0.870743090920023	0.001001336749585
LMOSA_20350	Probable propionate kinase	1.96498252236658	5.17984890727529E-09			LMOSA_17570	DEAD-box ATP-dependent RNA helicase CshA	-0.783829338740718	0.001024252400241
LMOSA_2890	ATP-dependent helicase/nuclease subunit A	1.44253653489992	5.73002713087475E-09			LMOSA_22360	Uridylate kinase	-1.1183841368136	0.001070392890154
LMOSA_22550	Small ribosomal subunit biogenesis GTPase RsgA	1.00607573583969	6.18825182803547E-09			LMOSA_28010	HTH-type transcriptional regulator MntR	-0.981421872721851	0.001160391032591
LMOSA_2910	YhzC protein [Listeria monocytogenes str. Scott A]	2.0288797427309	6.18825182803547E-09			LMOSA_5970	50S ribosomal protein L23	-0.917198287767075	0.001181544644907
LMOSA_10320	4Fe-4S mono-cluster protein YjdI	1.42945663418224	6.28901284828118E-09			LMOSA_29090	Putative transcription regulators (LacI family)	-0.867806369167117	0.001193456951861
LMOSA_15530	Phage infection protein [Listeria monocytogenes str. Scott A]	1.11210878233665	8.94081173682109E-09			LMOSA_19450	Alpha-ketoacid dehydrogenase subunit beta	-0.605736532454272	0.00122698490027
LMOSA_3180	Membrane protein [Listeria monocytogenes str. Scott A]	2.2265721155238	1.58070036030506E-08			LMOSA_5230	hypothetical protein	-0.765342046084725	0.001267110621998
LMOSA_22250	Ribosomal-protein-alanine N-acetyltransferase	0.975630378514395	3.0833830962333E-08			LMOSA_20390	Fis family transcriptional regulator	-0.905255853900826	0.001338444230644
LMOSA_9570	Phage minor structural protein GP20	1.79994855047757	3.0833830962333E-08			LMOSA_4760	Preprotein translocase subunit SecA	-0.641196710047947	0.00148132845746
LMOSA_25230	YtxG	1.21687988646019	3.13730492854068E-08			LMOSA_23070	Cell division protein FtsK	-0.880091519671093	0.001514748408803
LMOSA_15130	LRR-and LPXTG-motif protein [Listeria monocytogenes str. Scott A]	0.977169083323672	3.88037026326935E-08			LMOSA_27600	Dihydroorotase	-1.21885957794354	0.001593835355335
LMOSA_20360	Threonine-phosphate decarboxylase	2.20448626273722	4.49493739455726E-08			LMOSA_26660	Sensory transduction protein BceR	-1.55972293702041	0.001605510563973
LMOSA_4340	ATP-dependent Clp endopeptidase proteolytic subunit ClpP	1.10950813036824	6.89076254601252E-08			LMOSA_20380	NADPH-dependent butanol dehydrogenase Adh	-1.56135071971581	0.00162694515996
LMOSA_23440	hypothetical protein	1.2480544901229	7.75164977679793E-08			LMOSA_24640	50S ribosomal protein L21	-0.690438821122715	0.001630173836814
LMOSA_6630	Phosphoenolpyruvate-dihydroxyacetone phosphotransferase, ADP-binding subunit DhaL	0.890061336621731	1.04522381251977E-07			LMOSA_2980	Pseudouridine-5'-phosphate glycosidase	-1.08355727377174	0.00163151143122
LMOSA_24610	Glycerol uptake facilitator	0.832261929065606	1.48127384766039E-07			LMOSA_10690	Methionine--tRNA ligase	-1.29291600459314	0.001695143719708
LMOSA_1800	Adaptor protein MecA	1.16339034926036	1.49742988933969E-07			LMOSA_12600	Oxidoreductase, YhhX	-1.54090119840862	0.001714805131572
LMOSA_19560	Secreted protein [Listeria monocytogenes str. Scott A]	1.18985128903972	1.72987949842389E-07			LMOSA_2680	RNA pseudouridine synthase	-1.11845451875384	0.001726194431211
LMOSA_10330	Predicted acyltransferase with acyl-CoA N-acyltransferase domain	2.11264709224762	2.09423517780086E-07			LMOSA_22910	Butyrate kinase	-1.18477717045017	0.001762171148016
LMOSA_16330	hypothetical protein	1.83963720373438	2.10299211751887E-07			LMOSA_23700	Probable endonuclease 4	-0.960861255039348	0.001802651132192
LMOSA_9710	Long tail fibre	1.72104751210872	2.45869277179846E-07			LMOSA_5090	Peptide chain release factor 1	-1.33996011976303	0.001864404124416
LMOSA_9330	Bacteriophage resistance factor, PF05565 family	1.79908834447103	2.79139915551775E-07			LMOSA_4910	Rod shape-determining protein MreB	-1.22369830531347	0.002310164895907
LMOSA_3600	Nucleoside-diphosphate-sugar epimerase	1.02371538363857	2.82315981825473E-07			LMOSA_18270	Fmn-containing nadph-linked nitro flavin reductase	-1.27112548877582	0.002390163677778
LMOSA_20580	Cobalamin biosynthesis protein CobD	3.44416063162047	3.86179127698433E-07			LMOSA_8890	Adenylosuccinate synthetase	-1.25898613604861	0.00262495568521
LMOSA_23960	Nucleotide exchange factor GrpE	1.26519721790117	4.88275313736026E-07			LMOSA_6060	NusG domain II-containing protein	-1.7950853265522	0.002676893450699
LMOSA_6430	Excinuclease ABC subunit A	1.79561438773838	5.75274955493138E-07			LMOSA_6220	30S ribosomal protein S12	-0.924690974919241	0.002732250933593
LMOSA_23970	Heat-inducible transcriptional repressor HrcA	1.41722270475953	6.6709616429218E-07			LMOSA_4730	Cell division ABC transporter ATP-binding protein FtsE	-1.08797110496583	0.002841122929149
LMOSA_22620	hypothetical protein	1.64633528499561	7.1847474961461E-07			LMOSA_4840	YvhJ protein (Fragment)	-1.06581684460477	0.002848015525648
LMOSA_550	60 kDa chaperonin	1.16581869209953	8.1681075959498E-07			LMOSA_25710	Putative ABC transporter ATP-binding protein exp8	-3.03281579929436	0.002898871081509
LMOSA_9620	Minor capsid protein	1.64786734540534	1.0056034376067E-06			LMOSA_24130	Ribosome biogenesis GTPase YqeH	-1.37677279556064	0.002941913376379
LMOSA_4020	Extradiol dioxygenase	1.08964426532618	1.0177722261645E-06			LMOSA_7680	N-acetylmannosamine-6-phosphate 2-epimerase	-1.18236411080325	0.002987773124322
LMOSA_6390	Transcription regulator	1.58094083937097	1.06729779775558E-06			LMOSA_6030	FAD:protein FMN transferase	-1.30605751192394	0.003272442944478
LMOSA_5700	Acetamidase/formamidase protein [Listeria monocytogenes str. Scott A]	1.22176610185623	1.1742340314555E-06			LMOSA_13560	Peptide methionine sulfoxide reductase regulator MsrR	-0.949832019604366	0.003331258817778
LMOSA_5380	Dihydrofolate reductase	1.11091651219932	1.35195302155259E-06			LMOSA_24950	Acetyl-coenzyme A carboxylase carboxyl transferase subunit beta	-1.09430824859499	0.003331258817778
LMOSA_15520	Putative transcription regulators	1.63722347976939	1.39427506711329E-06			LMOSA_26580	Glycerol dehydrogenase	-1.02588082313376	0.003331258817778
LMOSA_20720	Energy-coupling factor ABC transporter transmembrane protein	2.58662787163773	2.19582836258187E-06			LMOSA_3800	SUF system FeS assembly ATPase	-0.742909278429315	0.003408084679893
LMOSA_9610	Minor capsid protein	1.95488980143989	2.62343290562067E-06			LMOSA_18260	tRNA (Cytidine/uridine-2'-O-)-methyltransferase	-1.74496936878914	0.003473153473267
LMOSA_15570	hypothetical protein	1.68144281243931	2.8562986884594E-06			LMOSA_24430	Sporulation-specific N-acetylmuramoyl-L-alanine amidase	-1.01666243931361	0.003520639595059
LMOSA_9680	Phage protein gp17 [Listeria monocytogenes str. Scott A]	1.70372177997775	2.88391899229939E-06			LMOSA_1550	Cyclic nucleotide-binding protein [Listeria monocytogenes str. Scott A]	-2.55243171655259	0.003809682660008
LMOSA_20550	Transcriptional regulator	1.45833698951624	2.96394735767593E-06			LMOSA_26550	Pyridine nucleotide-disulfide oxidoreductase	-1.04029117844689	0.00385361799008
LMOSA_16620	hypothetical protein	1.8073904460725	3.14463117569428E-06			LMOSA_22590	Rhomboid family intramembrane serine protease	-0.986113994836858	0.003864560592585
LMOSA_18850	hypothetical protein	1.01316620620608	3.22920558238647E-06			LMOSA_5180	Phosphatidylglycerol lysyltransferase	-1.33566994656675	0.003912193653729
LMOSA_9760	N-acetylmuramoyl-L-alanine amidase domain lysin	1.63463222955527	3.45290429537677E-06			LMOSA_5930	Ribosomal protein S3 (Fragment)	-0.74061487684483	0.003925830579538
LMOSA_2020	Antibiotic biosynthesis monooxygenase	1.39306435732168	4.85811727337136E-06			LMOSA_280	Cell division protein FtsL	-0.861811773828803	0.004174419394474
LMOSA_4950	ATP synthase subunit beta	0.951052078768324	6.74630457499522E-06			LMOSA_22520	Bifunctional riboflavin kinase/FAD synthetase	-0.96489855417361	0.004240128558331
LMOSA_29310	Cold shock protein CspD	1.27103327838692	9.37048890165897E-06			LMOSA_22010	Tyrosine recombinase XerC	-0.877648735874759	0.00437714090314
LMOSA_20920	Putative transporte	1.02639137312394	9.77782030052209E-06			LMOSA_19150	Trk system potassium uptake protein TrkA	-0.835281715889607	0.004454167310933
LMOSA_22260	Transcriptional repressor LexA	0.895740223607635	1.20605451468506E-05			LMOSA_22470	Putative ribosomal protein ylxQ [Listeria monocytogenes str. Scott A]	-0.959549511981333	0.004494456525462
LMOSA_5600	HTH-type transcriptional regulator AdhR	1.81559385488733	1.22837585145541E-05			LMOSA_25850	Asparagine synthase, glutamine-hydrolyzing	-1.30659705188105	0.004745754894444
LMOSA_16610	Diacylglycerol kinase catalytic subunit	1.01275928000717	1.29505072515414E-05			LMOSA_6470	Potassium-transporting ATPase KdpC subunit	-1.64207361622999	0.004800489906888
LMOSA_28870	Bacitracin transporter bcrA	1.4284113720131	1.2956170664327E-05			LMOSA_27990	ABC transporter ATP-binding protein uup	-0.848715917339561	0.004921409127697
LMOSA_5370	Isochorismatase hydrolase	0.985600007211986	1.56409073518864E-05			LMOSA_29100	Deoxyribose-phosphate aldolase	-0.617142026295405	0.005153567392862
LMOSA_9290	Phage protein [Listeria monocytogenes str. Scott A]	1.75338538238386	1.58868602298847E-05			LMOSA_10310	Inosine-5'-monophosphate dehydrogenase	-1.24182025829943	0.005568833964199
LMOSA_2801	hypothetical protein	1.83099599414578	1.66111045870197E-05			LMOSA_1560	Hydroxyacylglutathione hydrolase	-1.67858064396992	0.00590999489542
LMOSA_15260	N-acetyltransferase	1.07041583623955	1.75027450547E-05			LMOSA_18570	GTP pyrophosphokinase yjbM	-1.39216267075001	0.005966222717031
LMOSA_9590	Head-tail connector protein	1.52651309738225	1.75027450547E-05			LMOSA_25450	Putative transporters	-1.21512923525673	0.005966222717031
LMOSA_20620	Precorrin-8W decarboxylase CbiT	2.38805543630383	1.94405396023714E-05			LMOSA_19710	Ribitol-5-phosphate cytidylyltransferase	-0.913985292748489	0.00651106195389
LMOSA_14820	Transcriptional coactivator p15 (Pc4)	1.40691957814207	1.96655165757907E-05			LMOSA_22170	tRNA dimethylallyltransferase	-0.734732332549647	0.00651106195389
LMOSA_20860	HTH-type transcriptional regulator YodB	1.30415734591431	1.97370233978634E-05			LMOSA_14180	Transcriptional regulator	-1.36509407004247	0.006746294356341
LMOSA_18280	DNA polymerase III subunit alpha	1.93148569433794	2.08044907449522E-05			LMOSA_23140	Predicted Zn-dependent peptidase	-0.916792096735472	0.007056612969178
LMOSA_21820	hypothetical protein	0.94720125200228	2.25207487390112E-05			LMOSA_27060	50S ribosomal protein L35	-0.940735772667834	0.007248208936272
LMOSA_23950	Chaperone protein DnaK	1.02465541353217	2.33557420546312E-05			LMOSA_19720	Ribitol-5-phosphate dehydrogenase	-0.930906334187306	0.007279107050066
LMOSA_9740	hypothetical protein	2.83449299721504	2.35009569546544E-05			LMOSA_19020	2,3,4,5-tetrahydropyridine-2,6-dicarboxylate N-acetyltransferase	-0.780994599816925	0.007837077956083
LMOSA_14430	Tagatose-bisphosphate aldolase	0.718208075144506	2.39682330693958E-05			LMOSA_26120	A/G-specific DNA-adenine glycosylase	-1.79920328772323	0.007885368456536
LMOSA_10930	Listeriolysin positive regulatory factor A	1.62339134467633	2.50188437847528E-05			LMOSA_4680	Cell division topological determinant MinJ	-0.878875604576062	0.007930717857167
LMOSA_9300	hypothetical protein	1.50337752966571	2.62208967229634E-05			LMOSA_8250	Beta sliding clamp	-1.07467001052686	0.008966348530041
LMOSA_24480	YrvD	1.244504440841	2.66630808796631E-05			LMOSA_600	ABC transporter ATP-binding protein uup	-0.840783957519905	0.009043923709491
LMOSA_7280	O-acetyl-ADP-ribose deacetylase	1.62943309157659	2.92022951187376E-05			LMOSA_2130	YlbF family regulator	-1.09352451267509	0.009063022662628
LMOSA_9700	Pectin lyase fold containing protein	1.64740600937821	3.04772069525902E-05			LMOSA_7200	Membrane protein, putative (Fragment)	-1.23398893695425	0.009149413377729
LMOSA_12570	Internalin [Listeria monocytogenes str. Scott A]	1.2129734883113	3.05534603505155E-05			LMOSA_290	Ribosomal RNA small subunit methyltransferase H	-0.862552707830224	0.009284314100615
LMOSA_5400	hypothetical protein	1.33179336553239	3.2482369832848E-05			LMOSA_28400	Fumarate reductase flavoprotein subunit	-1.26937667122895	0.00943788444947
LMOSA_9380	Gp35 protein [Listeria monocytogenes str. Scott A]	1.96536995055394	3.259619051867E-05			LMOSA_15400	hypothetical protein	-0.76365339067539	0.009463229706479
LMOSA_16500	Ring-cleaving dioxygenase MhqA	1.56096795290246	3.52614931643693E-05			LMOSA_3810	hypothetical protein	-0.849212039209915	0.009672701066026
LMOSA_12860	hypothetical protein	0.972024618268239	3.84234132717078E-05			LMOSA_6070	Heptaprenyl diphosphate synthase component I	-2.050745905447	0.009711854279338
LMOSA_9660	hypothetical protein	2.14727839476108	3.87967211280857E-05			LMOSA_22410	RIP metalloprotease RseP	-1.06504364629187	0.009972195251589
LMOSA_7430	Beta-glucoside operon transcriptional antiterminator	1.09202558120876	4.42896103900497E-05			LMOSA_11100	Cell division protein DIVIC	-0.816444038196222	0.010056784159982
LMOSA_26890	Amidophosphoribosyltransferase	1.61325144226794	4.49321440686524E-05			LMOSA_19340	Molybdopterin molybdenumtransferase MoeA	-0.894459027251611	0.010186344813544
LMOSA_6500	Cellobiose-specific phosphotransferase enzyme IIB component	1.21166096103321	4.49321440686524E-05			LMOSA_7530	PTS sugar transporter subunit IIC	-1.35422402152244	0.010270440727777
LMOSA_890	Pyridoxal 5'-phosphate synthase glutaminase subunit PdxT	0.810841559184667	4.49321440686524E-05			LMOSA_430	Putative membrane protein ylbC	-1.31761924864656	0.010306079147987
LMOSA_21860	PrsW family intramembrane metalloprotease	1.21444974861438	4.66500435012374E-05			LMOSA_19040	Small conductance mechanosensitive channel	-1.18984487649741	0.010365228496753
LMOSA_9560	Phage minor capsid protein 2	1.46106768928182	4.69884475906598E-05			LMOSA_2030	Bacterial ABC transporter protein EcsB	-1.10972215722695	0.010414464684704
LMOSA_14790	Secreted MUCin-binding domain protein [Listeria monocytogenes str. Scott A]	0.982553246857415	4.79105816687573E-05			LMOSA_980	Mannose-6-phosphate isomerase class I	-1.03605398810405	0.010830485903181
LMOSA_4940	ATP synthase epsilon chain	0.944975827838147	5.04477194742178E-05			LMOSA_10880	ABC transporter permease	-0.99936067087643	0.011093272600907
LMOSA_560	10 kDa chaperonin	1.65701953877348	5.14311435316219E-05			LMOSA_19670	hypothetical protein	-1.33790455874227	0.011538554095848
LMOSA_9220	hypothetical protein	2.2027609138559	5.19921049179394E-05			LMOSA_5920	50S ribosomal protein L16	-0.631602882837255	0.011631081440842
LMOSA_18470	Glucosamine-6-phosphate deaminase	0.980938963536115	5.20876012724534E-05			LMOSA_19640	hypothetical protein	-0.698130272427349	0.011857275350535
LMOSA_11780	GNAT family acetyltransferase	1.43466239164626	5.44555279855308E-05			LMOSA_20410	Reactivating factor of Adenosylcobalamin-dependent ethanolamine ammonia lyase	-1.23869243130057	0.012625625511133
LMOSA_26850	Phosphoribosylamine--glycine ligase	1.8456171092185	5.46208045529973E-05			LMOSA_22030	ATP-dependent protease ATPase subunit HslU	-0.680993447518525	0.013405540017656
LMOSA_6640	Phosphoenolpyruvate-dihydroxyacetonephosphotransferase, subunit DhaM, DHA-specific IIA component	0.911025752462989	6.10612485466609E-05			LMOSA_27740	Carboxy-terminal processing proteinase	-0.983523674485504	0.013405540017656
LMOSA_15640	Nucleotide-binding domain protein	1.58893932429736	6.23841795984928E-05			LMOSA_1130	Maltodextrin transport system permease protein mdxF	-1.9643826379585	0.014027405450465
LMOSA_1210	Cyclic nucleotide-binding domain protein	1.33614185804333	6.56610271470709E-05			LMOSA_2630	Membrane protein, putative	-1.21323636932976	0.014141559191676
LMOSA_14830	Phospholipase/carboxylesterase	1.00150268845834	6.56610271470709E-05			LMOSA_11830	Class III anaerobic ribonucleoside-triphosphate reductase catalytic subunit	-0.697151586886184	0.014536522450769
LMOSA_20750	ATP-binding cobalamin adenosyltransferase	1.55021083490979	6.56610271470709E-05			LMOSA_210	Cell division protein FtsA	-0.683169797875294	0.014766852797379
LMOSA_12490	Triosephosphate isomerase	0.896110246764121	7.73962107160517E-05			LMOSA_6210	30S ribosomal protein S7	-0.672447767249743	0.014972672666089
LMOSA_12870	hypothetical protein	0.671618924051524	7.87411545982807E-05			LMOSA_28170	Endonuclease III	-1.10628697773125	0.015674832317719
LMOSA_15020	Transcriptional regulator	1.69190499840496	7.87411545982807E-05			LMOSA_28780	Site-specific tyrosine recombinase XerD	-0.601030547875995	0.015767282871205
LMOSA_16890	GTP pyrophosphokinase ywaC	1.58553868764003	9.43497722594857E-05			LMOSA_10810	Ribosomal RNA small subunit methyltransferase A	-1.19870033459465	0.016017861870887
LMOSA_16530	Predicted esterase	1.29482873262462	9.45396649042336E-05			LMOSA_14140	Ribose-phosphate pyrophosphokinase	-0.846282321976816	0.016074919525249
LMOSA_7420	Trigger enzyme beta-glucoside-specific phosphotransferase system EIIBCA component	0.834189868239509	0.000103462476918			LMOSA_27500	Guanylate kinase	-1.06640751552039	0.016117640367642
LMOSA_19490	Lactate/malate dehydrogenase, alpha/beta protein	0.776643786746126	0.000112066074695			LMOSA_10000	Polysaccharide pyruvyl transferase CsaB	-0.765767875446211	0.016545634454961
LMOSA_160	RNA-binding protein S4	0.96663058546009	0.000114106009155			LMOSA_25250	Peroxiredoxin YkuU	-1.24607663170324	0.017311866928921
LMOSA_1990	hypothetical protein	1.00668529368251	0.000131703825347			LMOSA_6020	UbiA prenyltransferase	-0.935833759985287	0.018017193508472
LMOSA_9310	hypothetical protein	2.25574569772383	0.000140244962107			LMOSA_18840	Ktr system potassium uptake protein D	-1.27308787723818	0.018044087987016
LMOSA_2810	Ribulose-phosphate 3-epimerase domain protein [Listeria monocytogenes str. Scott A]	1.47529520912941	0.000155819547907			LMOSA_28530	Demethylmenaquinone methyltransferase	-1.12876008260408	0.018044087987016
LMOSA_2860	Membrane protein YitT	1.51932540747553	0.00016338103319			LMOSA_19700	UTP--glucose-1-phosphate uridylyltransferase	-1.14609028541699	0.019026484630829
LMOSA_18480	Transcriptional regulator	0.882184804627922	0.000163846252788			LMOSA_16720	FMN-dependent NADH-azoreductase	-1.12406864897333	0.019370926562734
LMOSA_22950	Dihydrolipoamide acetyltransferase component of pyruvate dehydrogenase complex	0.979394055883578	0.000163846252788			LMOSA_3300	Glutamine-transport transmembrane protein ABC transporter	-1.14684999537368	0.019370926562734
LMOSA_9690	Putative tail endopeptidase	1.49677362125455	0.000166424525318			LMOSA_28410	Zn-dependent protease	-0.617996529075727	0.019650329885993
LMOSA_19900	hypothetical protein	2.81904904757143	0.000167967793321			LMOSA_20420	Ethanolamine ammonia-lyase heavy chain EutB	-1.12777853313029	0.019667471683179
LMOSA_26870	Phosphoribosylglycinamide formyltransferase	2.08702230042645	0.000168233257932			LMOSA_18210	MBL fold metallo-hydrolase	-0.863907378906596	0.019928811643508
LMOSA_17600	Predicted metal-dependent hydrolase of the TIM-barrel fold	1.43095133528497	0.000174183874202			LMOSA_28020	Cold-shock protein, molecular chaperone, RNA-helicase co-factor CspD	-0.814393143818673	0.02078454414192
LMOSA_14340	Cellulose synthase catalytic subunit	0.954089659987035	0.000182368447686			LMOSA_2560	UPF0053 protein yhdP	-0.90064161856447	0.020911681893686
LMOSA_9240	hypothetical protein	1.791452350338	0.000182368447686			LMOSA_10560	Peptidoglycan binding protein (Fragment)	-1.4857153860756	0.022302247966283
LMOSA_11690	Putative transcriptional regulators	1.30466847071637	0.000187363528107			LMOSA_19660	Glycosyltransferase involved in cell wall biosynthesis	-0.94167072258246	0.022302247966283
LMOSA_16820	Nad-dependent epimerase dehydratase	0.743538759772244	0.000193737255601			LMOSA_22300	Conserved domain protein (Fragment)	-1.40268056607536	0.022302247966283
LMOSA_21330	Phage-associated DNA primase/helicase	1.85000096117971	0.000196931470291			LMOSA_5160	Transcription termination factor Rho	-1.28654747190556	0.02330384917887
LMOSA_2550	Putative transporter ydbO	1.70985669572285	0.000206177782665			LMOSA_3460	Monovalent cation h+ antiporter subunit a	-0.940110457201989	0.023644461589014
LMOSA_9630	Major tail shaft protein [Listeria monocytogenes str. Scott A]	1.38192161145098	0.000218455185481			LMOSA_14600	Phosphoglycerate mutase	-0.742794999207428	0.023645860091896
LMOSA_20590	Cobalt-precorrin-8 methylmutase	2.36409943634771	0.000222206743643			LMOSA_28760	Purine nucleoside phosphorylase	-0.721169061838826	0.024216843617651
LMOSA_10650	Glucose uptake protein GlcU	1.46775270548737	0.000254812940593			LMOSA_25140	Probable tRNA sulfurtransferase	-1.19519450408954	0.024323244673765
LMOSA_9770	Abortive infection bacteriophage resistance protein	1.67103549372406	0.000282439462629			LMOSA_14640	Nadp-specific glutamate dehydrogenase	-1.22532678058688	0.024487329415168
LMOSA_22940	Branched-chain alpha-keto acid dehydrogenase	0.958382432562086	0.000344156906237			LMOSA_17470	UDP-N-acetylmuramoyl-tripeptide--D-alanyl-D-alanine ligase	-1.18217628523239	0.025661728019377
LMOSA_9230	hypothetical protein	2.11610559409319	0.000383625498523			LMOSA_22560	hypothetical protein	-0.792153695563746	0.026886466157205
LMOSA_1320	Phosphomannose isomerase	1.19463684683593	0.000412798272058			LMOSA_22020	ATP-dependent protease subunit HslV	-0.848652118520163	0.027473139226375
LMOSA_9210	Putative repressor protein [Listeria monocytogenes str. Scott A]	2.09546009972324	0.000416414997427			LMOSA_24320	Tfp pilus assembly protein PilF	-1.06540070450211	0.027688456885154
LMOSA_8770	Arginine deiminase	1.17546761631544	0.000442015520387			LMOSA_5630	30S ribosomal protein S9	-0.948420376056456	0.027693772151343
LMOSA_21650	hypothetical protein	0.790646566589779	0.000451451950263			LMOSA_22600	DUF910 domain-containing protein	-1.95180990816721	0.029929015634438
LMOSA_24230	hypothetical protein	1.00381052851572	0.000451451950263			LMOSA_2720	DUF47 domain-containing protein	-0.900547053634878	0.02999742509037
LMOSA_21080	Site-specific integrase	1.11495964543004	0.000481084938431			LMOSA_25040	Class I SAM-dependent methyltransferase	-0.681258943651094	0.030310680951528
LMOSA_11700	Hydroquinone-specific extradiol dioxygenase	0.893033683553668	0.000482378133327			LMOSA_27610	Aspartate carbamoyltransferase catalytic subunit	-1.03579122982484	0.031765172394169
LMOSA_23730	GTP cyclohydrolase 1 type 2 homolog	1.21341382480745	0.000491244097165			LMOSA_24010	Elongation factor 4	-0.874141214943469	0.031892289560969
LMOSA_10820	ABC transporter permease	0.686696483489435	0.000607817392103			LMOSA_12680	hypothetical protein	-0.602892872856945	0.032291601144182
LMOSA_26860	Bifunctional purine biosynthesis protein PurH	1.45454602023996	0.000631397763555			LMOSA_24210	Endolytic murein transglycosylase	-0.866838210710598	0.032446497218972
LMOSA_9600	Minor capsid protein	1.87859168238771	0.000717293209573			LMOSA_18420	hypothetical protein	-1.89775128215947	0.032996905338902
LMOSA_25880	hypothetical protein	0.655857588026306	0.00074896994366			LMOSA_2990	Carbohydrate kinase	-0.818772101017715	0.034265684348749
LMOSA_8270	RNA binding protein involved in ribosome maturation	1.25315368649313	0.000759982542284			LMOSA_23000	Integral membrane sensor signal transduction histidine kinase	-0.610915945315483	0.035189985620146
LMOSA_13100	NusG domain II-containing protein	1.02793959956097	0.00076293886575			LMOSA_27390	50S ribosomal protein L28	-1.26408774345976	0.037159904002867
LMOSA_7150	FMN-binding split barrel domain protein YdaG	1.03889705522167	0.000778622561122			LMOSA_18390	Membrane protein YdbI	-0.711718187648595	0.03770478183657
LMOSA_8810	Peptidase propeptide and ypeb domain subfamily	0.794506303012464	0.000829631864377			LMOSA_26190	Antibiotic resistance protein VanZ	-1.03048776638075	0.037908312820526
LMOSA_11030	L-lactate dehydrogenase	0.653651612014504	0.000849319223635			LMOSA_22510	tRNA pseudouridine synthase B	-1.74591422129587	0.038044626589051
LMOSA_12760	hypothetical protein	0.732072294110458	0.000859844364452			LMOSA_25030	Acetate kinase	-0.825585170378469	0.038067209557833
LMOSA_9320	hypothetical protein	2.37263862004003	0.000922026307089			LMOSA_27850	Spore germination lipase LipC	-1.17233803101402	0.038232096895039
LMOSA_1620	Putative sigma-54-dependent transcriptional activator	0.801223358014133	0.000952339084469			LMOSA_5770	Translation initiation factor IF-1	-0.63571764841629	0.0427221313612
LMOSA_28560	Bacterial nucleoid protein Hbs	0.852444622400482	0.00098598470415			LMOSA_28140	Holliday junction resolvase RecU	-0.781421744524292	0.044812080077432
LMOSA_19400	Molybdenum cofactor biosynthesis protein MoaB	1.25671917502493	0.001004820605747			LMOSA_26320	Type I methionyl aminopeptidase	-0.989083554368497	0.044816645921675
LMOSA_15050	Protease synthase and sporulation negative regulatory protein PAI 1	1.00378591036439	0.001029297434846			LMOSA_18900	DUF422 domain-containing protein (Fragment)	-1.05267346806031	0.044925224532564
LMOSA_14870	UPF0118 membrane protein yubA	0.873323790302308	0.001141912241647			LMOSA_5900	30S ribosomal protein S17	-0.679266724021123	0.046071810602862
LMOSA_16700	PTS system mannose-specific transporter subunit IIA	0.69701970600726	0.001159070772649			LMOSA_2640	ABC transporter ATP-binding protein YtrB	-0.865873399762391	0.046298023723179
LMOSA_9390	hypothetical protein	1.6585864197879	0.001168928428003			LMOSA_1900	Beta-ketoacyl-[acyl-carrier-protein] synthase II	-0.679146966633528	0.046544631036389
LMOSA_9730	hypothetical protein	2.67539262401813	0.001269833407267			LMOSA_4900	3-hydroxyacyl-[acyl-carrier-protein] dehydratase FabZ	-1.66834481801988	0.047625325262576
LMOSA_190	YggS family pyridoxal phosphate-dependent enzyme	0.801930600478633	0.001274290410989			LMOSA_12830	hypothetical protein	-2.33580309541041	0.047846636896414
LMOSA_9480	FAA1, Long-chain acyl-CoA synthetase	2.13783558932281	0.001310068531956
LMOSA_3620	Disulfide oxidoreductase YuzD	0.898850410397049	0.001459949602603
LMOSA_5330	hypothetical protein	0.854492063033446	0.001548512767316
LMOSA_180	Cell division protein SepF	0.841119075925392	0.001609878608712
LMOSA_5360	Membrane protein, putative	0.976412910189107	0.001664484102259
LMOSA_27530	Predicted short chain dehydrogenases(Associated with short-chain alcohol dehydrogenases)	0.863546903176556	0.001695143719708
LMOSA_20130	Alpha-ribazole-5-phosphate synthase CblS	2.00867152025358	0.001780627755049
LMOSA_1460	Alkyl sulfatase	0.653314837031882	0.001901369509977
LMOSA_15750	Short-chain dehydrogenase/reductase SDR	1.37059338138704	0.001998514037451
LMOSA_12100	Restriction endonuclease	2.38460765390977	0.002024679298378
LMOSA_11710	Phosphoglycerate mutase	0.806271278462669	0.00213325214739
LMOSA_21510	Putative tail endopeptidase	1.82081300336057	0.002170625641127
LMOSA_9400	hypothetical protein	1.38555254588144	0.00231099214235
LMOSA_18190	DNA-3-methyladenine glycosylase	1.31326017150933	0.002544565738489
LMOSA_5120	Threonine synthase	1.44854358650566	0.002578220447249
LMOSA_8430	Cytochrome o ubiquinol oxidase subunit III	0.627650059049103	0.002676893450699
LMOSA_28860	ABC transporter permease	1.01122548306689	0.002692004394069
LMOSA_13070	Inorganic phosphate transporter	0.950964406718905	0.002965147409842
LMOSA_12510	PTS-dependent dihydroxyacetone kinase, dihydroxyacetone-binding subunit DhaK	0.6128702020251	0.002988415246976
LMOSA_20710	Cobalt transport protein CbiN	2.35309707791918	0.00301102229635
LMOSA_9530	Phage terminase small subunit	1.25679244069925	0.003473745922906
LMOSA_7590	Transcriptional regulator	0.781574163983569	0.003550980046683
LMOSA_20090	PduS type ferredoxin, putative	0.921053043287143	0.003608230601425
LMOSA_9490	hypothetical protein	1.29128135407847	0.003616478403626
LMOSA_10200	hypothetical protein	1.86821459178384	0.003654756981545
LMOSA_28910	DNA polymerase IV	0.812367352816425	0.003654756981545
LMOSA_5320	hypothetical protein	0.996760359848256	0.003678001929361
LMOSA_15030	hypothetical protein	0.820423946109457	0.003740252000321
LMOSA_3550	Chloride transporter, chloride channel (ClC) family	0.916872262844792	0.003788812833699
LMOSA_8470	Bacterial SH3 domain family [Listeria monocytogenes str. Scott A]	1.27800120279731	0.004103090875384
LMOSA_9150	Site-specific integrase	0.865280967860997	0.004103090875384
LMOSA_24750	Glutamate-1-semialdehyde 2,1-aminomutase	0.880028401254824	0.004207467784774
LMOSA_5590	Aldo-keto reductase	0.919380674819326	0.004721434944948
LMOSA_9650	hypothetical protein	1.49827729056571	0.004721434944948
LMOSA_23560	4-hydroxy-tetrahydrodipicolinate synthase	0.666856903618999	0.004800489906888
LMOSA_6420	hypothetical protein	1.77536871434085	0.004909377311511
LMOSA_16510	hypothetical protein	1.24525818767795	0.005003374250667
LMOSA_19510	Bifunctional disulfide isomerase/thiol-disulfide oxidase	0.625283677642267	0.005153567392862
LMOSA_14580	NADH-dependent butanol dehydrogenase a	0.865923881605878	0.005280218604104
LMOSA_20060	ATP-dependent Clp protease proteolytic subunit	0.822428737235704	0.0055844276845
LMOSA_14570	CBS domain	0.740766930528659	0.00622971227567
LMOSA_11170	hypothetical protein	2.2978471984994	0.006729131008173
LMOSA_9450	hypothetical protein	1.45092357046562	0.006746294356341
LMOSA_15540	Transcriptional regulator	0.988410012471384	0.00682185783006
LMOSA_13090	Phosphate transporter (Fragment)	1.19821400066204	0.007071578022122
LMOSA_15510	Magnesium and cobalt transport protein CorA	1.41490400379586	0.007701425911974
LMOSA_23940	Molecular chaperone DnaJ	0.808234078039756	0.008211347552138
LMOSA_1630	DeoR faimly transcriptional regulator	1.6471582701758	0.008792682513232
LMOSA_9410	hypothetical protein	1.9108008350794	0.00943788444947
LMOSA_9550	Phage portal protein [Listeria monocytogenes str. Scott A]	1.00306294125042	0.009463229706479
LMOSA_1090	Putative major teichoic acid biosynthesis protein C	2.77129237771229	0.009804471159094
LMOSA_9120	Methylated-DNA--protein-cysteine methyltransferase	1.19016228815273	0.01007963510964
LMOSA_21520	hypothetical protein	2.03448313622658	0.010306079147987
LMOSA_12170	PTS cellbiose transporter subunit IIC	0.925697022220253	0.01046110026477
LMOSA_14350	Ggdef motif membrane protein [Listeria monocytogenes str. Scott A]	1.06040300026349	0.011262371009706
LMOSA_520	hypothetical protein	1.34869387611515	0.01130351589146
LMOSA_9360	hypothetical protein	1.94056480778918	0.01135504837167
LMOSA_21830	Lysophospholipase, alpha-beta hydrolase superfamily	0.713103973790275	0.012025654372256
LMOSA_7140	Serine--tRNA ligase	0.916909385689613	0.012131827149049
LMOSA_28940	Glucose-6-phosphate 1-dehydrogenase	0.71142072416591	0.012566112647915
LMOSA_4200	hypothetical protein	0.975098716654532	0.012935680228995
LMOSA_9720	hypothetical protein	1.5831852837415	0.013144553336307
LMOSA_20070	Methyltransferase domain protein [Listeria monocytogenes str. Scott A]	0.919373361100199	0.013231376580603
LMOSA_9640	Phage protein [Listeria monocytogenes str. Scott A]	2.02955451171998	0.013272446106887
LMOSA_8280	DNA replication and repair protein RecF	0.641358362528337	0.014468177446735
LMOSA_3660	Low temperature requirement protein C	0.962342849595207	0.014894438150627
LMOSA_9430	hypothetical protein	1.84485684396213	0.014972672666089
LMOSA_14960	Formate-nitrite transporter	1.08664497957891	0.015317170449455
LMOSA_26600	Glutamine ABC transporter ATP-binding component	2.39147599009173	0.015674832317719
LMOSA_9780	hypothetical protein	3.19645200260447	0.017256181626771
LMOSA_8480	HTH-type transcriptional repressor YvoA	2.3036164253726	0.017306885763845
LMOSA_28850	TetR family transcriptional regulator	1.34358067943507	0.018672320143608
LMOSA_26880	Phosphoribosylformylglycinamidine cyclo-ligase	1.27432203497819	0.018744943416266
LMOSA_21410	ATP-dependent Clp protease proteolytic subunit	2.04312024223591	0.019564576475365
LMOSA_16290	Cysteine protease YvpB	1.61729066122595	0.019650329885993
LMOSA_19500	hypothetical protein	0.606304708336168	0.019667471683179
LMOSA_2230	hypothetical protein	1.67911076692998	0.019759941419752
LMOSA_24840	Transcriptional repressor NrdR	0.673169096002526	0.020866323280796
LMOSA_10120	Putative toxin-antitoxin system, toxin component	1.33448569152406	0.020911681893686
LMOSA_2940	PTS system fructose-specific transporter subunit IIABC	1.15192020691329	0.021392882556137
LMOSA_23540	Pyridine nucleotide-disulfide oxidoreductase dimerization subunit	0.693882741190686	0.02212651445762
LMOSA_10280	Sporulation-specific N-acetylmuramoyl-L-alanine amidase	2.11164937271117	0.022302247966283
LMOSA_10250	hypothetical protein	2.5148462301811	0.022625630881312
LMOSA_16690	Sorbose-specific phosphotransferase enzyme IIB component	0.695721879788891	0.023645860091896
LMOSA_6380	Glyoxalase family protein [Listeria monocytogenes str. Scott A]	0.901940287458212	0.024051570526337
LMOSA_1470	General stress response protein CsbD	1.5101367610534	0.025221701544125
LMOSA_21190	L-asparaginase/archaeal Glu-tRNAGln amidotransferase subunit D	2.92884827759031	0.025784800697688
LMOSA_17320	Peptidoglycan binding protein [Listeria monocytogenes str. Scott A]	1.03754953451503	0.025939989889478
LMOSA_13860	Transcription activator, putative	0.848178641622907	0.026525098318433
LMOSA_14330	Dolichol-phosphate mannosyltransferase	1.17025890763833	0.029023526108847
LMOSA_21580	N-acetylmuramoyl-L-alanine amidase	1.41877346990892	0.029382795422922
LMOSA_22930	2-oxoisovalerate dehydrogenase subunit alpha	0.654083314685526	0.03112147202697
LMOSA_23370	Transporter	1.36897428752113	0.031487451571256
LMOSA_8000	Glycosyl hydrolase	1.95949940124419	0.032006359572614
LMOSA_9510	Phage transcriptional regulator	1.66894801376753	0.032546399822386
LMOSA_20110	Propanediol utilization microcompartment protein PduU	1.49957372396028	0.032707918318374
LMOSA_20100	Polyhedral organelle shell protein PduT, putative	1.3803757543508	0.032775004784836
LMOSA_21420	Major capsid protein a	1.3669276748126	0.03300286585758
LMOSA_18750	LytR family transcriptional regulator	1.34929248914424	0.033219450621368
LMOSA_5410	Zinc transporter ZitB	1.53297103714547	0.034591663410855
LMOSA_18340	hypothetical protein YneR [Listeria monocytogenes str. Scott A]	0.780813183359492	0.034603343544692
LMOSA_10260	hypothetical protein	2.58710211834083	0.034713825841518
LMOSA_20120	Ethanolamine utilization protein EutP	1.16481401273874	0.034713825841518
LMOSA_3940	Ferrichrome transport ATP-binding protein FhuC	1.64190786360746	0.034713825841518
LMOSA_14630	Magnesium and cobalt transport protein CorA	1.74403466574775	0.035189985620146
LMOSA_21490	Tail tape measure protein [Listeria monocytogenes str. Scott A]	1.24875513093727	0.036708458794119
LMOSA_23740	SAM-dependent methyltransferase	1.21205576012315	0.037864160198397
LMOSA_17100	hypothetical protein	0.774460256064807	0.038296135261735
LMOSA_28060	Chitinase D	0.934049988760455	0.038296135261735
LMOSA_9750	hypothetical protein	2.40177328867501	0.038359145458403
LMOSA_21290	hypothetical protein	2.23015808025343	0.040523363647844
LMOSA_9460	Single-stranded DNA-binding protein 2	0.94480219737716	0.041795966387905
LMOSA_18200	Sortase A LPXTG specific	0.709129064322695	0.04235269716315
LMOSA_27120	NAD(P)H dehydrogenase [quinone] 1	1.35487362152003	0.043086705139223
LMOSA_9420	hypothetical protein	1.24777573835619	0.04366256227882
LMOSA_9250	hypothetical protein	1.38252025289242	0.046131399953106
LMOSA_26680	Putative metabolite uptake ABC transporter, ATP-binding protein	0.901681857218683	0.046207472371434
LMOSA_22180	RNA-binding protein Hfq	0.751332276700685	0.047821168243824
LMOSA_6150	PTS system ascorbate-specific transporter subunit IIC	0.678755671892741	0.048056264979884
LMOSA_11270	Transcriptional regulator CtsR	0.689785593370637	0.049910658183759
LMOSA_13520	Module of peptide synthetase	1.02578346951663	0.049910658183759

## Sheet: T3_10min
Upregulated genes at T3(10 min) 400 MPa treatment in L. monocytogenes ScottA						Downregulated genes at T3(10 min) 400 MPa treatment in L. monocytogenes ScottA
Locus_tag	Product	log2FoldChange	padj			Locus_tag	Product	log2FoldChange	padj
LMOSA_4260	Transcriptional regulator CggR	3.13991032842508	4.7240056781799E-66			LMOSA_21730	Major facilitator superfamily transporter	-2.19334024089519	9.81221101411415E-15
LMOSA_29210	Acetolactate synthase large subunit	3.60439949294493	1.37177180936927E-54			LMOSA_15400	hypothetical protein	-1.59629638992083	3.06359204546365E-14
LMOSA_6410	Ribose 5-phosphate isomerase B/allose 6-phosphate isomerase	2.30245537330699	2.12174598818977E-30			LMOSA_11100	Cell division protein DIVIC	-2.50917569082475	9.72527781656172E-14
LMOSA_20230	Diol dehydratase-reactivating factor alpha subunit	2.31417386925436	5.54447441191218E-29			LMOSA_27720	Manganese transport system ATP-binding protein MntB	-1.53014972483434	1.28475496845389E-12
LMOSA_6400	Universal stress protein UspA	2.00806117513714	1.8060469847869E-28			LMOSA_16310	Glucosamine--fructose-6-phosphate aminotransferase (Isomerizing)	-1.23026620296486	1.01416893718271E-11
LMOSA_20200	Propanediol dehydratase large subunit PduC	2.48828238286825	2.6494430822265E-24			LMOSA_11820	Maltodextrin import ABC transporter ATP-binding protein MsmX	-2.11045820518468	4.90973664883812E-11
LMOSA_29070	Alpha-acetolactate decarboxylase	1.87863520615236	9.09876548774304E-22			LMOSA_22980	6-phosphogluconate dehydrogenase, decarboxylating	-1.4232952760942	2.28586236730241E-10
LMOSA_20320	CoA-dependent propionaldehyde dehydrogenase	2.38385165726914	2.02299524647374E-21			LMOSA_21990	Type I DNA topoisomerase	-1.42346912143884	1.20868784037475E-09
LMOSA_15020	Transcriptional regulator	4.01614125593546	1.28503171194781E-20			LMOSA_2130	YlbF family regulator	-2.29936733199392	4.24432750073984E-09
LMOSA_20280	Ethanolamine utilization protein eutJ	2.42433564027704	1.16803267235681E-19			LMOSA_11120	Bifunctional tRNA lysidine(34) synthetase TilS/hypoxanthine phosphoribosyltransferase	-1.71132957752318	5.25652832024592E-09
LMOSA_25560	Bifunctional acetaldehyde-alcohol dehydrogenase	1.64554458462854	1.35561823515027E-19			LMOSA_1020	Putative metabolite uptake ABC transporter, ATP-binding protein	-2.09781951122006	9.09200713779544E-09
LMOSA_15030	hypothetical protein	2.68175928306534	7.14521205693022E-19			LMOSA_29100	Deoxyribose-phosphate aldolase	-1.22627318200311	2.53353889805592E-08
LMOSA_10950	Listeriolysin O [Listeria monocytogenes str. Scott A]	1.59286578441071	9.02697260156673E-19			LMOSA_23590	Transpeptidase, penicillin binding protein	-1.36281258521271	7.45255362765777E-08
LMOSA_20330	Propionaldehyde reductase	2.57896074492617	1.03171161964547E-17			LMOSA_4840	YvhJ protein (Fragment)	-2.06117281483313	7.9738694098724E-08
LMOSA_20260	Propanediol utilization microcompartment protein PduA	2.52275791060924	1.92917692504522E-16			LMOSA_19640	hypothetical protein	-1.53866739974368	1.59158389246523E-07
LMOSA_20210	Propanediol dehydratase medium subunit PduD	2.28774861701308	1.9883444161604E-16			LMOSA_17790	mRNA interferase MazF	-2.16630452564363	2.0251012901745E-07
LMOSA_20670	Porphyrin biosynthesis protein includes: uroporphyrinogen-III methyltransferase and uroporphyrinogen-III synthase]	3.29925810906065	5.10689642430096E-16			LMOSA_3810	hypothetical protein	-1.3853179011136	4.94313102118176E-07
LMOSA_20250	Putative carboxysome shell protein	2.17513562590898	5.27353390995768E-16			LMOSA_900	Phosphotransacetylase	-1.08334265223088	9.34748651805324E-07
LMOSA_4770	Ribosome hibernation promoting factor	1.58846982981596	2.12014324276096E-15			LMOSA_1030	ABC transporter permease	-1.13543974097264	1.38702145893014E-06
LMOSA_23440	hypothetical protein	1.28670454559323	3.84949801955314E-15			LMOSA_19650	Teichoic acid biosynthesis protein (Fragment)	-1.22034467004242	3.76361891203115E-06
LMOSA_20340	Glycerol uptake facilitator	2.82947042015936	9.81221101411415E-15			LMOSA_22690	Aminomethyltransferase	-0.908967932381564	4.4253175015212E-06
LMOSA_20190	Propanediol utilization microcompartment protein PduB	2.43023581895743	1.11541897847722E-14			LMOSA_27880	Control catabolite protein of gluconeogenesis	-1.69973960715745	6.35883196120237E-06
LMOSA_20310	ATP/cobalamin adenosyltransferase	2.14394867839361	2.96242286941461E-14			LMOSA_590	Redox-sensing transcriptional repressor Rex	-1.11299650906751	6.64621956748532E-06
LMOSA_20650	Precorrin methylase	3.0944812757559	3.95447335711441E-14			LMOSA_23450	Divalent metal cation transporter MntH	-0.969866843576912	7.25101959451413E-06
LMOSA_20640	Cobalamin biosynthesis protein CbiG	3.22910568902452	5.93948283046176E-14			LMOSA_6490	Potassium-transporting ATPase potassium-binding subunit	-2.47680057880092	8.47783788039737E-06
LMOSA_24610	Glycerol uptake facilitator	1.47973786108823	1.24114661604229E-13			LMOSA_5230	hypothetical protein	-1.03860874768668	9.11377959791933E-06
LMOSA_18880	ATP-dependent Clp protease ATP-binding subunit ClpE	1.33664575269246	1.6916523484532E-13			LMOSA_23130	Probable inactive metalloprotease ymfF	-1.48445199137445	9.23266076942058E-06
LMOSA_5700	Acetamidase/formamidase protein [Listeria monocytogenes str. Scott A]	1.52698347597209	1.85295695462969E-13			LMOSA_8820	Regulator	-0.851179318365621	9.34566015268752E-06
LMOSA_20220	Propanediol dehydratase small subunit PduE	2.12084227354587	2.84725962982468E-13			LMOSA_1140	Maltodextrin-binding protein (Fragment)	-1.12741335364744	1.08733417585875E-05
LMOSA_14200	Universal stress protein UspA	1.73260375633972	4.49885062277135E-13			LMOSA_15590	DUF420 domain-containing protein	-1.86895852923006	1.23035301211902E-05
LMOSA_25020	Universal stress protein	1.56323742006964	4.49885062277135E-13			LMOSA_28020	Cold-shock protein, molecular chaperone, RNA-helicase co-factor CspD	-1.47903892000345	1.62114543371618E-05
LMOSA_8280	DNA replication and repair protein RecF	1.80495482956058	1.05882366782935E-12			LMOSA_23140	Predicted Zn-dependent peptidase	-1.54291636587429	1.7027313882961E-05
LMOSA_6500	Cellobiose-specific phosphotransferase enzyme IIB component	2.32391345602651	2.78555725071288E-12			LMOSA_21910	Trigger factor	-0.944170103428896	1.90154039485879E-05
LMOSA_3600	Nucleoside-diphosphate-sugar epimerase	1.34298883850233	4.47527495833045E-12			LMOSA_1780	Oligoendopeptidase F	-1.48065252691349	1.92601052255113E-05
LMOSA_20270	Phosphate propanoyltransferase	2.14359940957698	1.08155657446664E-11			LMOSA_19700	UTP--glucose-1-phosphate uridylyltransferase	-1.85707364505445	2.408349835437E-05
LMOSA_6620	Phosphoenolpyruvate-dihydroxyacetone phosphotransferase, dihydroxyacetone binding subunit DhaK	1.22686472693207	1.81217471957918E-11			LMOSA_16650	Glutamyl-tRNA amidotransferase	-2.08356093536264	2.70482163539757E-05
LMOSA_20180	Propanediol utilization microcompartment protein PduA	2.52648556510384	1.92355683935697E-11			LMOSA_19710	Ribitol-5-phosphate cytidylyltransferase	-1.40847064107679	2.82656222083732E-05
LMOSA_16330	hypothetical protein	2.43101678744609	5.09556557523808E-11			LMOSA_5050	Serine hydroxymethyltransferase	-1.29983223082314	3.05211904209571E-05
LMOSA_20680	Sirohydrochlorin cobaltochelatase CbiK	3.93952154044556	5.57436382281776E-11			LMOSA_1570	Glyoxalase I/lactoylglutathione lyase	-1.78539299065039	4.5018090854428E-05
LMOSA_22160	Alpha-glycerophosphate oxidase	1.03309387994797	1.78829678769104E-10			LMOSA_28710	Two-component system response regulator ResD	-1.09857266891931	4.81056598050288E-05
LMOSA_11680	Succinyl-diaminopimelate desuccinylase	1.24929219833508	2.12692377738269E-10			LMOSA_14500	Predicted homoserine dehydrogenase, contains C-terminal SAF domain	-3.04366806856904	5.45192237671408E-05
LMOSA_18460	N-acetylglucosamine-6-phosphate deacetylase	1.27386673210183	2.20987558311056E-10			LMOSA_15670	Pyridoxine kinase PdxK	-1.26392227324702	7.4452314855849E-05
LMOSA_20630	Cobalt-precorrin-4 methyltransferase	3.00300677073818	2.39849994261213E-10			LMOSA_28600	Small subunit ribosomal protein S1	-0.899503120471688	8.98084978418578E-05
LMOSA_13470	Truncated internalin A	1.06096953878228	2.3999753428982E-10			LMOSA_5040	Uracil phosphoribosyltransferase	-2.5308130702347	9.53339510957132E-05
LMOSA_20300	Carbon dioxide concentrating mechanism protein CcmL	2.71220843175206	2.86624701265374E-10			LMOSA_4710	Putative cell wall-associated DL-endopeptidase peptidoglycan lytic protein P45	-1.39595568047284	0.000108284523553
LMOSA_11180	Dihydropteroate synthase	5.11208098414268	1.06839871118532E-09			LMOSA_25850	Asparagine synthase, glutamine-hydrolyzing	-1.698587420975	0.000110300750248
LMOSA_13480	Internalin B [Listeria monocytogenes str. Scott A]	1.16650697307392	1.24253598527824E-09			LMOSA_2970	Aminopeptidase PepC	-0.980009577470403	0.000110300750248
LMOSA_26170	Putative CDP-abequose synthase	1.43782384576633	1.24253598527824E-09			LMOSA_17480	Thermostable monoacylglycerol lipase	-2.2568298927038	0.000124874400533
LMOSA_11170	hypothetical protein	3.57628822992236	1.64663661493082E-09			LMOSA_22760	Elongation factor P	-1.188846911837	0.000124943253353
LMOSA_23750	RNA polymerase sigma factor SigA	1.21455454525112	2.23360163035752E-09			LMOSA_4730	Cell division ABC transporter ATP-binding protein FtsE	-1.31067246778063	0.000124943253353
LMOSA_5390	Zinc-binding alcohol dehydrogenase family protein	1.17460612981059	2.37573511488917E-09			LMOSA_24500	hypothetical protein	-2.13924381123919	0.000130537302141
LMOSA_18110	Erythromycin resistance ATP-binding protein MsrA	1.26712208976639	3.899469620569E-09			LMOSA_27100	50S ribosomal protein L19	-1.3541940685843	0.000142305438854
LMOSA_1990	hypothetical protein	1.57511964006729	4.76328738813709E-09			LMOSA_19720	Ribitol-5-phosphate dehydrogenase	-1.34374198348823	0.000149101323261
LMOSA_14820	Transcriptional coactivator p15 (Pc4)	1.84523300996364	5.11099944546957E-09			LMOSA_18940	Phosphoenolpyruvate--protein phosphotransferase	-0.834390433801051	0.000150074593906
LMOSA_19560	Secreted protein [Listeria monocytogenes str. Scott A]	1.17563926391586	6.09970838010283E-09			LMOSA_18690	Branched-chain-amino-acid aminotransferase	-1.65116837089367	0.00015708135075
LMOSA_10320	4Fe-4S mono-cluster protein YjdI	1.45697167687569	1.10942974717899E-08			LMOSA_18680	Putative acetyl esterase YjcH	-1.51770717979995	0.000186579673188
LMOSA_1950	ATP-dependent chaperone ClpB	1.01203407452147	1.17946422239158E-08			LMOSA_27740	Carboxy-terminal processing proteinase	-1.41808584766836	0.000192166240238
LMOSA_20240	Propanediol utilization diol dehydratase-reactivating factor small chain	2.17308213273609	1.63232927481891E-08			LMOSA_3260	Glucose-6-phosphate isomerase	-0.844315133402252	0.000196952269507
LMOSA_20690	Sirohydrochlorin cobaltochelatase	4.78954412393533	2.33920433247832E-08			LMOSA_28430	hypothetical protein	-1.38698967354409	0.000204315277129
LMOSA_20600	Cobalamin biosynthesis protein CbiD (Fragment)	2.21176760075713	2.88618961816612E-08			LMOSA_2811	Cellobiose-specific phosphotransferase enzyme IIA component	-2.99110721054808	0.000226506337238
LMOSA_18330	Peroxide resistance protein Dpr	1.16240739939495	4.27734067524345E-08			LMOSA_26560	Glutamate synthase NADPH large chain	-1.32221114335536	0.00023949116853
LMOSA_17570	DEAD-box ATP-dependent RNA helicase CshA	1.35210157838773	5.32185588722722E-08			LMOSA_17800	Positive regulator of sigma-B activity	-0.994315494978007	0.000255924409238
LMOSA_22440	Ribosome maturation factor RimP	1.36767415755706	5.32586768493E-08			LMOSA_28590	Ribosome biogenesis GTPase Der	-0.96937760946144	0.000255924409238
LMOSA_20740	Cobyric acid synthase CobQ	1.44300095471661	5.69741210492562E-08			LMOSA_8780	30S ribosomal protein S6	-0.913772201468335	0.000283737625741
LMOSA_16840	Polyisoprenoid-binding protein YceI	1.2851951186126	6.20817343520035E-08			LMOSA_12600	Oxidoreductase, YhhX	-1.55926864057385	0.000305472054323
LMOSA_20700	Cobalt ECF transporter S component CbiM	3.18998452244434	8.63072790982795E-08			LMOSA_7580	Partition protein, ParA homolog	-1.14126567806435	0.000306516806842
LMOSA_15280	YkoS	1.5029067353476	1.29394697259616E-07			LMOSA_22570	hypothetical protein	-1.37558738154849	0.000363156626143
LMOSA_8840	Accessory transcriptional regulator protein A	1.15777490919753	1.66734522690873E-07			LMOSA_26430	Sigma-54 factor interaction domain-containing protein	-0.836076529846655	0.000363156626143
LMOSA_18050	NAD-dependent succinate-semialdehyde dehydrogenase	1.00370989485486	2.91116130500896E-07			LMOSA_4720	Cell division protein FtsX	-1.45648972740217	0.000371533432295
LMOSA_15300	hypothetical protein	2.31265799688814	5.11509010451255E-07			LMOSA_24520	Queuine tRNA-ribosyltransferase	-1.29621296538627	0.000379073230664
LMOSA_4240	Phosphoglycerate kinase	1.16980977358852	6.45185604586525E-07			LMOSA_20460	Aldehyde-alcohol dehydrogenase AdhE	-1.7659545053612	0.000393744984337
LMOSA_15530	Phage infection protein [Listeria monocytogenes str. Scott A]	1.18464656815056	8.4352123241856E-07			LMOSA_5140	50S ribosomal protein L31 type B	-1.09163395866326	0.000420561238591
LMOSA_20610	Synthesis of vitamin b12 adenosyl cobalamide	3.0901224047057	9.00224208500888E-07			LMOSA_18180	Glycerol phosphate lipoteichoic acid synthase	-0.838443044939337	0.000425254179515
LMOSA_2810	Ribulose-phosphate 3-epimerase domain protein [Listeria monocytogenes str. Scott A]	2.27116406397061	9.39781918961085E-07			LMOSA_22590	Rhomboid family intramembrane serine protease	-1.30318179903364	0.000496221110389
LMOSA_160	RNA-binding protein S4	1.19280211270947	9.50207041903542E-07			LMOSA_17190	Fructose-bisphosphatase class III	-0.904046150920231	0.000530633478227
LMOSA_720	Cell wall surface anchor family protein [Listeria monocytogenes str. Scott A]	1.22698107230412	1.92745756246293E-06			LMOSA_11230	Lysine--tRNA ligase	-1.34099162168539	0.000604369314862
LMOSA_15310	Pyrimidine utilization protein B	1.73382219365271	1.98452654571405E-06			LMOSA_4920	UDP-N-acetylglucosamine 1-carboxyvinyltransferase	-0.869998047237533	0.000615670779021
LMOSA_6630	Phosphoenolpyruvate-dihydroxyacetone phosphotransferase, ADP-binding subunit DhaL	0.944009397672655	1.98452654571405E-06			LMOSA_16580	hypothetical protein	-1.5708695424098	0.000665199328286
LMOSA_27150	tRNA (guanine-N(1)-)-methyltransferase	1.02560000400954	1.9968688415824E-06			LMOSA_5220	Lipid kinase	-1.46260564561493	0.000707692961933
LMOSA_3990	Glutamate decarboxylase gamma	1.01333212355922	2.09565955027234E-06			LMOSA_4500	Putative membrane protein YvlD	-1.26830063442379	0.000740185426134
LMOSA_1640	Cyclopentanol dehydrogenase	0.938321741774259	2.29725949780633E-06			LMOSA_6190	Elongation factor Tu	-0.731009780800115	0.000858462006037
LMOSA_11910	PhoP family transcriptional regulator	1.02051342557721	2.51965537044224E-06			LMOSA_19340	Molybdopterin molybdenumtransferase MoeA	-1.08565193613054	0.000866061619031
LMOSA_7950	hypothetical protein	1.4180100011177	2.69537639734166E-06			LMOSA_24920	Pyruvate kinase	-0.792108484310623	0.000879583879919
LMOSA_27620	Uracil-xanthine permease	2.5154737054764	2.78770787674766E-06			LMOSA_6480	Potassium-transporting ATPase ATP-binding subunit	-1.48728164848028	0.000917456842386
LMOSA_22250	Ribosomal-protein-alanine N-acetyltransferase	1.11838874954765	3.33694618777403E-06			LMOSA_18930	PTS HPr component phosphorylation site	-0.828373159693665	0.0009955896145
LMOSA_12860	hypothetical protein	1.24912044740042	3.34506097548887E-06			LMOSA_25050	Lipid hydroperoxide peroxidase	-1.27242181147741	0.00101890650333
LMOSA_10330	Predicted acyltransferase with acyl-CoA N-acyltransferase domain	1.94224498526512	3.76361891203115E-06			LMOSA_25690	hypothetical protein	-1.15125773323187	0.001229745909528
LMOSA_7420	Trigger enzyme beta-glucoside-specific phosphotransferase system EIIBCA component	1.15445318253899	4.08162673981902E-06			LMOSA_22170	tRNA dimethylallyltransferase	-0.979319827267511	0.001265840258453
LMOSA_10940	Phosphatidyl-inositol-specific phospholipase C	1.17670405909374	4.59764061487579E-06			LMOSA_20380	NADPH-dependent butanol dehydrogenase Adh	-1.52164564242332	0.001296515634872
LMOSA_16610	Diacylglycerol kinase catalytic subunit	1.11497621107317	4.59764061487579E-06			LMOSA_21740	Transcriptional regulator	-3.30044087119967	0.001420774390479
LMOSA_27140	hypothetical protein	1.004705973747	5.02754393987165E-06			LMOSA_8400	GW domain-containing glycosaminoglycan-binding protein	-3.07123624715917	0.001420774390479
LMOSA_15270	Multifunctional acyl-CoA thioesterase I and protease I and lysophospholipase L1	1.38278082863647	5.22682259688913E-06			LMOSA_18600	Enoyl-(Acyl carrier protein) reductase	-1.12893347603076	0.001450919803894
LMOSA_20620	Precorrin-8W decarboxylase CbiT	2.80923051835002	5.22682259688913E-06			LMOSA_210	Cell division protein FtsA	-0.899088789028633	0.00149252897994
LMOSA_5690	MgtC family protein (Fragment)	1.36346359156696	5.22682259688913E-06			LMOSA_25250	Peroxiredoxin YkuU	-1.73634153847034	0.0015891328296
LMOSA_16690	Sorbose-specific phosphotransferase enzyme IIB component	1.24051557672503	5.35357398243769E-06			LMOSA_6060	NusG domain II-containing protein	-1.79220900888736	0.001670933151094
LMOSA_1620	Putative sigma-54-dependent transcriptional activator	1.15351377771611	5.76669780422657E-06			LMOSA_660	hypothetical protein	-2.33839336873226	0.001670933151094
LMOSA_5380	Dihydrofolate reductase	1.21774283023572	5.76669780422657E-06			LMOSA_24430	Sporulation-specific N-acetylmuramoyl-L-alanine amidase	-0.86928108229621	0.001776000535088
LMOSA_12880	hypothetical protein	0.998262795919906	6.03071461060625E-06			LMOSA_760	Triacylglycerol lipase	-0.873675615467327	0.001869162199316
LMOSA_22100	DNA topoisomerase IV subunit B	1.15050923852667	6.08063866207915E-06			LMOSA_27890	Kinase/pyrophosphorylase	-1.22697460962124	0.001950518059052
LMOSA_20580	Cobalamin biosynthesis protein CobD	4.2938560926418	8.12167170165616E-06			LMOSA_7120	ATP-binding cassette subfamily B protein AbcA/BmrA	-1.17136013954785	0.002183579065144
LMOSA_15260	N-acetyltransferase	1.30654851946312	8.35701953023988E-06			LMOSA_5210	Ketose-bisphosphate aldolase class-ii	-0.849717926373843	0.002277476942317
LMOSA_1940	2,3-bisphosphoglycerate-dependent phosphoglycerate mutase	0.971377916777963	9.48350154597496E-06			LMOSA_4910	Rod shape-determining protein MreB	-1.36346748905383	0.002307195914976
LMOSA_1891	Organic hydroperoxide resistance transcriptional regulator	1.20733792555293	1.04904905653275E-05			LMOSA_27710	Manganese ABC transporter inner membrane permease protein SitD	-0.633437898459876	0.002329061162593
LMOSA_16680	Mannose-specific phosphotransferasesystem component IIC	0.878141485964504	1.68854068337981E-05			LMOSA_29350	Cell division initiation protein DivIVA	-0.966815772454175	0.002329061162593
LMOSA_1810	Transcriptional regulator Spx	1.08288803748576	1.7027313882961E-05			LMOSA_23710	DEAD-box ATP-dependent RNA helicase CshB	-0.838003329170686	0.002376606493947
LMOSA_7430	Beta-glucoside operon transcriptional antiterminator	1.23112727375339	1.71297998637253E-05			LMOSA_5570	Iron-sulfur cluster carrier protein	-1.26483157225449	0.002729385997456
LMOSA_20660	CbiJ protein [Listeria monocytogenes str. Scott A]	2.45673133915357	1.77621576760653E-05			LMOSA_28440	TPR repeat-containing protein ypiA	-1.02046160539032	0.002751368350359
LMOSA_24350	Iron-sulfur cofactor synthesis	1.16461978770833	1.89534498360255E-05			LMOSA_28010	HTH-type transcriptional regulator MntR	-0.931879343362433	0.002766252025664
LMOSA_6150	PTS system ascorbate-specific transporter subunit IIC	1.31755658310711	1.91837242596203E-05			LMOSA_18990	YkuJ	-1.80421145186579	0.002916844160511
LMOSA_4610	Phosphate import ATP-binding protein PstB	1.92774491572212	2.10859870755242E-05			LMOSA_2650	Acetoin transport repressor	-1.73711052920539	0.003041595575099
LMOSA_15130	LRR-and LPXTG-motif protein [Listeria monocytogenes str. Scott A]	0.951094910984772	2.41382803816107E-05			LMOSA_28790	Transcriptional repressor	-1.40908903687423	0.003253594730352
LMOSA_16700	PTS system mannose-specific transporter subunit IIA	1.04057540556606	2.43593589031558E-05			LMOSA_2010	Uroporphyrinogen decarboxylase	-1.14047064007423	0.003330094503534
LMOSA_2540	Arsenate reductase [Listeria monocytogenes str. Scott A]	0.955559164784285	2.4502860661249E-05			LMOSA_11110	RNA binding protein, contains ribosomal protein S1 domain	-1.30423596768331	0.003357231022887
LMOSA_15520	Putative transcription regulators	1.48783915612048	2.68601875850219E-05			LMOSA_13560	Peptide methionine sulfoxide reductase regulator MsrR	-0.934513631190076	0.004106681221274
LMOSA_23960	Nucleotide exchange factor GrpE	1.31313974894476	3.58683158226761E-05			LMOSA_19660	Glycosyltransferase involved in cell wall biosynthesis	-1.25013486696574	0.004119180178731
LMOSA_15570	hypothetical protein	1.47735394596301	4.09558319520461E-05			LMOSA_9990	hypothetical protein	-1.3651351211075	0.004119180178731
LMOSA_25780	30S ribosomal protein S2	1.02773387077193	4.09558319520461E-05			LMOSA_4760	Preprotein translocase subunit SecA	-0.60609501921916	0.004215549010078
LMOSA_2660	Methylated-DNA--protein-cysteine S-methyltransferase	0.983601300472638	4.66069545040944E-05			LMOSA_29090	Putative transcription regulators (LacI family)	-0.855050660446013	0.004325435916326
LMOSA_3620	Disulfide oxidoreductase YuzD	1.24551128869498	4.66069545040944E-05			LMOSA_7550	Catalase	-0.65152100739838	0.004488365644722
LMOSA_4230	Triose-phosphate isomerase	1.05886836182952	4.67966419278461E-05			LMOSA_4510	DNA-binding transcriptional activator PspC	-0.905470401054147	0.004589173156964
LMOSA_15650	Cell wall surface anchor family protein [Listeria monocytogenes str. Scott A]	1.14484786943361	4.87455699606525E-05			LMOSA_430	Putative membrane protein ylbC	-1.41005793199303	0.004690272889641
LMOSA_4250	Type I glyceraldehyde-3-phosphate dehydrogenase	0.964394699803302	4.9567730628478E-05			LMOSA_24210	Endolytic murein transglycosylase	-1.22937144213951	0.004907687657409
LMOSA_13070	Inorganic phosphate transporter	1.38714324098435	6.39094020749835E-05			LMOSA_21950	Type I signal peptidase	-2.11524218201394	0.00492520933817
LMOSA_1890	Organic hydroperoxide resistance protein OhrA	1.52401037725574	6.39094020749835E-05			LMOSA_16720	FMN-dependent NADH-azoreductase	-1.60326249797527	0.005774552939186
LMOSA_20350	Probable propionate kinase	1.58575642666238	6.39094020749835E-05			LMOSA_23660	Transcriptional regulator ZurR	-1.77802385119539	0.005798110334112
LMOSA_20560	ECF transporter S component	1.20699171958131	6.39094020749835E-05			LMOSA_27950	Phosphoglucosamine mutase	-1.75559296506419	0.005927109746226
LMOSA_27530	Predicted short chain dehydrogenases(Associated with short-chain alcohol dehydrogenases)	1.08250385080411	7.44988785155323E-05			LMOSA_23050	Sulfurtransferase (Fragment)	-1.28791127311674	0.006386562602701
LMOSA_9950	Fructose-specific phosphotransferase enzyme IIB component	1.41490408958051	7.82031310701333E-05			LMOSA_1060	Phosphoglucosamine mutase	-0.783572974049019	0.006707009093055
LMOSA_22620	hypothetical protein	0.990739247533898	9.58413952404971E-05			LMOSA_24930	ATP-dependent 6-phosphofructokinase	-1.15897505654482	0.006707009093055
LMOSA_180	Cell division protein SepF	1.00539715911636	0.000100983183209			LMOSA_24790	Glutamyl-tRNA reductase	-0.954985416454398	0.006785411548332
LMOSA_11190	Dihydropteroate synthase	1.58849084564788	0.000102875328129			LMOSA_23030	DNA binding protein	-1.30039833088748	0.00680250941166
LMOSA_20720	Energy-coupling factor ABC transporter transmembrane protein	2.8852623396493	0.000102875328129			LMOSA_14490	Glucitol operon activator domain protein [Listeria monocytogenes str. Scott A]	-4.75241090432431	0.006802840157945
LMOSA_5370	Isochorismatase hydrolase	0.909731266511673	0.000124874400533			LMOSA_22520	Bifunctional riboflavin kinase/FAD synthetase	-1.08261333700211	0.006848242445707
LMOSA_16670	Mannose-specific phosphotransferasesystem component IID	0.841992472240937	0.000125086962158			LMOSA_27200	30S ribosomal protein S16	-0.994242522654482	0.007014965417358
LMOSA_27610	Aspartate carbamoyltransferase catalytic subunit	1.84575942481413	0.000125086962158			LMOSA_25810	RpiR family phosphosugar-binding transcriptional regulator	-1.31890798339571	0.007188833195488
LMOSA_20570	Cobyrinate a,c-diamide synthase	1.80060846211589	0.000136257179627			LMOSA_5240	CTP synthase	-1.15518449222968	0.007188833195488
LMOSA_6930	MarR family transcriptional regulator	2.81218336173066	0.000145460165783			LMOSA_28770	Phosphopentomutase	-0.678790784455776	0.007280941267209
LMOSA_23970	Heat-inducible transcriptional repressor HrcA	1.22858305255832	0.000156299011358			LMOSA_15680	Phosphatase YwpJ	-0.898023176692655	0.007391407351343
LMOSA_12870	hypothetical protein	0.644840188220765	0.000165715945318			LMOSA_1560	Hydroxyacylglutathione hydrolase	-1.9396422889304	0.007430587958556
LMOSA_11030	L-lactate dehydrogenase	0.910878910144492	0.000185010829794			LMOSA_25290	hypothetical protein	-1.03254916450494	0.007562809693072
LMOSA_5360	Membrane protein, putative	0.973382347610912	0.000196952269507			LMOSA_24220	DedA family membrane protein	-4.37139832415189	0.007752275422415
LMOSA_10820	ABC transporter permease	0.886856816799849	0.000201049022076			LMOSA_25300	Thiol-disulfide isomerase and thioredoxin	-1.57057384213847	0.007935691746569
LMOSA_6640	Phosphoenolpyruvate-dihydroxyacetonephosphotransferase, subunit DhaM, DHA-specific IIA component	0.921966397951631	0.000202300780794			LMOSA_22910	Butyrate kinase	-0.979268225362338	0.008068459634299
LMOSA_22550	Small ribosomal subunit biogenesis GTPase RsgA	0.878728271314495	0.00023205074159			LMOSA_22560	hypothetical protein	-0.972197986632783	0.008712969986314
LMOSA_1210	Cyclic nucleotide-binding domain protein	1.23672061305945	0.000233602154308			LMOSA_10490	High-affinity zinc uptake system binding-protein ZnuA	-1.22795189979323	0.009454186289711
LMOSA_10970	Actin-assembly inducing protein (Fragment)	0.951148961937978	0.000266952221413			LMOSA_7200	Membrane protein, putative (Fragment)	-1.65363760278713	0.010051741039983
LMOSA_16880	hypothetical protein	0.816269842415159	0.000266952221413			LMOSA_22530	30S ribosomal protein S15	-0.90102321305232	0.010142076777374
LMOSA_20290	Propanediol utilization protein PduM	1.75004733712614	0.000273693297439			LMOSA_14480	PTS system glucitol/sorbitol-specific transporter subunit IIC	-4.27206057856426	0.010299430079976
LMOSA_11690	Putative transcriptional regulators	1.43719893510665	0.000291593397407			LMOSA_12890	D-alanyl-D-alanine carboxypeptidase	-3.19191058984143	0.010355472345337
LMOSA_20360	Threonine-phosphate decarboxylase	1.77819009924355	0.000323210527592			LMOSA_3800	SUF system FeS assembly ATPase	-0.649136756895406	0.010436813844234
LMOSA_12450	Transketolase	0.915411468160112	0.000363156626143			LMOSA_10920	Ribose-phosphate pyrophosphokinase	-0.696379032304828	0.010869747144612
LMOSA_20550	Transcriptional regulator	1.06639463030932	0.000373379769293			LMOSA_17140	Putative multifunctional methylglyoxal reductase	-0.847479976632198	0.011596956520677
LMOSA_550	60 kDa chaperonin	0.724933591067218	0.000403166424566			LMOSA_21590	hypothetical protein	-2.30917519499528	0.011742290175497
LMOSA_18030	Bacterial transcription activator [Listeria monocytogenes str. Scott A]	0.967038900364275	0.000436397197189			LMOSA_1660	hypothetical protein	-0.856773541198082	0.012042786962305
LMOSA_3970	hypothetical protein	3.0806890923397	0.000443922718358			LMOSA_19100	Copper homeostasis protein CutC	-2.01235671842527	0.012174713464665
LMOSA_7150	FMN-binding split barrel domain protein YdaG	1.04764522756552	0.000443922718358			LMOSA_10310	Inosine-5'-monophosphate dehydrogenase	-1.14841221687057	0.01310978494448
LMOSA_14830	Phospholipase/carboxylesterase	0.984882524748429	0.000448386480563			LMOSA_27290	Acyl carrier protein	-1.06757711556879	0.013428202018097
LMOSA_22260	Transcriptional repressor LexA	0.838860013634342	0.000467249004505			LMOSA_17000	Phosphohydrolase	-4.15745837803133	0.013659880588113
LMOSA_4220	Phosphoglycerate mutase	0.809041814986037	0.000494964620796			LMOSA_18920	hypothetical protein	-1.26049849470254	0.013691016627292
LMOSA_2800	Intracellular proteinase	0.807135107150815	0.000496221110389			LMOSA_27390	50S ribosomal protein L28	-1.69567850004009	0.014525351069353
LMOSA_18850	hypothetical protein	0.723815160352606	0.000561993801554			LMOSA_15470	Lipoteichoic acid synthase-like yqgS	-0.736668712915141	0.015050238390512
LMOSA_20170	Transcriptional regulator PocR	1.15729597158853	0.000590089851893			LMOSA_1650	Putative HTH-type transcriptional regulator YxbF	-2.38959760982906	0.015341294067792
LMOSA_6140	Phosphotriesterase	1.30837172068195	0.000604369314862			LMOSA_24290	Putative transcriptional regulatory protein yclJ	-1.29163132534903	0.016330795559416
LMOSA_28060	Chitinase D	1.45355340595301	0.000615670779021			LMOSA_28760	Purine nucleoside phosphorylase	-0.718275621863439	0.016391979182114
LMOSA_8270	RNA binding protein involved in ribosome maturation	1.48301941232122	0.000644049220093			LMOSA_27510	UPF0701 protein yloC	-1.50355112970655	0.017875011557548
LMOSA_26400	Outer surface protein	0.888902348661132	0.00067258159678			LMOSA_13980	Malolactic fermentation system transcription activator	-2.06529054477774	0.018487531507126
LMOSA_560	10 kDa chaperonin	1.52833232667324	0.000707692961933			LMOSA_26320	Type I methionyl aminopeptidase	-1.32500915218323	0.018564025513711
LMOSA_23950	Chaperone protein DnaK	0.824110474596946	0.000744565541413			LMOSA_380	Endopeptidase La	-1.52237030337304	0.018715686623426
LMOSA_25270	DNA translocase SftA	0.738596033738163	0.000748797630573			LMOSA_7680	N-acetylmannosamine-6-phosphate 2-epimerase	-1.16594617149316	0.01878348706532
LMOSA_20020	N-acetyltransferase	1.80576543841036	0.000782542243985			LMOSA_10810	Ribosomal RNA small subunit methyltransferase A	-1.21203956481441	0.019541144002205
LMOSA_24830	Replicative DNA helicase loader DnaB	0.961693971063041	0.000791529871963			LMOSA_11430	Transcription termination/antitermination protein NusG	-1.8368855688565	0.019541144002205
LMOSA_6330	Galactitol-specific phosphotransferase enzyme IIB component	1.32519033153002	0.000793509742898			LMOSA_4430	UDP-glucose 4-epimerase GalE	-1.12530500585163	0.019541144002205
LMOSA_1320	Phosphomannose isomerase	1.28410839313167	0.000947625752633			LMOSA_570	Putative membrane peptidase ydiL	-2.48679368232155	0.019916230820975
LMOSA_12460	Probable transaldolase	0.912793394517578	0.00096579674776			LMOSA_14600	Phosphoglycerate mutase	-0.85819895571577	0.020018516931985
LMOSA_25220	General stress protein	0.834583899259283	0.000974381858478			LMOSA_21700	ATP-dependent RNA helicase DbpA	-0.66212231594196	0.020018516931985
LMOSA_8810	Peptidase propeptide and ypeb domain subfamily	0.985156438967638	0.00097736373804			LMOSA_24020	30S ribosomal protein S20	-2.45623975813313	0.020997927156233
LMOSA_18470	Glucosamine-6-phosphate deaminase	0.888245372295199	0.0009955896145			LMOSA_12540	PTS-dependent dihydroxyacetone kinase phosphotransferase subunit DhaM	-1.22978479957619	0.021917480366062
LMOSA_16530	Predicted esterase	1.33208012886457	0.001208212137391			LMOSA_2630	Membrane protein, putative	-1.1962294026479	0.022001825869142
LMOSA_25230	YtxG	0.693141559446694	0.001226078065673			LMOSA_1860	Peptide ABC transporter substrate-binding protein	-0.646296667543517	0.022688529262621
LMOSA_12760	hypothetical protein	0.735605321310023	0.001229745909528			LMOSA_13850	Probable dual-specificity RNA methyltransferase RlmN	-1.17883352952265	0.023517422812735
LMOSA_17420	hypothetical protein	1.05552321015076	0.001237312024804			LMOSA_23000	Integral membrane sensor signal transduction histidine kinase	-0.696999475978986	0.024293561759533
LMOSA_16500	Ring-cleaving dioxygenase MhqA	1.55564123218074	0.001249881693687			LMOSA_25700	Membrane protein CcdC involved in cytochrome C biogenesis	-1.5124580245973	0.02514770817384
LMOSA_9340	Single-stranded DNA-binding protein, ERF family	1.13185795425318	0.001255672815897			LMOSA_7110	Cyclic nucleotide-binding protein [Listeria monocytogenes str. Scott A]	-1.81308301347872	0.02514770817384
LMOSA_6270	Transketolase	1.13510162560527	0.001346309644538			LMOSA_22360	Uridylate kinase	-0.893953127137178	0.025226742651305
LMOSA_6160	Ascorbate-specific phosphotransferase system enzyme IIB component	1.39239608047141	0.001356688646203			LMOSA_28970	Ribosomal-protein-alanine N-acetyltransferase	-3.94634099763801	0.025363471471084
LMOSA_12170	PTS cellbiose transporter subunit IIC	1.29444480796721	0.001427477352167			LMOSA_25450	Putative transporters	-1.43631701742861	0.025769183025435
LMOSA_14960	Formate-nitrite transporter	1.63611366367255	0.001447272959803			LMOSA_24550	Holliday junction ATP-dependent DNA helicase RuvA	-1.61089177875609	0.025772174744786
LMOSA_14630	Magnesium and cobalt transport protein CorA	2.4521391044729	0.001549189921435			LMOSA_26470	DNA-binding transcriptional regulator YhcF (GntR family)	-2.12816957605948	0.027694180409016
LMOSA_21110	Transcriptional regulator	1.19504586151514	0.00192965343728			LMOSA_19670	hypothetical protein	-1.20170283058459	0.027711242051201
LMOSA_12490	Triosephosphate isomerase	0.792487354392343	0.002010589928011			LMOSA_19770	Nicotinate phosphoribosyltransferase	-0.861482662039093	0.027925640025064
LMOSA_12470	Dehydrogenases with different specificities	0.775043109970716	0.002094476669378			LMOSA_25470	hypothetical protein	-2.85931224192336	0.030300789376128
LMOSA_17600	Predicted metal-dependent hydrolase of the TIM-barrel fold	1.19155981945	0.002268774898654			LMOSA_23070	Cell division protein FtsK	-0.624293883307325	0.030516172784806
LMOSA_18040	Formate-nitrite transporter	1.00677716025851	0.002307195914976			LMOSA_26640	hypothetical protein	-2.04041653974677	0.030542549977762
LMOSA_28870	Bacitracin transporter bcrA	1.26485934313138	0.002307195914976			LMOSA_24560	L-lactate dehydrogenase	-1.78796858147437	0.030620833990923
LMOSA_3550	Chloride transporter, chloride channel (ClC) family	1.09950940899839	0.002329061162593			LMOSA_24130	Ribosome biogenesis GTPase YqeH	-1.11934104341112	0.030688776290308
LMOSA_4290	Membrane protein, MmpL family	1.22843113705261	0.002329061162593			LMOSA_2640	ABC transporter ATP-binding protein YtrB	-1.21681297717315	0.030688776290308
LMOSA_27630	Bifunctional pyr operon transcriptional regulator/uracil phosphoribosyltransferase PyrR	4.22540339064859	0.002613453440533			LMOSA_27370	DAK2 domain fusion protein YloV	-0.617149025922877	0.031148979778834
LMOSA_17090	Plasma-membrane calcium-translocating P-type ATPase	0.892662819698662	0.002748528696106			LMOSA_18410	Lipase esterase	-1.70681427830671	0.031188121665204
LMOSA_11780	GNAT family acetyltransferase	0.938128789635542	0.002865124407747			LMOSA_28930	Ribonuclease Z	-2.03259638323373	0.031887898689481
LMOSA_20590	Cobalt-precorrin-8 methylmutase	2.06119795830893	0.002893365198823			LMOSA_19140	Two-component response regulator (YvqE) responding to cell wall stress	-0.79120042994113	0.032454662856319
LMOSA_16890	GTP pyrophosphokinase ywaC	1.6528492363251	0.002990964255514			LMOSA_24150	Oligoendopeptidase F	-0.682543691157549	0.033405222846135
LMOSA_23940	Molecular chaperone DnaJ	1.01304899391013	0.002992025550182			LMOSA_16990	Carbonic anhydrase	-1.87861683673204	0.033421084277439
LMOSA_7280	O-acetyl-ADP-ribose deacetylase	1.31451643451735	0.003130744893591			LMOSA_22000	Methylenetetrahydrofolate--tRNA-(uracil-5-)-methyltransferase TrmFO	-0.95946960150258	0.033919999110692
LMOSA_14580	NADH-dependent butanol dehydrogenase a	1.08099447863328	0.003138381425702			LMOSA_23690	Manganese-dependent inorganic pyrophosphatase	-0.710727547605802	0.033975537412507
LMOSA_6390	Transcription regulator	1.21377492506641	0.003154953969287			LMOSA_18390	Membrane protein YdbI	-0.775253983633708	0.034083526013243
LMOSA_26420	Oligo-beta-mannoside-specific phosphotransferase enzyme IIB component	1.19806265963629	0.003169228407696			LMOSA_29110	Deoxyribonucleoside regulator DeoR	-2.55916104408342	0.034440885886041
LMOSA_5340	Oligopeptide ABC transporter periplasmic oligopeptide-binding protein OppA	0.947475135869023	0.003223298319592			LMOSA_2710	Putative multifunctional methylglyoxal reductase	-2.83314901840851	0.035099733218635
LMOSA_5590	Aldo-keto reductase	0.931848628957091	0.003266329281404			LMOSA_27480	Bifunctional phosphopantothenoylcysteine decarboxylase/phosphopantothenate--cysteine ligase CoaBC	-1.31427268010014	0.035099733218635
LMOSA_8830	Accessory transcriptional regulator protein C	0.636560473941666	0.003418196287973			LMOSA_3280	RNA-binding protein S1	-1.49579866466885	0.0352877763122
LMOSA_13770	hypothetical protein	2.50719167546467	0.00349187805847			LMOSA_13580	Integral membrane protein (Fragment)	-3.82472521159732	0.03540624412565
LMOSA_10830	4-diphosphocytidyl-2-C-methyl-D-erythritol kinase	1.1587228908002	0.003605428255157			LMOSA_25240	Aminopeptidase pepS	-1.71609949656628	0.03549385655414
LMOSA_24910	Exclusion suppressor FxsA	1.08795799890141	0.003629048321025			LMOSA_5030	UDP-N-acetyl glucosamine 2-epimerase	-1.37206345882965	0.035737363731023
LMOSA_24250	hypothetical protein	0.648290711948496	0.003666978190963			LMOSA_24180	Transcription elongation factor GreA	-1.07247571073197	0.036481798794451
LMOSA_9110	Carboxyvinyl-carboxyphosphonate phosphorylmutase	2.6193941895929	0.003720494426761			LMOSA_3310	Putative metabolite uptake ABC transporter, ATP-binding protein	-1.56194126807295	0.036518991695595
LMOSA_21330	Phage-associated DNA primase/helicase	1.45762965254437	0.003834144898904			LMOSA_6030	FAD:protein FMN transferase	-1.07808718776234	0.036758603856113
LMOSA_24480	YrvD	0.879321661797736	0.003880161052233			LMOSA_26580	Glycerol dehydrogenase	-0.886816078514734	0.036895593365008
LMOSA_26130	YfhP	0.650365173064636	0.004070789967808			LMOSA_8240	Chromosomal replication initiator protein DnaA	-0.756988867885887	0.036953048820815
LMOSA_25880	hypothetical protein	0.651438723448472	0.004215549010078			LMOSA_4830	Ribosomal-protein-alanine N-acetyltransferase	-3.79341256994987	0.037145770425323
LMOSA_9770	Abortive infection bacteriophage resistance protein	1.38880229361346	0.004215549010078			LMOSA_19000	CBS domain-containing protein ykuL	-0.943620283954266	0.038853409599487
LMOSA_9960	PTS system mannose-specific transporter subunit IIC	1.47515360240317	0.004323055268008			LMOSA_7670	Oxidoreductase [Listeria monocytogenes str. Scott A]	-1.36786701580083	0.038897762014597
LMOSA_11040	50S ribosomal protein L25 [Listeria monocytogenes str. Scott A]	0.623036115148227	0.004381784995257			LMOSA_10680	Glucose uptake protein GlcU	-2.48384428034296	0.039152526568208
LMOSA_23730	GTP cyclohydrolase 1 type 2 homolog	1.09910478530526	0.00439891788852			LMOSA_2000	Ferrochelatase	-0.690229520951199	0.039300101707205
LMOSA_13100	NusG domain II-containing protein	0.921149178726222	0.00464943548508			LMOSA_28550	GTP cyclohydrolase I FolE	-1.39798029430948	0.039300101707205
LMOSA_28860	ABC transporter permease	1.05722242487368	0.004679632287029			LMOSA_26330	Short-chain flavodoxin	-2.18226574841242	0.039445252852207
LMOSA_8340	D-glycero-alpha-D-manno-heptose 7-phosphate kinase	1.02949725206908	0.004679632287029			LMOSA_28540	Heptaprenyl diphosphate synthase component I	-1.22290326196235	0.041535726326989
LMOSA_6510	PTS sugar transporter subunit IIC	0.706568210728669	0.004733621994137			LMOSA_26800	ATP-dependent DNA helicase	-0.640899202384074	0.04326352223737
LMOSA_8080	HTH-type transcriptional repressor YcjW	3.17113527895722	0.004937808602959			LMOSA_8090	hypothetical protein	-1.24245452631403	0.043596392689584
LMOSA_20100	Polyhedral organelle shell protein PduT, putative	1.5713056835482	0.005348058035084			LMOSA_23080	Pyrroline-5-carboxylate reductase	-1.78587277276008	0.044859398839067
LMOSA_6320	PTS system galactitol-specific transporter subunit IIC	0.896437482464732	0.005511194637506			LMOSA_20470	Carboxysome structural protein EutM	-2.75075333320085	0.045261833278411
LMOSA_14340	Cellulose synthase catalytic subunit	0.789768876766136	0.005524537719733			LMOSA_18270	Fmn-containing nadph-linked nitro flavin reductase	-0.885605850128399	0.045734532211049
LMOSA_20010	hypothetical protein	1.20184414893295	0.005798110334112			LMOSA_26660	Sensory transduction protein BceR	-1.31071068319441	0.045734532211049
LMOSA_18540	GTP pyrophosphokinase domain	0.760027284720919	0.006030696989619			LMOSA_14910	Deoxyribodipyrimidine photo-lyase type I	-1.53146499836205	0.047657547291025
LMOSA_20150	Adenosylcobinamide-GDP ribazoletransferase	2.63799431746845	0.006184938010277			LMOSA_19370	Molybdopterin synthase catalytic subunit/molybdopterin synthase sulfur carrier subunit	-1.17109732847864	0.047657547291025
LMOSA_2801	hypothetical protein	2.3666241156518	0.006451510902991			LMOSA_25680	Acyl-phosphate glycerol 3-phosphate acyltransferase	-1.74453532383812	0.047657547291025
LMOSA_1800	Adaptor protein MecA	0.673102396849872	0.006523283227782			LMOSA_4880	Cell wall-binding protein yocH	-1.72935791950817	0.047657547291025
LMOSA_11700	Hydroquinone-specific extradiol dioxygenase	0.82146507716663	0.006707009093055			LMOSA_9221	hypothetical protein	-1.53232306648166	0.047657547291025
LMOSA_9280	DNA-binding domain-containing protein	1.10428175076534	0.007014965417358			LMOSA_26080	Glutamate-1-semialdehyde 2,1-aminomutase	-1.72755439981639	0.048996638379765
LMOSA_21860	PrsW family intramembrane metalloprotease	0.907109566726907	0.007489104913721			LMOSA_24640	50S ribosomal protein L21	-0.626396194439218	0.04900905155512
LMOSA_7730	hypothetical protein	1.98294742615018	0.007517391923957
LMOSA_21830	Lysophospholipase, alpha-beta hydrolase superfamily	0.829293896470686	0.007604582084158
LMOSA_11950	MBL fold metallo-hydrolase	0.721823153672342	0.007752275422415
LMOSA_26850	Phosphoribosylamine--glycine ligase	1.54580999760132	0.007752275422415
LMOSA_13160	Zinc transporter ZIP11	1.14204106885645	0.008527236190166
LMOSA_25940	O-succinylbenzoate--CoA ligase	1.01185036441913	0.009187461065218
LMOSA_9290	Phage protein [Listeria monocytogenes str. Scott A]	1.38713214302179	0.010251048408634
LMOSA_25770	Translation elongation factor Ts	0.741652225307344	0.010444965308487
LMOSA_19500	hypothetical protein	0.792656971833641	0.010713287286949
LMOSA_20130	Alpha-ribazole-5-phosphate synthase CblS	1.77288233374931	0.011756562571445
LMOSA_27600	Dihydroorotase	1.27205076180346	0.012042786962305
LMOSA_6380	Glyoxalase family protein [Listeria monocytogenes str. Scott A]	1.13933139657346	0.012618852694659
LMOSA_9350	DNA replication protein DnaD	0.954632246159274	0.013227361639078
LMOSA_16340	hypothetical protein	1.7545549671202	0.013428202018097
LMOSA_11290	Protein-arginine kinase	0.656507690883367	0.013659880588113
LMOSA_6170	Ascorbate-specific phosphotransferase enzyme IIA component	1.41580786390588	0.014133556126648
LMOSA_12160	Aromatic amino acid beta-eliminating lyase/threonine aldolase	1.07310519671713	0.014149230102955
LMOSA_23740	SAM-dependent methyltransferase	1.59017471163506	0.014392355057017
LMOSA_12590	Fumarate reductase flavoprotein subunit	0.638634984202551	0.014477654365104
LMOSA_1470	General stress response protein CsbD	1.35325168297262	0.015357209758704
LMOSA_4200	hypothetical protein	2.19253694696351	0.01537176883863
LMOSA_13080	Lactoylglutathione lyase	1.00101868394912	0.01572924757438
LMOSA_13020	PTS system mannitol fructose-specific transporter subunit IIC	0.882096943938941	0.01589124187944
LMOSA_12570	Internalin [Listeria monocytogenes str. Scott A]	0.835952081234865	0.016005023934861
LMOSA_6610	Arginine decarboxylase / Lysine decarboxylase	0.611019909360256	0.016391979182114
LMOSA_12110	DNA/RNA helicase	1.63371689676584	0.016870117374932
LMOSA_6290	Ribose 5-phosphate isomerase RpiB	2.49948908146971	0.01729271459969
LMOSA_22950	Dihydrolipoamide acetyltransferase component of pyruvate dehydrogenase complex	0.768202650748787	0.017746392572269
LMOSA_12500	PTS-dependent dihydroxyacetone kinase, ADP-binding subunit DhaL	0.64434166985378	0.018192539628948
LMOSA_6350	PTS system mannitol-specific transporter subunit IIC	0.649395681630966	0.018487531507126
LMOSA_7960	Nitroreductase	2.12458097996296	0.019109021509074
LMOSA_18160	ABC transporter, permease protein, DrrB family	1.11557107490024	0.019352770165202
LMOSA_1460	Alkyl sulfatase	0.735565904465913	0.019541144002205
LMOSA_6830	ABC transporter required for expression of cytochrome BD	0.638308625690682	0.019916230820975
LMOSA_15500	hypothetical protein	0.672272566335225	0.019928275846113
LMOSA_26890	Amidophosphoribosyltransferase	1.11247759944118	0.020018516931985
LMOSA_3250	Putative HTH-type transcriptional regulator YulB	0.708907244410476	0.020541036287557
LMOSA_23560	4-hydroxy-tetrahydrodipicolinate synthase	0.671025938179086	0.021107560523606
LMOSA_6340	PTS system galactitol-specific transporter subunit IIA	0.833567753839081	0.02478952171779
LMOSA_21810	NUDIX hydrolase	1.25746759015668	0.025029443688443
LMOSA_6430	Excinuclease ABC subunit A	1.08218688557014	0.02514770817384
LMOSA_13840	Myosin-cross-reactive antigen	0.785874396670322	0.026494050044845
LMOSA_8670	Glycoside hydrolase	2.12816496911891	0.02667964688293
LMOSA_2910	YhzC protein [Listeria monocytogenes str. Scott A]	0.882800671455627	0.027977135668583
LMOSA_20370	L-threonine kinase	2.108330637185	0.028008375308686
LMOSA_16250	DNA-binding ferritin-like protein (Dps family)	2.15525064411452	0.028403357253781
LMOSA_5600	HTH-type transcriptional regulator AdhR	0.98654109645112	0.029088926592678
LMOSA_3520	Acyl-[acyl-carrier-protein]-UDP-N-acetylglucosamine O-acyltransferase	1.22826249033817	0.030620833990923
LMOSA_22450	Transcription termination/antitermination protein NusA	0.602935050646512	0.030883812714162
LMOSA_50	hypothetical protein	1.35435456851818	0.031148979778834
LMOSA_26410	Lichenan-specific phosphotransferase enzyme IIA component	1.16617591445783	0.031580967315753
LMOSA_18230	Putative membrane protein YhjE	0.774523993812706	0.031887898689481
LMOSA_6870	AMP-dependent synthetase and ligase YtcI	1.28583215090122	0.032070866645763
LMOSA_26880	Phosphoribosylformylglycinamidine cyclo-ligase	1.38727947119496	0.032454662856319
LMOSA_24840	Transcriptional repressor NrdR	0.785580550184133	0.035099733218635
LMOSA_1630	DeoR faimly transcriptional regulator	1.53808590963095	0.0352877763122
LMOSA_530	hypothetical protein	1.35268806829627	0.03540624412565
LMOSA_6760	PTS cellobiose transporter subunit IIC	2.2937639381445	0.03552394043731
LMOSA_9970	PTS system fructose-specific transporter subunit IID	0.905708040342197	0.035583682132119
LMOSA_15040	Cell surface protein	0.620869854956636	0.036078312644628
LMOSA_22220	Glutamine synthetase type I	0.958405652402818	0.036286492761008
LMOSA_4940	ATP synthase epsilon chain	0.702803661208564	0.036564606567956
LMOSA_18480	Transcriptional regulator	0.641429770069859	0.036581557341481
LMOSA_7840	Catalyzes the cleavage of p-aminobenzoyl-glutamate to p-aminobenzoate and glutamate, subunit A	1.96730938661278	0.036758603856113
LMOSA_6310	Zinc-containing alcohol dehydrogenase	0.715913449169959	0.037040283571312
LMOSA_13090	Phosphate transporter (Fragment)	1.09679052321913	0.038386945960874
LMOSA_22780	Biotin carboxylase subunit of acetyl-CoA carboxylase	0.610934222218141	0.038652867158164
LMOSA_6370	MmcQ	1.12054402502605	0.038786143933215
LMOSA_6300	D-arabitol-phosphate dehydrogenase	0.760233138391339	0.040539298799963
LMOSA_14590	Proton-dependent oligopeptide transporter	0.641794919886114	0.040731725651219
LMOSA_13860	Transcription activator, putative	0.76584343938793	0.043332685712502
LMOSA_19480	hypothetical protein	0.857042808354339	0.045550516013583
LMOSA_10100	Lipase [Listeria monocytogenes str. Scott A]	0.626652512205929	0.047657547291025
LMOSA_20750	ATP-binding cobalamin adenosyltransferase	1.05052391475343	0.047657547291025
LMOSA_28340	Hypothetical sensory transduction histidine kinase	0.960167305077242	0.047657547291025

## Sheet: T4_30min
Upregulated genes at T4(30 min) 400 MPa treatment in L. monocytogenes ScottA						Downregulated genes at T4(30 min) 400 MPa treatment in L. monocytogenes ScottA
Locus_tag	Product	log2FoldChange	padj			Locus_tag	Product	log2FoldChange	padj
LMOSA_29210	Acetolactate synthase large subunit	4.24483440521776	2.04445442176269E-65			LMOSA_26560	Glutamate synthase NADPH large chain	-2.76160821754809	1.23436089934575E-33
LMOSA_17570	DEAD-box ATP-dependent RNA helicase CshA	2.23086943401936	3.02120307584983E-38			LMOSA_4520	PspC domain protein [Listeria monocytogenes str. Scott A]	-1.71015771624136	4.38263225786619E-32
LMOSA_23440	hypothetical protein	2.07595639600793	3.6806387304146E-37			LMOSA_27880	Control catabolite protein of gluconeogenesis	-2.74086722841683	1.34922769806804E-23
LMOSA_15030	hypothetical protein	5.05485023699	3.1014933068911E-31			LMOSA_25010	L-alanine dehydrogenase	-1.70669315013977	8.01050729356928E-20
LMOSA_22160	Alpha-glycerophosphate oxidase	1.85310299310948	8.78403118447352E-30			LMOSA_16310	Glucosamine--fructose-6-phosphate aminotransferase (Isomerizing)	-1.34324900916416	1.14070167577002E-19
LMOSA_29070	Alpha-acetolactate decarboxylase	2.1653351557091	1.51883240747707E-28			LMOSA_23090	Putative sugar uptake ABC transporter, substrate-binding protein surface lipoprotein CD4+ T cell-stimulating antigen	-1.24587597268658	2.24687354166739E-18
LMOSA_22440	Ribosome maturation factor RimP	2.45516018181866	8.22963216115954E-28			LMOSA_1020	Putative metabolite uptake ABC transporter, ATP-binding protein	-2.20308873647416	3.99629959937114E-18
LMOSA_18880	ATP-dependent Clp protease ATP-binding subunit ClpE	1.71835893991034	6.91761072806122E-27			LMOSA_6480	Potassium-transporting ATPase ATP-binding subunit	-2.98244452294489	5.11670245256566E-18
LMOSA_25780	30S ribosomal protein S2	2.16023469768553	1.29246383573366E-22			LMOSA_4510	DNA-binding transcriptional activator PspC	-2.08545400764602	5.81484780523964E-18
LMOSA_16880	hypothetical protein	1.60743895210299	1.90378158828337E-22			LMOSA_17790	mRNA interferase MazF	-2.98545237594974	4.20497362781333E-17
LMOSA_22250	Ribosomal-protein-alanine N-acetyltransferase	1.86762913854864	2.46270143895358E-22			LMOSA_6490	Potassium-transporting ATPase potassium-binding subunit	-3.41600666092642	3.29128031312851E-14
LMOSA_15040	Cell surface protein	2.19236204935838	3.00138022478782E-22			LMOSA_21730	Major facilitator superfamily transporter	-1.93902990503061	6.71740970009381E-14
LMOSA_18330	Peroxide resistance protein Dpr	1.42944226311129	2.51382754874812E-21			LMOSA_10890	Septation protein SpoVG	-1.33257304495334	3.46693695640223E-13
LMOSA_20310	ATP/cobalamin adenosyltransferase	2.25680745906894	3.24801054984939E-21			LMOSA_27890	Kinase/pyrophosphorylase	-2.01518166841943	1.31210940173144E-12
LMOSA_13480	Internalin B [Listeria monocytogenes str. Scott A]	1.71516068092554	5.41899764142411E-21			LMOSA_11100	Cell division protein DIVIC	-2.09386415276364	1.5543182170966E-12
LMOSA_25560	Bifunctional acetaldehyde-alcohol dehydrogenase	1.74097853682884	7.42541829083032E-21			LMOSA_28900	Tellurite resistance protein TelA	-1.17010435121109	3.11814941367561E-12
LMOSA_20330	Propionaldehyde reductase	2.24633035300618	1.17086745215969E-20			LMOSA_7120	ATP-binding cassette subfamily B protein AbcA/BmrA	-1.98849839199504	4.306257328444E-12
LMOSA_11910	PhoP family transcriptional regulator	2.04156469683928	1.19626433592657E-20			LMOSA_14850	Invasion associated secreted endopeptidase	-1.02066825572269	1.41429766796184E-11
LMOSA_20670	Porphyrin biosynthesis protein includes: uroporphyrinogen-III methyltransferase and uroporphyrinogen-III synthase]	3.21064389906053	1.89698050495974E-20			LMOSA_4530	hypothetical protein	-1.08206880390742	1.43304188996699E-11
LMOSA_20320	CoA-dependent propionaldehyde dehydrogenase	2.0742162985635	2.27549264701208E-19			LMOSA_6190	Elongation factor Tu	-1.1329875843921	1.49238185691638E-11
LMOSA_15530	Phage infection protein [Listeria monocytogenes str. Scott A]	1.6817222259745	2.20835109443417E-18			LMOSA_18450	hypothetical protein	-1.27156483605682	2.62186340453316E-11
LMOSA_6500	Cellobiose-specific phosphotransferase enzyme IIB component	3.28904521404132	2.74661654177086E-18			LMOSA_19640	hypothetical protein	-1.42910001050606	4.39199801614165E-11
LMOSA_6210	30S ribosomal protein S7	1.54053639720993	5.11670245256566E-18			LMOSA_24920	Pyruvate kinase	-1.13010318554095	5.87436389947336E-11
LMOSA_24610	Glycerol uptake facilitator	1.20649191211815	8.36931038810561E-18			LMOSA_26100	Cysteinyl-tRNA synthetase related protein	-1.18717061276651	7.51090732144902E-11
LMOSA_20280	Ethanolamine utilization protein eutJ	1.90587075863199	1.31097098220705E-17			LMOSA_17780	CopG family transcriptional regulator [Listeria monocytogenes str. Scott A]	-1.45975382450309	1.87458072731741E-10
LMOSA_6410	Ribose 5-phosphate isomerase B/allose 6-phosphate isomerase	1.37081113482053	1.11459536203899E-16			LMOSA_26550	Pyridine nucleotide-disulfide oxidoreductase	-2.45733735526772	1.97864926382615E-10
LMOSA_20250	Putative carboxysome shell protein	1.59255396535592	1.41791173396759E-16			LMOSA_11820	Maltodextrin import ABC transporter ATP-binding protein MsmX	-1.59858905716899	2.52549726494147E-10
LMOSA_7420	Trigger enzyme beta-glucoside-specific phosphotransferase system EIIBCA component	1.73374410656101	4.77996789787091E-16			LMOSA_14500	Predicted homoserine dehydrogenase, contains C-terminal SAF domain	-3.75993347763118	2.76375579916348E-10
LMOSA_15020	Transcriptional regulator	5.84706686483811	1.37036602958328E-15			LMOSA_29100	Deoxyribose-phosphate aldolase	-1.07691222550395	3.64938328000009E-10
LMOSA_4260	Transcriptional regulator CggR	1.31972523712894	1.52593960232676E-15			LMOSA_1030	ABC transporter permease	-1.22292170589588	3.86598456254266E-10
LMOSA_20230	Diol dehydratase-reactivating factor alpha subunit	1.52611603620837	5.17099130658249E-15			LMOSA_18640	D-alanine--D-alanyl carrier protein ligase	-0.879475414215904	2.05602457640011E-09
LMOSA_25770	Translation elongation factor Ts	2.04752036751118	1.32932267266385E-14			LMOSA_1140	Maltodextrin-binding protein (Fragment)	-1.38654298545013	2.41062092077359E-09
LMOSA_1950	ATP-dependent chaperone ClpB	1.19963719289965	1.39855022344357E-14			LMOSA_24430	Sporulation-specific N-acetylmuramoyl-L-alanine amidase	-1.13742382857241	2.91820872730539E-09
LMOSA_10820	ABC transporter permease	2.8418025868282	2.68924387876516E-14			LMOSA_28430	hypothetical protein	-1.9564242470097	2.94637810561416E-09
LMOSA_15270	Multifunctional acyl-CoA thioesterase I and protease I and lysophospholipase L1	1.31368589900979	4.93715681864103E-14			LMOSA_4500	Putative membrane protein YvlD	-1.95994023423437	3.40676280302214E-09
LMOSA_10950	Listeriolysin O [Listeria monocytogenes str. Scott A]	1.24265876163852	8.38365909538008E-14			LMOSA_20390	Fis family transcriptional regulator	-1.40853116403109	3.43873351492586E-09
LMOSA_20340	Glycerol uptake facilitator	2.39156972017936	1.25142963292912E-13			LMOSA_15400	hypothetical protein	-1.30688574202587	9.27843692445454E-09
LMOSA_20270	Phosphate propanoyltransferase	1.81413439894338	9.19526496177251E-13			LMOSA_11830	Class III anaerobic ribonucleoside-triphosphate reductase catalytic subunit	-1.19148392100245	1.09774200596389E-08
LMOSA_20200	Propanediol dehydratase large subunit PduC	1.5279170709674	9.71864902127186E-13			LMOSA_5050	Serine hydroxymethyltransferase	-1.63266331831941	1.28848967262192E-08
LMOSA_20640	Cobalamin biosynthesis protein CbiG	2.81646257653143	1.21111462080475E-12			LMOSA_22980	6-phosphogluconate dehydrogenase, decarboxylating	-1.04461949108243	2.93418223360637E-08
LMOSA_22100	DNA topoisomerase IV subunit B	1.73759560177328	1.5543182170966E-12			LMOSA_25620	Aconitate hydratase AcnA	-0.914619411531654	3.12983600492066E-08
LMOSA_8830	Accessory transcriptional regulator protein C	1.13611797569629	2.01136035452474E-12			LMOSA_19340	Molybdopterin molybdenumtransferase MoeA	-1.51542633955649	4.2174620656502E-08
LMOSA_20600	Cobalamin biosynthesis protein CbiD (Fragment)	2.44238145864041	3.70928261689127E-12			LMOSA_7100	Transaldolase	-1.07090379594278	4.80956110550194E-08
LMOSA_7590	Transcriptional regulator	1.1280210229727	6.4982650232582E-12			LMOSA_5230	hypothetical protein	-1.11273126896959	4.9805668097976E-08
LMOSA_160	RNA-binding protein S4	1.8366054547254	8.58486099363858E-12			LMOSA_14790	Secreted MUCin-binding domain protein [Listeria monocytogenes str. Scott A]	-1.2242746614321	5.54856185280068E-08
LMOSA_18460	N-acetylglucosamine-6-phosphate deacetylase	1.26824470743446	1.41429766796184E-11			LMOSA_210	Cell division protein FtsA	-1.24114421961364	6.48625707899565E-08
LMOSA_20630	Cobalt-precorrin-4 methyltransferase	3.22713271071749	1.49409921353057E-11			LMOSA_10310	Inosine-5'-monophosphate dehydrogenase	-1.85823474384193	7.44979263610212E-08
LMOSA_20650	Precorrin methylase	2.9385149697574	1.61366052398464E-11			LMOSA_7550	Catalase	-0.924913662795524	2.63243397125692E-07
LMOSA_24350	Iron-sulfur cofactor synthesis	1.81984044185376	2.11197734167094E-11			LMOSA_1440	Ribonucleotide-diphosphate reductase subunit alpha	-0.748656001985279	4.4960677811742E-07
LMOSA_16330	hypothetical protein	2.75141053035123	2.59574039421223E-11			LMOSA_760	Triacylglycerol lipase	-1.03609992560383	6.54944150171696E-07
LMOSA_4770	Ribosome hibernation promoting factor	1.09715491748214	3.01413450981376E-11			LMOSA_6800	Secreted protein with 1 GW repeat	-0.793974507275286	6.79880532075199E-07
LMOSA_27630	Bifunctional pyr operon transcriptional regulator/uracil phosphoribosyltransferase PyrR	3.84963669741656	6.63578909983552E-11			LMOSA_3260	Glucose-6-phosphate isomerase	-0.888150380932076	7.15976417119405E-07
LMOSA_6400	Universal stress protein UspA	1.19338852204355	6.73982145881635E-11			LMOSA_21650	hypothetical protein	-1.09507140434796	8.2607032007967E-07
LMOSA_8280	DNA replication and repair protein RecF	1.51758955574531	6.82909737960391E-11			LMOSA_28560	Bacterial nucleoid protein Hbs	-0.905976286076901	1.16083116641126E-06
LMOSA_23950	Chaperone protein DnaK	1.11064488672569	7.51090732144902E-11			LMOSA_4040	Amino acid ABC transporter ATP-binding protein	-1.24344886484075	1.19049307526335E-06
LMOSA_22450	Transcription termination/antitermination protein NusA	1.3378303514933	9.74140063149418E-11			LMOSA_17960	Laac	-2.02676132221137	1.19791504654745E-06
LMOSA_21820	hypothetical protein	1.15514305939446	1.71343060476043E-10			LMOSA_1860	Peptide ABC transporter substrate-binding protein	-1.05206330521513	1.31739422530386E-06
LMOSA_24600	Glycerol kinase	1.00096862157985	3.24492225076246E-10			LMOSA_5210	Ketose-bisphosphate aldolase class-ii	-0.939210723073321	1.34822951545346E-06
LMOSA_27610	Aspartate carbamoyltransferase catalytic subunit	4.08596371179177	8.05889774386181E-10			LMOSA_2980	Pseudouridine-5'-phosphate glycosidase	-1.32708630755381	1.6034344010825E-06
LMOSA_12880	hypothetical protein	1.07199260954231	1.65705455241362E-09			LMOSA_22910	Butyrate kinase	-1.47096453190122	2.34600035221182E-06
LMOSA_27620	Uracil-xanthine permease	3.80701234767848	4.09013101962292E-09			LMOSA_17190	Fructose-bisphosphatase class III	-0.958135215950276	2.38040584456611E-06
LMOSA_20220	Propanediol dehydratase small subunit PduE	1.59317014395779	4.26178048853544E-09			LMOSA_20380	NADPH-dependent butanol dehydrogenase Adh	-1.93664677182453	3.06577108378826E-06
LMOSA_20660	CbiJ protein [Listeria monocytogenes str. Scott A]	2.88606462524928	5.0665453522299E-09			LMOSA_1780	Oligoendopeptidase F	-1.40230626300731	3.78832909678055E-06
LMOSA_12870	hypothetical protein	1.06008964271779	6.77465277108844E-09			LMOSA_19120	Lia operon protein LiaF	-1.49286033348412	3.78832909678055E-06
LMOSA_20210	Propanediol dehydratase medium subunit PduD	1.57921021924081	8.28875457038507E-09			LMOSA_15070	hypothetical protein	-1.20405668243127	5.57610451213492E-06
LMOSA_20240	Propanediol utilization diol dehydratase-reactivating factor small chain	2.04635002495405	1.4041529932361E-08			LMOSA_6060	NusG domain II-containing protein	-2.2100955161411	7.24542093849463E-06
LMOSA_7950	hypothetical protein	1.65550401190149	2.54828074179098E-08			LMOSA_6470	Potassium-transporting ATPase KdpC subunit	-2.25476292891117	9.46250728976347E-06
LMOSA_20690	Sirohydrochlorin cobaltochelatase	4.87213460631884	3.25954681982795E-08			LMOSA_25850	Asparagine synthase, glutamine-hydrolyzing	-1.61716097929419	9.68402352718446E-06
LMOSA_12860	hypothetical protein	1.37020186923134	3.73211936060668E-08			LMOSA_26190	Antibiotic resistance protein VanZ	-1.50471073722752	1.11276785304014E-05
LMOSA_6220	30S ribosomal protein S12	1.58288080634282	6.06133214569095E-08			LMOSA_18690	Branched-chain-amino-acid aminotransferase	-1.54719904611506	1.17227282646422E-05
LMOSA_4250	Type I glyceraldehyde-3-phosphate dehydrogenase	0.889691545422743	9.17435846031149E-08			LMOSA_2811	Cellobiose-specific phosphotransferase enzyme IIA component	-2.40987388183766	1.63130237721151E-05
LMOSA_22260	Transcriptional repressor LexA	1.0876432344132	1.1730808067951E-07			LMOSA_18630	DltB protein for D-alanine esterification of lipoteichoic acid and wall teichoic acid	-0.712505831280863	1.73124353742549E-05
LMOSA_16890	GTP pyrophosphokinase ywaC	2.99280252018121	1.31064889207211E-07			LMOSA_8820	Regulator	-0.650403401698326	1.78780782219444E-05
LMOSA_20350	Probable propionate kinase	1.8361387046541	2.01530267880736E-07			LMOSA_23590	Transpeptidase, penicillin binding protein	-1.02708383973239	5.88244589751317E-05
LMOSA_20620	Precorrin-8W decarboxylase CbiT	4.68994039969409	2.35737766199764E-07			LMOSA_15570	hypothetical protein	-1.05056393194244	6.77953506234737E-05
LMOSA_13810	hypothetical protein	0.737791858204025	3.41792219038067E-07			LMOSA_25250	Peroxiredoxin YkuU	-2.03245380274898	6.80766982385181E-05
LMOSA_20700	Cobalt ECF transporter S component CbiM	3.33148294715971	4.07743232503414E-07			LMOSA_5040	Uracil phosphoribosyltransferase	-2.2007485600424	6.80766982385181E-05
LMOSA_18110	Erythromycin resistance ATP-binding protein MsrA	1.35648022667764	4.20916872907555E-07			LMOSA_3790	Iron-sulfur cluster assembly protein SufD	-0.782906567472088	6.82726655314338E-05
LMOSA_20680	Sirohydrochlorin cobaltochelatase CbiK	2.46883741946403	6.18298248332191E-07			LMOSA_14260	Diacetylchitobiose-6-phosphate hydrolase	-0.894639194861445	9.19539147118164E-05
LMOSA_7430	Beta-glucoside operon transcriptional antiterminator	1.37171769757643	6.79043597293895E-07			LMOSA_20460	Aldehyde-alcohol dehydrogenase AdhE	-1.50736567938268	0.000102914941003
LMOSA_16840	Polyisoprenoid-binding protein YceI	1.29878321280943	7.28926574717101E-07			LMOSA_24570	Probable transcriptional regulatory protein lmo1535	-1.84903197719735	0.00012658016516
LMOSA_8840	Accessory transcriptional regulator protein A	1.07777219703678	7.28926574717101E-07			LMOSA_27950	Phosphoglucosamine mutase	-1.72570635324432	0.000139686967867
LMOSA_20260	Propanediol utilization microcompartment protein PduA	1.37391400363298	8.59565892971218E-07			LMOSA_8400	GW domain-containing glycosaminoglycan-binding protein	-3.19576574373501	0.000146007951997
LMOSA_20740	Cobyric acid synthase CobQ	1.19327164378538	8.59565892971218E-07			LMOSA_23050	Sulfurtransferase (Fragment)	-1.6527404876264	0.000152512501692
LMOSA_10940	Phosphatidyl-inositol-specific phospholipase C	0.989667089140408	8.8691228345529E-07			LMOSA_2130	YlbF family regulator	-1.47204304527373	0.000153024541144
LMOSA_1891	Organic hydroperoxide resistance transcriptional regulator	1.43760223053025	9.12180129122653E-07			LMOSA_28600	Small subunit ribosomal protein S1	-0.883251907273119	0.000155220873763
LMOSA_24250	hypothetical protein	0.919082970475524	1.00050263283709E-06			LMOSA_300	Transcriptional regulator MraZ	-1.47187591125356	0.000164467875375
LMOSA_20730	Cobalt import ATP-binding protein CbiO	2.7924324599432	1.07630523347799E-06			LMOSA_27290	Acyl carrier protein	-1.3701836687887	0.000165230002217
LMOSA_5340	Oligopeptide ABC transporter periplasmic oligopeptide-binding protein OppA	1.66138797169037	1.08286938229621E-06			LMOSA_1570	Glyoxalase I/lactoylglutathione lyase	-1.4585345406672	0.000182161857896
LMOSA_24910	Exclusion suppressor FxsA	1.98816949911078	1.33392104203281E-06			LMOSA_25590	ABC-type sugar transport system, ATPase component	-0.716922101582851	0.000197189673953
LMOSA_4220	Phosphoglycerate mutase	0.922565263261671	1.48055986309495E-06			LMOSA_11570	DNA-directed RNA polymerase subunit beta	-0.627998234556878	0.000210074455531
LMOSA_11180	Dihydropteroate synthase	4.93482582624553	1.70592405967387E-06			LMOSA_20840	RNA methyltransferase TrmH	-0.969634243447377	0.000218399540132
LMOSA_20560	ECF transporter S component	1.25051514456577	1.9292258054886E-06			LMOSA_25270	DNA translocase SftA	-0.757514648973779	0.000251512955163
LMOSA_6150	PTS system ascorbate-specific transporter subunit IIC	1.58234127205597	2.15329882832241E-06			LMOSA_18570	GTP pyrophosphokinase yjbM	-1.54335584255819	0.000278021134415
LMOSA_27060	50S ribosomal protein L35	2.46499813255416	2.31506123634277E-06			LMOSA_5220	Lipid kinase	-1.42922269468416	0.000305702073177
LMOSA_5700	Acetamidase/formamidase protein [Listeria monocytogenes str. Scott A]	0.987853230179878	2.31506123634277E-06			LMOSA_27560	Dihydroorotate dehydrogenase	-1.60140713152897	0.000309096348681
LMOSA_23610	hypothetical protein	2.36289946884579	2.38040584456611E-06			LMOSA_4840	YvhJ protein (Fragment)	-1.3264640847551	0.000322672580729
LMOSA_2540	Arsenate reductase [Listeria monocytogenes str. Scott A]	0.884659182908743	3.63949742265464E-06			LMOSA_13540	Penicillin-binding lipoprotein 3	-1.12786784877719	0.000323304144679
LMOSA_24890	Citrate synthase	1.0154345343017	3.78832909678055E-06			LMOSA_22990	Transcriptional regulatory protein c terminal	-1.40337978166888	0.000364802831774
LMOSA_25880	hypothetical protein	0.808430509894731	3.78832909678055E-06			LMOSA_5140	50S ribosomal protein L31 type B	-0.784373057876719	0.000364802831774
LMOSA_20300	Carbon dioxide concentrating mechanism protein CcmL	2.09537365049681	4.12041201934516E-06			LMOSA_1530	AraC family transcriptional regulator	-2.56979936723662	0.000526280789864
LMOSA_6870	AMP-dependent synthetase and ligase YtcI	2.41567995846454	4.6675673410577E-06			LMOSA_11130	ATP-dependent zinc metalloprotease FtsH	-0.625702737694305	0.000567928102609
LMOSA_1940	2,3-bisphosphoglycerate-dependent phosphoglycerate mutase	0.76781167728558	4.8986734330037E-06			LMOSA_15560	DUF975 domain-containing protein	-0.633454885356689	0.000577633490719
LMOSA_8290	DNA gyrase subunit B	0.926110084459154	5.30070255930764E-06			LMOSA_10900	Septation protein SpoVG	-1.18139391775417	0.000586737317439
LMOSA_27600	Dihydroorotase	1.82332837375053	7.91340144076315E-06			LMOSA_26340	Leucyl aminopeptidase	-1.38729875747421	0.000586737317439
LMOSA_4240	Phosphoglycerate kinase	0.913391701866905	8.15876036961739E-06			LMOSA_28710	Two-component system response regulator ResD	-0.824804579685207	0.000586737317439
LMOSA_10910	Bifunctional UDP-N-acetylglucosamine diphosphorylase/glucosamine-1-phosphate N-acetyltransferase GlmU	0.862110259131294	8.78291231722509E-06			LMOSA_900	Phosphotransacetylase	-0.712859521358965	0.000586737317439
LMOSA_21110	Transcriptional regulator	1.76746021980403	8.78291231722509E-06			LMOSA_6050	NADH dehydrogenase FAD-containing subunit	-0.790239775146283	0.000614899244276
LMOSA_22620	hypothetical protein	1.11746435401704	8.8179220769952E-06			LMOSA_27800	hypothetical protein	-1.60529656187385	0.00064174141148
LMOSA_9280	DNA-binding domain-containing protein	1.45072385333533	8.90321684332192E-06			LMOSA_3800	SUF system FeS assembly ATPase	-0.707363883634965	0.000649540439097
LMOSA_26170	Putative CDP-abequose synthase	1.07851568426868	8.9186794259934E-06			LMOSA_1180	hypothetical protein	-2.66252818053082	0.000698212841848
LMOSA_19550	Translational GTPase TypA	0.922353552929644	9.53756637704231E-06			LMOSA_2990	Carbohydrate kinase	-0.997783482824122	0.000751446012481
LMOSA_23550	Ribonuclease J	0.89156680009524	9.53756637704231E-06			LMOSA_5570	Iron-sulfur cluster carrier protein	-1.33857780508351	0.000751446012481
LMOSA_11170	hypothetical protein	5.28148388726754	9.67315397806865E-06			LMOSA_7920	Phosphoserine aminotransferase	-1.30612286883299	0.000751446012481
LMOSA_6930	MarR family transcriptional regulator	4.59996581931037	9.67315397806865E-06			LMOSA_12270	Putative peptidoglycan bound protein	-1.14781082539046	0.000803449219761
LMOSA_20720	Energy-coupling factor ABC transporter transmembrane protein	3.37454758112318	1.08325410474931E-05			LMOSA_10490	High-affinity zinc uptake system binding-protein ZnuA	-1.49390395293027	0.000853503408211
LMOSA_26400	Outer surface protein	1.25740459751022	1.19328261545447E-05			LMOSA_26670	ABC transporter permease	-1.39142608330394	0.000915930467378
LMOSA_1810	Transcriptional regulator Spx	0.984668343826634	1.27004731422216E-05			LMOSA_660	hypothetical protein	-2.32764935613121	0.000915930467378
LMOSA_20190	Propanediol utilization microcompartment protein PduB	1.36043921227521	1.31064284491508E-05			LMOSA_980	Mannose-6-phosphate isomerase class I	-1.23059710210021	0.000915930467378
LMOSA_8340	D-glycero-alpha-D-manno-heptose 7-phosphate kinase	1.47339925281857	1.6177589401966E-05			LMOSA_3000	Ribosomal small subunit pseudouridine synthase A	-1.98281472350169	0.000960576380952
LMOSA_23760	DNA primase	1.13271890748158	1.63130237721151E-05			LMOSA_22690	Aminomethyltransferase	-0.664118221778637	0.001025388520065
LMOSA_24240	Putative pre-16S rRNA nuclease	0.733261894363003	1.64401837559545E-05			LMOSA_18180	Glycerol phosphate lipoteichoic acid synthase	-0.626068741028892	0.001101270329039
LMOSA_21100	ImmA/IrrE family metallo-endopeptidase	2.07784682738536	1.66289551950638E-05			LMOSA_7910	D-isomer specific 2-hydroxyacid dehydrogenase NAD-binding	-1.15522902748024	0.001184568397629
LMOSA_13840	Myosin-cross-reactive antigen	1.05422789153026	2.73932109027616E-05			LMOSA_1450	hypothetical protein	-0.859923822183446	0.001245114735641
LMOSA_6340	PTS system galactitol-specific transporter subunit IIA	1.2257842714664	3.45142419335308E-05			LMOSA_22920	Dihydrolipoyl dehydrogenase	-0.735652261549754	0.001318320030067
LMOSA_13470	Truncated internalin A	0.716104382880094	3.46147290270844E-05			LMOSA_24500	hypothetical protein	-1.49209375403613	0.001337891961987
LMOSA_16610	Diacylglycerol kinase catalytic subunit	1.05067786090327	3.46147290270844E-05			LMOSA_5090	Peptide chain release factor 1	-1.32492249042678	0.001375095696494
LMOSA_14200	Universal stress protein UspA	0.900791570206821	3.49325256098185E-05			LMOSA_19810	Glutamine-hydrolyzing GMP synthase	-0.721414487486732	0.001453980745285
LMOSA_26420	Oligo-beta-mannoside-specific phosphotransferase enzyme IIB component	1.84597447119343	3.9222785778617E-05			LMOSA_19420	hypothetical protein	-3.16715557014917	0.001522444101806
LMOSA_16500	Ring-cleaving dioxygenase MhqA	2.33953226881245	4.78460534552355E-05			LMOSA_7230	X-Pro dipeptidyl-peptidase	-1.26751675132786	0.001522444101806
LMOSA_2850	5-amino-6-(5-phospho-D-ribitylamino)uracil phosphatase YitU	0.980420377517192	4.8114825202665E-05			LMOSA_28010	HTH-type transcriptional regulator MntR	-0.940841158279012	0.001567427604347
LMOSA_16620	hypothetical protein	1.42009030143751	6.32819903222998E-05			LMOSA_28000	Formate--tetrahydrofolate ligase	-0.775501268615459	0.001602975142587
LMOSA_14440	Serine-type D-Ala-D-Ala carboxypeptidase	0.711489378597983	6.57392974543408E-05			LMOSA_21990	Type I DNA topoisomerase	-0.690638002510082	0.00167089871455
LMOSA_25970	2-succinyl-5-enolpyruvyl-6-hydroxy-3-cyclohexene-1-carboxylic-acid synthase	0.795863298200387	8.51980293830585E-05			LMOSA_2010	Uroporphyrinogen decarboxylase	-1.26029674141608	0.00167891086827
LMOSA_6510	PTS sugar transporter subunit IIC	0.84851783956265	9.53368327654406E-05			LMOSA_27530	Predicted short chain dehydrogenases(Associated with short-chain alcohol dehydrogenases)	-0.915301324389174	0.00167891086827
LMOSA_5370	Isochorismatase hydrolase	0.915798951889356	0.000159142770456			LMOSA_28590	Ribosome biogenesis GTPase Der	-0.793087314407934	0.001687045218413
LMOSA_9950	Fructose-specific phosphotransferase enzyme IIB component	1.42819688984254	0.000166122831796			LMOSA_2930	Transcriptional regulator	-2.59638949931247	0.001687045218413
LMOSA_1320	Phosphomannose isomerase	1.57400106859708	0.000172994089749			LMOSA_15720	Daunorubicin resistance ABC transporter ATP-binding subunit	-1.44504112710178	0.001703414102422
LMOSA_24820	Replicative DNA helicase loader DnaI	1.1045644845363	0.000172994089749			LMOSA_5020	ATP synthase subunit I	-0.757599617723907	0.001722012572923
LMOSA_6920	Multi antimicrobial extrusion protein Na+/drug antiporter	2.47059011996488	0.000172994089749			LMOSA_12580	AMP-dependent synthetase and ligase	-1.46739012708639	0.001740748694019
LMOSA_6140	Phosphotriesterase	1.46197840166285	0.000182576805744			LMOSA_28770	Phosphopentomutase	-0.653820036659315	0.001745834300011
LMOSA_1910	Ketoacyl-ACP synthase III	1.82291990406786	0.000190446394794			LMOSA_14640	Nadp-specific glutamate dehydrogenase	-1.62539129726493	0.001950141060459
LMOSA_20610	Synthesis of vitamin b12 adenosyl cobalamide	2.08402452001423	0.000195240514723			LMOSA_21780	Trehalose operon transcriptional repressor	-1.11313318067957	0.002044256303513
LMOSA_2080	Foldase protein PrsA	0.697015281330179	0.000195240514723			LMOSA_17800	Positive regulator of sigma-B activity	-0.686995779298258	0.002166874766901
LMOSA_9350	DNA replication protein DnaD	1.20518539574282	0.000195240514723			LMOSA_20830	Succinyl-diaminopimelate desuccinylase	-0.758255511251256	0.002232687022498
LMOSA_26410	Lichenan-specific phosphotransferase enzyme IIA component	2.10051535621003	0.000227439050567			LMOSA_6580	Flagellum-specific peptidoglycan hydrolase FlgJ	-0.66342781423509	0.002543867107557
LMOSA_9340	Single-stranded DNA-binding protein, ERF family	1.51833708995218	0.000227439050567			LMOSA_10560	Peptidoglycan binding protein (Fragment)	-1.90855960695666	0.002547157221363
LMOSA_2660	Methylated-DNA--protein-cysteine S-methyltransferase	0.899490208805651	0.000233353584993			LMOSA_10690	Methionine--tRNA ligase	-1.1426788164072	0.002584166675593
LMOSA_18230	Putative membrane protein YhjE	1.30878949376638	0.000252082178105			LMOSA_23140	Predicted Zn-dependent peptidase	-1.01351357452477	0.002584166675593
LMOSA_8270	RNA binding protein involved in ribosome maturation	1.46417825351689	0.000256853129137			LMOSA_14290	Sodium-independent anion transporter	-0.866839314499336	0.002638302218699
LMOSA_20180	Propanediol utilization microcompartment protein PduA	1.34891713901259	0.000267691944342			LMOSA_28540	Heptaprenyl diphosphate synthase component I	-1.24320408113565	0.002827152287295
LMOSA_22780	Biotin carboxylase subunit of acetyl-CoA carboxylase	0.899159129226727	0.000267691944342			LMOSA_14470	Glucitol/sorbitol-specific phosphotransferase enzyme IIB component	-2.34034982421286	0.002966947854606
LMOSA_25580	Sugar ABC transporter ATPase	0.723741715016695	0.000267867992287			LMOSA_28400	Fumarate reductase flavoprotein subunit	-1.17160591770535	0.003094202280191
LMOSA_24340	tRNA-specific 2-thiouridylase MnmA	0.915785079334125	0.000270458222974			LMOSA_18340	hypothetical protein YneR [Listeria monocytogenes str. Scott A]	-1.02963683811067	0.00321725513196
LMOSA_26130	YfhP	0.63241159494438	0.000274467199581			LMOSA_28760	Purine nucleoside phosphorylase	-0.808068536632579	0.003246154223484
LMOSA_11700	Hydroquinone-specific extradiol dioxygenase	0.92133984093482	0.000278088277909			LMOSA_27740	Carboxy-terminal processing proteinase	-1.08878430882557	0.003246199950731
LMOSA_15260	N-acetyltransferase	1.09989833435052	0.000308000070492			LMOSA_28880	ADP-ribose pyrophosphatase	-1.14367885308234	0.003261590584926
LMOSA_1890	Organic hydroperoxide resistance protein OhrA	1.41537350914546	0.000335740918282			LMOSA_26580	Glycerol dehydrogenase	-1.00111388639413	0.003411642785465
LMOSA_12470	Dehydrogenases with different specificities	0.822169217528801	0.000349058712843			LMOSA_19140	Two-component response regulator (YvqE) responding to cell wall stress	-0.848328351329602	0.003514268292374
LMOSA_17830	Phosphoserine phosphatase rsbU	0.777905589939091	0.000379762539264			LMOSA_12540	PTS-dependent dihydroxyacetone kinase phosphotransferase subunit DhaM	-1.16826531008947	0.003529688099923
LMOSA_14630	Magnesium and cobalt transport protein CorA	4.57796788085091	0.000393050511645			LMOSA_13560	Peptide methionine sulfoxide reductase regulator MsrR	-0.898386385421984	0.00356597895575
LMOSA_5730	DNA-directed RNA polymerase subunit alpha	0.814078534625909	0.000416792749165			LMOSA_26990	Metal-dependent phosphohydrolase	-4.79972772438957	0.003888695999289
LMOSA_26440	ATP-dependent RNA helicase YfmL	0.88144722845986	0.000426271644207			LMOSA_23420	Glycine betaine ABC transport system, ATP-binding protein OpuAA	-1.51314303095256	0.004062669023049
LMOSA_2810	Ribulose-phosphate 3-epimerase domain protein [Listeria monocytogenes str. Scott A]	1.47747884326916	0.000466647609219			LMOSA_5920	50S ribosomal protein L16	-0.835304251477537	0.004220424132913
LMOSA_25940	O-succinylbenzoate--CoA ligase	1.26064823832532	0.000499907482615			LMOSA_28440	TPR repeat-containing protein ypiA	-0.885132330512096	0.004559739462575
LMOSA_23730	GTP cyclohydrolase 1 type 2 homolog	1.57009348460328	0.000510548435422			LMOSA_18680	Putative acetyl esterase YjcH	-1.0152630412882	0.004634190732691
LMOSA_24700	Cell shape-determining protein MreB	1.00948737355239	0.00054737251934			LMOSA_28550	GTP cyclohydrolase I FolE	-1.81043420530607	0.004660961140722
LMOSA_6320	PTS system galactitol-specific transporter subunit IIC	1.15974353109302	0.000598060149465			LMOSA_9990	hypothetical protein	-1.40383265393953	0.004678104322908
LMOSA_15650	Cell wall surface anchor family protein [Listeria monocytogenes str. Scott A]	1.0360796230558	0.000615323532696			LMOSA_3730	YunF	-1.09347111700983	0.005935716638341
LMOSA_15280	YkoS	0.903464358279095	0.000618500699609			LMOSA_13150	hypothetical protein	-1.08631006590438	0.005958233519575
LMOSA_20570	Cobyrinate a,c-diamide synthase	1.28791588882266	0.000618500699609			LMOSA_11110	RNA binding protein, contains ribosomal protein S1 domain	-1.25775431502067	0.006194420293347
LMOSA_25230	YtxG	0.806290119646409	0.000655858870428			LMOSA_21860	PrsW family intramembrane metalloprotease	-0.8853981106756	0.006211810108666
LMOSA_20290	Propanediol utilization protein PduM	1.48332312839174	0.000671029818232			LMOSA_12820	Frataxin iron chaperone	-1.93803868549886	0.006478417218417
LMOSA_18540	GTP pyrophosphokinase domain	0.626315493456946	0.000689776250341			LMOSA_5710	hypothetical protein	-2.25261553587984	0.006478417218417
LMOSA_9270	Anti-repressor protein	1.17500844269466	0.000723825449557			LMOSA_15410	hypothetical protein	-2.08016213906492	0.006523387066933
LMOSA_20750	ATP-binding cobalamin adenosyltransferase	1.51338577443824	0.000751446012481			LMOSA_16270	Pyruvate oxidase	-0.646126997683307	0.006528277883464
LMOSA_8430	Cytochrome o ubiquinol oxidase subunit III	0.786190826666942	0.000751446012481			LMOSA_4820	IMPACT family member yvyE	-2.16806234748823	0.006581550192811
LMOSA_25220	General stress protein	0.676773689960524	0.000753345613726			LMOSA_21670	Glyoxalase/bleomycin resistance protein/dioxygenase	-1.1035698166168	0.006890479287598
LMOSA_7960	Nitroreductase	3.8863842913386	0.000760599265978			LMOSA_18210	MBL fold metallo-hydrolase	-0.904025283214664	0.007084714356349
LMOSA_22550	Small ribosomal subunit biogenesis GTPase RsgA	0.683820183614179	0.000785275758426			LMOSA_14480	PTS system glucitol/sorbitol-specific transporter subunit IIC	-3.14632976685066	0.007484945454113
LMOSA_21080	Site-specific integrase	1.32023200660594	0.000883818624968			LMOSA_12280	PH (Pleckstrin Homology) domain-containing protein	-1.86060861166214	0.007614448656389
LMOSA_23960	Nucleotide exchange factor GrpE	0.973151152726388	0.000883818624968			LMOSA_12600	Oxidoreductase, YhhX	-1.12455320479833	0.007830188917744
LMOSA_12590	Fumarate reductase flavoprotein subunit	0.725267569614433	0.000902160392029			LMOSA_11160	Cysteine synthase A	-0.826933813700701	0.007853525975169
LMOSA_1420	Ribonucleotide reductase-associated flavodoxin	0.763007174378075	0.000915930467378			LMOSA_11230	Lysine--tRNA ligase	-0.872897997363234	0.007898872955953
LMOSA_23750	RNA polymerase sigma factor SigA	0.651891698357664	0.000915930467378			LMOSA_3250	Putative HTH-type transcriptional regulator YulB	-0.684278608371904	0.008276280161755
LMOSA_2510	Putative ABC transporter ATP-binding protein YdbJ	1.98171921261164	0.001033693581071			LMOSA_4430	UDP-glucose 4-epimerase GalE	-1.1845511095712	0.008328869537344
LMOSA_9960	PTS system mannose-specific transporter subunit IIC	1.61868202685237	0.00103653672404			LMOSA_20430	Ethanolamine ammonia-lyase subunit EutC	-1.47367133133314	0.008493474011124
LMOSA_22860	1-deoxy-D-xylulose-5-phosphate synthase	1.32504596119702	0.001087512095105			LMOSA_19770	Nicotinate phosphoribosyltransferase	-0.915379595567891	0.008623873543553
LMOSA_28240	Pantothenate synthetase	0.966630192390964	0.001137218910898			LMOSA_23030	DNA binding protein	-1.07764466271872	0.008953111804308
LMOSA_20010	hypothetical protein	1.51976683805403	0.001153702605273			LMOSA_2730	Low-affinity inorganic phosphate transporter	-0.829519371663277	0.009051400635777
LMOSA_24630	YsxB	0.801855245933132	0.001153702605273			LMOSA_20500	Ethanolamine utilization protein [Listeria monocytogenes str. Scott A]	-2.00294317013725	0.009460533803759
LMOSA_6310	Zinc-containing alcohol dehydrogenase	1.11586039535544	0.001204554226091			LMOSA_1960	YetJ	-0.670470150360167	0.009899767644971
LMOSA_6160	Ascorbate-specific phosphotransferase system enzyme IIB component	1.72725872202253	0.001232395995951			LMOSA_990	NADPH-dependent nitro/flavin reductase	-1.43828346808412	0.009957951028038
LMOSA_12110	DNA/RNA helicase	2.01796821232797	0.001235169519261			LMOSA_23240	DNA mismatch repair protein MutS	-0.89191672498904	0.011007917249448
LMOSA_550	60 kDa chaperonin	0.646851267043591	0.001256564018948			LMOSA_21040	Glutamate racemase	-1.62620608480039	0.011485140057146
LMOSA_7410	Aryl-phospho-beta-D-glucosidase BglA	0.843988421972656	0.001422626381519			LMOSA_19130	Sensor histidine kinase	-0.608952412686926	0.011941673865267
LMOSA_9620	Minor capsid protein	1.34710054360825	0.001486467463824			LMOSA_19650	Teichoic acid biosynthesis protein (Fragment)	-0.730585009112043	0.011941673865267
LMOSA_10610	SAM-dependent methyltransferase	2.51814339178211	0.001520414327557			LMOSA_5430	Cof-type HAD-IIB family hydrolase	-1.62209894472494	0.012518607207864
LMOSA_26890	Amidophosphoribosyltransferase	1.38883785737767	0.001617927641761			LMOSA_16990	Carbonic anhydrase	-2.38659191961732	0.01259645182299
LMOSA_12480	Ribose-5-phosphate isomerase B	0.825456795864348	0.00167089871455			LMOSA_28570	Tyrosine-protein phosphatase	-1.22716938490571	0.01259645182299
LMOSA_27870	Predicted membrane bound oxidoreductase, hemolysin III	1.38990740763724	0.00167089871455			LMOSA_16870	Oxygen-sensing cyclic-di-GMP phosphodiesterase	-1.07017823035225	0.012907406158194
LMOSA_14340	Cellulose synthase catalytic subunit	0.888283631101854	0.00167891086827			LMOSA_10680	Glucose uptake protein GlcU	-3.34735422677713	0.013281850396579
LMOSA_28230	Aspartate 1-decarboxylase	1.81380927823206	0.001765332862991			LMOSA_24560	L-lactate dehydrogenase	-1.62268491289674	0.013291335794553
LMOSA_10830	4-diphosphocytidyl-2-C-methyl-D-erythritol kinase	1.24214196448424	0.001831681776324			LMOSA_6030	FAD:protein FMN transferase	-1.31440385043306	0.013949214464227
LMOSA_13770	hypothetical protein	3.28381232723447	0.001831681776324			LMOSA_28970	Ribosomal-protein-alanine N-acetyltransferase	-4.30220609424734	0.014000611414466
LMOSA_27070	Translation initiation factor IF-3	1.52226208402938	0.001899356152399			LMOSA_18650	Teichoic acid D-Ala incorporation-associated protein DltX	-0.655775543279955	0.014521784323032
LMOSA_3680	Spermidine acetyltransferase	1.60504647856883	0.002063371973688			LMOSA_27180	Putative glutamine amidotransferase-like protein yvdE	-0.941146883164839	0.014521784323032
LMOSA_920	Ferrous iron transport protein B	0.904231354897014	0.002109473165217			LMOSA_14490	Glucitol operon activator domain protein [Listeria monocytogenes str. Scott A]	-3.00368281795176	0.016087432621021
LMOSA_6170	Ascorbate-specific phosphotransferase enzyme IIA component	1.77356891068218	0.002117018885735			LMOSA_7680	N-acetylmannosamine-6-phosphate 2-epimerase	-1.39985101403388	0.01630993729429
LMOSA_13100	NusG domain II-containing protein	1.09001767867043	0.002232687022498			LMOSA_24180	Transcription elongation factor GreA	-1.1124642272335	0.016343861120349
LMOSA_16340	hypothetical protein	2.44626253563868	0.002380846700199			LMOSA_19570	hypothetical protein	-0.994938638926321	0.016414498363068
LMOSA_20110	Propanediol utilization microcompartment protein PduU	1.89141249309081	0.002442887814564			LMOSA_28210	Peptidase	-1.25528803001789	0.01700784884485
LMOSA_22770	Biotin carboxyl carrier protein of acetyl-CoA carboxylase	0.955221586322307	0.002445283989682			LMOSA_7090	Ligand-binding protein SH3	-1.12103933153914	0.017539349261374
LMOSA_18480	Transcriptional regulator	0.774067421832051	0.002521180465147			LMOSA_25470	hypothetical protein	-3.26830296382943	0.017575516998393
LMOSA_10580	DNA polymerase III subunits gamma and tau	0.695103949646262	0.002985699367215			LMOSA_5030	UDP-N-acetyl glucosamine 2-epimerase	-1.2857824223357	0.017694566374381
LMOSA_13760	hypothetical protein	0.720273121260759	0.003117199411521			LMOSA_17740	Bacterial membrane flanked domain superfamily	-1.02105990408381	0.017883700589352
LMOSA_8350	Mevalonate pyrophosphate decarboxylase	1.31141870771928	0.003261590584926			LMOSA_26080	Glutamate-1-semialdehyde 2,1-aminomutase	-1.78788290192575	0.017883700589352
LMOSA_22870	rRNA methyltransferase	1.79859995290605	0.003383468936425			LMOSA_17340	Reactive intermediate/imine deaminase	-2.89298655478823	0.018727488573396
LMOSA_25960	2-succinyl-6-hydroxy-2, 4-cyclohexadiene-1-carboxylate synthase	0.882897159888984	0.003383468936425			LMOSA_18720	Putative efflux transporter	-2.98609983324403	0.018727488573396
LMOSA_21090	hypothetical protein	1.689512374697	0.003483092661558			LMOSA_17480	Thermostable monoacylglycerol lipase	-1.27590966702579	0.019251250190025
LMOSA_13090	Phosphate transporter (Fragment)	1.59588229926101	0.00357996202255			LMOSA_16730	Amino-acid permease AapA	-0.876123267758898	0.019395045872923
LMOSA_28450	3-phosphoshikimate 1-carboxyvinyltransferase	1.49783034270171	0.003591140788988			LMOSA_20490	Phosphate propanoyltransferase	-1.9296540070218	0.020206170922225
LMOSA_2470	Cytoplasmic protein	3.48954420155063	0.003641069954253			LMOSA_27790	Purine nucleoside phosphorylase DeoD-type	-0.781851510021131	0.020206170922225
LMOSA_11690	Putative transcriptional regulators	1.03197342600465	0.003803160024831			LMOSA_15580	Phosphoprotein phosphatase	-1.35972604908903	0.020234432178994
LMOSA_13050	2'-O-methyl transferase	1.42842406905682	0.003851926010764			LMOSA_8770	Arginine deiminase	-0.800407847143305	0.020418531083231
LMOSA_11190	Dihydropteroate synthase	1.23440475027151	0.003949778404663			LMOSA_11590	Hydrolase	-1.34653657814494	0.020853335342224
LMOSA_19830	DNA helicase restriction/modification system component YeeB	1.04620406929529	0.003960237745878			LMOSA_17000	Phosphohydrolase	-1.82926801503268	0.021639264888005
LMOSA_23770	hypothetical protein	1.31258578151863	0.004633796761604			LMOSA_29090	Putative transcription regulators (LacI family)	-0.600514404142853	0.02380341056005
LMOSA_23840	Cytidine deaminase	0.874196152418423	0.004700955393782			LMOSA_11810	Glucose--fructose oxidoreductase	-3.61326432812009	0.024801031534453
LMOSA_23470	Glycine betaine/carnitine/choline/choline sulfate ABC transporter (Osmoprotectant-binding lipoprotein)	0.626191200540432	0.005232576337046			LMOSA_21740	Transcriptional regulator	-1.83906760890448	0.025162036079759
LMOSA_9370	Modification methylase ScrFIB	1.30016344340302	0.005264987706346			LMOSA_19660	Glycosyltransferase involved in cell wall biosynthesis	-1.00841467432111	0.025443595223838
LMOSA_24590	GTPase Obg	1.03401649225572	0.005286025708139			LMOSA_6590	Protein from nitrogen regulatory protein P-II (GLNB) family, ortholog YAAQ B. subtilis	-0.701025119353595	0.025443595223838
LMOSA_4230	Triose-phosphate isomerase	0.710608925033864	0.00567647776921			LMOSA_12570	Internalin [Listeria monocytogenes str. Scott A]	-0.72436141975666	0.025573183198933
LMOSA_25980	Menaquinone-specific isochorismate synthase	0.604026352190408	0.006023049458131			LMOSA_12310	Rgg family transcriptional regulator	-1.69339159384022	0.025720042105022
LMOSA_24750	Glutamate-1-semialdehyde 2,1-aminomutase	0.920961902593639	0.006053854350358			LMOSA_1280	Na+-efflux ABC transporter (ATP-binding protein)	-1.14584123431644	0.02589052946543
LMOSA_19840	hypothetical protein	1.75024606317636	0.006118622182108			LMOSA_7870	Methylphosphotriester-DNA--protein-cysteine S-methyltransferase	-1.22739270093322	0.026490905919135
LMOSA_27200	30S ribosomal protein S16	1.11267146989741	0.006206384047306			LMOSA_2030	Bacterial ABC transporter protein EcsB	-0.991327322284437	0.026543791851121
LMOSA_6350	PTS system mannitol-specific transporter subunit IIC	0.639742463623609	0.006352707146483			LMOSA_8630	hypothetical protein	-1.73944713219735	0.029011061534266
LMOSA_24480	YrvD	0.929453776129232	0.006523387066933			LMOSA_24150	Oligoendopeptidase F	-0.608128990145996	0.029591116840825
LMOSA_27450	16S rRNA methyltransferase B	1.00722234815267	0.006982162503652			LMOSA_15440	Heavy metal translocating P-type ATPase	-0.834187461758078	0.030247399668378
LMOSA_9320	hypothetical protein	3.31543597036616	0.007402227967009			LMOSA_20420	Ethanolamine ammonia-lyase heavy chain EutB	-0.961845287136598	0.030484212756405
LMOSA_22470	Putative ribosomal protein ylxQ [Listeria monocytogenes str. Scott A]	1.00836473298053	0.008509213482317			LMOSA_28300	4-hydroxy-tetrahydrodipicolinate reductase	-1.17806658782021	0.030484212756405
LMOSA_6820	ABC membrane transporter (ATP-binding protein) required for cytochrome bd function	0.658734219840271	0.008937095122316			LMOSA_28580	Glycerol-3-phosphate dehydrogenase [NAD(P)+]	-1.05908449695192	0.030484212756405
LMOSA_19190	Ribonuclease J	0.776591370962473	0.009164606307163			LMOSA_6070	Heptaprenyl diphosphate synthase component I	-1.48134243847509	0.030856603475156
LMOSA_1990	hypothetical protein	1.77930228432438	0.009418009087865			LMOSA_8740	Agmatine deiminase	-1.53232420127652	0.030856603475156
LMOSA_27520	Fibronectin-binding protein YloA	0.989131396556692	0.009782108953945			LMOSA_26680	Putative metabolite uptake ABC transporter, ATP-binding protein	-1.23461289635104	0.031349035784822
LMOSA_810	L-fuculose-phosphate aldolase	1.98285505648467	0.009832730223395			LMOSA_26950	5-(Carboxyamino)imidazole ribonucleotide synthase	-0.767229762839231	0.031349035784822
LMOSA_15310	Pyrimidine utilization protein B	1.02722587325925	0.009957951028038			LMOSA_5580	Mannosyl-glycoprotein endo-beta-N-acetylglucosaminidase	-2.52869385628311	0.031349035784822
LMOSA_9330	Bacteriophage resistance factor, PF05565 family	1.34604387369791	0.010298226704628			LMOSA_2000	Ferrochelatase	-0.669211422197837	0.03154618380224
LMOSA_9770	Abortive infection bacteriophage resistance protein	1.32375844687221	0.010657936018141			LMOSA_1550	Cyclic nucleotide-binding protein [Listeria monocytogenes str. Scott A]	-1.43213514768815	0.032032727895977
LMOSA_21830	Lysophospholipase, alpha-beta hydrolase superfamily	0.878646149760345	0.011086842957048			LMOSA_20480	Ethanolamine utilization cobalamin adenosyltransferase EutT	-1.70514709496172	0.032197577833622
LMOSA_13830	TetR family dihydroxyacetone kinase regulator	0.928189115545521	0.011485140057146			LMOSA_28790	Transcriptional repressor	-0.977124925845164	0.033906763223321
LMOSA_28220	ATP-dependent helicase DinG	1.05397591566115	0.011633034802188			LMOSA_1120	Maltodextrin transport system permease protein mdxG	-1.57281710964496	0.034458004469186
LMOSA_1620	Putative sigma-54-dependent transcriptional activator	0.601487758297023	0.012006935400257			LMOSA_18820	Membrane protein, TerC family	-2.9845491792686	0.035612852011496
LMOSA_17420	hypothetical protein	0.85644745275726	0.012127618830683			LMOSA_290	Ribosomal RNA small subunit methyltransferase H	-0.67228830668507	0.037023727913463
LMOSA_19480	hypothetical protein	1.21330975061384	0.013794121724096			LMOSA_12890	D-alanyl-D-alanine carboxypeptidase	-1.69605518200116	0.038336799855131
LMOSA_27460	Methionyl-tRNA formyltransferase	1.45918660670128	0.013949214464227			LMOSA_27510	UPF0701 protein yloC	-1.24472490156214	0.038336799855131
LMOSA_14750	Nucleoid-associated protein	1.41908165319605	0.013951227661153			LMOSA_7260	Inosine-5'-monophosphate dehydrogenase	-1.36145049758724	0.038751620997643
LMOSA_5360	Membrane protein, putative	0.726905558012269	0.014166525268262			LMOSA_17710	Peptidoglycan-bound protein (LPXTG motif)	-0.888808055830184	0.039139847779464
LMOSA_10590	Stage 0 sporulation protein yaaT	0.83394068187227	0.014521784323032			LMOSA_29330	Diaminopimelate epimerase	-0.976065238031147	0.039159844831696
LMOSA_11920	Integral membrane sensor signal transduction histidine kinase	1.06560696282112	0.014521784323032			LMOSA_20440	Ethanolamine utilization microcompartment protein EutL	-1.32846397408049	0.039282574813334
LMOSA_6300	D-arabitol-phosphate dehydrogenase	0.996262748057951	0.015707348472258			LMOSA_5320	hypothetical protein	-1.19734454921571	0.041802709138005
LMOSA_20580	Cobalamin biosynthesis protein CobD	1.53509022786513	0.016027998515473			LMOSA_10860	Hemolysin D	-1.47093827447863	0.042184040723092
LMOSA_22510	tRNA pseudouridine synthase B	1.99962071536866	0.016087432621021			LMOSA_1000	DNA binding domain, excisionase family	-2.62192523461796	0.043213341028995
LMOSA_5640	50S ribosomal protein L13	0.782263436904326	0.016680606017084			LMOSA_17750	Protoporphyrinogen oxidase	-1.35384109252829	0.04380247082847
LMOSA_3970	hypothetical protein	3.56663866680985	0.01700784884485			LMOSA_13980	Malolactic fermentation system transcription activator	-1.73425837774269	0.044034685697716
LMOSA_21760	UPF0750 membrane protein yxkD	2.01977208837291	0.017188208099478			LMOSA_14000	Lipase gdsl active site	-1.39208683339701	0.044265976814481
LMOSA_20020	N-acetyltransferase	1.84309018666846	0.017636776433439			LMOSA_3550	Chloride transporter, chloride channel (ClC) family	-0.740184988619561	0.045368658100964
LMOSA_26850	Phosphoribosylamine--glycine ligase	1.19634944751872	0.018146818483989			LMOSA_25990	1,4-dihydroxy-2-naphthoate octaprenyltransferase	-1.28107260988964	0.045845537330505
LMOSA_8860	Ribosomal protein L9 (Fragment)	0.763276578523422	0.018809005019585			LMOSA_12910	Pyrroline-5-carboxylate reductase	-1.44679992204366	0.046334192331178
LMOSA_220	Cell division protein DivIB	2.10624989728254	0.022375645319712			LMOSA_3280	RNA-binding protein S1	-1.31047199977806	0.046906546611957
LMOSA_24770	Uroporphyrinogen-III synthetase	1.27541144619229	0.022610643303511			LMOSA_23080	Pyrroline-5-carboxylate reductase	-1.90783059470137	0.049360852189601
LMOSA_9440	ASCH domain protein	1.65974211395223	0.022687053761489
LMOSA_20370	L-threonine kinase	2.04488791118046	0.02380341056005
LMOSA_20360	Threonine-phosphate decarboxylase	1.20795493643416	0.024465654322319
LMOSA_26590	ABC transporter, substrate-binding protein, family 3	2.00027069439057	0.024536391176462
LMOSA_6090	Serine threonine protein phosphatase	1.37656863580892	0.024536391176462
LMOSA_22460	Predicted nucleic-acid-binding protein implicated in transcription termination	0.798740515819323	0.025443595223838
LMOSA_5400	hypothetical protein	0.75733906620316	0.025443595223838
LMOSA_23850	Prokaryotic diacylglycerol kinase	1.04551978710657	0.026574266516951
LMOSA_13780	hypothetical protein	3.33105180708678	0.026621755294015
LMOSA_530	hypothetical protein	1.66570829234116	0.026621755294015
LMOSA_2500	ABC transporter permease	1.21345305988902	0.026999065250183
LMOSA_16740	R-phenyllactate dehydratase activator	0.696684957367039	0.027091998010334
LMOSA_13160	Zinc transporter ZIP11	0.999318693761455	0.027950615446188
LMOSA_20130	Alpha-ribazole-5-phosphate synthase CblS	1.41487905265266	0.027950615446188
LMOSA_820	Carbohydrate kinase	1.26628752529678	0.028966707489208
LMOSA_24830	Replicative DNA helicase loader DnaB	0.624023574073412	0.029591116840825
LMOSA_11930	YycH protein [Listeria monocytogenes str. Scott A]	1.25528577208127	0.030247399668378
LMOSA_22940	Branched-chain alpha-keto acid dehydrogenase	0.671321523255815	0.030664801675169
LMOSA_5630	30S ribosomal protein S9	1.12927443446507	0.03123216581904
LMOSA_5380	Dihydrofolate reductase	0.618450990223745	0.031649410699796
LMOSA_19750	CDP-glycerol--glycerophosphate glycerophosphotransferase	1.51235463943254	0.0317460501275
LMOSA_4610	Phosphate import ATP-binding protein PstB	1.01419993818088	0.031757664946932
LMOSA_15000	Cyclic nucleotide-binding protein [Listeria monocytogenes str. Scott A]	1.0749738561284	0.032089346653334
LMOSA_21330	Phage-associated DNA primase/helicase	1.23949895979166	0.032920956976535
LMOSA_20590	Cobalt-precorrin-8 methylmutase	1.36206257696985	0.034584805875905
LMOSA_24760	Delta-aminolevulinic acid dehydratase	1.06076560974503	0.03478036105096
LMOSA_22600	DUF910 domain-containing protein	1.83218688767843	0.036836844629165
LMOSA_24840	Transcriptional repressor NrdR	0.706970097805014	0.037880436103968
LMOSA_2670	Methylphosphotriester-DNA alkyltransferase	0.931839851674414	0.037880436103968
LMOSA_23390	Alkaline phosphatase family protein	1.74835881559367	0.038336799855131
LMOSA_9590	Head-tail connector protein	0.807890565774406	0.038429750322371
LMOSA_24400	Putative secreted protein (Fragment)	1.18642744066789	0.038806811217567
LMOSA_25360	tRNA (guanine-N(7)-)-methyltransferase	1.96561931813646	0.039139847779464
LMOSA_6700	Recombination protein RecR	0.671764723447868	0.039282574813334
LMOSA_3890	Thiol reductase thioredoxin	1.19866594508055	0.040195344059356
LMOSA_24230	hypothetical protein	0.630695685794789	0.041101251918959
LMOSA_25180	30S ribosomal protein S4	0.648279563388516	0.041101251918959
LMOSA_3290	Cystathionine beta-lyase Bsu PatB	0.608981498475249	0.042240946453653
LMOSA_1050	N-acetyltransferase	3.72649124376019	0.042937395053169
LMOSA_26860	Bifunctional purine biosynthesis protein PurH	1.18735772852181	0.043155804213293
LMOSA_26870	Phosphoribosylglycinamide formyltransferase	1.84421045968927	0.043394767778614
LMOSA_20000	Transcriptional regulator	2.10318811502053	0.043474993391034
LMOSA_230	Undecaprenyldiphospho-muramoylpentapeptide beta-N-acetylglucosaminyltransferase	1.00085177453478	0.0448948043252
LMOSA_9940	hypothetical protein	1.06024587058413	0.045368658100964
LMOSA_8360	Phosphomevalonate kinase	0.911446675139601	0.046945418571655
LMOSA_21180	SAM-dependent methyltransferase	2.84309404637762	0.04788509722161
LMOSA_20120	Ethanolamine utilization protein EutP	1.26688874778352	0.048560192168013
LMOSA_6270	Transketolase	0.886202849174709	0.048617299656594
LMOSA_20710	Cobalt transport protein CbiN	3.1387266924447	0.049605202219003

## Sheet: T5_45min
Upregulated genes at T5(45 min) 400 MPa treatment in L. monocytogenes ScottA						Downregulated genes at T5(45 min) 400 MPa treatment in L. monocytogenes ScottA
Locus_tag	Product	log2FoldChange	padj			Locus_tag	Product	log2FoldChange	padj
LMOSA_15030	hypothetical protein	4.56662122220073	1.53226471163589E-39			LMOSA_18940	Phosphoenolpyruvate--protein phosphotransferase	-2.05826634492211	2.38147748197668E-27
LMOSA_10820	ABC transporter permease	2.69290914876239	2.92956651021627E-28			LMOSA_19450	Alpha-ketoacid dehydrogenase subunit beta	-2.01572476957646	1.33670812085121E-22
LMOSA_15530	Phage infection protein [Listeria monocytogenes str. Scott A]	1.91751212600884	8.48059270834478E-25			LMOSA_18880	ATP-dependent Clp protease ATP-binding subunit ClpE	-1.93608129900059	3.45477406681641E-19
LMOSA_23540	Pyridine nucleotide-disulfide oxidoreductase dimerization subunit	2.49296383180666	1.93541376131281E-23			LMOSA_28040	DNA-directed DNA polymerase	-2.36349974513667	4.55180581195139E-18
LMOSA_29070	Alpha-acetolactate decarboxylase	2.23432129058803	1.33670812085121E-22			LMOSA_19440	Pyruvate dehydrogenase alpha subunit	-1.99914657716413	2.38857293204542E-17
LMOSA_15520	Putative transcription regulators	3.11338440105561	1.07431849244387E-21			LMOSA_6190	Elongation factor Tu	-1.78930259036846	9.36043159676574E-17
LMOSA_25020	Universal stress protein	2.36784240851187	2.55702528628996E-19			LMOSA_29100	Deoxyribose-phosphate aldolase	-1.7358404064027	1.17462632006367E-15
LMOSA_5700	Acetamidase/formamidase protein [Listeria monocytogenes str. Scott A]	2.00863895145284	5.00843681951708E-18			LMOSA_23900	Glutamyl-tRNA(Gln) amidotransferase subunit E	-1.75196014637554	1.19720037948449E-15
LMOSA_25880	hypothetical protein	1.60499749907798	1.59535307601215E-15			LMOSA_900	Phosphotransacetylase	-1.71077142217265	3.27419742449023E-15
LMOSA_14590	Proton-dependent oligopeptide transporter	2.39944280358489	1.6902880722993E-15			LMOSA_6800	Secreted protein with 1 GW repeat	-1.32654821123385	3.57095554342992E-14
LMOSA_3550	Chloride transporter, chloride channel (ClC) family	2.72335801994913	4.83498446424702E-15			LMOSA_22980	6-phosphogluconate dehydrogenase, decarboxylating	-1.5290112256589	1.16595318730253E-12
LMOSA_16330	hypothetical protein	2.96909209703389	5.13230187656403E-15			LMOSA_3180	Membrane protein [Listeria monocytogenes str. Scott A]	-2.24911314053568	3.0927910485965E-12
LMOSA_12530	hypothetical protein	1.74165356956064	1.11404783741034E-14			LMOSA_28710	Two-component system response regulator ResD	-1.60581040982789	4.80096729112816E-12
LMOSA_18850	hypothetical protein	2.00469023171965	3.57095554342992E-14			LMOSA_24920	Pyruvate kinase	-1.50065327233907	1.52836219552014E-11
LMOSA_15270	Multifunctional acyl-CoA thioesterase I and protease I and lysophospholipase L1	1.7300092581356	5.67665050377805E-14			LMOSA_29090	Putative transcription regulators (LacI family)	-1.82100301732541	5.53698333795005E-11
LMOSA_8840	Accessory transcriptional regulator protein A	2.17880813899623	6.22044073315263E-14			LMOSA_1440	Ribonucleotide-diphosphate reductase subunit alpha	-1.31105921220028	1.14799359055685E-10
LMOSA_15040	Cell surface protein	1.70073853413404	1.34546613145338E-13			LMOSA_5210	Ketose-bisphosphate aldolase class-ii	-1.76895072020344	4.07062321346074E-10
LMOSA_4260	Transcriptional regulator CggR	1.63804273690154	3.01521242524951E-13			LMOSA_11100	Cell division protein DIVIC	-1.55751712752252	1.3518500001748E-09
LMOSA_4020	Extradiol dioxygenase	2.21247365623299	5.41830456551271E-13			LMOSA_1020	Putative metabolite uptake ABC transporter, ATP-binding protein	-1.6902171478556	2.58625115831698E-09
LMOSA_15020	Transcriptional regulator	5.83445726625368	9.28888544732072E-13			LMOSA_5950	30S ribosomal protein S19	-1.82773490422088	2.68376382006387E-09
LMOSA_16680	Mannose-specific phosphotransferasesystem component IIC	1.615811518097	1.05608606177261E-12			LMOSA_23140	Predicted Zn-dependent peptidase	-1.83826973704642	2.68723182560259E-09
LMOSA_10320	4Fe-4S mono-cluster protein YjdI	2.24862616990276	1.16595318730253E-12			LMOSA_4180	Carboxylesterase [Listeria monocytogenes str. Scott A]	-1.66385318906123	3.94798875325102E-09
LMOSA_3600	Nucleoside-diphosphate-sugar epimerase	1.58822775905325	2.58801781316506E-12			LMOSA_15400	hypothetical protein	-1.40307512005405	5.46800836767577E-09
LMOSA_13750	hypothetical protein	2.44446795792577	6.26101985432759E-12			LMOSA_2000	Ferrochelatase	-1.7038621404561	9.23465578430378E-09
LMOSA_15570	hypothetical protein	2.59886451780191	6.26101985432759E-12			LMOSA_11300	ATP-dependent Clp protease ATP-binding subunit ClpC	-1.1295118519109	1.35878351990417E-08
LMOSA_18230	Putative membrane protein YhjE	2.78058352746548	1.14181465371205E-11			LMOSA_21910	Trigger factor	-1.16227516113052	1.35878351990417E-08
LMOSA_18650	Teichoic acid D-Ala incorporation-associated protein DltX	2.00054090509733	4.73741010818776E-11			LMOSA_3790	Iron-sulfur cluster assembly protein SufD	-1.36634149288035	1.72570866433691E-08
LMOSA_13080	Lactoylglutathione lyase	2.22088322878744	4.90642223068561E-11			LMOSA_4720	Cell division protein FtsX	-1.68322425479399	1.77336893252129E-08
LMOSA_12490	Triosephosphate isomerase	1.62778216881881	5.69284659788532E-11			LMOSA_6200	Elongation factor G	-1.55279208154796	1.77336893252129E-08
LMOSA_27630	Bifunctional pyr operon transcriptional regulator/uracil phosphoribosyltransferase PyrR	3.41735559819145	8.66463323340066E-11			LMOSA_28600	Small subunit ribosomal protein S1	-1.28411936647189	2.31058722145406E-08
LMOSA_12510	PTS-dependent dihydroxyacetone kinase, dihydroxyacetone-binding subunit DhaK	1.39826783362782	1.24811453975032E-10			LMOSA_1950	ATP-dependent chaperone ClpB	-1.21645798791151	3.0211849847783E-08
LMOSA_14820	Transcriptional coactivator p15 (Pc4)	2.59981813825549	2.11853204218646E-10			LMOSA_25050	Lipid hydroperoxide peroxidase	-1.65631419803736	3.08011305139958E-08
LMOSA_14580	NADH-dependent butanol dehydrogenase a	1.62595162813434	2.4812168236741E-10			LMOSA_25690	hypothetical protein	-1.72557492592755	5.70431776612414E-08
LMOSA_24250	hypothetical protein	1.56456082791055	3.15934639251667E-10			LMOSA_19470	Dihydrolipoyl dehydrogenase	-1.3850380580902	1.06911653822264E-07
LMOSA_23440	hypothetical protein	1.27396250618382	1.04865892500947E-09			LMOSA_4840	YvhJ protein (Fragment)	-1.75755325013189	1.53485953334008E-07
LMOSA_12520	hypothetical protein	1.73991435083042	1.14073477834064E-09			LMOSA_28430	hypothetical protein	-1.6772383655283	1.57125687921602E-07
LMOSA_15650	Cell wall surface anchor family protein [Listeria monocytogenes str. Scott A]	1.70951640769044	1.26013592756178E-09			LMOSA_23590	Transpeptidase, penicillin binding protein	-1.2662550812604	2.67478696123077E-07
LMOSA_20170	Transcriptional regulator PocR	1.98077840586789	1.26523341023559E-09			LMOSA_22170	tRNA dimethylallyltransferase	-1.37664205546815	2.79060304115061E-07
LMOSA_14790	Secreted MUCin-binding domain protein [Listeria monocytogenes str. Scott A]	1.51424797481442	2.11081860318217E-09			LMOSA_19710	Ribitol-5-phosphate cytidylyltransferase	-1.46193824941485	3.28436614376282E-07
LMOSA_11170	hypothetical protein	8.25720451167186	2.31419236322407E-09			LMOSA_21990	Type I DNA topoisomerase	-1.17605512525223	3.28436614376282E-07
LMOSA_13860	Transcription activator, putative	2.73471103890223	2.7772609016099E-09			LMOSA_28760	Purine nucleoside phosphorylase	-1.34771653808073	4.55287920670762E-07
LMOSA_3210	Glutamate gamma-aminobutyrate antiporter	1.04225484535018	2.93158545369246E-09			LMOSA_3260	Glucose-6-phosphate isomerase	-1.0142778381301	6.08612623179956E-07
LMOSA_10940	Phosphatidyl-inositol-specific phospholipase C	1.26561903605041	6.05879171495034E-09			LMOSA_28770	Phosphopentomutase	-1.27989558473755	6.43933887514982E-07
LMOSA_21860	PrsW family intramembrane metalloprotease	1.77396501401071	6.12715821608725E-09			LMOSA_1780	Oligoendopeptidase F	-1.6629852612188	6.61917584198987E-07
LMOSA_11910	PhoP family transcriptional regulator	1.19978903770679	6.5109508576655E-09			LMOSA_28150	Multimodular transpeptidase-transglycosylase	-1.21952266887284	8.96624395462556E-07
LMOSA_12460	Probable transaldolase	1.42970373127009	8.23562062968768E-09			LMOSA_10490	High-affinity zinc uptake system binding-protein ZnuA	-2.64646765058049	9.97963862953142E-07
LMOSA_6400	Universal stress protein UspA	1.45779653563937	1.13233120061205E-08			LMOSA_22570	hypothetical protein	-1.54670689556992	1.11524691668368E-06
LMOSA_25270	DNA translocase SftA	1.17103783261092	1.3515432851218E-08			LMOSA_20460	Aldehyde-alcohol dehydrogenase AdhE	-2.27995537683177	1.76949256545822E-06
LMOSA_12450	Transketolase	1.46543481325272	1.50331334814923E-08			LMOSA_19460	Dihydrolipoyllysine-residue acetyltransferase component of pyruvate dehydrogenase complex	-1.0106313255094	3.47459061323962E-06
LMOSA_1620	Putative sigma-54-dependent transcriptional activator	1.83205542221483	1.54366348224298E-08			LMOSA_24690	Cell shape-determining protein MreC	-1.50786047087116	6.0941027566609E-06
LMOSA_9770	Abortive infection bacteriophage resistance protein	3.41399619180306	1.73323978161704E-08			LMOSA_4730	Cell division ABC transporter ATP-binding protein FtsE	-1.19647740149965	7.3415689397618E-06
LMOSA_1990	hypothetical protein	1.97525717092417	3.0211849847783E-08			LMOSA_4710	Putative cell wall-associated DL-endopeptidase peptidoglycan lytic protein P45	-1.31924887074562	7.64462950358395E-06
LMOSA_8340	D-glycero-alpha-D-manno-heptose 7-phosphate kinase	2.06364103798152	3.0211849847783E-08			LMOSA_5840	50S ribosomal protein L6	-1.40207416544579	9.85521546405923E-06
LMOSA_20550	Transcriptional regulator	2.32026920695521	3.08011305139958E-08			LMOSA_5230	hypothetical protein	-1.0989256091259	1.18355429676986E-05
LMOSA_12270	Putative peptidoglycan bound protein	2.15251589039291	6.32997108677745E-08			LMOSA_11820	Maltodextrin import ABC transporter ATP-binding protein MsmX	-1.27469165692927	1.21134127570943E-05
LMOSA_720	Cell wall surface anchor family protein [Listeria monocytogenes str. Scott A]	1.36791322452337	6.35755838703147E-08			LMOSA_1860	Peptide ABC transporter substrate-binding protein	-1.12912401602795	1.23834628736443E-05
LMOSA_18440	hypothetical protein	1.54668958580434	1.02685630139281E-07			LMOSA_28390	Pyruvate formate-lyase	-0.895597654327027	1.33138069480541E-05
LMOSA_11180	Dihydropteroate synthase	7.57930276285781	1.14259687954494E-07			LMOSA_21920	ATP-dependent Clp protease ATP-binding subunit ClpX	-0.918091942420691	1.43210846938353E-05
LMOSA_27870	Predicted membrane bound oxidoreductase, hemolysin III	2.23077972892796	1.73814127044949E-07			LMOSA_1430	Ribonucleoside-diphosphate reductase subunit beta	-1.01761893383396	1.52801979343762E-05
LMOSA_15510	Magnesium and cobalt transport protein CorA	2.05736699904673	2.36549374448996E-07			LMOSA_3780	Cysteine desulfurase	-1.06318134729876	1.52801979343762E-05
LMOSA_23490	Osmoprotectant ABC transporter ATP-binding protein OpuCA	1.06765880198974	2.3920187327962E-07			LMOSA_4920	UDP-N-acetylglucosamine 1-carboxyvinyltransferase	-0.991318369399985	1.60923181369355E-05
LMOSA_3540	Putative membrane protein yuiD	1.4778111049974	2.52931942301742E-07			LMOSA_5320	hypothetical protein	-1.70146275063464	1.79050372010278E-05
LMOSA_12480	Ribose-5-phosphate isomerase B	1.2842150308402	2.53817965026092E-07			LMOSA_23130	Probable inactive metalloprotease ymfF	-1.2247369760924	2.03128874412387E-05
LMOSA_180	Cell division protein SepF	1.49848148380703	3.7035949080881E-07			LMOSA_22500	Ribosome-binding factor A	-3.17181089533645	2.0626161331256E-05
LMOSA_18330	Peroxide resistance protein Dpr	1.12196489554437	4.98335091190695E-07			LMOSA_23970	Heat-inducible transcriptional repressor HrcA	-1.64094139120552	2.14773485997586E-05
LMOSA_12470	Dehydrogenases with different specificities	1.2254648842604	5.03565489652048E-07			LMOSA_20560	ECF transporter S component	-1.27075642711543	2.34873280774756E-05
LMOSA_13470	Truncated internalin A	0.871949629255731	5.03565489652048E-07			LMOSA_25410	Aminoacyl-histidine dipeptidase	-1.16560735061407	2.89605268863708E-05
LMOSA_24480	YrvD	2.20318445625857	8.0921003629098E-07			LMOSA_27510	UPF0701 protein yloC	-1.54725009139454	3.30357989537231E-05
LMOSA_17420	hypothetical protein	1.67400638420173	8.42418358488323E-07			LMOSA_25850	Asparagine synthase, glutamine-hydrolyzing	-1.80996753941056	3.48992667935654E-05
LMOSA_2540	Arsenate reductase [Listeria monocytogenes str. Scott A]	1.15761398630546	9.36804328612209E-07			LMOSA_3590	Ferredoxin--NADP reductase	-1.36213167555411	3.67335972179497E-05
LMOSA_23530	hypothetical protein	1.39347799671159	9.97677271137331E-07			LMOSA_4760	Preprotein translocase subunit SecA	-0.859883189755253	3.89789087611298E-05
LMOSA_26130	YfhP	1.05363958645072	9.97677271137331E-07			LMOSA_19340	Molybdopterin molybdenumtransferase MoeA	-1.20041589710511	5.91857674441028E-05
LMOSA_27900	Pyruvate phosphate dikinase	1.12510956714357	1.75430678436997E-06			LMOSA_22290	Transketolase	-0.88374184636794	5.91857674441028E-05
LMOSA_8270	RNA binding protein involved in ribosome maturation	1.88336539824626	1.79178161480239E-06			LMOSA_4910	Rod shape-determining protein MreB	-1.88028894455035	5.98188058151903E-05
LMOSA_18050	NAD-dependent succinate-semialdehyde dehydrogenase	1.02405990621285	2.3290347358556E-06			LMOSA_7260	Inosine-5'-monophosphate dehydrogenase	-2.41327544612027	6.98139957811254E-05
LMOSA_20020	N-acetyltransferase	2.70839432409286	3.69607161995371E-06			LMOSA_23960	Nucleotide exchange factor GrpE	-1.35852058493931	8.19015575352922E-05
LMOSA_12500	PTS-dependent dihydroxyacetone kinase, ADP-binding subunit DhaL	1.14430659773308	4.57550374528395E-06			LMOSA_23200	Ribonuclease Y	-0.83508572450105	8.51224393839645E-05
LMOSA_510	Large conductance mechanosensitive channel protein MscL	1.64154079387831	4.615453290886E-06			LMOSA_25040	Class I SAM-dependent methyltransferase	-1.26846025919213	9.55237578583571E-05
LMOSA_2810	Ribulose-phosphate 3-epimerase domain protein [Listeria monocytogenes str. Scott A]	2.77207508566082	4.62637232756802E-06			LMOSA_22550	Small ribosomal subunit biogenesis GTPase RsgA	-0.850028289915348	9.85662429552302E-05
LMOSA_16880	hypothetical protein	1.23346750234246	4.74501662419146E-06			LMOSA_8820	Regulator	-0.789909180045504	0.000112221702445
LMOSA_8830	Accessory transcriptional regulator protein C	1.2040518664215	4.92137471709933E-06			LMOSA_20830	Succinyl-diaminopimelate desuccinylase	-0.974888958558026	0.00012238400079
LMOSA_160	RNA-binding protein S4	1.2695692515424	5.39040090951898E-06			LMOSA_20840	RNA methyltransferase TrmH	-1.16086713029014	0.00012238400079
LMOSA_16270	Pyruvate oxidase	1.16032697225557	5.540524136032E-06			LMOSA_23050	Sulfurtransferase (Fragment)	-1.82612234423535	0.000125135265277
LMOSA_16820	Nad-dependent epimerase dehydratase	1.26015077868678	5.79599030158191E-06			LMOSA_8790	Single-stranded DNA-binding protein 1	-0.998974630756744	0.000126195638943
LMOSA_6860	tRNA-specific adenosine deaminase	1.45613314569024	6.5803160577941E-06			LMOSA_19590	Pyruvate carboxylase	-0.963806454199953	0.000132437186803
LMOSA_17570	DEAD-box ATP-dependent RNA helicase CshA	1.35229384615574	6.67789038549802E-06			LMOSA_11570	DNA-directed RNA polymerase subunit beta	-0.875809675404749	0.000146208413975
LMOSA_27620	Uracil-xanthine permease	4.99469485738167	6.76317964712833E-06			LMOSA_28580	Glycerol-3-phosphate dehydrogenase [NAD(P)+]	-1.96755966502629	0.000148900859774
LMOSA_920	Ferrous iron transport protein B	1.36744508678006	7.37736616923873E-06			LMOSA_22520	Bifunctional riboflavin kinase/FAD synthetase	-1.40122920459541	0.000150877901348
LMOSA_14340	Cellulose synthase catalytic subunit	1.20554381310392	7.55275837885132E-06			LMOSA_4980	ATP synthase subunit delta	-1.05795969227337	0.000150877901348
LMOSA_21650	hypothetical protein	1.27342257594723	8.04377335176398E-06			LMOSA_6480	Potassium-transporting ATPase ATP-binding subunit	-2.43848813259173	0.00018671304859
LMOSA_23470	Glycine betaine/carnitine/choline/choline sulfate ABC transporter (Osmoprotectant-binding lipoprotein)	1.0310379225405	8.73697947440946E-06			LMOSA_4520	PspC domain protein [Listeria monocytogenes str. Scott A]	-0.711622049018726	0.000187206029803
LMOSA_13770	hypothetical protein	3.10484676319791	9.15488803223561E-06			LMOSA_17140	Putative multifunctional methylglyoxal reductase	-1.05867484769342	0.00021486860594
LMOSA_3680	Spermidine acetyltransferase	1.86918523865633	1.00469995931343E-05			LMOSA_5980	50S ribosomal protein L4	-1.26350899153748	0.000215970354349
LMOSA_13820	Lipase chaperone	1.41414314287215	1.07998112371107E-05			LMOSA_11130	ATP-dependent zinc metalloprotease FtsH	-0.809882873780954	0.000219287672637
LMOSA_25560	Bifunctional acetaldehyde-alcohol dehydrogenase	0.943027873410554	1.33138069480541E-05			LMOSA_11290	Protein-arginine kinase	-1.01566527947473	0.00021987118089
LMOSA_15500	hypothetical protein	1.57245764670783	1.42198255848062E-05			LMOSA_28940	Glucose-6-phosphate 1-dehydrogenase	-1.15915543022405	0.00021987118089
LMOSA_19560	Secreted protein [Listeria monocytogenes str. Scott A]	1.07665446441726	1.44214867067602E-05			LMOSA_4340	ATP-dependent Clp endopeptidase proteolytic subunit ClpP	-1.19133807176178	0.00021987118089
LMOSA_24910	Exclusion suppressor FxsA	2.16289948937118	1.44214867067602E-05			LMOSA_5050	Serine hydroxymethyltransferase	-1.01329753814061	0.000220532995718
LMOSA_15130	LRR-and LPXTG-motif protein [Listeria monocytogenes str. Scott A]	0.875030577304999	1.52801979343762E-05			LMOSA_23680	High-affinity zinc uptake system ATP-binding protein znuC	-1.03229324571474	0.000255350967851
LMOSA_2550	Putative transporter ydbO	2.54366034592301	1.55507792601646E-05			LMOSA_7550	Catalase	-0.786268165982237	0.000264203632975
LMOSA_14870	UPF0118 membrane protein yubA	1.15725873867355	1.64876863955818E-05			LMOSA_5970	50S ribosomal protein L23	-1.2761582444761	0.000283391399925
LMOSA_14990	HdeD family acid-resistance protein	1.48969628951094	1.66938030874954E-05			LMOSA_4500	Putative membrane protein YvlD	-1.4332518985987	0.000303009507027
LMOSA_6040	FMN-binding domain protein	1.04292483135107	1.90293594508892E-05			LMOSA_24180	Transcription elongation factor GreA	-1.42696438777438	0.000309789158404
LMOSA_2801	hypothetical protein	2.64234927880439	2.14773485997586E-05			LMOSA_550	60 kDa chaperonin	-1.10589314361129	0.000329217072205
LMOSA_11950	MBL fold metallo-hydrolase	1.02085561199732	2.17642982984912E-05			LMOSA_21730	Major facilitator superfamily transporter	-1.11536336933889	0.00036034633458
LMOSA_8280	DNA replication and repair protein RecF	1.19522660972233	2.28764848253131E-05			LMOSA_24430	Sporulation-specific N-acetylmuramoyl-L-alanine amidase	-0.837314733807243	0.000361578169183
LMOSA_2850	5-amino-6-(5-phospho-D-ribitylamino)uracil phosphatase YitU	1.15590343367363	2.32070131157705E-05			LMOSA_24930	ATP-dependent 6-phosphofructokinase	-1.36885980545369	0.000445632906165
LMOSA_6250	Internalin, Putative peptidoglycan linked protein (LPXTG motif)	1.62961443570894	2.68364534125892E-05			LMOSA_2010	Uroporphyrinogen decarboxylase	-1.29995281942876	0.000506060927718
LMOSA_19410	Molybdopterin or thiamine biosynthesis adenylyltransferase	1.10586161024301	3.01831418853126E-05			LMOSA_20450	Carbon dioxide-concentrating mechanism protein CcmK	-2.11800818473113	0.000565613163835
LMOSA_280	Cell division protein FtsL	1.25424133568897	3.27589127206505E-05			LMOSA_13560	Peptide methionine sulfoxide reductase regulator MsrR	-1.16498347244047	0.000568965289538
LMOSA_1630	DeoR faimly transcriptional regulator	3.62541027674577	3.37480623158927E-05			LMOSA_25030	Acetate kinase	-1.58352201214963	0.000575943912199
LMOSA_5690	MgtC family protein (Fragment)	1.58700490327111	3.7775097872089E-05			LMOSA_11280	UVR domain protein [Listeria monocytogenes str. Scott A]	-1.07730665801223	0.000606099035216
LMOSA_15440	Heavy metal translocating P-type ATPase	2.01886518936719	3.89789087611298E-05			LMOSA_5900	30S ribosomal protein S17	-1.23805680371905	0.000606099035216
LMOSA_21830	Lysophospholipase, alpha-beta hydrolase superfamily	1.25868223796884	4.98322108250376E-05			LMOSA_19720	Ribitol-5-phosphate dehydrogenase	-1.13045124180801	0.000629350610786
LMOSA_25230	YtxG	1.00941582603536	5.01688266458496E-05			LMOSA_17480	Thermostable monoacylglycerol lipase	-1.60022619681267	0.000700413710772
LMOSA_8770	Arginine deiminase	1.25892516970283	5.27037018139937E-05			LMOSA_6210	30S ribosomal protein S7	-0.995363013276127	0.00070917331109
LMOSA_11690	Putative transcriptional regulators	1.58079667408329	5.65309576919946E-05			LMOSA_23700	Probable endonuclease 4	-1.11732815597299	0.000711098061545
LMOSA_6580	Flagellum-specific peptidoglycan hydrolase FlgJ	1.13668325904587	5.65309576919946E-05			LMOSA_20480	Ethanolamine utilization cobalamin adenosyltransferase EutT	-2.59346662518212	0.000773711654888
LMOSA_5480	Heme sensor protein hssS	1.4292672421133	6.3486526289334E-05			LMOSA_11230	Lysine--tRNA ligase	-1.21818788039932	0.000773988301972
LMOSA_18280	DNA polymerase III subunit alpha	3.01879280586624	6.35820183381043E-05			LMOSA_5910	50S ribosomal protein L29	-1.93610356472957	0.000793498336749
LMOSA_15280	YkoS	1.41635035729783	7.77375904573249E-05			LMOSA_28590	Ribosome biogenesis GTPase Der	-0.938550550088625	0.00084881958978
LMOSA_15240	hypothetical protein	2.46258934026608	9.34784417764946E-05			LMOSA_24640	50S ribosomal protein L21	-1.02719917730455	0.000919688267016
LMOSA_28560	Bacterial nucleoid protein Hbs	1.27068524009769	0.00011997922949			LMOSA_18640	D-alanine--D-alanyl carrier protein ligase	-0.686467163520443	0.000942691110231
LMOSA_20790	Transcriptional regulator	2.80879642309894	0.000120527376403			LMOSA_10500	Zinc transport system ATP-binding protein AdcC	-5.6579201055859	0.000998038571149
LMOSA_23480	Osmotically activated L-carnitine/choline ABCtransporter permease protein OpuCB	1.40306348132681	0.000126823275639			LMOSA_26340	Leucyl aminopeptidase	-1.42028364380712	0.001015080427993
LMOSA_4250	Type I glyceraldehyde-3-phosphate dehydrogenase	0.861765621050087	0.000138428380893			LMOSA_26320	Type I methionyl aminopeptidase	-1.72206825245356	0.001039312313646
LMOSA_4200	hypothetical protein	2.03244363550969	0.000150863180851			LMOSA_10690	Methionine--tRNA ligase	-1.37630996395597	0.001051424515772
LMOSA_12110	DNA/RNA helicase	1.80708877492101	0.00015408350254			LMOSA_27880	Control catabolite protein of gluconeogenesis	-0.900603754527188	0.001070544012605
LMOSA_13070	Inorganic phosphate transporter	1.38675123590956	0.000176476415709			LMOSA_8190	RNA-binding protein Jag	-1.27216512226859	0.00107829545523
LMOSA_9950	Fructose-specific phosphotransferase enzyme IIB component	1.38650806879247	0.000182577647403			LMOSA_22360	Uridylate kinase	-1.24312611713286	0.001094703289409
LMOSA_27810	Putative oxidoreductase YceM	1.35803266559431	0.000185443802333			LMOSA_22560	hypothetical protein	-1.18335561530352	0.001149833135004
LMOSA_27150	tRNA (guanine-N(1)-)-methyltransferase	0.805538756516021	0.000227431112431			LMOSA_24320	Tfp pilus assembly protein PilF	-1.36260263687596	0.001196626207791
LMOSA_2860	Membrane protein YitT	1.60047885815397	0.000231728452077			LMOSA_5810	50S ribosomal protein L30	-1.18845061192301	0.001213269380083
LMOSA_28340	Hypothetical sensory transduction histidine kinase	1.3460802940482	0.000274249769586			LMOSA_24670	Septum site-determining protein MinC	-2.29904308701977	0.001270826539614
LMOSA_14290	Sodium-independent anion transporter	1.22498611369516	0.000288008513604			LMOSA_20500	Ethanolamine utilization protein [Listeria monocytogenes str. Scott A]	-2.77436228229126	0.001353411590861
LMOSA_10400	Transposase	1.83799837427873	0.0002880926746			LMOSA_28050	30S ribosomal protein S14	-1.21962852255351	0.001396672512053
LMOSA_3520	Acyl-[acyl-carrier-protein]-UDP-N-acetylglucosamine O-acyltransferase	2.01355306642999	0.000297670254271			LMOSA_20440	Ethanolamine utilization microcompartment protein EutL	-2.2382268269382	0.001541530365219
LMOSA_5500	Sulfur carrier protein FdhD	1.82712659119804	0.000307665818688			LMOSA_200	Cell division protein FtsZ	-0.705585567959128	0.001575437014122
LMOSA_14850	Invasion associated secreted endopeptidase	1.03047591691021	0.000342472237982			LMOSA_15670	Pyridoxine kinase PdxK	-0.929854077468305	0.001578438271259
LMOSA_24830	Replicative DNA helicase loader DnaB	1.00242028607357	0.000355686795258			LMOSA_16260	Elongation factor G-binding protein	-1.18109616140106	0.001578438271259
LMOSA_27530	Predicted short chain dehydrogenases(Associated with short-chain alcohol dehydrogenases)	1.4556841279091	0.000376907950256			LMOSA_18610	D-alanine esterification of lipoteichoic acid and wall teichoic acid	-0.662466235392831	0.001578606488534
LMOSA_14200	Universal stress protein UspA	0.873354497942112	0.0003798627648			LMOSA_17790	mRNA interferase MazF	-1.09779324478376	0.001608097350367
LMOSA_22440	Ribosome maturation factor RimP	0.973421156120874	0.000393919533975			LMOSA_15410	hypothetical protein	-2.36772147222962	0.00168636672648
LMOSA_22180	RNA-binding protein Hfq	1.63865560981455	0.000397609363333			LMOSA_2970	Aminopeptidase PepC	-0.815315371699991	0.00168636672648
LMOSA_24840	Transcriptional repressor NrdR	1.15397004809233	0.000405206271659			LMOSA_7580	Partition protein, ParA homolog	-1.00387016165592	0.00168636672648
LMOSA_15560	DUF975 domain-containing protein	0.836562137743885	0.000447195097134			LMOSA_23600	Superoxide dismutase	-0.789202746759736	0.001712399826162
LMOSA_13100	NusG domain II-containing protein	1.42762251933415	0.000491928982863			LMOSA_22000	Methylenetetrahydrofolate--tRNA-(uracil-5-)-methyltransferase TrmFO	-1.4217947580907	0.001799200095373
LMOSA_6380	Glyoxalase family protein [Listeria monocytogenes str. Scott A]	1.75778848935197	0.000530153947764			LMOSA_11740	hypothetical protein	-1.54784075980867	0.001959215245397
LMOSA_16690	Sorbose-specific phosphotransferase enzyme IIB component	1.15451016381322	0.000538014029827			LMOSA_10310	Inosine-5'-monophosphate dehydrogenase	-1.17041272762896	0.002006792499897
LMOSA_15580	Phosphoprotein phosphatase	1.65551696557999	0.000565613163835			LMOSA_5990	50S ribosomal protein L3	-0.984964718021131	0.002272841108802
LMOSA_28030	Ribonuclease HI	1.96894771779393	0.000565613163835			LMOSA_11810	Glucose--fructose oxidoreductase	-2.56917613318296	0.002407714891035
LMOSA_21770	hypothetical protein	3.23227305228268	0.000606099035216			LMOSA_3810	hypothetical protein	-0.888479959270456	0.002535364152591
LMOSA_12860	hypothetical protein	2.26988355412344	0.00061873312351			LMOSA_27740	Carboxy-terminal processing proteinase	-1.1186635637282	0.002559746502849
LMOSA_2660	Methylated-DNA--protein-cysteine S-methyltransferase	1.18921432479721	0.000669072951056			LMOSA_7920	Phosphoserine aminotransferase	-1.25769168854855	0.002874042105081
LMOSA_16890	GTP pyrophosphokinase ywaC	1.66322063821053	0.000721629642166			LMOSA_1030	ABC transporter permease	-0.839046158417735	0.002988938414935
LMOSA_2910	YhzC protein [Listeria monocytogenes str. Scott A]	1.61585498243803	0.000721629642166			LMOSA_7570	Partition protein ParB homolg	-0.857999280162617	0.003074691524148
LMOSA_14310	Transmembrane protein (Fragment)	2.78286472856598	0.000725762612776			LMOSA_19350	Molybdopterin guanine dinucleotide biosynthesis accessory protein MobB	-1.31301266797838	0.003249375686936
LMOSA_18350	Late competence protein ComEC	1.1465584402015	0.000761559124179			LMOSA_26580	Glycerol dehydrogenase	-1.07968823714709	0.0034995782442
LMOSA_5470	ABC transporter permease	2.52692551948364	0.00077039671358			LMOSA_28200	Pyridoxal phosphate-dependent aminotransferase	-1.24824248747051	0.003505571612334
LMOSA_11710	Phosphoglycerate mutase	1.07994758813734	0.000795518104498			LMOSA_4440	Thioredoxin-disulfide reductase	-0.66004629520621	0.00350982937112
LMOSA_5390	Zinc-binding alcohol dehydrogenase family protein	0.822247587164599	0.000801674143553			LMOSA_4990	ATP synthase subunit b	-0.959828496153895	0.003923688045065
LMOSA_6760	PTS cellobiose transporter subunit IIC	3.1007275203476	0.000829754802204			LMOSA_18470	Glucosamine-6-phosphate deaminase	-0.794892978108639	0.004026199358775
LMOSA_23430	BilEB	1.6420382050068	0.000866409899296			LMOSA_5770	Translation initiation factor IF-1	-1.08054777082693	0.004036336100589
LMOSA_23060	UPF0750 membrane protein yqfU	1.563900919453	0.000981396982739			LMOSA_4800	Fatty acid-binding protein DegV	-0.806322633472998	0.004105631171725
LMOSA_6410	Ribose 5-phosphate isomerase B/allose 6-phosphate isomerase	0.931408723214674	0.000993388510549			LMOSA_26560	Glutamate synthase NADPH large chain	-1.02467544993678	0.004392032317286
LMOSA_12090	Type I restriction endonuclease subunit R	1.04039830981524	0.001017687810586			LMOSA_26120	A/G-specific DNA-adenine glycosylase	-1.81264591456907	0.004586362644509
LMOSA_1320	Phosphomannose isomerase	1.38618258913026	0.001098653062575			LMOSA_26990	Metal-dependent phosphohydrolase	-3.09861815415236	0.004809576802256
LMOSA_26850	Phosphoribosylamine--glycine ligase	1.41689264519923	0.001116461415348			LMOSA_7490	Ribosome-binding ATPase YchF	-1.37969478506751	0.004809576802256
LMOSA_9180	Zinc ribbon domain-containing protein	2.13655508351339	0.001247820884629			LMOSA_20420	Ethanolamine ammonia-lyase heavy chain EutB	-1.19036364490683	0.004860736952184
LMOSA_6930	MarR family transcriptional regulator	3.31858487127373	0.001266777291826			LMOSA_24130	Ribosome biogenesis GTPase YqeH	-1.42369271517057	0.005016565123979
LMOSA_9210	Putative repressor protein [Listeria monocytogenes str. Scott A]	4.09647688746388	0.001292385854153			LMOSA_20430	Ethanolamine ammonia-lyase subunit EutC	-1.68482816171251	0.005135449060616
LMOSA_23840	Cytidine deaminase	0.951096475342161	0.001323836205206			LMOSA_7400	Glutathione biosynthesis bifunctional protein GshAB	-0.662530031394962	0.005278555082765
LMOSA_10970	Actin-assembly inducing protein (Fragment)	0.872091127497581	0.001417183224707			LMOSA_27760	Heavy metal translocating P-type ATPase	-0.840336887557694	0.005498459660925
LMOSA_15250	hypothetical protein	1.76751612101475	0.001501590058721			LMOSA_24810	Threonine--tRNA ligase	-1.33089036486116	0.005501011573442
LMOSA_1230	Fructose-bisphosphate aldolase class II	2.97621982914542	0.001541530365219			LMOSA_4880	Cell wall-binding protein yocH	-2.31967005502953	0.005686831051188
LMOSA_12570	Internalin [Listeria monocytogenes str. Scott A]	1.12354690793636	0.001579614513143			LMOSA_25620	Aconitate hydratase AcnA	-0.648586471191863	0.005810164968717
LMOSA_13050	2'-O-methyl transferase	1.57878000101044	0.001658265139973			LMOSA_21940	Signal peptidase I	-1.12718011886666	0.006013635157535
LMOSA_15060	hypothetical protein	2.20953017113608	0.001661957382682			LMOSA_18530	Protease HtpX homolog	-0.884046609630215	0.006046768163926
LMOSA_12540	PTS-dependent dihydroxyacetone kinase phosphotransferase subunit DhaM	1.26034299113144	0.001782998667666			LMOSA_22910	Butyrate kinase	-0.952228058901213	0.006314090832064
LMOSA_23730	GTP cyclohydrolase 1 type 2 homolog	1.25910347431397	0.001782998667666			LMOSA_5920	50S ribosomal protein L16	-1.05197910002806	0.006354849911563
LMOSA_7730	hypothetical protein	2.62041918196535	0.002298854666726			LMOSA_8390	hypothetical protein	-1.54534980175699	0.006760140967347
LMOSA_16740	R-phenyllactate dehydratase activator	0.910363774726531	0.002331914279161			LMOSA_26650	Nucleoside-diphosphate-sugar epimerase	-1.73287434552671	0.006918027180701
LMOSA_23740	SAM-dependent methyltransferase	1.96604999226333	0.002498430362815			LMOSA_5240	CTP synthase	-1.21310655441557	0.006975399679782
LMOSA_2500	ABC transporter permease	2.16425526219244	0.002514392528172			LMOSA_4510	DNA-binding transcriptional activator PspC	-0.829564531624379	0.007029435808269
LMOSA_5510	hypothetical protein	0.726669170547521	0.002638953850302			LMOSA_24570	Probable transcriptional regulatory protein lmo1535	-1.32659660437297	0.00706624746223
LMOSA_21110	Transcriptional regulator	1.29290504334514	0.002694723559212			LMOSA_14640	Nadp-specific glutamate dehydrogenase	-1.54075978447178	0.007145836533198
LMOSA_23420	Glycine betaine ABC transport system, ATP-binding protein OpuAA	1.39775758798383	0.002865407912826			LMOSA_22590	Rhomboid family intramembrane serine protease	-0.942265567064589	0.0074065873166
LMOSA_3470	Monovalent cation/H+ antiporter subunit B	5.48279773242843	0.002898928827942			LMOSA_27360	L-serine dehydratase iron-sulfur-dependent beta subunit	-1.4072922369122	0.007852753827662
LMOSA_1470	General stress response protein CsbD	3.97155634472078	0.003001438836311			LMOSA_4960	ATP synthase gamma chain	-0.783202563655212	0.007935512010614
LMOSA_18110	Erythromycin resistance ATP-binding protein MsrA	0.931691835559845	0.003074691524148			LMOSA_5960	50S ribosomal protein L2	-0.933652591120881	0.007982397069286
LMOSA_12100	Restriction endonuclease	1.72408274724981	0.003101332091209			LMOSA_24210	Endolytic murein transglycosylase	-1.08571576700774	0.008126121473697
LMOSA_13760	hypothetical protein	0.793204512767885	0.003148164763027			LMOSA_28400	Fumarate reductase flavoprotein subunit	-1.16070180271396	0.008126121473697
LMOSA_10840	Chitooligosaccharide deacetylase	1.47609085643434	0.003191473302474			LMOSA_8170	Helix turn helix arabinose operon control protein	-1.65559710785696	0.008139339504917
LMOSA_4060	Helix-turn-helix type 11 protein [Listeria monocytogenes str. Scott A]	1.67507242301689	0.003228345819107			LMOSA_26550	Pyridine nucleotide-disulfide oxidoreductase	-1.30647160504222	0.00819399907606
LMOSA_25580	Sugar ABC transporter ATPase	0.840486081069293	0.003255594028832			LMOSA_23100	Putative carbohydrate transport ATP-binding protein	-0.789529428750933	0.008454732139103
LMOSA_18390	Membrane protein YdbI	1.12226292577148	0.003280203809199			LMOSA_1891	Organic hydroperoxide resistance transcriptional regulator	-1.0499448464639	0.008722595017037
LMOSA_9221	hypothetical protein	2.16503445748277	0.003356041539141			LMOSA_28950	hypothetical protein	-1.2879180417874	0.008828442126926
LMOSA_8650	Putative myo-inositol catabolic operon transcriptional regulator	1.4739651202166	0.003367469877795			LMOSA_23030	DNA binding protein	-1.07648609468747	0.008830573238965
LMOSA_26480	Enzyme involved in biofilm formation	0.722919994056815	0.003493939891305			LMOSA_6710	Nucleoid-associated protein, YbaB/EbfC family	-1.33688218870868	0.00885063873857
LMOSA_16840	Polyisoprenoid-binding protein YceI	0.78610452433346	0.00353066584934			LMOSA_25210	3-deoxy-D-arabino-heptulosonate 7-phosphate synthase chorismate mutase	-1.13146390822332	0.008967166455793
LMOSA_16700	PTS system mannose-specific transporter subunit IIA	0.816365022832409	0.003571417905289			LMOSA_22930	2-oxoisovalerate dehydrogenase subunit alpha	-0.812539364525234	0.009353649055679
LMOSA_14320	hypothetical protein	2.0105638643444	0.003595217995583			LMOSA_12600	Oxidoreductase, YhhX	-1.09168121201537	0.009474902793046
LMOSA_16610	Diacylglycerol kinase catalytic subunit	0.814062312045255	0.003613512359941			LMOSA_5250	DNA-directed RNA polymerase subunit delta	-0.786725407828884	0.009495260420348
LMOSA_23340	Cell wall surface anchor family protein [Listeria monocytogenes str. Scott A]	1.66686199133559	0.003675037020107			LMOSA_5220	Lipid kinase	-1.0842601780299	0.010047327948359
LMOSA_17410	hypothetical protein	2.09552934027892	0.003864762023124			LMOSA_13540	Penicillin-binding lipoprotein 3	-1.00326355397695	0.010049209492593
LMOSA_15640	Nucleotide-binding domain protein	1.4862734261813	0.004107097461278			LMOSA_27100	50S ribosomal protein L19	-1.71234338060125	0.01083184499378
LMOSA_11650	Internalin D [Listeria monocytogenes str. Scott A]	0.676820704447174	0.004131221509252			LMOSA_5080	Release factor glutamine methyltransferase	-2.03405194133211	0.010937606642033
LMOSA_13810	hypothetical protein	0.754458468188539	0.004289243263771			LMOSA_2030	Bacterial ABC transporter protein EcsB	-1.00612039879059	0.011900453082022
LMOSA_22620	hypothetical protein	0.879781503804688	0.005014071584764			LMOSA_7910	D-isomer specific 2-hydroxyacid dehydrogenase NAD-binding	-0.985798316622285	0.012499048412665
LMOSA_14630	Magnesium and cobalt transport protein CorA	4.30622649595598	0.005372068918162			LMOSA_11750	Aryl-phospho-beta-D-glucosidase BglC	-1.01310992960717	0.013345421675756
LMOSA_5370	Isochorismatase hydrolase	0.863387660550235	0.005640088295937			LMOSA_5930	Ribosomal protein S3 (Fragment)	-0.876988847962461	0.013381797598527
LMOSA_21090	hypothetical protein	1.27881558587435	0.005686831051188			LMOSA_210	Cell division protein FtsA	-0.621333820321458	0.013481114252199
LMOSA_10100	Lipase [Listeria monocytogenes str. Scott A]	0.857632722245661	0.005764378675962			LMOSA_20300	Carbon dioxide concentrating mechanism protein CcmL	-1.51186811975954	0.01428658631475
LMOSA_4050	Transcription activator effector binding subunit	2.1408328211691	0.005834237319042			LMOSA_28410	Zn-dependent protease	-0.791188144560118	0.01428658631475
LMOSA_12140	hypothetical protein	2.73975230375196	0.005914872251699			LMOSA_7670	Oxidoreductase [Listeria monocytogenes str. Scott A]	-1.56840171718619	0.01428658631475
LMOSA_2020	Antibiotic biosynthesis monooxygenase	1.45418296027312	0.00612162264989			LMOSA_23580	Aspartate-semialdehyde dehydrogenase	-0.801657224365635	0.014797958939795
LMOSA_28350	Glycoside transferase	1.15549969311622	0.006175064389997			LMOSA_5750	30S ribosomal protein S13	-0.749991263653418	0.014936258073769
LMOSA_13330	Wall-associated protein (Fragment)	0.682924552288175	0.006760140967347			LMOSA_24880	NADP-dependent isocitrate dehydrogenase	-0.661284297897645	0.015003917862192
LMOSA_18770	Putative antibiotic transport system ATP-binding protein	1.68264903757029	0.006850555159505			LMOSA_27200	30S ribosomal protein S16	-1.02231986033826	0.015084600100071
LMOSA_16280	Methyl-accepting chemotaxis protein tlpA	1.55587328687227	0.006880542077365			LMOSA_12820	Frataxin iron chaperone	-2.0128360984408	0.015336836904059
LMOSA_20000	Transcriptional regulator	3.42035824153137	0.006902355741424			LMOSA_2811	Cellobiose-specific phosphotransferase enzyme IIA component	-1.34276857754563	0.015336836904059
LMOSA_2670	Methylphosphotriester-DNA alkyltransferase	1.20482955987564	0.006918027180701			LMOSA_1800	Adaptor protein MecA	-0.703751071059921	0.015339284484494
LMOSA_23830	GTPase Era	0.858795538974008	0.007053424113436			LMOSA_27540	Orotate phosphoribosyltransferase	-2.57792732222239	0.015556018731635
LMOSA_24160	5'-methylthioadenosine/S-adenosylhomocysteine nucleosidase	1.51164177989359	0.0074065873166			LMOSA_15720	Daunorubicin resistance ABC transporter ATP-binding subunit	-1.17163058072862	0.015693691742078
LMOSA_190	YggS family pyridoxal phosphate-dependent enzyme	0.839948558074721	0.007408100102617			LMOSA_7120	ATP-binding cassette subfamily B protein AbcA/BmrA	-1.06529112817733	0.015693691742078
LMOSA_10300	Predicted signal transduction protein (Containing sensor and EAL domains)	1.04576774894962	0.007446547190018			LMOSA_19180	Polyisoprenyl-teichoic acid--peptidoglycan teichoic acid transferase TagU	-1.32601315820169	0.015695063390987
LMOSA_6820	ABC membrane transporter (ATP-binding protein) required for cytochrome bd function	0.818313298340756	0.0076154099848			LMOSA_22370	Ribosome-recycling factor	-1.32451566750069	0.015695063390987
LMOSA_22810	Bifunctional protein FolD	1.20700782183532	0.007640818278988			LMOSA_8240	Chromosomal replication initiator protein DnaA	-0.858370361640665	0.016253671386378
LMOSA_9740	hypothetical protein	2.50268926918588	0.008688420588805			LMOSA_16990	Carbonic anhydrase	-2.45859705147861	0.016430181397918
LMOSA_21100	ImmA/IrrE family metallo-endopeptidase	1.17440855632723	0.008722595017037			LMOSA_19660	Glycosyltransferase involved in cell wall biosynthesis	-0.991951200168857	0.016588516145377
LMOSA_24890	Citrate synthase	0.616880439277057	0.009353649055679			LMOSA_19800	PTS lactose transporter subunit IIBC	-1.34986890260632	0.016837174644238
LMOSA_15750	Short-chain dehydrogenase/reductase SDR	1.59462466315929	0.010064182703932			LMOSA_24450	GTP pyrophosphokinase	-0.754623675261514	0.017616736151409
LMOSA_28450	3-phosphoshikimate 1-carboxyvinyltransferase	1.38128246712997	0.010165743054072			LMOSA_10920	Ribose-phosphate pyrophosphokinase	-0.694094339607306	0.017660577226676
LMOSA_11680	Succinyl-diaminopimelate desuccinylase	0.791049038108249	0.01024060977097			LMOSA_1080	Diadenylate cyclase	-0.802843983459119	0.018500033854048
LMOSA_21820	hypothetical protein	0.780728186818	0.01024060977097			LMOSA_25400	D-alanine aminotransferase apoenzyme	-1.05371862360496	0.018665059347746
LMOSA_1660	hypothetical protein	1.4148727937313	0.010570025868631			LMOSA_26330	Short-chain flavodoxin	-2.35934138111232	0.018788182330891
LMOSA_10290	LPXTG-domain-containing protein cell wall anchor domain	0.634519307583097	0.010617211138399			LMOSA_24790	Glutamyl-tRNA reductase	-0.830079689186416	0.019053442778525
LMOSA_9280	DNA-binding domain-containing protein	1.1725588195099	0.010772276890187			LMOSA_7630	N-acetylmannosamine kinase	-1.27125023031777	0.019645739327928
LMOSA_15800	Motility genes transcriptional repressor MogR	0.92792109270777	0.011414948072196			LMOSA_25250	Peroxiredoxin YkuU	-1.12821691167633	0.019658697001817
LMOSA_20070	Methyltransferase domain protein [Listeria monocytogenes str. Scott A]	1.35087536428107	0.011587808582992			LMOSA_4830	Ribosomal-protein-alanine N-acetyltransferase	-2.3886012649228	0.019664591726658
LMOSA_11030	L-lactate dehydrogenase	0.682112999973141	0.01266069703028			LMOSA_4280	Dipeptidase. Metallo peptidase. MEROPS family M19	-0.697142319021561	0.020023528374284
LMOSA_24820	Replicative DNA helicase loader DnaI	0.773045357748763	0.013256371055198			LMOSA_20290	Propanediol utilization protein PduM	-1.4609408396061	0.020597125132594
LMOSA_24340	tRNA-specific 2-thiouridylase MnmA	0.837382337618753	0.013523547850695			LMOSA_17460	D-alanine--D-alanine ligase	-1.36529324610731	0.02068813323739
LMOSA_9680	Phage protein gp17 [Listeria monocytogenes str. Scott A]	1.34259809957543	0.013638162947626			LMOSA_25140	Probable tRNA sulfurtransferase	-1.39948472322369	0.020973695037651
LMOSA_7720	Triacylglycerol lipase	1.02304131404752	0.013821196403702			LMOSA_23000	Integral membrane sensor signal transduction histidine kinase	-0.717203756060635	0.021545401969783
LMOSA_15260	N-acetyltransferase	0.847328341926884	0.015084600100071			LMOSA_23350	Acetyl-CoA C-acetyltransferase thil	-0.70838087208067	0.021922843744769
LMOSA_6830	ABC transporter required for expression of cytochrome BD	0.739125275459416	0.015216306456386			LMOSA_27370	DAK2 domain fusion protein YloV	-0.645460350515172	0.021922843744769
LMOSA_10330	Predicted acyltransferase with acyl-CoA N-acyltransferase domain	1.28257281429879	0.015291061315526			LMOSA_22070	Putative Lactococcus lactis LacX protein	-0.805113492493554	0.022113679971709
LMOSA_6500	Cellobiose-specific phosphotransferase enzyme IIB component	1.12672369113614	0.015339284484494			LMOSA_28790	Transcriptional repressor	-0.937374330955408	0.022189363425739
LMOSA_4770	Ribosome hibernation promoting factor	0.61766981542134	0.015384932759463			LMOSA_18210	MBL fold metallo-hydrolase	-0.901307933916755	0.022285240899958
LMOSA_3620	Disulfide oxidoreductase YuzD	0.858458943538926	0.015556018731635			LMOSA_21710	hypothetical protein	-1.5950186150313	0.022370628034089
LMOSA_19910	Uridine kinase	3.11973169465502	0.015640443893386			LMOSA_14910	Deoxyribodipyrimidine photo-lyase type I	-1.51649108386275	0.025683481528046
LMOSA_25260	UDP-N-acetylmuramate--L-alanine ligase	0.661027525618891	0.016588516145377			LMOSA_28700	PAS domain-containing sensor histidine kinase	-1.08868419161646	0.026575077764839
LMOSA_14810	LabL	1.39242104047185	0.016902024432019			LMOSA_20210	Propanediol dehydratase medium subunit PduD	-0.946956986008317	0.026629568472399
LMOSA_9660	hypothetical protein	1.251209486757	0.016902024432019			LMOSA_22410	RIP metalloprotease RseP	-1.00127214537757	0.028566465953309
LMOSA_8080	HTH-type transcriptional repressor YcjW	2.38372817359708	0.017276368131065			LMOSA_5850	30S ribosomal protein S8	-0.777101220687964	0.028566465953309
LMOSA_6650	SIS (Sugar ISomerase) domain containing transcriptional regulator	1.20259982264253	0.01728909777269			LMOSA_1850	Stage 0 sporulation protein KB	-1.98535961006777	0.029730438195043
LMOSA_20860	HTH-type transcriptional regulator YodB	0.939746301282746	0.017339598156551			LMOSA_23690	Manganese-dependent inorganic pyrophosphatase	-0.755051935938951	0.030318276322053
LMOSA_16300	Putative peptidoglycan bound protein (LPXTG motif)	3.91169703923664	0.01832989048594			LMOSA_5720	50S ribosomal protein L17	-1.05090948371355	0.030318276322053
LMOSA_10930	Listeriolysin positive regulatory factor A	1.17485666387267	0.019288222967461			LMOSA_2040	ABC-type transporter ATP-binding protein EcsA	-0.942004438158486	0.030458954967774
LMOSA_2090	3'-5' exoribonuclease YhaM	0.79441332555158	0.019803913820422			LMOSA_5670	Energy-coupling factor transporter ATP-binding protein EcfA	-1.29568384314421	0.031469159206214
LMOSA_25900	YtmB like protein [Listeria monocytogenes str. Scott A]	1.51036457950257	0.020448427620308			LMOSA_18410	Lipase esterase	-1.58212616950551	0.031761067305611
LMOSA_2890	ATP-dependent helicase/nuclease subunit A	0.68239615157587	0.020448427620308			LMOSA_24030	DNA polymerase III subunit delta	-1.02639980898313	0.031761067305611
LMOSA_6920	Multi antimicrobial extrusion protein Na+/drug antiporter	2.26032156006709	0.020597125132594			LMOSA_18670	Predicted acyltransferase	-1.27149791960965	0.032070093041638
LMOSA_8810	Peptidase propeptide and ypeb domain subfamily	0.816638571615724	0.020920379413365			LMOSA_26080	Glutamate-1-semialdehyde 2,1-aminomutase	-1.60721497721262	0.032530881897655
LMOSA_10380	Type VII secretion effector	3.18546344077738	0.021315075367414			LMOSA_20270	Phosphate propanoyltransferase	-0.928637107930124	0.033261962021229
LMOSA_1100	Maltose phosphorylase	0.771257174673558	0.023208762660255			LMOSA_7090	Ligand-binding protein SH3	-1.09804318410614	0.033594722938555
LMOSA_24400	Putative secreted protein (Fragment)	1.27778833159674	0.023208762660255			LMOSA_22040	GTP-sensing transcriptional pleiotropic repressor CodY	-1.0984568033161	0.034439437850797
LMOSA_25870	hypothetical protein	3.91745604770419	0.023208762660255			LMOSA_1560	Hydroxyacylglutathione hydrolase	-1.25930634754714	0.03480020895692
LMOSA_230	Undecaprenyldiphospho-muramoylpentapeptide beta-N-acetylglucosaminyltransferase	1.05350122262031	0.023407361459566			LMOSA_5090	Peptide chain release factor 1	-0.966054268538767	0.035007828509523
LMOSA_28910	DNA polymerase IV	0.938320124713688	0.023785997994319			LMOSA_19810	Glutamine-hydrolyzing GMP synthase	-0.639215058669096	0.035601910663915
LMOSA_9470	UDP-N-acetylenolpyruvoylglucosamine reductase	3.40509478345186	0.025512470905939			LMOSA_7680	N-acetylmannosamine-6-phosphate 2-epimerase	-1.20348998923149	0.03564928725441
LMOSA_18030	Bacterial transcription activator [Listeria monocytogenes str. Scott A]	0.722452636822299	0.025683481528046			LMOSA_24560	L-lactate dehydrogenase	-1.38338822270772	0.035911280973442
LMOSA_15310	Pyrimidine utilization protein B	1.31974711707764	0.026357779262645			LMOSA_5100	Thymidine kinase	-1.59275026503905	0.035911280973442
LMOSA_9690	Putative tail endopeptidase	1.0443877370252	0.026707112305966			LMOSA_27500	Guanylate kinase	-0.908828342905085	0.035990959887853
LMOSA_6680	Putative multifunctional methylglyoxal reductase	0.956674151356029	0.026800775030372			LMOSA_28550	GTP cyclohydrolase I FolE	-1.20889184173635	0.036559616974468
LMOSA_12130	hypothetical protein	1.94451582340354	0.028526329712512			LMOSA_18480	Transcriptional regulator	-0.672767466464132	0.036591291579566
LMOSA_27290	Acyl carrier protein	1.23574338954962	0.028566465953309			LMOSA_19430	Peptide deformylase	-0.771532449815801	0.036634100000796
LMOSA_1260	PTS mannose transporter subunit IIAB	4.27115856068379	0.029274323019401			LMOSA_15160	Zn-dependent alcohol dehydrogenase	-0.817656247119789	0.036814340782826
LMOSA_11520	Sugar ABC transporter	4.3550379912519	0.029552530672153			LMOSA_5780	Adenylate kinase	-0.667377196336773	0.039364484067807
LMOSA_14960	Formate-nitrite transporter	1.21214308556809	0.029552530672153			LMOSA_18220	Lipoate--protein ligase	-0.800258464826532	0.039400055195244
LMOSA_13940	HTH-type transcriptional regulator YybE	1.57515283487062	0.029901689046817			LMOSA_2130	YlbF family regulator	-0.937225775753991	0.040377550821631
LMOSA_25220	General stress protein	0.664486125241296	0.030318276322053			LMOSA_25080	NAD kinase	-0.8109635989679	0.040538088312991
LMOSA_18010	HTH-type transcriptional repressor YtrA	1.923471851853	0.030366165009344			LMOSA_11850	cAMP-binding domain regulatory protein [Listeria monocytogenes str. Scott A]	-1.70616498182809	0.040635620246499
LMOSA_25890	L-lactate dehydrogenase	1.12826548802575	0.031431172625339			LMOSA_8250	Beta sliding clamp	-0.962605776059424	0.040813673334489
LMOSA_14750	Nucleoid-associated protein	1.12970161691953	0.032070093041638			LMOSA_11220	tRNA dihydrouridine synthase DusB	-0.928607452462828	0.041236827197464
LMOSA_11800	Haloacid dehalogenase	1.02395605651521	0.032092199244832			LMOSA_29110	Deoxyribonucleoside regulator DeoR	-1.56974664588979	0.041236827197464
LMOSA_9480	FAA1, Long-chain acyl-CoA synthetase	2.03754920291295	0.03222075054971			LMOSA_4190	Putative lipolytic enzyme	-0.94637631566817	0.041470958475523
LMOSA_13130	hypothetical protein	1.34154720258768	0.032275757124616			LMOSA_10790	DUF348 domain-containing protein	-1.10504561037738	0.042450174736364
LMOSA_29370	Cysteine desulfurase NifS	2.17983214736408	0.032530881897655			LMOSA_17990	Adenosylcobalamin/alpha-ribazole phosphatase	-0.617230290528588	0.042539478659602
LMOSA_29210	Acetolactate synthase large subunit	0.938617794208746	0.034541625933098			LMOSA_25820	Leucine--tRNA ligase	-0.871283860025557	0.043430985861742
LMOSA_3950	Iron complex transport system permease	1.80440149891907	0.034587040520441			LMOSA_11120	Bifunctional tRNA lysidine(34) synthetase TilS/hypoxanthine phosphoribosyltransferase	-0.657484324667669	0.043695586703563
LMOSA_17810	Anti-sigma factor B antagonist RsbS	0.827042691641085	0.034663553351328			LMOSA_20220	Propanediol dehydratase small subunit PduE	-1.02295233990387	0.043894087092157
LMOSA_14740	Histidinol-phosphate phosphatase	1.50450592346823	0.034797291057402			LMOSA_4430	UDP-glucose 4-epimerase GalE	-0.920562279638336	0.043894087092157
LMOSA_13870	Heme-degrading monooxygenase IsdG	2.32670513877782	0.034980635421097			LMOSA_5130	Homoserine dehydrogenase	-1.65502889779354	0.045743568278805
LMOSA_12160	Aromatic amino acid beta-eliminating lyase/threonine aldolase	0.971628436964417	0.036559616974468			LMOSA_28140	Holliday junction resolvase RecU	-0.989240457091103	0.046917949757361
LMOSA_18780	Putative ABC transporter, integral membrane protein	1.38052404018685	0.037380265019503			LMOSA_980	Mannose-6-phosphate isomerase class I	-0.831103539688861	0.048066819701576
LMOSA_3670	Transporter or sensor	1.01740688976863	0.037630723861642			LMOSA_24140	YqeG family HAD IIIA-type phosphatase	-1.08187826536943	0.04825470924406
LMOSA_27610	Aspartate carbamoyltransferase catalytic subunit	1.70445999404332	0.038430249433591			LMOSA_19120	Lia operon protein LiaF	-0.81910208590748	0.048301015926382
LMOSA_24850	Dephospho-CoA kinase	1.02086813938384	0.038705212319364			LMOSA_25320	Deblocking glutamyl-aminopeptidase	-0.672189572145823	0.049129394216842
LMOSA_16530	Predicted esterase	1.09147454990227	0.038765169873869
LMOSA_2240	Arsenical resistance operon transcriptional repressor ArsD	2.32433614247403	0.03923745716788
LMOSA_1250	PTS system fructose-specific transporter subunit IIBC	4.12978527442958	0.040309420265359
LMOSA_12810	3D-(3,5/4)-trihydroxycyclohexane-1,2-dione hydrolase	1.01630723485906	0.040502230286858
LMOSA_15290	Cell wall surface anchor family protein [Listeria monocytogenes str. Scott A]	1.39201004747561	0.040589136227867
LMOSA_24900	hypothetical protein	0.95091844306035	0.041163086013216
LMOSA_11700	Hydroquinone-specific extradiol dioxygenase	0.637695472156704	0.042539478659602
LMOSA_690	Fluoride efflux transporter CrcB	1.98713108549275	0.043034516925774
LMOSA_15450	Integral membrane protein (Fragment)	1.24254104863492	0.044354334633583
LMOSA_16180	Flagellar basal body M-ring protein FliF	3.54902739360927	0.046917949757361
LMOSA_12170	PTS cellbiose transporter subunit IIC	1.03690802072105	0.046964570398301
LMOSA_20110	Propanediol utilization microcompartment protein PduU	1.90907510483758	0.047054582544524
LMOSA_18430	hypothetical protein	1.21845998196418	0.047494193277347

## Sheet: T6_60min
Upregulated genes at T6(60 min) 400 MPa treatment in L. monocytogenes ScottA						Downregulated genes at T6(60 min) 400 MPa treatment in L. monocytogenes ScottA
Locus_tag	Product	log2FoldChange	padj			Locus_tag	Product	log2FoldChange	padj
LMOSA_15030	hypothetical protein	3.24803020170426	5.84933953842172E-35			LMOSA_20560	ECF transporter S component	-2.26195109966896	1.09580080445515E-15
LMOSA_15530	Phage infection protein [Listeria monocytogenes str. Scott A]	2.06200464093945	1.53434072852036E-23			LMOSA_18880	ATP-dependent Clp protease ATP-binding subunit ClpE	-1.35032091752536	2.56919339155978E-10
LMOSA_15520	Putative transcription regulators	2.8022030268373	1.54745966053825E-23			LMOSA_18940	Phosphoenolpyruvate--protein phosphotransferase	-1.53407580603291	2.66690375794638E-10
LMOSA_25020	Universal stress protein	1.95935595522909	4.97827003540967E-18			LMOSA_15400	hypothetical protein	-1.39504372171482	6.41518462956964E-10
LMOSA_15020	Transcriptional regulator	3.63954087073437	5.21675445554773E-18			LMOSA_11100	Cell division protein DIVIC	-2.02686918082301	9.33651583132048E-10
LMOSA_12510	PTS-dependent dihydroxyacetone kinase, dihydroxyacetone-binding subunit DhaK	1.53141122214323	7.62002055594001E-16			LMOSA_20460	Aldehyde-alcohol dehydrogenase AdhE	-2.28774125051079	2.05125987057223E-08
LMOSA_12460	Probable transaldolase	1.57079361795707	1.71476664616466E-14			LMOSA_6800	Secreted protein with 1 GW repeat	-1.1034716174602	3.85335811340933E-08
LMOSA_1620	Putative sigma-54-dependent transcriptional activator	1.91040233411006	5.28467356612307E-14			LMOSA_29100	Deoxyribose-phosphate aldolase	-1.32187058796366	4.00157979420431E-08
LMOSA_12490	Triosephosphate isomerase	1.65597394834591	1.35613162835823E-12			LMOSA_23900	Glutamyl-tRNA(Gln) amidotransferase subunit E	-1.51359902953083	4.15373540730914E-08
LMOSA_12450	Transketolase	1.41930037830392	1.39039475973564E-11			LMOSA_6480	Potassium-transporting ATPase ATP-binding subunit	-3.36483656652138	4.15373540730914E-08
LMOSA_4020	Extradiol dioxygenase	2.08448669591681	3.21362492321135E-11			LMOSA_900	Phosphotransacetylase	-1.42028099518205	1.36640820459541E-07
LMOSA_6400	Universal stress protein UspA	1.58074501580651	3.86364587965873E-11			LMOSA_6200	Elongation factor G	-1.11146287401392	2.22481959242763E-07
LMOSA_27630	Bifunctional pyr operon transcriptional regulator/uracil phosphoribosyltransferase PyrR	4.30129336695498	1.35629199746057E-10			LMOSA_27720	Manganese transport system ATP-binding protein MntB	-1.12051337329731	2.73252448931409E-07
LMOSA_4260	Transcriptional regulator CggR	1.43501383915444	1.7109797271668E-10			LMOSA_6190	Elongation factor Tu	-1.16973952526896	3.45924838112292E-07
LMOSA_24600	Glycerol kinase	1.25715797727589	3.49007931826814E-10			LMOSA_19450	Alpha-ketoacid dehydrogenase subunit beta	-1.17969033259717	5.56289288063895E-07
LMOSA_14590	Proton-dependent oligopeptide transporter	1.96355219786425	4.85049413010279E-10			LMOSA_22570	hypothetical protein	-1.76706612150682	7.54505429305387E-07
LMOSA_8840	Accessory transcriptional regulator protein A	1.49588445806132	6.18131593503202E-10			LMOSA_28040	DNA-directed DNA polymerase	-1.51783789660788	8.14453929223606E-07
LMOSA_17570	DEAD-box ATP-dependent RNA helicase CshA	1.23026040106004	7.38387043381828E-10			LMOSA_22170	tRNA dimethylallyltransferase	-1.46223790042177	1.08278333090079E-06
LMOSA_23540	Pyridine nucleotide-disulfide oxidoreductase dimerization subunit	1.68127454667419	8.48723897027375E-10			LMOSA_5950	30S ribosomal protein S19	-1.45489666476534	1.51291762567295E-06
LMOSA_5700	Acetamidase/formamidase protein [Listeria monocytogenes str. Scott A]	1.62435378361405	2.71747656136194E-09			LMOSA_22980	6-phosphogluconate dehydrogenase, decarboxylating	-1.16798637320293	4.91775024300513E-06
LMOSA_27900	Pyruvate phosphate dikinase	1.27125795134537	9.07866085883284E-09			LMOSA_28550	GTP cyclohydrolase I FolE	-2.53075273570087	6.01855683936834E-06
LMOSA_25880	hypothetical protein	1.28490029462702	9.21358801477727E-09			LMOSA_21990	Type I DNA topoisomerase	-1.22577932276852	6.3935954827494E-06
LMOSA_12860	hypothetical protein	1.67078458358818	1.08765850034734E-08			LMOSA_19430	Peptide deformylase	-1.65631088141109	7.07958563709516E-06
LMOSA_16680	Mannose-specific phosphotransferasesystem component IIC	1.50326918917237	1.30284017853876E-08			LMOSA_19440	Pyruvate dehydrogenase alpha subunit	-1.00139036232788	7.3391104713719E-06
LMOSA_12530	hypothetical protein	1.42978470879534	2.51707528535979E-08			LMOSA_4500	Putative membrane protein YvlD	-1.47700430395038	7.3391104713719E-06
LMOSA_13080	Lactoylglutathione lyase	1.90737970784585	3.2665234724168E-08			LMOSA_28710	Two-component system response regulator ResD	-1.16691480358016	1.33526110451523E-05
LMOSA_11180	Dihydropteroate synthase	7.84885510207793	3.72799132555164E-08			LMOSA_26560	Glutamate synthase NADPH large chain	-1.43611350592067	1.84041873847779E-05
LMOSA_18850	hypothetical protein	1.53664066959265	3.85335811340933E-08			LMOSA_20270	Phosphate propanoyltransferase	-1.39165099599132	2.74003413924828E-05
LMOSA_28560	Bacterial nucleoid protein Hbs	1.61145954413632	6.65352648064335E-08			LMOSA_20230	Diol dehydratase-reactivating factor alpha subunit	-1.2016625121749	5.57913589522196E-05
LMOSA_13470	Truncated internalin A	1.11410787468502	1.33372101318804E-07			LMOSA_17140	Putative multifunctional methylglyoxal reductase	-1.09311977425903	6.6260897517327E-05
LMOSA_12470	Dehydrogenases with different specificities	1.10926620226583	2.30037309908828E-07			LMOSA_24640	50S ribosomal protein L21	-1.1761645352003	6.6934729225845E-05
LMOSA_720	Cell wall surface anchor family protein [Listeria monocytogenes str. Scott A]	1.46120273744644	2.30037309908828E-07			LMOSA_19710	Ribitol-5-phosphate cytidylyltransferase	-1.47768123792337	6.74000710829697E-05
LMOSA_12520	hypothetical protein	1.81844971132436	3.25163305976492E-07			LMOSA_23140	Predicted Zn-dependent peptidase	-1.5539502520259	6.74000710829697E-05
LMOSA_12500	PTS-dependent dihydroxyacetone kinase, ADP-binding subunit DhaL	1.11115430988559	5.56289288063895E-07			LMOSA_26550	Pyridine nucleotide-disulfide oxidoreductase	-1.67491162134462	6.74000710829697E-05
LMOSA_6410	Ribose 5-phosphate isomerase B/allose 6-phosphate isomerase	1.46873763928093	7.44863126336006E-07			LMOSA_1950	ATP-dependent chaperone ClpB	-0.892519563765009	7.14235727967915E-05
LMOSA_21860	PrsW family intramembrane metalloprotease	1.69060601715999	8.13496092158552E-07			LMOSA_29090	Putative transcription regulators (LacI family)	-1.27316657987331	8.25299292807454E-05
LMOSA_6330	Galactitol-specific phosphotransferase enzyme IIB component	2.12690865404831	9.40777952156266E-07			LMOSA_28580	Glycerol-3-phosphate dehydrogenase [NAD(P)+]	-1.98729900068481	8.27457956897573E-05
LMOSA_15040	Cell surface protein	1.39306400362021	9.91313538347147E-07			LMOSA_2000	Ferrochelatase	-1.41615467563608	8.7695524012055E-05
LMOSA_9950	Fructose-specific phosphotransferase enzyme IIB component	1.53702911272826	1.04806382677982E-06			LMOSA_3590	Ferredoxin--NADP reductase	-1.43786667857732	8.84578284321874E-05
LMOSA_11170	hypothetical protein	5.86185609230699	1.51291762567295E-06			LMOSA_25050	Lipid hydroperoxide peroxidase	-1.34094680323814	9.03381676465093E-05
LMOSA_12110	DNA/RNA helicase	2.51888448605385	2.32866718639478E-06			LMOSA_21910	Trigger factor	-1.15181119775978	9.74862514560269E-05
LMOSA_11690	Putative transcriptional regulators	1.87504124549401	3.98662747045641E-06			LMOSA_4720	Cell division protein FtsX	-1.49203923979358	0.000102886821452
LMOSA_510	Large conductance mechanosensitive channel protein MscL	1.54442949360466	4.17586152829859E-06			LMOSA_28760	Purine nucleoside phosphorylase	-1.27342007835612	0.000103325420457
LMOSA_12480	Ribose-5-phosphate isomerase B	1.18495566978741	5.43848492965011E-06			LMOSA_1440	Ribonucleotide-diphosphate reductase subunit alpha	-0.906537083812292	0.000124393290195
LMOSA_18280	DNA polymerase III subunit alpha	2.99925666129151	7.72738120162123E-06			LMOSA_24930	ATP-dependent 6-phosphofructokinase	-1.53739630135965	0.000124989212696
LMOSA_14580	NADH-dependent butanol dehydrogenase a	1.54691980466459	8.56571883335766E-06			LMOSA_28150	Multimodular transpeptidase-transglycosylase	-0.984483494295131	0.00012769395085
LMOSA_10320	4Fe-4S mono-cluster protein YjdI	1.69005712303499	9.47252834264875E-06			LMOSA_5210	Ketose-bisphosphate aldolase class-ii	-0.954156706508167	0.000141815106716
LMOSA_5480	Heme sensor protein hssS	1.34770307724468	9.63719773652077E-06			LMOSA_4510	DNA-binding transcriptional activator PspC	-1.24622824427068	0.00015732152283
LMOSA_15270	Multifunctional acyl-CoA thioesterase I and protease I and lysophospholipase L1	1.13510537494069	9.92538300455083E-06			LMOSA_24210	Endolytic murein transglycosylase	-1.67356774369335	0.000234922610334
LMOSA_25560	Bifunctional acetaldehyde-alcohol dehydrogenase	0.931773203253727	1.04754334571237E-05			LMOSA_16260	Elongation factor G-binding protein	-1.43263362534931	0.000258698824559
LMOSA_14820	Transcriptional coactivator p15 (Pc4)	1.71191265958313	1.16079241414822E-05			LMOSA_19470	Dihydrolipoyl dehydrogenase	-0.867335790997339	0.000262872777112
LMOSA_15440	Heavy metal translocating P-type ATPase	1.70180102421903	1.36481704563854E-05			LMOSA_23700	Probable endonuclease 4	-1.30064528087608	0.000295296330543
LMOSA_5520	Formate dehydrogenase subunit alpha	0.909790512486044	1.5815356231023E-05			LMOSA_2970	Aminopeptidase PepC	-0.914998570136626	0.000318671589355
LMOSA_16690	Sorbose-specific phosphotransferase enzyme IIB component	1.42822248838556	1.84041873847779E-05			LMOSA_20190	Propanediol utilization microcompartment protein PduB	-1.36537773970451	0.00033058044262
LMOSA_25270	DNA translocase SftA	1.16453334905606	1.84041873847779E-05			LMOSA_6210	30S ribosomal protein S7	-0.799704393815788	0.000527338789974
LMOSA_23430	BilEB	1.96013924057002	2.34221076814551E-05			LMOSA_23590	Transpeptidase, penicillin binding protein	-0.933672662509544	0.000591557487576
LMOSA_29210	Acetolactate synthase large subunit	1.58025154193121	2.74003413924828E-05			LMOSA_28600	Small subunit ribosomal protein S1	-0.833925548287807	0.000593304017579
LMOSA_15650	Cell wall surface anchor family protein [Listeria monocytogenes str. Scott A]	1.317908528631	3.2559768690828E-05			LMOSA_2650	Acetoin transport repressor	-1.65461530442675	0.000689237858556
LMOSA_6250	Internalin, Putative peptidoglycan linked protein (LPXTG motif)	1.38306578856033	3.8186938132967E-05			LMOSA_11300	ATP-dependent Clp protease ATP-binding subunit ClpC	-0.722758518909534	0.000797697484216
LMOSA_15280	YkoS	1.38890235373521	3.84743384007458E-05			LMOSA_4840	YvhJ protein (Fragment)	-1.44218196399313	0.000797697484216
LMOSA_13870	Heme-degrading monooxygenase IsdG	2.12581179737738	4.25113167482637E-05			LMOSA_25850	Asparagine synthase, glutamine-hydrolyzing	-1.60548779943574	0.000865107691999
LMOSA_11660	Internalin D [Listeria monocytogenes str. Scott A]	0.935063517333407	4.59834550723655E-05			LMOSA_3810	hypothetical protein	-0.968945721226371	0.001059772434772
LMOSA_23440	hypothetical protein	0.891896517199741	4.59834550723655E-05			LMOSA_23680	High-affinity zinc uptake system ATP-binding protein znuC	-1.01273153578724	0.001136140273248
LMOSA_3600	Nucleoside-diphosphate-sugar epimerase	1.34234653883223	4.59834550723655E-05			LMOSA_28590	Ribosome biogenesis GTPase Der	-0.964936428113735	0.001136140273248
LMOSA_13750	hypothetical protein	1.27368125900976	6.47995629238958E-05			LMOSA_22560	hypothetical protein	-1.34844221571727	0.001220869972042
LMOSA_180	Cell division protein SepF	1.1217903219451	7.14401241839815E-05			LMOSA_25690	hypothetical protein	-1.2398069614522	0.001221227774342
LMOSA_2800	Intracellular proteinase	0.975631294297531	7.45185461033939E-05			LMOSA_4340	ATP-dependent Clp endopeptidase proteolytic subunit ClpP	-1.16282823082727	0.001320773677771
LMOSA_8280	DNA replication and repair protein RecF	1.14875049969265	7.47345666505588E-05			LMOSA_19660	Glycosyltransferase involved in cell wall biosynthesis	-1.43270274676929	0.001344669390538
LMOSA_27620	Uracil-xanthine permease	4.02791007911636	8.56486108503037E-05			LMOSA_27510	UPF0701 protein yloC	-1.33586755422231	0.001466684229418
LMOSA_22180	RNA-binding protein Hfq	1.63519662667832	9.15248287471944E-05			LMOSA_21920	ATP-dependent Clp protease ATP-binding subunit ClpX	-0.893211696815202	0.001515880133535
LMOSA_15560	DUF975 domain-containing protein	0.922457992335201	0.000112931788463			LMOSA_1780	Oligoendopeptidase F	-1.22531650679077	0.001589792649708
LMOSA_13100	NusG domain II-containing protein	1.56880626151169	0.00011839821669			LMOSA_23130	Probable inactive metalloprotease ymfF	-1.13767987865396	0.001621635678527
LMOSA_2540	Arsenate reductase [Listeria monocytogenes str. Scott A]	1.10632943583713	0.000119866288262			LMOSA_20470	Carboxysome structural protein EutM	-3.33235413582447	0.001669231635599
LMOSA_5380	Dihydrofolate reductase	1.07388091150899	0.000119866288262			LMOSA_20280	Ethanolamine utilization protein eutJ	-1.0327853623101	0.001717089920972
LMOSA_2810	Ribulose-phosphate 3-epimerase domain protein [Listeria monocytogenes str. Scott A]	2.32689464392874	0.000127458767317			LMOSA_3180	Membrane protein [Listeria monocytogenes str. Scott A]	-1.67514670882253	0.001738593426355
LMOSA_6860	tRNA-specific adenosine deaminase	1.06883295586288	0.000143089442631			LMOSA_23690	Manganese-dependent inorganic pyrophosphatase	-1.06907147215973	0.001804085628744
LMOSA_1210	Cyclic nucleotide-binding domain protein	1.60298051937587	0.00016022156631			LMOSA_25400	D-alanine aminotransferase apoenzyme	-1.37842836615699	0.001917848425575
LMOSA_22160	Alpha-glycerophosphate oxidase	0.881571951103305	0.000178847812961			LMOSA_18610	D-alanine esterification of lipoteichoic acid and wall teichoic acid	-0.645961115197995	0.002250294624367
LMOSA_6760	PTS cellobiose transporter subunit IIC	2.66670068282274	0.000202113935919			LMOSA_4730	Cell division ABC transporter ATP-binding protein FtsE	-0.976312246428698	0.002324577577746
LMOSA_24250	hypothetical protein	0.931672795957066	0.000219977732452			LMOSA_8790	Single-stranded DNA-binding protein 1	-0.939380838976885	0.002347530420792
LMOSA_10940	Phosphatidyl-inositol-specific phospholipase C	1.07915809863682	0.000222720687103			LMOSA_24920	Pyruvate kinase	-0.709830589956604	0.002502901124997
LMOSA_9960	PTS system mannose-specific transporter subunit IIC	1.60883599953409	0.000264700117954			LMOSA_27740	Carboxy-terminal processing proteinase	-1.24460302421479	0.002854287105248
LMOSA_5400	hypothetical protein	1.90994475249534	0.000273691861654			LMOSA_24690	Cell shape-determining protein MreC	-1.12466610314298	0.002870747014681
LMOSA_14340	Cellulose synthase catalytic subunit	1.04662111967357	0.000293488320219			LMOSA_21900	TPR repeat-containing protein ysoA	-2.5481410098863	0.002935007370688
LMOSA_21820	hypothetical protein	1.09260950853741	0.000296049072279			LMOSA_8820	Regulator	-0.835906755202393	0.003060336560962
LMOSA_6930	MarR family transcriptional regulator	4.09379441112206	0.000315018898379			LMOSA_11120	Bifunctional tRNA lysidine(34) synthetase TilS/hypoxanthine phosphoribosyltransferase	-0.986126436240294	0.003094987471939
LMOSA_5510	hypothetical protein	1.00622392413243	0.000320107756779			LMOSA_20210	Propanediol dehydratase medium subunit PduD	-1.03171495930137	0.003772020768706
LMOSA_29070	Alpha-acetolactate decarboxylase	1.15229625939183	0.00033058044262			LMOSA_27070	Translation initiation factor IF-3	-1.32944481458102	0.003837319392592
LMOSA_5690	MgtC family protein (Fragment)	1.26058508868986	0.00033058044262			LMOSA_15160	Zn-dependent alcohol dehydrogenase	-1.12611134735605	0.003978665653255
LMOSA_9290	Phage protein [Listeria monocytogenes str. Scott A]	2.2614123940648	0.000343227289384			LMOSA_20420	Ethanolamine ammonia-lyase heavy chain EutB	-1.18527929494082	0.004062294354198
LMOSA_10330	Predicted acyltransferase with acyl-CoA N-acyltransferase domain	1.60397667127365	0.000401354223208			LMOSA_25210	3-deoxy-D-arabino-heptulosonate 7-phosphate synthase chorismate mutase	-1.38577237110477	0.004062294354198
LMOSA_11650	Internalin D [Listeria monocytogenes str. Scott A]	0.828052874822304	0.000405331824098			LMOSA_21940	Signal peptidase I	-1.28909676659173	0.004239493113751
LMOSA_16740	R-phenyllactate dehydratase activator	1.06416498516717	0.000406532377946			LMOSA_8190	RNA-binding protein Jag	-1.19934156509149	0.004332628630652
LMOSA_13860	Transcription activator, putative	1.5300799380145	0.000530287646057			LMOSA_3260	Glucose-6-phosphate isomerase	-0.697987724062446	0.00452984996216
LMOSA_6510	PTS sugar transporter subunit IIC	0.83528510327487	0.000530287646057			LMOSA_5960	50S ribosomal protein L2	-0.686119489487791	0.004554548317284
LMOSA_19410	Molybdopterin or thiamine biosynthesis adenylyltransferase	0.985254676346071	0.000539316463717			LMOSA_10490	High-affinity zinc uptake system binding-protein ZnuA	-2.10614594270892	0.004785886309517
LMOSA_15580	Phosphoprotein phosphatase	1.75300405145871	0.000546179913368			LMOSA_1430	Ribonucleoside-diphosphate reductase subunit beta	-0.848588550985411	0.005073744569542
LMOSA_4250	Type I glyceraldehyde-3-phosphate dehydrogenase	0.920803583233992	0.000579004364023			LMOSA_1020	Putative metabolite uptake ABC transporter, ATP-binding protein	-1.20376729068996	0.005525147787897
LMOSA_12170	PTS cellbiose transporter subunit IIC	1.60236798587792	0.000593706916573			LMOSA_11280	UVR domain protein [Listeria monocytogenes str. Scott A]	-0.916837246608805	0.005869711594509
LMOSA_10400	Transposase	1.683691034277	0.00065252470059			LMOSA_18680	Putative acetyl esterase YjcH	-1.04924566633704	0.005921249333626
LMOSA_23530	hypothetical protein	0.941410822504477	0.00065252470059			LMOSA_5220	Lipid kinase	-1.27084040406941	0.005921249333626
LMOSA_14790	Secreted MUCin-binding domain protein [Listeria monocytogenes str. Scott A]	1.04648171349451	0.000696533936621			LMOSA_23080	Pyrroline-5-carboxylate reductase	-2.15986632982107	0.005968534828985
LMOSA_790	Choline-glycine betaine transporter	1.61424262556752	0.000696533936621			LMOSA_13560	Peptide methionine sulfoxide reductase regulator MsrR	-0.974687642839739	0.006166520288691
LMOSA_3680	Spermidine acetyltransferase	1.58322230111106	0.000748031057009			LMOSA_1560	Hydroxyacylglutathione hydrolase	-1.65504274051864	0.006166520288691
LMOSA_12140	hypothetical protein	5.85249297001223	0.000774364074584			LMOSA_11230	Lysine--tRNA ligase	-1.11016382250056	0.006183566981849
LMOSA_6340	PTS system galactitol-specific transporter subunit IIA	1.09710308370053	0.000837307737108			LMOSA_4190	Putative lipolytic enzyme	-1.24639280931506	0.006461297017129
LMOSA_6320	PTS system galactitol-specific transporter subunit IIC	1.25054122625591	0.000886277207883			LMOSA_19590	Pyruvate carboxylase	-0.710900343789191	0.006742277428795
LMOSA_6350	PTS system mannitol-specific transporter subunit IIC	0.838328056436182	0.00089695538569			LMOSA_20500	Ethanolamine utilization protein [Listeria monocytogenes str. Scott A]	-1.79802302516266	0.007198268859939
LMOSA_3210	Glutamate gamma-aminobutyrate antiporter	1.1156632432169	0.001117436639968			LMOSA_10570	STAS domain protein [Listeria monocytogenes str. Scott A]	-0.796737198758902	0.007457376112929
LMOSA_1290	Sodium transport system permease	1.39093114566599	0.0011587362918			LMOSA_11770	N-acetyltransferase	-1.14404984351804	0.007920329812527
LMOSA_24910	Exclusion suppressor FxsA	1.68707884096626	0.001352072672623			LMOSA_20090	PduS type ferredoxin, putative	-0.861475984525359	0.00815814326369
LMOSA_6150	PTS system ascorbate-specific transporter subunit IIC	1.58263867395704	0.001513540415857			LMOSA_1990	hypothetical protein	-0.98780227980646	0.008267061126695
LMOSA_13020	PTS system mannitol fructose-specific transporter subunit IIC	1.59811468146809	0.001579602111182			LMOSA_24090	Metal dependent phosphohydrolase	-0.939455542777914	0.008310198450752
LMOSA_15130	LRR-and LPXTG-motif protein [Listeria monocytogenes str. Scott A]	0.870626592468957	0.001597220092151			LMOSA_28410	Zn-dependent protease	-0.83031493064743	0.008408185202432
LMOSA_9260	hypothetical protein	4.03738645328128	0.001669231635599			LMOSA_14910	Deoxyribodipyrimidine photo-lyase type I	-1.95740558136013	0.008475875141787
LMOSA_16610	Diacylglycerol kinase catalytic subunit	0.905470212428022	0.001738593426355			LMOSA_7260	Inosine-5'-monophosphate dehydrogenase	-2.14324241426706	0.008750517577172
LMOSA_8410	Ubiquinol oxidase subunit 2	0.762017459776152	0.001744602309405			LMOSA_5230	hypothetical protein	-0.763829628762812	0.008812350601789
LMOSA_3700	Trifunctional nucleotide phosphoesterase protein YfkN	0.904973531468165	0.001785794805876			LMOSA_28430	hypothetical protein	-1.04386139845709	0.009252272511975
LMOSA_8830	Accessory transcriptional regulator protein C	0.764219081853679	0.002000643060919			LMOSA_28770	Phosphopentomutase	-0.836503332287926	0.009463956985021
LMOSA_2550	Putative transporter ydbO	1.63600845492792	0.002113614165754			LMOSA_4980	ATP synthase subunit delta	-1.0323855497543	0.009844054648476
LMOSA_7950	hypothetical protein	1.33652460952357	0.002630229287855			LMOSA_20250	Putative carboxysome shell protein	-0.861348076638284	0.010076059708651
LMOSA_6270	Transketolase	1.33289111107912	0.002814360994676			LMOSA_2811	Cellobiose-specific phosphotransferase enzyme IIA component	-1.54847833450231	0.010131683431962
LMOSA_3550	Chloride transporter, chloride channel (ClC) family	1.37396851397148	0.002854287105248			LMOSA_4520	PspC domain protein [Listeria monocytogenes str. Scott A]	-0.642427961875389	0.010455382535539
LMOSA_27290	Acyl carrier protein	1.40601999425035	0.002943344523907			LMOSA_17480	Thermostable monoacylglycerol lipase	-1.30019432151862	0.010671283264381
LMOSA_5500	Sulfur carrier protein FdhD	1.20603918381831	0.002990075040002			LMOSA_25410	Aminoacyl-histidine dipeptidase	-0.785829517372141	0.01135644429386
LMOSA_19560	Secreted protein [Listeria monocytogenes str. Scott A]	0.818423982052489	0.00302928915534			LMOSA_20440	Ethanolamine utilization microcompartment protein EutL	-1.66656038013324	0.011593984996261
LMOSA_14320	hypothetical protein	1.9437077023131	0.003077192739071			LMOSA_11820	Maltodextrin import ABC transporter ATP-binding protein MsmX	-0.931640029731086	0.011621658794304
LMOSA_9221	hypothetical protein	1.75106612574108	0.003077192739071			LMOSA_20530	Ethanolamine utilization protein EutH	-2.43716307620959	0.011649019249254
LMOSA_10100	Lipase [Listeria monocytogenes str. Scott A]	0.924851941095294	0.003094987471939			LMOSA_4710	Putative cell wall-associated DL-endopeptidase peptidoglycan lytic protein P45	-1.15411167166235	0.011649019249254
LMOSA_11710	Phosphoglycerate mutase	0.954706685228613	0.003362878116884			LMOSA_21730	Major facilitator superfamily transporter	-0.993749478691616	0.011950754395315
LMOSA_8420	Cytochrome ubiquinol oxidase subunit I	0.751446962445572	0.003772020768706			LMOSA_430	Putative membrane protein ylbC	-1.49567039701838	0.011950754395315
LMOSA_11700	Hydroquinone-specific extradiol dioxygenase	0.929786530092671	0.003924447044434			LMOSA_4910	Rod shape-determining protein MreB	-1.21838595585402	0.011950754395315
LMOSA_18430	hypothetical protein	1.99942041659018	0.004481236975864			LMOSA_400	rRNA methyltransferase	-2.27064521905683	0.012246354086499
LMOSA_27220	hypothetical protein	3.07495012968142	0.00461198984442			LMOSA_28950	hypothetical protein	-1.34516549014722	0.012696894523568
LMOSA_12130	hypothetical protein	2.88895012610683	0.00488293724197			LMOSA_15670	Pyridoxine kinase PdxK	-0.847016283802341	0.012797650112458
LMOSA_27810	Putative oxidoreductase YceM	1.2030621384079	0.004987812876046			LMOSA_6470	Potassium-transporting ATPase KdpC subunit	-1.85187472589077	0.012843556393554
LMOSA_15260	N-acetyltransferase	0.894446575134826	0.005261933186064			LMOSA_28790	Transcriptional repressor	-1.00392087560924	0.012879625499709
LMOSA_8290	DNA gyrase subunit B	0.772558630479622	0.005335379407842			LMOSA_20320	CoA-dependent propionaldehyde dehydrogenase	-0.970009539834735	0.013206477828505
LMOSA_13070	Inorganic phosphate transporter	1.04466516249163	0.005474839294421			LMOSA_17790	mRNA interferase MazF	-0.927055249949861	0.013339113453661
LMOSA_28340	Hypothetical sensory transduction histidine kinase	1.12895563877898	0.005474839294421			LMOSA_22590	Rhomboid family intramembrane serine protease	-0.929026284728693	0.016048599881995
LMOSA_9570	Phage minor structural protein GP20	0.972365391485804	0.005474839294421			LMOSA_11290	Protein-arginine kinase	-0.7188698087482	0.016298031426257
LMOSA_12760	hypothetical protein	0.695764072467104	0.005859503236167			LMOSA_18450	hypothetical protein	-0.713035141826685	0.016298031426257
LMOSA_14200	Universal stress protein UspA	0.87152312851666	0.00593639552852			LMOSA_25380	Lincomycin resistance protein LmrB	-4.86421656923317	0.016471205964678
LMOSA_3520	Acyl-[acyl-carrier-protein]-UDP-N-acetylglucosamine O-acyltransferase	1.58685541589434	0.006396703885185			LMOSA_3790	Iron-sulfur cluster assembly protein SufD	-0.629711410435567	0.016673868087313
LMOSA_280	Cell division protein FtsL	0.800095264312617	0.006423635750793			LMOSA_2630	Membrane protein, putative	-1.24426306864255	0.016698058437072
LMOSA_6830	ABC transporter required for expression of cytochrome BD	0.76562069268062	0.006566832119599			LMOSA_27570	Dihydroorotate dehydrogenase electron transfer subunit	-3.29048893226299	0.016722511105352
LMOSA_3220	Glutamate decarboxylase beta	0.775760497020493	0.006624235196666			LMOSA_4280	Dipeptidase. Metallo peptidase. MEROPS family M19	-0.774038414936007	0.0177216260109
LMOSA_4030	ClbS/DfsB family four-helix bundle protein	1.92476357982575	0.007483967335117			LMOSA_11270	Transcriptional regulator CtsR	-1.05350088733875	0.018340715970008
LMOSA_1320	Phosphomannose isomerase	1.26713352550601	0.007495925651705			LMOSA_25080	NAD kinase	-0.973789591782592	0.018340715970008
LMOSA_8340	D-glycero-alpha-D-manno-heptose 7-phosphate kinase	0.9684236509584	0.008150576900936			LMOSA_20490	Phosphate propanoyltransferase	-2.05543299159192	0.018739327221714
LMOSA_13480	Internalin B [Listeria monocytogenes str. Scott A]	0.628366766040548	0.008220746600847			LMOSA_28010	HTH-type transcriptional regulator MntR	-0.746424777184319	0.019300844099628
LMOSA_2660	Methylated-DNA--protein-cysteine S-methyltransferase	0.805036807253918	0.008220746600847			LMOSA_18140	Pantothenate kinase	-0.747865803494049	0.019812772507765
LMOSA_16880	hypothetical protein	0.807040136268645	0.008267061126695			LMOSA_20840	RNA methyltransferase TrmH	-0.954228086367561	0.020614938942449
LMOSA_830	Phosphotransferase system sugar-specific permease component	1.29506114303745	0.008267061126695			LMOSA_28400	Fumarate reductase flavoprotein subunit	-1.1262411406154	0.021055590584874
LMOSA_15250	hypothetical protein	1.40251379845301	0.008408185202432			LMOSA_15000	Cyclic nucleotide-binding protein [Listeria monocytogenes str. Scott A]	-1.02391200820519	0.021120881814972
LMOSA_25580	Sugar ABC transporter ATPase	0.629818774527588	0.008818634561386			LMOSA_28140	Holliday junction resolvase RecU	-1.07986091867751	0.021120881814972
LMOSA_12160	Aromatic amino acid beta-eliminating lyase/threonine aldolase	1.23799835395015	0.009032214919344			LMOSA_7680	N-acetylmannosamine-6-phosphate 2-epimerase	-1.36663137535091	0.022622856415202
LMOSA_23730	GTP cyclohydrolase 1 type 2 homolog	1.11516747738332	0.009967306858681			LMOSA_27200	30S ribosomal protein S16	-1.07151052146283	0.023093526695357
LMOSA_10820	ABC transporter permease	1.8056807918519	0.010037911058449			LMOSA_17460	D-alanine--D-alanine ligase	-1.30525221274257	0.02538084057616
LMOSA_15570	hypothetical protein	2.4671861650245	0.010054934738842			LMOSA_20450	Carbon dioxide-concentrating mechanism protein CcmK	-1.50063747633912	0.025741677717812
LMOSA_12880	hypothetical protein	0.732784454563064	0.01008789730996			LMOSA_24790	Glutamyl-tRNA reductase	-0.834643829303317	0.025741677717812
LMOSA_19400	Molybdenum cofactor biosynthesis protein MoaB	1.61669399032691	0.01008789730996			LMOSA_20570	Cobyrinate a,c-diamide synthase	-1.31808905461126	0.025973106446813
LMOSA_18070	PTS cellobiose transporter subunit IIC	1.97488018296766	0.010612644041408			LMOSA_20200	Propanediol dehydratase large subunit PduC	-0.701193917133127	0.026306299628121
LMOSA_18360	hypothetical protein	1.61961397921287	0.010820665841588			LMOSA_1891	Organic hydroperoxide resistance transcriptional regulator	-0.873831733121654	0.027087886204702
LMOSA_18330	Peroxide resistance protein Dpr	0.663928162567127	0.010881822270113			LMOSA_24630	YsxB	-0.667885352743616	0.027133474252553
LMOSA_9700	Pectin lyase fold containing protein	1.10468851925971	0.011362241851956			LMOSA_20220	Propanediol dehydratase small subunit PduE	-0.903165269406439	0.027943326500038
LMOSA_10960	Extracellular neutral metalloprotease	1.1558628921048	0.011621658794304			LMOSA_23890	hypothetical protein	-4.15559242067145	0.027943326500038
LMOSA_13780	hypothetical protein	2.91751411049011	0.011649019249254			LMOSA_17990	Adenosylcobalamin/alpha-ribazole phosphatase	-0.709210678468415	0.028476502081328
LMOSA_20920	Putative transporte	0.755110372013001	0.011649019249254			LMOSA_22000	Methylenetetrahydrofolate--tRNA-(uracil-5-)-methyltransferase TrmFO	-1.27408714901913	0.029648098956183
LMOSA_5790	Preprotein translocase subunit SecY	0.68731000886397	0.011649019249254			LMOSA_16580	hypothetical protein	-0.923722169357093	0.02977770797191
LMOSA_27530	Predicted short chain dehydrogenases(Associated with short-chain alcohol dehydrogenases)	0.923858982841257	0.011783802592748			LMOSA_20520	Carboxysome shell protein	-2.60713950878682	0.02977770797191
LMOSA_14870	UPF0118 membrane protein yubA	0.690198173051171	0.011950754395315			LMOSA_15680	Phosphatase YwpJ	-0.84981446457323	0.029795873017
LMOSA_5490	Heme transporter CcmC	1.13066185323714	0.011950754395315			LMOSA_20180	Propanediol utilization microcompartment protein PduA	-1.01364354903605	0.029795873017
LMOSA_6290	Ribose 5-phosphate isomerase RpiB	3.55389711921891	0.01200867802974			LMOSA_5430	Cof-type HAD-IIB family hydrolase	-1.29008154251732	0.030107226503516
LMOSA_22100	DNA topoisomerase IV subunit B	0.778984204630144	0.012433878144656			LMOSA_10870	Putative metabolite uptake ABC transporter, ATP-binding protein	-2.17576356382827	0.030129711365011
LMOSA_28270	Bifunctional ligase/repressor BirA	1.24770581997087	0.012812354332163			LMOSA_4920	UDP-N-acetylglucosamine 1-carboxyvinyltransferase	-0.654924904924434	0.030355739141682
LMOSA_3940	Ferrichrome transport ATP-binding protein FhuC	1.87510660841015	0.012843556393554			LMOSA_23030	DNA binding protein	-0.982538513184711	0.030573530031071
LMOSA_6680	Putative multifunctional methylglyoxal reductase	1.14910294194615	0.012879625499709			LMOSA_24180	Transcription elongation factor GreA	-1.01855736144238	0.030844103003904
LMOSA_20170	Transcriptional regulator PocR	0.856488318334034	0.012987190717327			LMOSA_23670	High-affinity zinc uptake system membrane protein znuB	-1.13814176100529	0.031326829114533
LMOSA_20860	HTH-type transcriptional regulator YodB	1.00072158515963	0.012987190717327			LMOSA_23710	DEAD-box ATP-dependent RNA helicase CshB	-0.660405191990129	0.032756624953564
LMOSA_26870	Phosphoribosylglycinamide formyltransferase	1.82619913327425	0.013028323984354			LMOSA_24450	GTP pyrophosphokinase	-0.781165326085327	0.032968832686036
LMOSA_16840	Polyisoprenoid-binding protein YceI	0.798481601361011	0.013339113453661			LMOSA_10790	DUF348 domain-containing protein	-1.15910869019003	0.033297976725949
LMOSA_19900	hypothetical protein	2.29864755786582	0.013339113453661			LMOSA_20240	Propanediol utilization diol dehydratase-reactivating factor small chain	-0.949338775327616	0.034111996011911
LMOSA_22440	Ribosome maturation factor RimP	0.671056272973869	0.013339113453661			LMOSA_20300	Carbon dioxide concentrating mechanism protein CcmL	-1.21184958344738	0.035470265620225
LMOSA_28350	Glycoside transferase	1.01511390420937	0.013696043091104			LMOSA_4180	Carboxylesterase [Listeria monocytogenes str. Scott A]	-0.900240156410554	0.036503382146831
LMOSA_18010	HTH-type transcriptional repressor YtrA	2.09021335621832	0.014253128792131			LMOSA_19720	Ribitol-5-phosphate dehydrogenase	-0.829778254107253	0.036793251424278
LMOSA_13030	Mannosylglycerate hydrolase	0.848009525121913	0.014822614576089			LMOSA_23820	hypothetical protein	-1.38906479780839	0.037298143578332
LMOSA_10290	LPXTG-domain-containing protein cell wall anchor domain	0.674139313821219	0.015930001027924			LMOSA_11370	Cysteine--tRNA ligase	-1.77205452793971	0.037952641083454
LMOSA_14290	Sodium-independent anion transporter	1.02449220530532	0.015930001027924			LMOSA_14400	Diacetylchitobiose-6-phosphate hydrolase	-0.634014176658426	0.0396877657002
LMOSA_20020	N-acetyltransferase	1.76650744213063	0.016048599881995			LMOSA_6060	NusG domain II-containing protein	-1.21806709222736	0.0396877657002
LMOSA_6040	FMN-binding domain protein	0.668047107808351	0.016048599881995			LMOSA_29350	Cell division initiation protein DivIVA	-0.660422599216589	0.039844862241925
LMOSA_26850	Phosphoribosylamine--glycine ligase	1.19574292277803	0.016326561813593			LMOSA_20430	Ethanolamine ammonia-lyase subunit EutC	-1.33705281662389	0.041110303677083
LMOSA_13010	PTS system fructose-specific transporter subunit IIB	2.25474047215788	0.017690796763806			LMOSA_7120	ATP-binding cassette subfamily B protein AbcA/BmrA	-0.860858815157608	0.042551244785238
LMOSA_10970	Actin-assembly inducing protein (Fragment)	0.669463408407829	0.017698092989477			LMOSA_4880	Cell wall-binding protein yocH	-1.88575897136427	0.04388267129279
LMOSA_4290	Membrane protein, MmpL family	1.06647504399289	0.018116286668101			LMOSA_26330	Short-chain flavodoxin	-2.08653116609381	0.047732573210486
LMOSA_23480	Osmotically activated L-carnitine/choline ABCtransporter permease protein OpuCB	0.868495228545396	0.018340715970008			LMOSA_8780	30S ribosomal protein S6	-0.619094808368089	0.048351815790407
LMOSA_160	RNA-binding protein S4	0.780982058519508	0.019133986502109			LMOSA_5900	30S ribosomal protein S17	-0.818952300469288	0.049341231040287
LMOSA_1130	Maltodextrin transport system permease protein mdxF	1.17629858681033	0.019807581152871			LMOSA_27540	Orotate phosphoribosyltransferase	-1.79245758086514	0.049520374914099
LMOSA_5390	Zinc-binding alcohol dehydrogenase family protein	0.699843922224229	0.020614938942449
LMOSA_170	YggT family cell division protein	1.48705454328292	0.021055590584874
LMOSA_14330	Dolichol-phosphate mannosyltransferase	1.3028610803249	0.021186419888345
LMOSA_27610	Aspartate carbamoyltransferase catalytic subunit	1.99927390096578	0.021210681458574
LMOSA_16270	Pyruvate oxidase	0.753518152932476	0.022640370903143
LMOSA_5370	Isochorismatase hydrolase	0.670564541191191	0.022919992973217
LMOSA_6160	Ascorbate-specific phosphotransferase system enzyme IIB component	1.38583132576041	0.023093526695357
LMOSA_18110	Erythromycin resistance ATP-binding protein MsrA	0.832045012119751	0.023130578693416
LMOSA_28520	Heptaprenyl diphosphate synthase component II	0.888445341219647	0.023130578693416
LMOSA_6430	Excinuclease ABC subunit A	1.15092491836504	0.025345970616539
LMOSA_10090	L-rhamnose operon regulatory protein RhaS	0.843455669408963	0.025744118553062
LMOSA_18230	Putative membrane protein YhjE	1.25715710248361	0.025744118553062
LMOSA_16820	Nad-dependent epimerase dehydratase	0.657585988063385	0.026107326301621
LMOSA_3540	Putative membrane protein yuiD	0.915045142909257	0.026181741926037
LMOSA_23060	UPF0750 membrane protein yqfU	0.930079472778083	0.027133474252553
LMOSA_26410	Lichenan-specific phosphotransferase enzyme IIA component	1.71619954770843	0.027133474252553
LMOSA_9230	hypothetical protein	2.45697734295001	0.027133474252553
LMOSA_3620	Disulfide oxidoreductase YuzD	1.00002490553651	0.028957141758529
LMOSA_860	Transcription antiterminator, putative	0.92166723935443	0.029795873017
LMOSA_18350	Late competence protein ComEC	0.846156076051791	0.030006249415576
LMOSA_17780	CopG family transcriptional regulator [Listeria monocytogenes str. Scott A]	0.717369817369463	0.030227487028176
LMOSA_17420	hypothetical protein	0.881729641810217	0.030355739141682
LMOSA_21110	Transcriptional regulator	0.939640838400274	0.030402222496856
LMOSA_1470	General stress response protein CsbD	3.63106342153935	0.030573530031071
LMOSA_6640	Phosphoenolpyruvate-dihydroxyacetonephosphotransferase, subunit DhaM, DHA-specific IIA component	0.788695481167048	0.030573530031071
LMOSA_15310	Pyrimidine utilization protein B	1.17041712734357	0.031672868261002
LMOSA_23740	SAM-dependent methyltransferase	1.31219426050387	0.032060414968679
LMOSA_6370	MmcQ	1.40733481361488	0.032121870581593
LMOSA_12260	Cell invasion LPXTG protein Vip	3.0044100839923	0.033388678501768
LMOSA_16530	Predicted esterase	1.18623193311781	0.033985271836064
LMOSA_14110	Zinc-containing alcohol dehydrogenase	2.98552001969627	0.035169377562804
LMOSA_28030	Ribonuclease HI	1.65312334584682	0.035672832117517
LMOSA_13040	DeoR/PRD/PTS regulatory domain-containing protein	1.27841928496019	0.035862171125539
LMOSA_5200	Glycosyltransferase LafA, responsible for the formation of Glc-DAG	0.619608724485095	0.037451253567489
LMOSA_25890	L-lactate dehydrogenase	1.08893577474349	0.037639670314397
LMOSA_27770	YvgZ	1.61444072084439	0.038268995209571
LMOSA_2801	hypothetical protein	1.31986465415284	0.039844862241925
LMOSA_5360	Membrane protein, putative	0.76199171673641	0.04021448891419
LMOSA_24340	tRNA-specific 2-thiouridylase MnmA	0.734081411817917	0.040223040599953
LMOSA_18760	hypothetical protein	2.0407624534631	0.041730870150366
LMOSA_5600	HTH-type transcriptional regulator AdhR	1.14573017947422	0.04304303075903
LMOSA_7730	hypothetical protein	2.11773333739822	0.043679041532483
LMOSA_16330	hypothetical protein	1.01891970956762	0.044284555228893
LMOSA_16620	hypothetical protein	0.931093877140285	0.044284555228893
LMOSA_10130	HTH-type transcriptional repressor RghR	1.25723453847818	0.045270191103504
LMOSA_12570	Internalin [Listeria monocytogenes str. Scott A]	0.938529757083968	0.045270191103504
LMOSA_5640	50S ribosomal protein L13	0.833489868801119	0.046759158718338
LMOSA_10840	Chitooligosaccharide deacetylase	0.963692284413442	0.046767524543761
LMOSA_6820	ABC membrane transporter (ATP-binding protein) required for cytochrome bd function	0.626184690385836	0.047877752545445

## Sheet: T7_6hours
Upregulated genes at T7(6 hours) 400 MPa treatment in L. monocytogenes ScottA						Downregulated genes at T7(6 hours) 400 MPa treatment in L. monocytogenes ScottA
Locus_tag	Product	log2FoldChange	padj			Locus_tag	Product	log2FoldChange	padj
LMOSA_17570	DEAD-box ATP-dependent RNA helicase CshA	3.58893604828178	1.73500463473252E-49			LMOSA_20460	Aldehyde-alcohol dehydrogenase AdhE	-3.56751409001415	2.50099190559788E-22
LMOSA_15030	hypothetical protein	4.26677015764269	7.56781922715974E-30			LMOSA_20390	Fis family transcriptional regulator	-1.72597646414193	7.32086489726499E-15
LMOSA_10820	ABC transporter permease	3.29101006585035	6.14947884205349E-29			LMOSA_1030	ABC transporter permease	-1.59369373703406	1.1570029126252E-12
LMOSA_13480	Internalin B [Listeria monocytogenes str. Scott A]	2.64815931099312	6.14947884205349E-29			LMOSA_11100	Cell division protein DIVIC	-2.44787053495784	1.94033684263201E-11
LMOSA_15530	Phage infection protein [Listeria monocytogenes str. Scott A]	2.29755664430183	3.20633722780276E-24			LMOSA_16310	Glucosamine--fructose-6-phosphate aminotransferase (Isomerizing)	-1.31502508766853	9.11631365445028E-11
LMOSA_4250	Type I glyceraldehyde-3-phosphate dehydrogenase	1.86571290196387	4.25149714997534E-20			LMOSA_8820	Regulator	-1.4496048367678	5.95430796712088E-10
LMOSA_14340	Cellulose synthase catalytic subunit	2.20718514821172	4.97511168588732E-15			LMOSA_28390	Pyruvate formate-lyase	-1.24339209213429	1.52899869198655E-09
LMOSA_7420	Trigger enzyme beta-glucoside-specific phosphotransferase system EIIBCA component	3.04274245561714	5.98591627279161E-15			LMOSA_1780	Oligoendopeptidase F	-1.9862710251079	1.92707220194642E-09
LMOSA_6500	Cellobiose-specific phosphotransferase enzyme IIB component	3.58882458315376	7.81912738067526E-15			LMOSA_13540	Penicillin-binding lipoprotein 3	-2.12006681993968	2.68312690508969E-09
LMOSA_29070	Alpha-acetolactate decarboxylase	1.76197518055789	8.2177151997477E-15			LMOSA_20500	Ethanolamine utilization protein [Listeria monocytogenes str. Scott A]	-4.95649909415732	3.48940833186716E-09
LMOSA_6410	Ribose 5-phosphate isomerase B/allose 6-phosphate isomerase	1.89892564023995	5.36499680845585E-14			LMOSA_28430	hypothetical protein	-1.81036049416381	2.11102548363461E-08
LMOSA_9950	Fructose-specific phosphotransferase enzyme IIB component	3.06839641654905	1.01607022613279E-12			LMOSA_13560	Peptide methionine sulfoxide reductase regulator MsrR	-1.71536482595498	3.22046432169474E-08
LMOSA_15020	Transcriptional regulator	5.19750190518722	2.78591817896219E-12			LMOSA_10890	Septation protein SpoVG	-1.45621337825332	3.46446529561162E-08
LMOSA_4240	Phosphoglycerate kinase	1.95702968875854	4.79810787013038E-12			LMOSA_18450	hypothetical protein	-1.22933705583013	3.66608115875926E-08
LMOSA_25560	Bifunctional acetaldehyde-alcohol dehydrogenase	1.47861184955162	5.84588113431108E-12			LMOSA_26100	Cysteinyl-tRNA synthetase related protein	-1.30061114732148	6.98803719651755E-08
LMOSA_6510	PTS sugar transporter subunit IIC	1.59212970657449	2.16630743096725E-11			LMOSA_4510	DNA-binding transcriptional activator PspC	-1.51724151168044	1.12180388300332E-07
LMOSA_25880	hypothetical protein	1.4798221923593	2.89912430660066E-11			LMOSA_19640	hypothetical protein	-1.57679936057358	1.41417394157167E-07
LMOSA_10970	Actin-assembly inducing protein (Fragment)	2.04162124690713	6.30735718112153E-11			LMOSA_760	Triacylglycerol lipase	-1.25640413977871	1.9071463424925E-07
LMOSA_13470	Truncated internalin A	1.4962072224038	1.26003310367002E-10			LMOSA_15590	DUF420 domain-containing protein	-2.25502602466526	1.91641513160367E-07
LMOSA_24600	Glycerol kinase	1.50891918801089	3.13354801169575E-10			LMOSA_20380	NADPH-dependent butanol dehydrogenase Adh	-1.75702305665384	1.99347379841951E-07
LMOSA_21820	hypothetical protein	1.83499899986333	5.49801405601501E-10			LMOSA_4520	PspC domain protein [Listeria monocytogenes str. Scott A]	-1.03559029324864	3.94320799289709E-07
LMOSA_12480	Ribose-5-phosphate isomerase B	1.80400890486602	5.85275136569461E-10			LMOSA_4040	Amino acid ABC transporter ATP-binding protein	-1.53255175453476	4.04321025928929E-07
LMOSA_10950	Listeriolysin O [Listeria monocytogenes str. Scott A]	1.49859836176138	9.79150283424504E-10			LMOSA_17190	Fructose-bisphosphatase class III	-1.19397486449795	4.96894284841835E-07
LMOSA_5700	Acetamidase/formamidase protein [Listeria monocytogenes str. Scott A]	1.48613379090563	1.67094701568422E-09			LMOSA_20490	Phosphate propanoyltransferase	-3.56240473994694	7.26106624505577E-07
LMOSA_5690	MgtC family protein (Fragment)	2.03151962462707	3.59965364792108E-09			LMOSA_20480	Ethanolamine utilization cobalamin adenosyltransferase EutT	-4.36892020328463	1.00791358455681E-06
LMOSA_12490	Triosephosphate isomerase	1.56503713695635	4.19135491077747E-09			LMOSA_1570	Glyoxalase I/lactoylglutathione lyase	-1.76899456769167	1.17502890596072E-06
LMOSA_22250	Ribosomal-protein-alanine N-acetyltransferase	1.5766503986205	4.78469025676182E-09			LMOSA_900	Phosphotransacetylase	-1.20584809548961	1.5311868367322E-06
LMOSA_16330	hypothetical protein	2.54740297058702	5.80718801255925E-09			LMOSA_19650	Teichoic acid biosynthesis protein (Fragment)	-1.29547990286436	2.01463580460641E-06
LMOSA_8290	DNA gyrase subunit B	1.53887557697741	5.80718801255925E-09			LMOSA_28600	Small subunit ribosomal protein S1	-1.14724408755912	2.27741638604705E-06
LMOSA_19550	Translational GTPase TypA	1.5353352852017	1.38241403064234E-08			LMOSA_5040	Uracil phosphoribosyltransferase	-2.3074430820957	2.587309402541E-06
LMOSA_5730	DNA-directed RNA polymerase subunit alpha	1.48250843778869	1.4361972630866E-08			LMOSA_24570	Probable transcriptional regulatory protein lmo1535	-2.04678716670353	3.00895853010086E-06
LMOSA_25780	30S ribosomal protein S2	1.60766853669096	2.17356297461941E-08			LMOSA_4840	YvhJ protein (Fragment)	-1.95915015134609	3.04818521908334E-06
LMOSA_8280	DNA replication and repair protein RecF	1.72619641350603	2.17356297461941E-08			LMOSA_20470	Carboxysome structural protein EutM	-3.03077751544747	3.59061471858613E-06
LMOSA_15520	Putative transcription regulators	1.68777932603946	2.56144272360307E-08			LMOSA_26190	Antibiotic resistance protein VanZ	-1.70212558576694	3.99096637654002E-06
LMOSA_20230	Diol dehydratase-reactivating factor alpha subunit	1.81636325682704	3.46446529561162E-08			LMOSA_4500	Putative membrane protein YvlD	-1.47375246324645	5.68475749521152E-06
LMOSA_6150	PTS system ascorbate-specific transporter subunit IIC	2.64244724060747	3.83869673019269E-08			LMOSA_28040	DNA-directed DNA polymerase	-1.38036089310589	6.17955861441058E-06
LMOSA_13030	Mannosylglycerate hydrolase	1.77427035025026	7.76807392137104E-08			LMOSA_6580	Flagellum-specific peptidoglycan hydrolase FlgJ	-1.0196755913103	9.80516657337388E-06
LMOSA_160	RNA-binding protein S4	1.76804431328253	8.81465823844233E-08			LMOSA_11820	Maltodextrin import ABC transporter ATP-binding protein MsmX	-1.30299029919876	9.91093843624391E-06
LMOSA_12470	Dehydrogenases with different specificities	1.66554331879143	9.31281330756039E-08			LMOSA_22920	Dihydrolipoyl dehydrogenase	-1.2294462383211	1.00065217955303E-05
LMOSA_6140	Phosphotriesterase	2.82848721387575	1.31163413296316E-07			LMOSA_10900	Septation protein SpoVG	-1.48404586772051	1.2215842526311E-05
LMOSA_10910	Bifunctional UDP-N-acetylglucosamine diphosphorylase/glucosamine-1-phosphate N-acetyltransferase GlmU	1.18388307250338	1.72355819775154E-07			LMOSA_22910	Butyrate kinase	-1.51576637948296	1.38701385432296E-05
LMOSA_6210	30S ribosomal protein S7	1.58165529569578	1.81644377421439E-07			LMOSA_1990	hypothetical protein	-1.77991640952422	1.39350847583116E-05
LMOSA_29210	Acetolactate synthase large subunit	2.3614139292108	1.9071463424925E-07			LMOSA_6800	Secreted protein with 1 GW repeat	-0.885650820546943	1.67445910305019E-05
LMOSA_20310	ATP/cobalamin adenosyltransferase	1.94152061693415	2.30035595487477E-07			LMOSA_13150	hypothetical protein	-1.67925773943376	2.50471012652205E-05
LMOSA_20210	Propanediol dehydratase medium subunit PduD	2.10093287471594	2.52671875922952E-07			LMOSA_15070	hypothetical protein	-1.08655885185678	2.50471012652205E-05
LMOSA_11910	PhoP family transcriptional regulator	1.31401353289288	2.76141202332552E-07			LMOSA_5050	Serine hydroxymethyltransferase	-1.23135295383867	2.50471012652205E-05
LMOSA_12860	hypothetical protein	1.42930784864885	5.5068389772435E-07			LMOSA_12990	ATPase	-3.38051265835756	2.7846888574662E-05
LMOSA_14590	Proton-dependent oligopeptide transporter	1.39918779993482	7.0779566522821E-07			LMOSA_28710	Two-component system response regulator ResD	-1.12424382663609	2.85474129576119E-05
LMOSA_20640	Cobalamin biosynthesis protein CbiG	3.32789684552483	7.0779566522821E-07			LMOSA_26550	Pyridine nucleotide-disulfide oxidoreductase	-1.88338548002301	3.0237522252972E-05
LMOSA_6400	Universal stress protein UspA	1.12376243948278	7.17245510242925E-07			LMOSA_20430	Ethanolamine ammonia-lyase subunit EutC	-2.5256492846681	3.14583172397485E-05
LMOSA_20200	Propanediol dehydratase large subunit PduC	1.83505530511749	7.39612032237812E-07			LMOSA_26560	Glutamate synthase NADPH large chain	-1.51470126567454	3.3591586074661E-05
LMOSA_16880	hypothetical protein	1.21879437354616	9.21540008889957E-07			LMOSA_22170	tRNA dimethylallyltransferase	-1.2426386184906	5.10835845160401E-05
LMOSA_15040	Cell surface protein	1.60410517063878	1.16884022238685E-06			LMOSA_20440	Ethanolamine utilization microcompartment protein EutL	-2.4931978976727	7.1088055033859E-05
LMOSA_22440	Ribosome maturation factor RimP	1.47800427483896	1.29532427006155E-06			LMOSA_28760	Purine nucleoside phosphorylase	-1.13692189916447	7.28812292179421E-05
LMOSA_20670	Porphyrin biosynthesis protein includes: uroporphyrinogen-III methyltransferase and uroporphyrinogen-III synthase]	2.90713040510137	1.50029545885773E-06			LMOSA_9990	hypothetical protein	-2.16515020911995	8.16374292873485E-05
LMOSA_9960	PTS system mannose-specific transporter subunit IIC	2.75940502099471	1.5311868367322E-06			LMOSA_1020	Putative metabolite uptake ABC transporter, ATP-binding protein	-1.21619992495792	0.000125516118735
LMOSA_20650	Precorrin methylase	3.02928616903561	1.61680675253941E-06			LMOSA_4180	Carboxylesterase [Listeria monocytogenes str. Scott A]	-1.17503395605924	0.000125516118735
LMOSA_9970	PTS system fructose-specific transporter subunit IID	2.28356617914523	1.94817263508599E-06			LMOSA_12820	Frataxin iron chaperone	-2.66545809565921	0.000127365680886
LMOSA_5370	Isochorismatase hydrolase	1.63060112043118	1.94923461869419E-06			LMOSA_21990	Type I DNA topoisomerase	-1.07949622628055	0.00017998889915
LMOSA_10960	Extracellular neutral metalloprotease	1.90458882975045	3.03271359834163E-06			LMOSA_3000	Ribosomal small subunit pseudouridine synthase A	-1.86416729970605	0.000194317452621
LMOSA_20280	Ethanolamine utilization protein eutJ	1.8864246610374	3.07828183885972E-06			LMOSA_22000	Methylenetetrahydrofolate--tRNA-(uracil-5-)-methyltransferase TrmFO	-1.80542598507311	0.000204355011789
LMOSA_24480	YrvD	1.5323894843112	3.75718419355599E-06			LMOSA_20450	Carbon dioxide-concentrating mechanism protein CcmK	-2.55492522004328	0.000206073532811
LMOSA_24890	Citrate synthase	1.14675629635189	5.42160755182009E-06			LMOSA_17000	Phosphohydrolase	-2.49177662970135	0.000209484443637
LMOSA_25580	Sugar ABC transporter ATPase	1.20578048230378	5.49716443448764E-06			LMOSA_22990	Transcriptional regulatory protein c terminal	-1.39945155765843	0.000215476727353
LMOSA_18110	Erythromycin resistance ATP-binding protein MsrA	1.55057147289314	5.87239469236923E-06			LMOSA_24430	Sporulation-specific N-acetylmuramoyl-L-alanine amidase	-0.877248114892573	0.000222709884412
LMOSA_20320	CoA-dependent propionaldehyde dehydrogenase	1.85818515549651	7.83355316040916E-06			LMOSA_5230	hypothetical protein	-0.973791569546362	0.00029497062033
LMOSA_20330	Propionaldehyde reductase	2.02026595026705	7.92456949980603E-06			LMOSA_19370	Molybdopterin synthase catalytic subunit/molybdopterin synthase sulfur carrier subunit	-1.61515802985351	0.000425771776647
LMOSA_23530	hypothetical protein	1.27851964181363	9.98323814178862E-06			LMOSA_27950	Phosphoglucosamine mutase	-1.56028757076119	0.000439957673776
LMOSA_11660	Internalin D [Listeria monocytogenes str. Scott A]	1.26492804496584	1.39350847583116E-05			LMOSA_18940	Phosphoenolpyruvate--protein phosphotransferase	-0.828462541397461	0.000505049371233
LMOSA_7430	Beta-glucoside operon transcriptional antiterminator	1.49343774173953	1.89699995860041E-05			LMOSA_20520	Carboxysome shell protein	-3.24850027621485	0.000528530825988
LMOSA_20270	Phosphate propanoyltransferase	1.67954541308264	2.04218163014714E-05			LMOSA_18680	Putative acetyl esterase YjcH	-1.1686274996808	0.000547751349641
LMOSA_4260	Transcriptional regulator CggR	1.25707256316145	2.16571096241182E-05			LMOSA_20420	Ethanolamine ammonia-lyase heavy chain EutB	-1.42793232584824	0.000547751349641
LMOSA_10940	Phosphatidyl-inositol-specific phospholipase C	1.1005612758052	2.39930217999385E-05			LMOSA_23140	Predicted Zn-dependent peptidase	-1.30453008046993	0.000547751349641
LMOSA_20340	Glycerol uptake facilitator	2.08559381640598	2.6005862326677E-05			LMOSA_22360	Uridylate kinase	-1.39229130830772	0.000585184673742
LMOSA_13090	Phosphate transporter (Fragment)	1.98605689027074	3.21677962714346E-05			LMOSA_18210	MBL fold metallo-hydrolase	-1.27683099766766	0.000598520856829
LMOSA_21100	ImmA/IrrE family metallo-endopeptidase	2.01174496804962	3.21677962714346E-05			LMOSA_25010	L-alanine dehydrogenase	-0.955490289073111	0.000598520856829
LMOSA_6340	PTS system galactitol-specific transporter subunit IIA	1.73449889324341	3.35013295824198E-05			LMOSA_25410	Aminoacyl-histidine dipeptidase	-0.97485462827323	0.000621173492512
LMOSA_16700	PTS system mannose-specific transporter subunit IIA	1.1840666557197	3.59568184496369E-05			LMOSA_25810	RpiR family phosphosugar-binding transcriptional regulator	-1.61938158973133	0.000679171599806
LMOSA_17830	Phosphoserine phosphatase rsbU	1.08836791380749	4.77782337587781E-05			LMOSA_23030	DNA binding protein	-1.25094071476288	0.00071439766438
LMOSA_23730	GTP cyclohydrolase 1 type 2 homolog	1.88669669607897	4.77782337587781E-05			LMOSA_17480	Thermostable monoacylglycerol lipase	-1.37893921899385	0.00078523255859
LMOSA_20220	Propanediol dehydratase small subunit PduE	1.70086576730869	5.2117357813995E-05			LMOSA_29100	Deoxyribose-phosphate aldolase	-0.807013538629209	0.00078523255859
LMOSA_11950	MBL fold metallo-hydrolase	1.10358056640831	6.01786185305162E-05			LMOSA_3730	YunF	-1.32283283772612	0.000871379372042
LMOSA_13080	Lactoylglutathione lyase	1.48904374726823	6.11911348702608E-05			LMOSA_25330	Predicted small secreted protein	-1.05837167260006	0.000893888094369
LMOSA_20250	Putative carboxysome shell protein	1.5552848682628	6.11911348702608E-05			LMOSA_19340	Molybdopterin molybdenumtransferase MoeA	-0.999925536130216	0.001012552722179
LMOSA_12510	PTS-dependent dihydroxyacetone kinase, dihydroxyacetone-binding subunit DhaK	1.36399903137629	6.78395732112271E-05			LMOSA_17790	mRNA interferase MazF	-1.13306162177279	0.001244716075197
LMOSA_5500	Sulfur carrier protein FdhD	2.00318538014614	6.83372711981994E-05			LMOSA_24450	GTP pyrophosphokinase	-0.988760128622684	0.001379666917069
LMOSA_5480	Heme sensor protein hssS	1.39052284534179	6.86944646743243E-05			LMOSA_28200	Pyridoxal phosphate-dependent aminotransferase	-1.1967637304753	0.001963508316185
LMOSA_16340	hypothetical protein	3.04816378724294	7.7775936085629E-05			LMOSA_2811	Cellobiose-specific phosphotransferase enzyme IIA component	-1.70941771631481	0.001977439847987
LMOSA_14830	Phospholipase/carboxylesterase	1.15915376525533	8.91714141298151E-05			LMOSA_18220	Lipoate--protein ligase	-1.28140327262509	0.002173102565596
LMOSA_27870	Predicted membrane bound oxidoreductase, hemolysin III	1.62539329222655	8.91714141298151E-05			LMOSA_15500	hypothetical protein	-0.851278989267329	0.002175006800427
LMOSA_720	Cell wall surface anchor family protein [Listeria monocytogenes str. Scott A]	1.09727828651149	9.57563184008056E-05			LMOSA_12890	D-alanyl-D-alanine carboxypeptidase	-2.27744491548715	0.002204919088972
LMOSA_22100	DNA topoisomerase IV subunit B	1.51518417512558	0.000101090865245			LMOSA_20530	Ethanolamine utilization protein EutH	-2.66244066753057	0.002228201532916
LMOSA_26420	Oligo-beta-mannoside-specific phosphotransferase enzyme IIB component	2.60573680612113	0.000101400878937			LMOSA_21780	Trehalose operon transcriptional repressor	-1.22825054027647	0.00227424086136
LMOSA_8340	D-glycero-alpha-D-manno-heptose 7-phosphate kinase	1.55050492800754	0.000102190542544			LMOSA_12910	Pyrroline-5-carboxylate reductase	-2.01008030412923	0.002342201907423
LMOSA_12450	Transketolase	1.19003644904609	0.00010308083428			LMOSA_4190	Putative lipolytic enzyme	-1.20216267147682	0.002514470539116
LMOSA_22450	Transcription termination/antitermination protein NusA	1.20799511467696	0.000105572195375			LMOSA_22520	Bifunctional riboflavin kinase/FAD synthetase	-1.18271695343858	0.002533553153112
LMOSA_21080	Site-specific integrase	1.73289335301815	0.000110111507171			LMOSA_4200	hypothetical protein	-1.0538231078086	0.002983668119657
LMOSA_8420	Cytochrome ubiquinol oxidase subunit I	1.01008540369721	0.00017724855324			LMOSA_18570	GTP pyrophosphokinase yjbM	-1.2662443898718	0.003171682378732
LMOSA_5330	hypothetical protein	1.1364451133625	0.000191868653031			LMOSA_14210	Capsule biosynthesis protein CapA	-3.00333379371097	0.003209983069449
LMOSA_5380	Dihydrofolate reductase	1.32148632996282	0.000194317452621			LMOSA_28570	Tyrosine-protein phosphatase	-1.22323735798881	0.003638916396923
LMOSA_11170	hypothetical protein	3.11841677924405	0.000238692492093			LMOSA_25250	Peroxiredoxin YkuU	-1.35763011962207	0.003663338493488
LMOSA_4230	Triose-phosphate isomerase	1.17778042245934	0.0002393511532			LMOSA_14140	Ribose-phosphate pyrophosphokinase	-1.04669858361358	0.003758594276073
LMOSA_920	Ferrous iron transport protein B	1.18614642385367	0.000268732431359			LMOSA_23000	Integral membrane sensor signal transduction histidine kinase	-0.869072218826701	0.003954912530283
LMOSA_12500	PTS-dependent dihydroxyacetone kinase, ADP-binding subunit DhaL	1.14411508701507	0.000283163929842			LMOSA_17780	CopG family transcriptional regulator [Listeria monocytogenes str. Scott A]	-0.761538342123903	0.004053590884642
LMOSA_2080	Foldase protein PrsA	0.780288115945753	0.00032573012434			LMOSA_28210	Peptidase	-1.63262633295241	0.004053590884642
LMOSA_1320	Phosphomannose isomerase	1.66661666153691	0.000370800978519			LMOSA_990	NADPH-dependent nitro/flavin reductase	-1.35501685856156	0.004185064053556
LMOSA_26400	Outer surface protein	1.40822739704915	0.000425771776647			LMOSA_7120	ATP-binding cassette subfamily B protein AbcA/BmrA	-1.2717913292047	0.004301395893223
LMOSA_860	Transcription antiterminator, putative	1.60394531424731	0.00043819733106			LMOSA_12230	Cytosine-specific DNA methyltransferase	-1.06329252652319	0.004523718193647
LMOSA_12590	Fumarate reductase flavoprotein subunit	0.979515294268068	0.000439957673776			LMOSA_18670	Predicted acyltransferase	-1.4115148542627	0.004780257303604
LMOSA_11180	Dihydropteroate synthase	4.96451500176052	0.000489089819271			LMOSA_5020	ATP synthase subunit I	-0.858508916139881	0.004895709456697
LMOSA_20300	Carbon dioxide concentrating mechanism protein CcmL	2.18378161869449	0.000505049371233			LMOSA_2090	3'-5' exoribonuclease YhaM	-0.866715019891754	0.005107517839419
LMOSA_22260	Transcriptional repressor LexA	0.887041839582369	0.000518950768152			LMOSA_5090	Peptide chain release factor 1	-1.34363258951791	0.005363128676031
LMOSA_12520	hypothetical protein	1.50160656905485	0.000520936667865			LMOSA_20510	Ethanolamine utilization protein EutN/carboxysome structural protein Ccml	-4.67379117111461	0.005656447165911
LMOSA_23540	Pyridine nucleotide-disulfide oxidoreductase dimerization subunit	0.990056142637169	0.000522757760441			LMOSA_12310	Rgg family transcriptional regulator	-1.96833498798507	0.005707904078669
LMOSA_10100	Lipase [Listeria monocytogenes str. Scott A]	1.26225796522164	0.000525564897314			LMOSA_14910	Deoxyribodipyrimidine photo-lyase type I	-1.83012514638003	0.005707904078669
LMOSA_3210	Glutamate gamma-aminobutyrate antiporter	1.22131441265148	0.000528530825988			LMOSA_15060	hypothetical protein	-1.47517654830144	0.006002067407341
LMOSA_6760	PTS cellobiose transporter subunit IIC	3.28968085088704	0.000539881973786			LMOSA_19100	Copper homeostasis protein CutC	-1.55581161886468	0.006075224808939
LMOSA_7410	Aryl-phospho-beta-D-glucosidase BglA	1.34741796788788	0.000547751349641			LMOSA_5220	Lipid kinase	-1.11606588536352	0.006225937480212
LMOSA_23760	DNA primase	1.08544805255297	0.000562071633774			LMOSA_24320	Tfp pilus assembly protein PilF	-1.41648343444862	0.006336972186949
LMOSA_6220	30S ribosomal protein S12	1.45128278227253	0.000578597333253			LMOSA_20400	Ethanolamine two-component sensor kinase	-0.646336932455916	0.006479302576358
LMOSA_20190	Propanediol utilization microcompartment protein PduB	1.35975598901553	0.000598520856829			LMOSA_22050	Acyl-CoA thioester hydrolase YbgC	-1.50010230042487	0.006782687422557
LMOSA_2530	Penicillin-binding protein 2C	0.942315046755831	0.0006401899808			LMOSA_19620	ABC transporter permease	-2.81944490766547	0.0068946013551
LMOSA_6000	30S ribosomal protein S10	1.50464565799714	0.000674657975317			LMOSA_5710	hypothetical protein	-2.10096360641802	0.007206471647189
LMOSA_24910	Exclusion suppressor FxsA	1.52907908245958	0.000679171599806			LMOSA_1650	Putative HTH-type transcriptional regulator YxbF	-1.64814880095489	0.007697295602589
LMOSA_4220	Phosphoglycerate mutase	0.98062511219831	0.000702319229848			LMOSA_3260	Glucose-6-phosphate isomerase	-0.749208869173326	0.007966351261245
LMOSA_22620	hypothetical protein	0.912915405181738	0.000768999714494			LMOSA_20840	RNA methyltransferase TrmH	-0.844822464528579	0.008130629261272
LMOSA_6130	Creatinine amidohydrolase	2.60736730385807	0.000815251656278			LMOSA_25850	Asparagine synthase, glutamine-hydrolyzing	-1.22950831582256	0.008165823926112
LMOSA_20290	Propanediol utilization protein PduM	1.96842735770428	0.000847201008814			LMOSA_24560	L-lactate dehydrogenase	-2.00163080542651	0.008340557368159
LMOSA_6320	PTS system galactitol-specific transporter subunit IIC	1.51013133004988	0.000885856186468			LMOSA_2970	Aminopeptidase PepC	-0.771177190351111	0.008437995659999
LMOSA_20680	Sirohydrochlorin cobaltochelatase CbiK	2.80649464429297	0.000963628112255			LMOSA_10570	STAS domain protein [Listeria monocytogenes str. Scott A]	-0.802328378159047	0.008678728768469
LMOSA_29080	Pyrimidine-nucleoside phosphorylase	1.14760957605531	0.000999144419013			LMOSA_9820	Merr bacterial regulatory protein hth signature	-1.78512645155985	0.009013954324372
LMOSA_7510	Periplasmic beta-glucosidase	1.2565736304715	0.001005524225604			LMOSA_19720	Ribitol-5-phosphate dehydrogenase	-1.10968736881967	0.009337393440048
LMOSA_20630	Cobalt-precorrin-4 methyltransferase	2.08479741805388	0.001086508687913			LMOSA_23590	Transpeptidase, penicillin binding protein	-0.765771397779872	0.009498872000842
LMOSA_20970	DNA polymerase/3'-5' exonuclease PolX	1.16136067640007	0.001191773621883			LMOSA_1070	YbbR [Listeria monocytogenes str. Scott A]	-0.724088830860992	0.009947265328046
LMOSA_12530	hypothetical protein	0.84513447524245	0.001244716075197			LMOSA_28900	Tellurite resistance protein TelA	-0.625092836557419	0.009975859970525
LMOSA_14330	Dolichol-phosphate mannosyltransferase	1.86250702125842	0.001329625679994			LMOSA_28860	ABC transporter permease	-1.36626217702314	0.010138468781074
LMOSA_13020	PTS system mannitol fructose-specific transporter subunit IIC	1.63746677785951	0.001381547907965			LMOSA_1800	Adaptor protein MecA	-0.659161873498544	0.010378802753728
LMOSA_18050	NAD-dependent succinate-semialdehyde dehydrogenase	0.668609243627608	0.001406692124735			LMOSA_8400	GW domain-containing glycosaminoglycan-binding protein	-1.70873800307048	0.010378802753728
LMOSA_16890	GTP pyrophosphokinase ywaC	1.69782053402294	0.001622046385857			LMOSA_4270	DNA-directed RNA polymerase sigma subunit RpoN	-0.866107341847954	0.010945711864126
LMOSA_23470	Glycine betaine/carnitine/choline/choline sulfate ABC transporter (Osmoprotectant-binding lipoprotein)	0.849162350973861	0.001802053871916			LMOSA_10101	EAL domain-containing protein	-2.03618471024734	0.01096631511277
LMOSA_23950	Chaperone protein DnaK	0.786768705631162	0.001808354155729			LMOSA_13890	Transposase	-1.35196854204305	0.012035745594719
LMOSA_25980	Menaquinone-specific isochorismate synthase	0.948493452574719	0.001855991814011			LMOSA_11160	Cysteine synthase A	-0.814348033941575	0.01260851805582
LMOSA_12870	hypothetical protein	0.685612702034744	0.002108125392973			LMOSA_24870	DNA polymerase I	-0.681185710871968	0.012638932699877
LMOSA_3220	Glutamate decarboxylase beta	1.08749035225829	0.00219869143453			LMOSA_210	Cell division protein FtsA	-0.793682086998974	0.01265914522352
LMOSA_11690	Putative transcriptional regulators	1.24629303716719	0.002204919088972			LMOSA_7550	Catalase	-0.662989058172537	0.013204081907088
LMOSA_6330	Galactitol-specific phosphotransferase enzyme IIB component	1.89057892744982	0.002247484537538			LMOSA_2030	Bacterial ABC transporter protein EcsB	-1.055910429256	0.013230286771137
LMOSA_6110	hypothetical protein	2.63456308739743	0.00229406608399			LMOSA_19430	Peptide deformylase	-0.885117211732764	0.013345761292052
LMOSA_830	Phosphotransferase system sugar-specific permease component	1.83806565386493	0.002319753837966			LMOSA_15670	Pyridoxine kinase PdxK	-0.828949220938699	0.013870592221956
LMOSA_10980	PlcB	1.58312855709843	0.002383877155786			LMOSA_24030	DNA polymerase III subunit delta	-1.29553782691667	0.014545056907779
LMOSA_21110	Transcriptional regulator	1.27463674791704	0.002533553153112			LMOSA_24660	Site-determining protein	-1.47704689969861	0.014995662676029
LMOSA_26410	Lichenan-specific phosphotransferase enzyme IIA component	2.11141437291571	0.002637562466583			LMOSA_10490	High-affinity zinc uptake system binding-protein ZnuA	-1.61923279613194	0.01501603053074
LMOSA_8270	RNA binding protein involved in ribosome maturation	1.33240733113917	0.002668266683151			LMOSA_10340	Periplasmic substrate-binding component of an ABC superfamily oligopeptide transporter	-1.435888519065	0.015191832242067
LMOSA_20600	Cobalamin biosynthesis protein CbiD (Fragment)	1.54182197575699	0.002847561205381			LMOSA_17080	Glyoxalase/bleomycin resistance protein/dioxygenase	-1.30332994085199	0.015349846448298
LMOSA_20660	CbiJ protein [Listeria monocytogenes str. Scott A]	2.60009378147592	0.002847561205381			LMOSA_5030	UDP-N-acetyl glucosamine 2-epimerase	-1.27246112811564	0.01646990049771
LMOSA_24880	NADP-dependent isocitrate dehydrogenase	0.918039951177022	0.002847561205381			LMOSA_6190	Elongation factor Tu	-0.733400151459052	0.016693879775332
LMOSA_5760	50S ribosomal protein L36	1.96253584101388	0.002847561205381			LMOSA_13500	Ergot alkaloid biosynthesis protein, AFUA 2G17970 family	-2.84607143999358	0.017319631874381
LMOSA_23610	hypothetical protein	1.74294732548025	0.002890787160061			LMOSA_14790	Secreted MUCin-binding domain protein [Listeria monocytogenes str. Scott A]	-0.600302020863851	0.017493014440138
LMOSA_2850	5-amino-6-(5-phospho-D-ribitylamino)uracil phosphatase YitU	0.810376518099341	0.00298994635802			LMOSA_21670	Glyoxalase/bleomycin resistance protein/dioxygenase	-0.972787356809495	0.017873635194386
LMOSA_5750	30S ribosomal protein S13	1.2503337911485	0.00298994635802			LMOSA_1450	hypothetical protein	-0.772687093991698	0.01803459601932
LMOSA_2510	Putative ABC transporter ATP-binding protein YdbJ	2.0210522212837	0.003092971135831			LMOSA_27800	hypothetical protein	-1.11081319161376	0.018732469172338
LMOSA_21090	hypothetical protein	1.67596239028128	0.003111471977096			LMOSA_24050	Competence protein ComE	-2.00366024354819	0.019566332850775
LMOSA_5970	50S ribosomal protein L23	1.37684527639722	0.003342622113831			LMOSA_13880	DNA double-strand break repair Rad50 ATPase	-4.33826967547254	0.020038625589467
LMOSA_12110	DNA/RNA helicase	1.75094350857244	0.003481333452833			LMOSA_10560	Peptidoglycan binding protein (Fragment)	-1.46331850064333	0.022080986544401
LMOSA_2500	ABC transporter permease	2.1496287011474	0.003563035246117			LMOSA_23580	Aspartate-semialdehyde dehydrogenase	-0.924805247579977	0.022080986544401
LMOSA_23110	Branched-chain amino acid ABC transporter permease	1.3488917916054	0.003595691003554			LMOSA_24920	Pyruvate kinase	-0.638169036601421	0.022569118972978
LMOSA_2810	Ribulose-phosphate 3-epimerase domain protein [Listeria monocytogenes str. Scott A]	1.62262673923347	0.003708886443812			LMOSA_11490	16S rRNA methyltransferase	-2.02761916573895	0.02310343491311
LMOSA_20240	Propanediol utilization diol dehydratase-reactivating factor small chain	1.51759796364703	0.003767540231929			LMOSA_27880	Control catabolite protein of gluconeogenesis	-0.782700300720417	0.024236056703323
LMOSA_5850	30S ribosomal protein S8	1.04451119642684	0.003910870763077			LMOSA_17140	Putative multifunctional methylglyoxal reductase	-0.860382956374056	0.024866561287122
LMOSA_10400	Transposase	1.66942490332393	0.004055651226966			LMOSA_660	hypothetical protein	-1.22416630465339	0.025766812715091
LMOSA_25970	2-succinyl-5-enolpyruvyl-6-hydroxy-3-cyclohexene-1-carboxylic-acid synthase	0.883548563701384	0.004138718386644			LMOSA_9400	hypothetical protein	-1.24360475723249	0.025869391263074
LMOSA_6860	tRNA-specific adenosine deaminase	0.902071139248142	0.004165307908857			LMOSA_28880	ADP-ribose pyrophosphatase	-0.895256465920842	0.025924017563802
LMOSA_20720	Energy-coupling factor ABC transporter transmembrane protein	4.83710824461972	0.004301596091957			LMOSA_6060	NusG domain II-containing protein	-1.13501266275307	0.026945486627422
LMOSA_23430	BilEB	1.23907663754077	0.004301596091957			LMOSA_2000	Ferrochelatase	-0.839606264553323	0.027674446210394
LMOSA_14350	Ggdef motif membrane protein [Listeria monocytogenes str. Scott A]	1.42910580754715	0.004311187312693			LMOSA_4430	UDP-glucose 4-epimerase GalE	-1.11503005664916	0.028348035113604
LMOSA_8410	Ubiquinol oxidase subunit 2	0.763710994094219	0.004346939395661			LMOSA_28440	TPR repeat-containing protein ypiA	-0.770068747247413	0.028630952486842
LMOSA_5790	Preprotein translocase subunit SecY	0.821552527190868	0.004615153092986			LMOSA_14400	Diacetylchitobiose-6-phosphate hydrolase	-0.644813104555341	0.028777788809363
LMOSA_6620	Phosphoenolpyruvate-dihydroxyacetone phosphotransferase, dihydroxyacetone binding subunit DhaK	0.943880023923847	0.004895709456697			LMOSA_14300	Putative transcription regulator (MerR family)	-1.55761940445516	0.030252210489012
LMOSA_22460	Predicted nucleic-acid-binding protein implicated in transcription termination	1.43664024664392	0.005089301391658			LMOSA_27010	hypothetical protein	-1.48848007805596	0.030751267140601
LMOSA_8360	Phosphomevalonate kinase	1.50209961769744	0.005089301391658			LMOSA_300	Transcriptional regulator MraZ	-0.871108822598477	0.03135411739457
LMOSA_5820	30S ribosomal protein S5	1.03789081534734	0.005149371973471			LMOSA_2010	Uroporphyrinogen decarboxylase	-0.961955250338648	0.032058118142751
LMOSA_20010	hypothetical protein	1.66615278075884	0.005174018296905			LMOSA_8390	hypothetical protein	-1.57993022974337	0.03234864339971
LMOSA_15650	Cell wall surface anchor family protein [Listeria monocytogenes str. Scott A]	0.945362270094965	0.005397008549926			LMOSA_3620	Disulfide oxidoreductase YuzD	-0.726537346794978	0.03325805835504
LMOSA_13330	Wall-associated protein (Fragment)	0.91277596858646	0.005434653216942			LMOSA_19911	hypothetical protein	-2.38958807486638	0.033763429733855
LMOSA_28350	Glycoside transferase	1.21474634075671	0.005461070218781			LMOSA_17920	Iron chaperone	-2.06263058998463	0.033891682569
LMOSA_13780	hypothetical protein	4.7354097558898	0.005707904078669			LMOSA_6980	RpiR family transcriptional regulator	-1.02134922852312	0.034209667531012
LMOSA_20260	Propanediol utilization microcompartment protein PduA	1.23454524905817	0.005724003148029			LMOSA_26990	Metal-dependent phosphohydrolase	-2.44231029665454	0.034527938782296
LMOSA_26440	ATP-dependent RNA helicase YfmL	0.811458871444195	0.006075224808939			LMOSA_19420	hypothetical protein	-1.77759655546817	0.034741033342183
LMOSA_850	PTS system galactitol-specific transporter subunit IIB	2.4491086769231	0.006149940070308			LMOSA_3280	RNA-binding protein S1	-1.21632094823326	0.034857281745849
LMOSA_1140	Maltodextrin-binding protein (Fragment)	0.723281552118679	0.006470629820076			LMOSA_18600	Enoyl-(Acyl carrier protein) reductase	-0.780430606108404	0.035932176048517
LMOSA_6520	Lichenan-specific phosphotransferase enzyme IIA component	1.37467362434782	0.006782687422557			LMOSA_27160	Ribosome maturation factor RimM	-0.776332057369118	0.035932176048517
LMOSA_23550	Ribonuclease J	0.751366076565142	0.007171666326235			LMOSA_27270	hypothetical protein	-1.04560497994033	0.035932176048517
LMOSA_5830	50S ribosomal protein L18	0.956161077252851	0.007171666326235			LMOSA_10650	Glucose uptake protein GlcU	-1.06259133458905	0.038244575729763
LMOSA_23480	Osmotically activated L-carnitine/choline ABCtransporter permease protein OpuCB	0.979977222773229	0.007405203815847			LMOSA_26090	Aromatic acid exporter family protein	-0.78636607504489	0.038398660900048
LMOSA_6170	Ascorbate-specific phosphotransferase enzyme IIA component	2.12433572107376	0.007697295602589			LMOSA_28110	Cell division regulator GpsB	-0.611661839393426	0.041168061107614
LMOSA_23490	Osmoprotectant ABC transporter ATP-binding protein OpuCA	0.634699079436882	0.007817337529813			LMOSA_26620	Integral membrane sensor signal transduction histidine kinase	-0.945921308752947	0.041432128379252
LMOSA_21830	Lysophospholipase, alpha-beta hydrolase superfamily	0.884317357744976	0.008312315611905			LMOSA_27290	Acyl carrier protein	-1.08365908192567	0.041847552525798
LMOSA_11700	Hydroquinone-specific extradiol dioxygenase	1.06947999653671	0.009014576916551			LMOSA_29320	Membrane-associated phospholipid phosphatase	-1.46017222453293	0.041847552525798
LMOSA_24980	Conserved protein YtoI	0.889994647682515	0.009014576916551			LMOSA_7280	O-acetyl-ADP-ribose deacetylase	-1.04973381289868	0.042941032011941
LMOSA_1420	Ribonucleotide reductase-associated flavodoxin	0.92055195695649	0.009712933130104			LMOSA_27510	UPF0701 protein yloC	-1.0498845279328	0.043101358128766
LMOSA_20610	Synthesis of vitamin b12 adenosyl cobalamide	2.15060884435576	0.01024460668966			LMOSA_8090	hypothetical protein	-1.21853778416653	0.045922141869437
LMOSA_19190	Ribonuclease J	0.951816392711137	0.010315247456285			LMOSA_26340	Leucyl aminopeptidase	-0.847259881742017	0.047525075148867
LMOSA_5740	30S ribosomal protein S11	1.0871416592676	0.010315247456285			LMOSA_27180	Putative glutamine amidotransferase-like protein yvdE	-0.777709094245939	0.049277232305967
LMOSA_23170	CDP-diacylglycerol--glycerol-3-phosphate 3-phosphatidyltransferase	1.56383738540793	0.010378802753728			LMOSA_16800	Nitrilase/cyanide hydratase and apolipoprotein N-acyltransferase	-2.58347958030631	0.04943956028248
LMOSA_16820	Nad-dependent epimerase dehydratase	0.614170751684468	0.010720983832027			LMOSA_6590	Protein from nitrogen regulatory protein P-II (GLNB) family, ortholog YAAQ B. subtilis	-0.704759313424925	0.04975899371822
LMOSA_17850	RNA polymerase sigma factor	0.733278845707842	0.011099193525938
LMOSA_13100	NusG domain II-containing protein	1.07795858262065	0.011577474924036
LMOSA_1230	Fructose-bisphosphate aldolase class II	3.54948908529092	0.012035745594719
LMOSA_18460	N-acetylglucosamine-6-phosphate deacetylase	0.765367111447459	0.012301321956383
LMOSA_23420	Glycine betaine ABC transport system, ATP-binding protein OpuAA	1.03130275848157	0.01265914522352
LMOSA_23840	Cytidine deaminase	0.7572666132396	0.013120303842569
LMOSA_25230	YtxG	0.671937318682722	0.013120303842569
LMOSA_13070	Inorganic phosphate transporter	0.933716294813027	0.013171391487253
LMOSA_6820	ABC membrane transporter (ATP-binding protein) required for cytochrome bd function	0.753302356434591	0.013230286771137
LMOSA_6630	Phosphoenolpyruvate-dihydroxyacetone phosphotransferase, ADP-binding subunit DhaL	0.779544678405968	0.013598279094356
LMOSA_4370	NADPH dehydrogenase NamA	1.19450510376827	0.013815820067593
LMOSA_24590	GTPase Obg	1.08204442316963	0.013870592221956
LMOSA_22540	Polyribonucleotide nucleotidyltransferase	0.781073985448321	0.01420713305646
LMOSA_2560	UPF0053 protein yhdP	1.24048688214636	0.014212487321372
LMOSA_5980	50S ribosomal protein L4	1.1786444117891	0.014212487321372
LMOSA_810	L-fuculose-phosphate aldolase	1.86848099076916	0.01502982407266
LMOSA_7520	Cellobiose-specific phosphotransferase enzyme IIB component	1.68169207822192	0.015425345273075
LMOSA_23740	SAM-dependent methyltransferase	1.38380769344348	0.015834825302468
LMOSA_6870	AMP-dependent synthetase and ligase YtcI	1.57465804477895	0.015965970080017
LMOSA_23770	hypothetical protein	1.33012415949264	0.015982500189258
LMOSA_25770	Translation elongation factor Ts	0.982488804547279	0.01646990049771
LMOSA_5320	hypothetical protein	1.1045255467414	0.016802284540771
LMOSA_6160	Ascorbate-specific phosphotransferase system enzyme IIB component	1.69605269364305	0.017664224878206
LMOSA_6830	ABC transporter required for expression of cytochrome BD	0.848017325407864	0.018446313940404
LMOSA_24350	Iron-sulfur cofactor synthesis	0.903532976239942	0.018732469172338
LMOSA_14320	hypothetical protein	1.94017729068462	0.019001445507639
LMOSA_20020	N-acetyltransferase	1.74450111747469	0.019566332850775
LMOSA_8810	Peptidase propeptide and ypeb domain subfamily	0.674828433717921	0.019633743783255
LMOSA_16740	R-phenyllactate dehydratase activator	0.914654120661111	0.01977522894405
LMOSA_6930	MarR family transcriptional regulator	4.27726879594741	0.01977522894405
LMOSA_1100	Maltose phosphorylase	0.879954755919258	0.020383082893311
LMOSA_10050	ChiB	1.45185128143058	0.020606132088717
LMOSA_15250	hypothetical protein	1.29119196738087	0.020606132088717
LMOSA_18090	Beta-glucosidase 6-phospho-beta-glucosidase beta-galactosidase	1.61676129350695	0.020606132088717
LMOSA_25220	General stress protein	0.64437255319333	0.021048243037564
LMOSA_10830	4-diphosphocytidyl-2-C-methyl-D-erythritol kinase	1.25702528309934	0.021275323459526
LMOSA_20790	Transcriptional regulator	1.47428335917982	0.021860501786515
LMOSA_15280	YkoS	0.763516033356191	0.022518358405247
LMOSA_23120	Branched-chain amino acid ABC transporter permease	1.40251715511317	0.022518358405247
LMOSA_20370	L-threonine kinase	3.2565402435128	0.022569118972978
LMOSA_20690	Sirohydrochlorin cobaltochelatase	2.23924747616571	0.023859744421776
LMOSA_20350	Probable propionate kinase	1.06860884254082	0.024236056703323
LMOSA_5880	50S ribosomal protein L24	1.02182525063428	0.024467422353913
LMOSA_20730	Cobalt import ATP-binding protein CbiO	2.25405435436675	0.025109419623098
LMOSA_6310	Zinc-containing alcohol dehydrogenase	1.17136471499296	0.025768498924719
LMOSA_18070	PTS cellobiose transporter subunit IIC	1.50269663493854	0.025806715423588
LMOSA_6850	Cytochrome bd ubiquinol oxidase subunit I	0.600054527427524	0.025924017563802
LMOSA_12460	Probable transaldolase	1.45361282473331	0.026010457415114
LMOSA_13770	hypothetical protein	2.17685500977012	0.026072697052595
LMOSA_16620	hypothetical protein	0.987482990735666	0.026073451535261
LMOSA_15540	Transcriptional regulator	1.12508011697461	0.027498882599117
LMOSA_14580	NADH-dependent butanol dehydrogenase a	0.645457658468039	0.027674446210394
LMOSA_7150	FMN-binding split barrel domain protein YdaG	0.687403340786452	0.028777788809363
LMOSA_10380	Type VII secretion effector	2.48487298118443	0.029112098809248
LMOSA_1980	N-acetylglutamate synthase	1.2893961530463	0.029112098809248
LMOSA_8790	Single-stranded DNA-binding protein 1	0.621163290124858	0.029432010115686
LMOSA_20580	Cobalamin biosynthesis protein CobD	1.85099343347201	0.029579129209896
LMOSA_27420	Small ribosomal subunit biogenesis GTPase RsgA	0.898345834678007	0.030252210489012
LMOSA_25260	UDP-N-acetylmuramate--L-alanine ligase	0.705427654076451	0.030778748475015
LMOSA_6120	Oxo-acid lyase	2.04475757601026	0.031238245201511
LMOSA_3940	Ferrichrome transport ATP-binding protein FhuC	2.23776987935137	0.031493092232386
LMOSA_8550	PTS system beta-glucoside-specific transporter subunits IIABC	1.46377810224421	0.031493092232386
LMOSA_5900	30S ribosomal protein S17	1.09519319125328	0.031532629470146
LMOSA_20700	Cobalt ECF transporter S component CbiM	3.14041994291355	0.031704693429132
LMOSA_5990	50S ribosomal protein L3	0.856083859163373	0.033455681783064
LMOSA_6350	PTS system mannitol-specific transporter subunit IIC	0.604984121689648	0.033580331558017
LMOSA_25960	2-succinyl-6-hydroxy-2, 4-cyclohexadiene-1-carboxylate synthase	1.03033873589112	0.034570588373512
LMOSA_20740	Cobyric acid synthase CobQ	0.804972561769879	0.034628536531672
LMOSA_18620	D-alanyl carrier protein	0.678147710900761	0.034690866201464
LMOSA_13840	Myosin-cross-reactive antigen	0.781428281318697	0.035865465647428
LMOSA_790	Choline-glycine betaine transporter	1.1162863707634	0.03674192920775
LMOSA_4290	Membrane protein, MmpL family	0.971135933304304	0.038211465056917
LMOSA_13280	Mannosylglycerate hydrolase	1.42358916562685	0.038328411595944
LMOSA_21810	NUDIX hydrolase	1.42168610043545	0.038717636455529
LMOSA_27220	hypothetical protein	2.12558913321871	0.038943266963621
LMOSA_20590	Cobalt-precorrin-8 methylmutase	1.51441128978745	0.039930740132207
LMOSA_27450	16S rRNA methyltransferase B	1.02436082511855	0.040791083235866
LMOSA_23100	Putative carbohydrate transport ATP-binding protein	0.747688384264727	0.041079567059029
LMOSA_1460	Alkyl sulfatase	0.632862132646073	0.041168061107614
LMOSA_2940	PTS system fructose-specific transporter subunit IIABC	1.46245864679641	0.041486879012341
LMOSA_20620	Precorrin-8W decarboxylase CbiT	2.52504266422963	0.04218045533031
LMOSA_27900	Pyruvate phosphate dikinase	0.701947770658856	0.042357800354947
LMOSA_11470	50S ribosomal protein L10	1.49143794637349	0.043101358128766
LMOSA_21760	UPF0750 membrane protein yxkD	3.38580339462457	0.043292752381211
LMOSA_5360	Membrane protein, putative	0.91541721976574	0.04565812073753
LMOSA_840	PTS system galactitol-specific enzyme IIB component	2.44868573992924	0.046133638065201
LMOSA_16680	Mannose-specific phosphotransferasesystem component IIC	0.646311171135529	0.046243668208733
LMOSA_28520	Heptaprenyl diphosphate synthase component II	0.875422024015418	0.046612358255292
LMOSA_3170	Cof-type HAD-IIB family hydrolase	0.791723863356602	0.046938513571916
LMOSA_6270	Transketolase	1.12953170717903	0.04872175907008
LMOSA_24470	Single-stranded-DNA-specific exonuclease RecJ	0.707885601788738	0.04965236221192
LMOSA_2670	Methylphosphotriester-DNA alkyltransferase	1.00527381034565	0.04965236221192
LMOSA_5470	ABC transporter permease	1.5856361534035	0.04965236221192

## Sheet: T8_24hours
Upregulated genes at T8(24 hours) 400 MPa treatment in L. monocytogenes ScottA						Downregulated genes at T8(24 hours) 400 MPa treatment in L. monocytogenes ScottA
Locus_tag	Product	log2FoldChange	padj			Locus_tag	Product	log2FoldChange	padj
LMOSA_15530	Phage infection protein [Listeria monocytogenes str. Scott A]	2.65550369251098	1.81932402638515E-23			LMOSA_20460	Aldehyde-alcohol dehydrogenase AdhE	-5.8043931943647	2.25079135615185E-35
LMOSA_3210	Glutamate gamma-aminobutyrate antiporter	2.82781420626184	5.71555174609861E-21			LMOSA_1990	hypothetical protein	-4.32281297178889	1.15898116469386E-32
LMOSA_24600	Glycerol kinase	2.12298198306352	1.02738149383061E-18			LMOSA_26560	Glutamate synthase NADPH large chain	-3.33068862822104	3.09642706924796E-27
LMOSA_10940	Phosphatidyl-inositol-specific phospholipase C	2.49571966074874	1.24940341240851E-18			LMOSA_26550	Pyridine nucleotide-disulfide oxidoreductase	-3.82488595204033	2.13821722966084E-20
LMOSA_11660	Internalin D [Listeria monocytogenes str. Scott A]	2.20691679811706	1.43888902827915E-16			LMOSA_20420	Ethanolamine ammonia-lyase heavy chain EutB	-3.63707321620891	3.08621934360506E-20
LMOSA_15520	Putative transcription regulators	2.96333486742982	1.99655816050761E-14			LMOSA_18450	hypothetical protein	-2.32035101028337	2.99866638294498E-18
LMOSA_9950	Fructose-specific phosphotransferase enzyme IIB component	3.51584224106688	1.99655816050761E-14			LMOSA_4510	DNA-binding transcriptional activator PspC	-2.40229464611631	4.47592350625762E-15
LMOSA_25270	DNA translocase SftA	2.155584719167	9.25289992310195E-13			LMOSA_28900	Tellurite resistance protein TelA	-1.90731257918344	5.15968042983411E-15
LMOSA_7420	Trigger enzyme beta-glucoside-specific phosphotransferase system EIIBCA component	2.62488694611327	1.19458455607675E-12			LMOSA_18440	hypothetical protein	-2.08556524150289	9.81432397443634E-15
LMOSA_10970	Actin-assembly inducing protein (Fragment)	2.67109428527214	1.6834167275777E-12			LMOSA_20430	Ethanolamine ammonia-lyase subunit EutC	-4.34919905263147	1.63992373571293E-14
LMOSA_1140	Maltodextrin-binding protein (Fragment)	2.14121197444462	3.45947139614455E-12			LMOSA_28410	Zn-dependent protease	-2.30107571586668	6.54277662775712E-14
LMOSA_12510	PTS-dependent dihydroxyacetone kinase, dihydroxyacetone-binding subunit DhaK	1.97382964191871	6.5879845747176E-12			LMOSA_20440	Ethanolamine utilization microcompartment protein EutL	-4.34915144443555	6.97587137048325E-14
LMOSA_15030	hypothetical protein	2.2440093367692	2.05736215859175E-11			LMOSA_20500	Ethanolamine utilization protein [Listeria monocytogenes str. Scott A]	-4.33249145920357	1.02136428783017E-13
LMOSA_23540	Pyridine nucleotide-disulfide oxidoreductase dimerization subunit	2.15058934179938	5.30090746646054E-11			LMOSA_20450	Carbon dioxide-concentrating mechanism protein CcmK	-5.05238780241519	4.32484716779929E-13
LMOSA_13480	Internalin B [Listeria monocytogenes str. Scott A]	2.03976169229142	8.14728443365264E-11			LMOSA_8820	Regulator	-1.81493782460903	6.10238541967595E-13
LMOSA_5700	Acetamidase/formamidase protein [Listeria monocytogenes str. Scott A]	2.01131992130456	1.26512265837596E-10			LMOSA_18230	Putative membrane protein YhjE	-2.2439935074367	1.09903786158167E-11
LMOSA_10950	Listeriolysin O [Listeria monocytogenes str. Scott A]	1.87840333010789	1.29269003995621E-10			LMOSA_4520	PspC domain protein [Listeria monocytogenes str. Scott A]	-1.63084066455683	1.82502469072334E-11
LMOSA_25560	Bifunctional acetaldehyde-alcohol dehydrogenase	1.67287643889763	1.49541202689194E-10			LMOSA_4500	Putative membrane protein YvlD	-2.42926522620085	2.48992711132998E-10
LMOSA_12530	hypothetical protein	2.31324259416493	2.12300036915899E-10			LMOSA_25620	Aconitate hydratase AcnA	-1.51234457630588	2.80818299451687E-10
LMOSA_10910	Bifunctional UDP-N-acetylglucosamine diphosphorylase/glucosamine-1-phosphate N-acetyltransferase GlmU	1.91238417775234	4.85498731711796E-10			LMOSA_21920	ATP-dependent Clp protease ATP-binding subunit ClpX	-1.81796421078062	4.83247554438675E-10
LMOSA_5380	Dihydrofolate reductase	2.09832115798183	8.35562130892221E-10			LMOSA_11100	Cell division protein DIVIC	-2.570788370952	6.64717174539848E-10
LMOSA_15020	Transcriptional regulator	3.65657182305789	1.53139342260138E-09			LMOSA_4800	Fatty acid-binding protein DegV	-1.78204744689046	8.35562130892221E-10
LMOSA_14340	Cellulose synthase catalytic subunit	2.21756962116383	1.77048842751504E-09			LMOSA_25400	D-alanine aminotransferase apoenzyme	-2.66894289537976	1.62533302376744E-09
LMOSA_14590	Proton-dependent oligopeptide transporter	2.10359688269008	1.85883351780348E-09			LMOSA_20860	HTH-type transcriptional regulator YodB	-2.20795590636336	2.18549020043511E-09
LMOSA_25880	hypothetical protein	1.66947289158095	4.40793207441446E-09			LMOSA_28150	Multimodular transpeptidase-transglycosylase	-1.59756586419578	4.44414992071961E-09
LMOSA_25020	Universal stress protein	1.77253647615157	1.67635732411966E-08			LMOSA_4840	YvhJ protein (Fragment)	-3.03088139602467	4.47351738098616E-09
LMOSA_11650	Internalin D [Listeria monocytogenes str. Scott A]	1.46732820837027	1.82434503130638E-08			LMOSA_26130	YfhP	-1.2530841273101	9.44595384424488E-09
LMOSA_22690	Aminomethyltransferase	1.81562314912291	2.49920905033917E-08			LMOSA_3760	Iron-regulated ABC transporter membrane component SufB	-1.57304140992267	1.01788697745753E-08
LMOSA_23100	Putative carbohydrate transport ATP-binding protein	3.07250863016323	7.08390656148389E-08			LMOSA_20490	Phosphate propanoyltransferase	-4.6073272458739	1.14597410858557E-08
LMOSA_1620	Putative sigma-54-dependent transcriptional activator	1.69991227001904	8.19080273904025E-08			LMOSA_5330	hypothetical protein	-1.67712237504748	1.82434503130638E-08
LMOSA_12520	hypothetical protein	2.34623498108582	8.53380411662862E-08			LMOSA_20410	Reactivating factor of Adenosylcobalamin-dependent ethanolamine ammonia lyase	-2.11927184067881	2.56824702632458E-08
LMOSA_23950	Chaperone protein DnaK	1.68222932485819	8.53380411662862E-08			LMOSA_20470	Carboxysome structural protein EutM	-6.37877582515441	3.25382891651792E-08
LMOSA_18110	Erythromycin resistance ATP-binding protein MsrA	2.09066083183125	9.19788869879882E-08			LMOSA_11300	ATP-dependent Clp protease ATP-binding subunit ClpC	-1.28326757048405	3.68268675611702E-08
LMOSA_23730	GTP cyclohydrolase 1 type 2 homolog	2.97091291880137	9.33149181239612E-08			LMOSA_1891	Organic hydroperoxide resistance transcriptional regulator	-2.1043499871044	4.48724316712086E-08
LMOSA_14580	NADH-dependent butanol dehydrogenase a	1.70725315540602	1.08098185005501E-07			LMOSA_9940	hypothetical protein	-2.30974076981419	4.93187044477383E-08
LMOSA_27900	Pyruvate phosphate dikinase	1.30473492495773	1.21305118438769E-07			LMOSA_20480	Ethanolamine utilization cobalamin adenosyltransferase EutT	-6.32235012060281	5.11816647916056E-08
LMOSA_29080	Pyrimidine-nucleoside phosphorylase	2.42150929356843	1.36005201314323E-07			LMOSA_1960	YetJ	-1.8265543432408	5.18651044149026E-08
LMOSA_10330	Predicted acyltransferase with acyl-CoA N-acyltransferase domain	2.56192668366986	1.52930811720937E-07			LMOSA_20380	NADPH-dependent butanol dehydrogenase Adh	-2.17917999693458	6.78476335502845E-08
LMOSA_13080	Lactoylglutathione lyase	2.41719694815925	2.16778332847793E-07			LMOSA_28890	Hydrolysis of 5-bromo 4-chloroindolyl phosphate (X-phos)	-1.28089962908426	1.14653950389321E-07
LMOSA_13100	NusG domain II-containing protein	2.26172446535973	3.7820312923649E-07			LMOSA_20990	Thioredoxin	-1.82861355856789	1.26012701474488E-07
LMOSA_6040	FMN-binding domain protein	1.4631008886115	4.44933431896477E-07			LMOSA_22110	DNA topoisomerase IV subunit A	-1.8021734979824	1.34587916215972E-07
LMOSA_8410	Ubiquinol oxidase subunit 2	1.42419135083934	4.56579822538883E-07			LMOSA_4440	Thioredoxin-disulfide reductase	-1.29660798530429	2.80127704581506E-07
LMOSA_12090	Type I restriction endonuclease subunit R	2.24717437490135	6.14531786814833E-07			LMOSA_20530	Ethanolamine utilization protein EutH	-4.41681249726517	3.28292650245895E-07
LMOSA_3220	Glutamate decarboxylase beta	1.58555480850884	6.14531786814833E-07			LMOSA_28140	Holliday junction resolvase RecU	-2.29241473517364	4.08229525186476E-07
LMOSA_23840	Cytidine deaminase	2.01832136012641	7.10528811041391E-07			LMOSA_6800	Secreted protein with 1 GW repeat	-1.16436823442772	4.08229525186476E-07
LMOSA_16680	Mannose-specific phosphotransferasesystem component IIC	1.29188280426498	9.00528703576357E-07			LMOSA_17140	Putative multifunctional methylglyoxal reductase	-1.74956220046574	5.52112407517833E-07
LMOSA_10960	Extracellular neutral metalloprotease	2.56794397330536	9.13549860262931E-07			LMOSA_20520	Carboxysome shell protein	-5.92900895722245	5.52112407517833E-07
LMOSA_5690	MgtC family protein (Fragment)	1.81873385774389	9.26884765391805E-07			LMOSA_28040	DNA-directed DNA polymerase	-1.8262364222882	1.14202320774573E-06
LMOSA_180	Cell division protein SepF	1.57917917845168	1.39109173078898E-06			LMOSA_20390	Fis family transcriptional regulator	-1.45702946010286	2.31878094091431E-06
LMOSA_6330	Galactitol-specific phosphotransferase enzyme IIB component	2.83273133535398	1.58046187312917E-06			LMOSA_18680	Putative acetyl esterase YjcH	-1.77665995096809	5.24347241569854E-06
LMOSA_11180	Dihydropteroate synthase	4.36287531747158	1.81061516230911E-06			LMOSA_4810	Transcriptional regulatory protein DegU	-1.26193870118285	5.49171769045338E-06
LMOSA_10090	L-rhamnose operon regulatory protein RhaS	2.07097993979792	1.96016119108697E-06			LMOSA_3320	Oligo-beta-mannoside-specific phosphotransferase enzyme IIB component	-1.29648713537229	7.01967159995922E-06
LMOSA_13470	Truncated internalin A	1.24598384464278	2.67799155403368E-06			LMOSA_7970	Thiol reductase thioredoxin	-1.9661747796639	8.03682546654733E-06
LMOSA_14850	Invasion associated secreted endopeptidase	1.49688581430734	3.23767998918489E-06			LMOSA_17480	Thermostable monoacylglycerol lipase	-2.45105989780863	1.50362087119204E-05
LMOSA_6510	PTS sugar transporter subunit IIC	1.48000495338236	3.24700982541111E-06			LMOSA_7120	ATP-binding cassette subfamily B protein AbcA/BmrA	-1.86975395227637	1.61827140115784E-05
LMOSA_13020	PTS system mannitol fructose-specific transporter subunit IIC	3.17740629628707	3.66714450423944E-06			LMOSA_18920	hypothetical protein	-2.15879351693192	1.79868239878146E-05
LMOSA_22160	Alpha-glycerophosphate oxidase	1.06883456622801	4.91858585345123E-06			LMOSA_22530	30S ribosomal protein S15	-1.62780864713663	2.02986253896548E-05
LMOSA_6140	Phosphotriesterase	3.55969514562841	5.23584510214609E-06			LMOSA_1020	Putative metabolite uptake ABC transporter, ATP-binding protein	-1.68817370009767	2.80707803493082E-05
LMOSA_23430	BilEB	2.69819766847131	5.88576489305245E-06			LMOSA_16880	hypothetical protein	-1.14961715115134	3.93976533241972E-05
LMOSA_13030	Mannosylglycerate hydrolase	2.25591114469464	7.10912206502984E-06			LMOSA_17990	Adenosylcobalamin/alpha-ribazole phosphatase	-1.4279355731928	4.39816555458541E-05
LMOSA_15560	DUF975 domain-containing protein	1.1968312040962	8.38471152322625E-06			LMOSA_10570	STAS domain protein [Listeria monocytogenes str. Scott A]	-1.31379301675115	6.2260217679186E-05
LMOSA_10980	PlcB	2.83724857317977	8.62360660153997E-06			LMOSA_4530	hypothetical protein	-1.10335343285915	8.39220354142157E-05
LMOSA_11170	hypothetical protein	2.7196531919565	1.42828630763005E-05			LMOSA_23440	hypothetical protein	-0.953501491534359	0.000110769200407
LMOSA_6340	PTS system galactitol-specific transporter subunit IIA	2.02347374502926	1.86678694070263E-05			LMOSA_24400	Putative secreted protein (Fragment)	-1.86540846733841	0.000121443233336
LMOSA_5730	DNA-directed RNA polymerase subunit alpha	1.39634948095682	4.39816555458541E-05			LMOSA_11960	Membrane serine protease Do	-0.959185647056232	0.000129380459184
LMOSA_720	Cell wall surface anchor family protein [Listeria monocytogenes str. Scott A]	1.32015371201119	4.62185637675602E-05			LMOSA_1800	Adaptor protein MecA	-1.39261723186017	0.000142466516353
LMOSA_28520	Heptaprenyl diphosphate synthase component II	2.02130400476292	4.6735386280395E-05			LMOSA_3770	Fe-S assembly protein NifU	-1.34546468314885	0.000154818693246
LMOSA_22920	Dihydrolipoyl dehydrogenase	1.76874924614584	6.12340608495827E-05			LMOSA_2970	Aminopeptidase PepC	-1.20774609236724	0.000185570281699
LMOSA_12240	DNA mismatch repair enzyme (Predicted ATPase)	2.22224577140278	6.69080021797467E-05			LMOSA_13840	Myosin-cross-reactive antigen	-1.21984783985968	0.000223256553727
LMOSA_1950	ATP-dependent chaperone ClpB	1.0250711684778	8.75842632685521E-05			LMOSA_15290	Cell wall surface anchor family protein [Listeria monocytogenes str. Scott A]	-2.54836776514582	0.00022450289782
LMOSA_6160	Ascorbate-specific phosphotransferase system enzyme IIB component	4.5255472220345	9.77440775657385E-05			LMOSA_22490	YlxP	-1.53239666874966	0.000235739984847
LMOSA_23090	Putative sugar uptake ABC transporter, substrate-binding protein surface lipoprotein CD4+ T cell-stimulating antigen	1.15854008463181	0.000130506343402			LMOSA_28430	hypothetical protein	-1.47113948931294	0.000255104716134
LMOSA_9960	PTS system mannose-specific transporter subunit IIC	2.75252554872605	0.000139062935378			LMOSA_20980	Endonuclease MutS2	-1.22695519072968	0.000273416644158
LMOSA_12110	DNA/RNA helicase	3.79570753710067	0.000159660124765			LMOSA_16260	Elongation factor G-binding protein	-1.72600726318778	0.000314797304858
LMOSA_15280	YkoS	1.52692799213285	0.000185570281699			LMOSA_2800	Intracellular proteinase	-0.875467988213303	0.000324591983003
LMOSA_5500	Sulfur carrier protein FdhD	2.61479172097802	0.000218965994031			LMOSA_22850	Cold shock protein signature	-1.28274337475717	0.000330883344717
LMOSA_12480	Ribose-5-phosphate isomerase B	1.35970166708668	0.00022450289782			LMOSA_15070	hypothetical protein	-1.25007508437852	0.000345807625483
LMOSA_25260	UDP-N-acetylmuramate--L-alanine ligase	1.34463693776834	0.000227049106886			LMOSA_1780	Oligoendopeptidase F	-1.52765774998644	0.000384846882064
LMOSA_27080	Internalin protein [Listeria monocytogenes str. Scott A]	2.75366067415101	0.000228222900804			LMOSA_28770	Phosphopentomutase	-1.16230480686347	0.000393455409123
LMOSA_12490	Triosephosphate isomerase	1.12629242275809	0.000249839317367			LMOSA_20510	Ethanolamine utilization protein EutN/carboxysome structural protein Ccml	-4.67807275800984	0.000440060639661
LMOSA_21860	PrsW family intramembrane metalloprotease	1.44996155681632	0.000281009310317			LMOSA_27940	Serine protease [Listeria monocytogenes str. Scott A]	-1.18058556424141	0.000490192886488
LMOSA_6150	PTS system ascorbate-specific transporter subunit IIC	2.31988542941014	0.00034353246517			LMOSA_23370	Transporter	-2.24147019100291	0.00053551795799
LMOSA_20200	Propanediol dehydratase large subunit PduC	1.54090932144977	0.000359510863047			LMOSA_22090	CoA-binding domain-containing protein	-1.35943806090594	0.000541346133691
LMOSA_13760	hypothetical protein	1.00867330906067	0.000388606617947			LMOSA_19120	Lia operon protein LiaF	-1.62897694516114	0.000562932046401
LMOSA_20190	Propanediol utilization microcompartment protein PduB	1.95652965430484	0.000388606617947			LMOSA_16560	Phosphoesterase	-2.11581574619708	0.000784507790106
LMOSA_27470	Primosomal protein N'	2.06381812354129	0.000388606617947			LMOSA_21990	Type I DNA topoisomerase	-1.19170266889607	0.00081677460724
LMOSA_20600	Cobalamin biosynthesis protein CbiD (Fragment)	2.24637860127189	0.000400067545719			LMOSA_6870	AMP-dependent synthetase and ligase YtcI	-1.70403735389659	0.000829162747162
LMOSA_1420	Ribonucleotide reductase-associated flavodoxin	1.30536050195416	0.000428672649849			LMOSA_25330	Predicted small secreted protein	-1.26903631677364	0.000832977043231
LMOSA_7430	Beta-glucoside operon transcriptional antiterminator	1.41408277517214	0.000464732044506			LMOSA_18610	D-alanine esterification of lipoteichoic acid and wall teichoic acid	-0.839639620232672	0.000898147171399
LMOSA_5760	50S ribosomal protein L36	2.40527725669955	0.000477950933735			LMOSA_3780	Cysteine desulfurase	-0.992349020093118	0.000920500028081
LMOSA_13010	PTS system fructose-specific transporter subunit IIB	4.93550877264698	0.000502030065119			LMOSA_15720	Daunorubicin resistance ABC transporter ATP-binding subunit	-2.18664715154588	0.00094287088362
LMOSA_23740	SAM-dependent methyltransferase	2.68584010156049	0.000505223424298			LMOSA_1450	hypothetical protein	-1.24044364581288	0.001110218011962
LMOSA_6410	Ribose 5-phosphate isomerase B/allose 6-phosphate isomerase	1.09441994040585	0.000584998704169			LMOSA_13810	hypothetical protein	-1.03223578409291	0.001121655335676
LMOSA_21110	Transcriptional regulator	1.58632421215882	0.000634075207847			LMOSA_5140	50S ribosomal protein L31 type B	-1.23165414092133	0.001123597075403
LMOSA_19460	Dihydrolipoyllysine-residue acetyltransferase component of pyruvate dehydrogenase complex	0.926904993671478	0.000671418983887			LMOSA_22570	hypothetical protein	-1.52190578680332	0.001156525859605
LMOSA_13090	Phosphate transporter (Fragment)	2.08961921044293	0.000720305123964			LMOSA_25050	Lipid hydroperoxide peroxidase	-1.32126582116518	0.001378711310045
LMOSA_10320	4Fe-4S mono-cluster protein YjdI	1.25405720303708	0.000765719430441			LMOSA_2080	Foldase protein PrsA	-0.957181152497925	0.001421329187898
LMOSA_15100	ABC transporter transmembrane region	1.51958026924251	0.00084511271672			LMOSA_28550	GTP cyclohydrolase I FolE	-2.21361270013576	0.001427336458847
LMOSA_20670	Porphyrin biosynthesis protein includes: uroporphyrinogen-III methyltransferase and uroporphyrinogen-III synthase]	2.67290028559865	0.000930136698977			LMOSA_22500	Ribosome-binding factor A	-3.9522312909827	0.001492969279456
LMOSA_860	Transcription antiterminator, putative	1.7923462137399	0.000997989637908			LMOSA_24240	Putative pre-16S rRNA nuclease	-0.898060598954968	0.001816974219735
LMOSA_16690	Sorbose-specific phosphotransferase enzyme IIB component	1.22745923880446	0.001102226761624			LMOSA_22990	Transcriptional regulatory protein c terminal	-1.50507230394894	0.001889854840815
LMOSA_17830	Phosphoserine phosphatase rsbU	1.00417720897158	0.001156525859605			LMOSA_6190	Elongation factor Tu	-0.927154550685364	0.002438249991083
LMOSA_3680	Spermidine acetyltransferase	2.20006236564828	0.001156525859605			LMOSA_28050	30S ribosomal protein S14	-1.43901130162586	0.002521518474174
LMOSA_15440	Heavy metal translocating P-type ATPase	1.83245473035953	0.001180568449991			LMOSA_22030	ATP-dependent protease ATPase subunit HslU	-1.07054596798544	0.002785023270776
LMOSA_19560	Secreted protein [Listeria monocytogenes str. Scott A]	1.12060860212756	0.001228235957986			LMOSA_590	Redox-sensing transcriptional repressor Rex	-1.07761596975233	0.002853315305223
LMOSA_6860	tRNA-specific adenosine deaminase	1.19671405396696	0.001393824328312			LMOSA_24340	tRNA-specific 2-thiouridylase MnmA	-1.22822023553406	0.003004133702178
LMOSA_6350	PTS system mannitol-specific transporter subunit IIC	1.07297772042384	0.001421329187898			LMOSA_8300	DNA gyrase subunit A	-0.977568069455786	0.003392647668125
LMOSA_13040	DeoR/PRD/PTS regulatory domain-containing protein	3.06959853423007	0.00145684897043			LMOSA_9990	hypothetical protein	-2.05514402016809	0.003399126463199
LMOSA_1130	Maltodextrin transport system permease protein mdxF	2.68891030756301	0.001598778033643			LMOSA_22170	tRNA dimethylallyltransferase	-1.12849545247346	0.003964415981868
LMOSA_10290	LPXTG-domain-containing protein cell wall anchor domain	1.13095995266724	0.001646139509029			LMOSA_23080	Pyrroline-5-carboxylate reductase	-2.43913628252651	0.0044415659436
LMOSA_16700	PTS system mannose-specific transporter subunit IIA	0.961879462878177	0.001775557420848			LMOSA_20560	ECF transporter S component	-1.17415756866528	0.004537269540874
LMOSA_18540	GTP pyrophosphokinase domain	0.848958172678436	0.001807099756645			LMOSA_25200	Catabolite control protein A	-0.803693940186309	0.004651624019642
LMOSA_27890	Kinase/pyrophosphorylase	1.33884465300704	0.002073957946172			LMOSA_26360	Cell-shape determining protein MreBH	-1.26930006926081	0.004868540482988
LMOSA_6850	Cytochrome bd ubiquinol oxidase subunit I	0.933934496241885	0.002126036730585			LMOSA_20810	Peptidoglycan hydrolases with endo-beta-N-acetylglucosaminidase	-1.63110476238859	0.005282176952282
LMOSA_5480	Heme sensor protein hssS	1.42679753238232	0.002307499656671			LMOSA_28760	Purine nucleoside phosphorylase	-1.18685039687624	0.005287980973167
LMOSA_15130	LRR-and LPXTG-motif protein [Listeria monocytogenes str. Scott A]	0.886500857094889	0.002394800541598			LMOSA_11910	PhoP family transcriptional regulator	-0.833078946447458	0.005320086365392
LMOSA_7950	hypothetical protein	1.47529994754443	0.002415270438794			LMOSA_10860	Hemolysin D	-1.65499390747332	0.005571911496818
LMOSA_8830	Accessory transcriptional regulator protein C	0.806537361184869	0.00242925281734			LMOSA_14260	Diacetylchitobiose-6-phosphate hydrolase	-1.00184740810122	0.00569562195334
LMOSA_6170	Ascorbate-specific phosphotransferase enzyme IIA component	3.13450553803064	0.002480736367012			LMOSA_7110	Cyclic nucleotide-binding protein [Listeria monocytogenes str. Scott A]	-3.16294578557025	0.005788510838329
LMOSA_10100	Lipase [Listeria monocytogenes str. Scott A]	1.21747152898278	0.002532085597495			LMOSA_20830	Succinyl-diaminopimelate desuccinylase	-1.07232651761103	0.006328507467505
LMOSA_28530	Demethylmenaquinone methyltransferase	1.81078404949718	0.002532085597495			LMOSA_5170	UDP-N-acetylglucosamine 1-carboxyvinyltransferase	-1.26804503059855	0.006575617611513
LMOSA_18090	Beta-glucosidase 6-phospho-beta-glucosidase beta-galactosidase	2.60862936507254	0.002559365123098			LMOSA_27520	Fibronectin-binding protein YloA	-1.34055187486142	0.00679548717202
LMOSA_6320	PTS system galactitol-specific transporter subunit IIC	1.83660728854667	0.002637746512091			LMOSA_12630	Fructose-bisphosphate aldolase class II	-1.36955224262836	0.007913848369419
LMOSA_10000	Polysaccharide pyruvyl transferase CsaB	1.2414261601809	0.00274458469309			LMOSA_23590	Transpeptidase, penicillin binding protein	-1.08611108866535	0.008901737504805
LMOSA_13070	Inorganic phosphate transporter	1.25078796148857	0.00282243371801			LMOSA_21900	TPR repeat-containing protein ysoA	-2.93574524003432	0.009793059827878
LMOSA_22930	2-oxoisovalerate dehydrogenase subunit alpha	1.68964542164397	0.002895563065526			LMOSA_12350	Cell wall surface anchor family protein [Listeria monocytogenes str. Scott A]	-1.71970566112677	0.011240151052562
LMOSA_12860	hypothetical protein	1.2480479920637	0.003317832774732			LMOSA_1920	Mannosyl-glycoprotein endo-beta-N-acetylglucosaminidase	-2.31779982048418	0.011464998377668
LMOSA_27630	Bifunctional pyr operon transcriptional regulator/uracil phosphoribosyltransferase PyrR	2.94755247095402	0.003399126463199			LMOSA_20540	Ethanolamine utilization protein EutQ	-4.86052571661754	0.011704081066351
LMOSA_6500	Cellobiose-specific phosphotransferase enzyme IIB component	1.36110712862458	0.003399126463199			LMOSA_20950	Cell division protein ZapA	-1.37392468437157	0.012024206070057
LMOSA_23960	Nucleotide exchange factor GrpE	1.8559624202903	0.003623900549976			LMOSA_1810	Transcriptional regulator Spx	-1.05527641135127	0.012871728214672
LMOSA_190	YggS family pyridoxal phosphate-dependent enzyme	1.13688031303334	0.003679514899535			LMOSA_12890	D-alanyl-D-alanine carboxypeptidase	-2.86520332030215	0.013252506074771
LMOSA_24610	Glycerol uptake facilitator	0.794639785488694	0.003893440638898			LMOSA_28790	Transcriptional repressor	-1.25183986197132	0.013290638960504
LMOSA_510	Large conductance mechanosensitive channel protein MscL	1.14006125816673	0.0044415659436			LMOSA_2090	3'-5' exoribonuclease YhaM	-0.816663286863493	0.014361914380437
LMOSA_24900	hypothetical protein	1.5901577801012	0.005184641660477			LMOSA_14190	Cell wall surface anchor (LPXTG motif) family protein [Listeria monocytogenes str. Scott A]	-2.40035370758422	0.014872164844335
LMOSA_12590	Fumarate reductase flavoprotein subunit	1.04559740090769	0.005282176952282			LMOSA_15160	Zn-dependent alcohol dehydrogenase	-1.11932156595426	0.015092486167164
LMOSA_3600	Nucleoside-diphosphate-sugar epimerase	0.896495125876718	0.005282176952282			LMOSA_18670	Predicted acyltransferase	-1.53808323418177	0.016028109221255
LMOSA_6930	MarR family transcriptional regulator	5.26387673013113	0.005324844940428			LMOSA_8810	Peptidase propeptide and ypeb domain subfamily	-0.833068510679253	0.017203205094551
LMOSA_28000	Formate--tetrahydrofolate ligase	1.19387516116089	0.005334610505694			LMOSA_6590	Protein from nitrogen regulatory protein P-II (GLNB) family, ortholog YAAQ B. subtilis	-0.868546594800219	0.017973890739035
LMOSA_14320	hypothetical protein	2.39497069475285	0.005449130000039			LMOSA_760	Triacylglycerol lipase	-0.880187133532488	0.017973890739035
LMOSA_6520	Lichenan-specific phosphotransferase enzyme IIA component	1.78664828348199	0.005523505865719			LMOSA_22010	Tyrosine recombinase XerC	-1.05691237061306	0.018237714407317
LMOSA_24770	Uroporphyrinogen-III synthetase	3.0582379960417	0.005597656914979			LMOSA_19590	Pyruvate carboxylase	-0.86772412958717	0.018448108120047
LMOSA_5390	Zinc-binding alcohol dehydrogenase family protein	0.949268834030828	0.006022597417125			LMOSA_7030	Glycerate kinase	-2.28615371661972	0.018951614005312
LMOSA_20680	Sirohydrochlorin cobaltochelatase CbiK	3.38399163935355	0.006190394213014			LMOSA_28710	Two-component system response regulator ResD	-0.842910804612942	0.019048351327026
LMOSA_8420	Cytochrome ubiquinol oxidase subunit I	1.00514487806122	0.006457255959828			LMOSA_4880	Cell wall-binding protein yocH	-3.07087026898828	0.019088472328924
LMOSA_830	Phosphotransferase system sugar-specific permease component	2.08927612225055	0.006575617611513			LMOSA_25690	hypothetical protein	-1.08921409132193	0.020114716758808
LMOSA_25780	30S ribosomal protein S2	1.05204529246198	0.007105233695449			LMOSA_27010	hypothetical protein	-1.75365944675958	0.020114716758808
LMOSA_26400	Outer surface protein	1.22937529919669	0.007296589414325			LMOSA_18190	DNA-3-methyladenine glycosylase	-1.5892689046503	0.020640062174392
LMOSA_15580	Phosphoprotein phosphatase	1.82542388101111	0.007595574148229			LMOSA_5530	DNA-directed RNA polymerase subunit delta	-4.24304649543952	0.020668871351788
LMOSA_20340	Glycerol uptake facilitator	1.92080224633578	0.007784359445898			LMOSA_3000	Ribosomal small subunit pseudouridine synthase A	-1.83625100943442	0.021204956761956
LMOSA_27810	Putative oxidoreductase YceM	1.54052080058896	0.007808494052072			LMOSA_3590	Ferredoxin--NADP reductase	-1.15165308387606	0.021521408537737
LMOSA_14820	Transcriptional coactivator p15 (Pc4)	1.15494844450716	0.008348992695527			LMOSA_14640	Nadp-specific glutamate dehydrogenase	-1.66391273950624	0.021819272464564
LMOSA_14310	Transmembrane protein (Fragment)	2.86409491318432	0.008642719006704			LMOSA_23150	Putative oxidoreductase ymfI	-0.72674273125714	0.022301374055762
LMOSA_22940	Branched-chain alpha-keto acid dehydrogenase	1.42546398335172	0.008768678643592			LMOSA_1370	Membrane protein, putative	-2.21869696440506	0.023743087183618
LMOSA_10920	Ribose-phosphate pyrophosphokinase	1.31936690148951	0.009031541564857			LMOSA_22200	Cystathionine beta-lyase family protein involved in aluminum resistance	-3.05976609096967	0.02563338765185
LMOSA_9970	PTS system fructose-specific transporter subunit IID	1.654845538736	0.009139982540042			LMOSA_4340	ATP-dependent Clp endopeptidase proteolytic subunit ClpP	-0.925454085603624	0.025920861682069
LMOSA_12460	Probable transaldolase	0.976794366665681	0.009440820876637			LMOSA_23750	RNA polymerase sigma factor SigA	-0.715209115820097	0.027790305642567
LMOSA_23120	Branched-chain amino acid ABC transporter permease	2.1387924434633	0.009440820876637			LMOSA_2480	hypothetical protein	-1.77063245149428	0.027964202601232
LMOSA_6250	Internalin, Putative peptidoglycan linked protein (LPXTG motif)	1.05045794083359	0.009605043089573			LMOSA_24350	Iron-sulfur cofactor synthesis	-0.8544928423297	0.029414470556717
LMOSA_130	Transcriptional regulator	5.03758177499144	0.009790946073461			LMOSA_26680	Putative metabolite uptake ABC transporter, ATP-binding protein	-1.17228278623917	0.030584435413771
LMOSA_28510	Nucleoside diphosphate kinase	2.7896846588413	0.010123611571193			LMOSA_6600	Thymidylate kinase	-0.808690891447476	0.030584435413771
LMOSA_8840	Accessory transcriptional regulator protein A	0.889893443726735	0.010285894737207			LMOSA_23070	Cell division protein FtsK	-0.806340535083693	0.031000032382567
LMOSA_4240	Phosphoglycerate kinase	0.908788343403449	0.010329109022064			LMOSA_26190	Antibiotic resistance protein VanZ	-1.15408505010824	0.03260839026586
LMOSA_290	Ribosomal RNA small subunit methyltransferase H	1.17470975051214	0.010466062708657			LMOSA_16850	MarR family transcriptional regulator	-1.26838897680327	0.032797514979083
LMOSA_24470	Single-stranded-DNA-specific exonuclease RecJ	1.10560345308621	0.010467479306474			LMOSA_22080	Glycerol-3-phosphate acyltransferase	-1.5913683780703	0.033395156354347
LMOSA_14200	Universal stress protein UspA	1.12487752895768	0.010574832655441			LMOSA_23000	Integral membrane sensor signal transduction histidine kinase	-0.9198838244207	0.033851310264334
LMOSA_27790	Purine nucleoside phosphorylase DeoD-type	1.26771408799026	0.010905627600595			LMOSA_23900	Glutamyl-tRNA(Gln) amidotransferase subunit E	-0.766862718492544	0.033956430600743
LMOSA_15570	hypothetical protein	1.28923989174677	0.011240151052562			LMOSA_26170	Putative CDP-abequose synthase	-0.814520848272177	0.034325456246469
LMOSA_20690	Sirohydrochlorin cobaltochelatase	3.6702466425472	0.011466907167905			LMOSA_26850	Phosphoribosylamine--glycine ligase	-1.16061212532297	0.034325456246469
LMOSA_5490	Heme transporter CcmC	1.68908626375159	0.011777276355499			LMOSA_17190	Fructose-bisphosphatase class III	-0.66852713370654	0.035357617055671
LMOSA_28350	Glycoside transferase	1.51360149281152	0.012223802967392			LMOSA_11820	Maltodextrin import ABC transporter ATP-binding protein MsmX	-0.921744446418005	0.036634219875962
LMOSA_12500	PTS-dependent dihydroxyacetone kinase, ADP-binding subunit DhaL	0.861099222673536	0.012544739804165			LMOSA_6200	Elongation factor G	-0.773294265955172	0.036634219875962
LMOSA_13750	hypothetical protein	1.05903978266548	0.012699528706607			LMOSA_27100	50S ribosomal protein L19	-1.71412649029759	0.03718664816545
LMOSA_18620	D-alanyl carrier protein	0.857588384002081	0.012949694210636			LMOSA_4210	Enolase	-0.714719492127242	0.03927382140354
LMOSA_20640	Cobalamin biosynthesis protein CbiG	1.92722607028792	0.01309355150975			LMOSA_19000	CBS domain-containing protein ykuL	-1.23758639221548	0.040975598915018
LMOSA_13870	Heme-degrading monooxygenase IsdG	1.61973426597234	0.013810114121933			LMOSA_19180	Polyisoprenyl-teichoic acid--peptidoglycan teichoic acid transferase TagU	-1.35989386445955	0.041041371907516
LMOSA_28340	Hypothetical sensory transduction histidine kinase	1.25825803253337	0.013892831354462			LMOSA_14670	Imidazole glycerol phosphate synthase cyclase subunit	-2.1548153461198	0.041478176460522
LMOSA_6310	Zinc-containing alcohol dehydrogenase	1.35481543442719	0.014478755223918			LMOSA_9630	Major tail shaft protein [Listeria monocytogenes str. Scott A]	-1.01278269254022	0.041856286047012
LMOSA_1940	2,3-bisphosphoglycerate-dependent phosphoglycerate mutase	0.894949725294887	0.01458131710295			LMOSA_26030	5-methyltetrahydropteroyltriglutamate--homocysteine S-methyltransferase	-3.930330427689	0.043748325817782
LMOSA_8790	Single-stranded DNA-binding protein 1	0.803840431962486	0.014724111406096			LMOSA_11230	Lysine--tRNA ligase	-1.10458119437626	0.043839316809721
LMOSA_7510	Periplasmic beta-glucosidase	1.1579113249217	0.017203205094551			LMOSA_2811	Cellobiose-specific phosphotransferase enzyme IIA component	-1.69501246202205	0.043839316809721
LMOSA_16310	Glucosamine--fructose-6-phosphate aminotransferase (Isomerizing)	0.71361169201123	0.017789450394617			LMOSA_3790	Iron-sulfur cluster assembly protein SufD	-0.694193156275839	0.043839316809721
LMOSA_12100	Restriction endonuclease	2.43173481736227	0.018552318845114			LMOSA_12310	Rgg family transcriptional regulator	-1.53584855346049	0.04596271339681
LMOSA_6090	Serine threonine protein phosphatase	3.62499116791859	0.018997384382214			LMOSA_14910	Deoxyribodipyrimidine photo-lyase type I	-1.86482963412533	0.04596271339681
LMOSA_5370	Isochorismatase hydrolase	0.968360888560178	0.019200636448636			LMOSA_24180	Transcription elongation factor GreA	-1.35042431610503	0.047930790321931
LMOSA_12140	hypothetical protein	6.27970029491669	0.020041389876691			LMOSA_16990	Carbonic anhydrase	-3.1222480134509	0.048063009331277
LMOSA_26760	Glutamyl-tRNA(Gln) amidotransferase subunit A	1.32422032342733	0.020041389876691			LMOSA_23160	Conserved DNA-binding domain protein	-0.661490705727801	0.04808646144502
LMOSA_12170	PTS cellbiose transporter subunit IIC	1.33745953066954	0.020195836054113			LMOSA_17960	Laac	-1.0797069583357	0.048139058820917
LMOSA_23110	Branched-chain amino acid ABC transporter permease	1.45695421354301	0.020195836054113			LMOSA_1910	Ketoacyl-ACP synthase III	-1.10773915539917	0.048139058820917
LMOSA_4030	ClbS/DfsB family four-helix bundle protein	2.52451868380848	0.021793541466849
LMOSA_12010	DUF998 domain-containing protein	4.34527048247457	0.022499036673401
LMOSA_12080	Type I restriction-modification system specificty subunit	1.42952199388365	0.02298599607752
LMOSA_21080	Site-specific integrase	1.34224869727589	0.023026266900036
LMOSA_4290	Membrane protein, MmpL family	1.27290528316235	0.023297035166881
LMOSA_27880	Control catabolite protein of gluconeogenesis	1.05160140659139	0.024901274514355
LMOSA_14350	Ggdef motif membrane protein [Listeria monocytogenes str. Scott A]	1.35495061636399	0.026210928717027
LMOSA_280	Cell division protein FtsL	0.981912933971302	0.02786040290824
LMOSA_20580	Cobalamin biosynthesis protein CobD	3.79067586656272	0.028665447231024
LMOSA_24890	Citrate synthase	0.72744228956242	0.029023265772424
LMOSA_12130	hypothetical protein	2.54090242995098	0.029356776760724
LMOSA_17800	Positive regulator of sigma-B activity	0.88476082154405	0.029414470556717
LMOSA_16670	Mannose-specific phosphotransferasesystem component IID	0.682001684494635	0.029700423898339
LMOSA_4050	Transcription activator effector binding subunit	2.35421586163941	0.030154409034176
LMOSA_7850	Quinolone resistance protein norB	3.30035858827925	0.030573922260087
LMOSA_23970	Heat-inducible transcriptional repressor HrcA	1.54180321661609	0.03078208633938
LMOSA_7810	Transcriptional regulator	2.15827472030874	0.030808866256283
LMOSA_20010	hypothetical protein	1.28796869344588	0.031242430265326
LMOSA_8280	DNA replication and repair protein RecF	0.894236183777587	0.031335008965094
LMOSA_1660	hypothetical protein	1.02660234025004	0.031807437614956
LMOSA_6290	Ribose 5-phosphate isomerase RpiB	4.68941896090932	0.032236024539677
LMOSA_170	YggT family cell division protein	1.68710330025171	0.033395156354347
LMOSA_28280	CCA-adding enzyme	1.20727711563322	0.034325456246469
LMOSA_10390	DNA double-strand break repair Rad50 ATPase	3.13407228367079	0.036634219875962
LMOSA_20220	Propanediol dehydratase small subunit PduE	1.19923047055515	0.036634219875962
LMOSA_21090	hypothetical protein	1.28821232617726	0.03683197763984
LMOSA_160	RNA-binding protein S4	0.816027958348047	0.03718664816545
LMOSA_22700	Aminomethyl-transferring glycine dehydrogenase subunit GcvPA	0.623216183274861	0.03718664816545
LMOSA_27610	Aspartate carbamoyltransferase catalytic subunit	4.58876393209971	0.03718664816545
LMOSA_7520	Cellobiose-specific phosphotransferase enzyme IIB component	1.96342094668463	0.037976928485525
LMOSA_28100	Methylase with RNA interaction domain	1.18697888400525	0.039133754032882
LMOSA_21100	ImmA/IrrE family metallo-endopeptidase	1.27614968339489	0.041041371907516
LMOSA_24490	Multifunctional fusion protein	0.79126436006431	0.041140689470243
LMOSA_10400	Transposase	1.51534255452816	0.041397299887495
LMOSA_3690	Acid sugar phosphatase	0.981524110937006	0.042541400250027
LMOSA_23270	Pyruvate formate-lyase	0.603858650309163	0.043839316809721
LMOSA_6760	PTS cellobiose transporter subunit IIC	2.33984177729902	0.045315772300963
LMOSA_16740	R-phenyllactate dehydratase activator	0.86238291477085	0.045817553421071
LMOSA_23920	Ribosomal RNA small subunit methyltransferase E	4.49451241362714	0.046300038524884
LMOSA_1090	Putative major teichoic acid biosynthesis protein C	4.04615363349016	0.046649294302602
LMOSA_12540	PTS-dependent dihydroxyacetone kinase phosphotransferase subunit DhaM	1.15855341682222	0.047871826954829
LMOSA_20610	Synthesis of vitamin b12 adenosyl cobalamide	2.39971407693016	0.047871826954829
LMOSA_7860	Catalyzes the cleavage of p-aminobenzoyl-glutamate to p-aminobenzoate and glutamate, subunit A	2.61985109405138	0.047871826954829
LMOSA_1430	Ribonucleoside-diphosphate reductase subunit beta	0.734066430108352	0.047930790321931
LMOSA_14790	Secreted MUCin-binding domain protein [Listeria monocytogenes str. Scott A]	0.678544413685052	0.048186047953451

## Sheet: T9_48hours
Upregulated genes at T9(48 hours) 400 MPa treatment in L. monocytogenes ScottA						Downregulated genes at T9(48 hours) 400 MPa treatment in L. monocytogenes ScottA
Locus_tag	Product	log2FoldChange	padj			Locus_tag	Product	log2FoldChange	padj
LMOSA_3210	Glutamate gamma-aminobutyrate antiporter	3.18673055066567	1.92045515262182E-54			LMOSA_26560	Glutamate synthase NADPH large chain	-3.70266706560928	4.53033054987187E-43
LMOSA_15030	hypothetical protein	4.96723207844915	7.94354856765916E-29			LMOSA_20460	Aldehyde-alcohol dehydrogenase AdhE	-4.61752016262819	5.81182857854247E-40
LMOSA_1140	Maltodextrin-binding protein (Fragment)	3.43467429951272	1.95636185806947E-27			LMOSA_18230	Putative membrane protein YhjE	-3.23992740153073	1.64454342915032E-31
LMOSA_15530	Phage infection protein [Listeria monocytogenes str. Scott A]	2.61498695085679	6.62992407396408E-27			LMOSA_26550	Pyridine nucleotide-disulfide oxidoreductase	-3.89062080631386	5.83347007725733E-30
LMOSA_24600	Glycerol kinase	2.26014698785904	1.91888215248248E-25			LMOSA_28150	Multimodular transpeptidase-transglycosylase	-2.1942700980543	9.03939594749633E-22
LMOSA_10910	Bifunctional UDP-N-acetylglucosamine diphosphorylase/glucosamine-1-phosphate N-acetyltransferase GlmU	2.46031108687534	1.54231436331114E-20			LMOSA_18450	hypothetical protein	-1.58361015087985	5.96001620872374E-20
LMOSA_13480	Internalin B [Listeria monocytogenes str. Scott A]	2.38231427150932	5.89928134030363E-20			LMOSA_1990	hypothetical protein	-4.03778328340584	3.29735382198729E-18
LMOSA_23090	Putative sugar uptake ABC transporter, substrate-binding protein surface lipoprotein CD4+ T cell-stimulating antigen	1.99425689486365	2.43663825550039E-19			LMOSA_20500	Ethanolamine utilization protein [Listeria monocytogenes str. Scott A]	-4.54682650185832	2.38400216165611E-16
LMOSA_14590	Proton-dependent oligopeptide transporter	3.27522157459098	1.73376785406967E-18			LMOSA_25400	D-alanine aminotransferase apoenzyme	-2.59292434401172	1.19706691478134E-13
LMOSA_22690	Aminomethyltransferase	2.13752413656387	3.34449109067965E-18			LMOSA_20470	Carboxysome structural protein EutM	-4.6812886217519	8.28806901760296E-13
LMOSA_23540	Pyridine nucleotide-disulfide oxidoreductase dimerization subunit	2.46821210335229	5.43746975124986E-18			LMOSA_20450	Carbon dioxide-concentrating mechanism protein CcmK	-3.84233761863731	8.64309491551521E-13
LMOSA_25880	hypothetical protein	1.83209511130332	7.42165591991814E-18			LMOSA_1800	Adaptor protein MecA	-1.6199035209034	1.11272941897539E-12
LMOSA_25020	Universal stress protein	2.10035870062535	7.52186450001628E-17			LMOSA_11300	ATP-dependent Clp protease ATP-binding subunit ClpC	-1.63383554303874	1.11599217538295E-12
LMOSA_16680	Mannose-specific phosphotransferasesystem component IIC	1.86199036470839	7.58939344027667E-17			LMOSA_20430	Ethanolamine ammonia-lyase subunit EutC	-3.47947968842125	2.42575612852953E-12
LMOSA_12510	PTS-dependent dihydroxyacetone kinase, dihydroxyacetone-binding subunit DhaK	2.59242216944881	1.59458266616413E-16			LMOSA_1891	Organic hydroperoxide resistance transcriptional regulator	-2.72627985762056	4.6852161739865E-12
LMOSA_11660	Internalin D [Listeria monocytogenes str. Scott A]	1.97818076247029	1.769427193776E-16			LMOSA_21920	ATP-dependent Clp protease ATP-binding subunit ClpX	-1.58678614934744	4.6852161739865E-12
LMOSA_15520	Putative transcription regulators	2.69981199590827	2.85256325806923E-16			LMOSA_7120	ATP-binding cassette subfamily B protein AbcA/BmrA	-2.32239134213169	2.14056989572569E-11
LMOSA_27700	Manganese ABC transporter substrate-binding protein MntA	1.7125920599307	2.72959072380062E-15			LMOSA_20490	Phosphate propanoyltransferase	-4.56985927831587	5.39980959188119E-11
LMOSA_9950	Fructose-specific phosphotransferase enzyme IIB component	3.78002946162114	1.0193222703676E-14			LMOSA_20480	Ethanolamine utilization cobalamin adenosyltransferase EutT	-4.13666388010614	2.35715238144408E-10
LMOSA_1620	Putative sigma-54-dependent transcriptional activator	2.25325013090997	1.61944977614841E-14			LMOSA_4800	Fatty acid-binding protein DegV	-1.45420746653476	5.30178826579945E-10
LMOSA_27710	Manganese ABC transporter inner membrane permease protein SitD	1.90784819509697	4.17487375962746E-14			LMOSA_17480	Thermostable monoacylglycerol lipase	-2.37009921744996	9.39695669686556E-10
LMOSA_3220	Glutamate decarboxylase beta	1.95919476105663	8.6936795998219E-14			LMOSA_4520	PspC domain protein [Listeria monocytogenes str. Scott A]	-1.34385232468202	1.03868851339571E-09
LMOSA_6510	PTS sugar transporter subunit IIC	2.13852176583012	1.55047406180447E-13			LMOSA_4500	Putative membrane protein YvlD	-2.01676322408253	1.2745646539954E-09
LMOSA_13760	hypothetical protein	2.09314106695464	1.74956489873697E-13			LMOSA_20440	Ethanolamine utilization microcompartment protein EutL	-3.48400666177338	2.49525454742685E-09
LMOSA_27720	Manganese transport system ATP-binding protein MntB	2.36320075951391	1.74956489873697E-13			LMOSA_28440	TPR repeat-containing protein ypiA	-1.67499926892255	2.71964907799391E-09
LMOSA_25270	DNA translocase SftA	1.98401579971753	3.56886781526845E-13			LMOSA_20530	Ethanolamine utilization protein EutH	-3.71807222123379	2.82798946841472E-09
LMOSA_14340	Cellulose synthase catalytic subunit	2.58889911458554	5.87973387542233E-13			LMOSA_21990	Type I DNA topoisomerase	-1.48166202855176	3.17086659442877E-09
LMOSA_15130	LRR-and LPXTG-motif protein [Listeria monocytogenes str. Scott A]	1.51841479369952	8.50164434738093E-13			LMOSA_28410	Zn-dependent protease	-1.48611161162338	4.38171979934505E-09
LMOSA_15040	Cell surface protein	1.99360614805238	1.04888033955061E-12			LMOSA_20520	Carboxysome shell protein	-4.63795478940617	4.5628676723519E-09
LMOSA_5380	Dihydrofolate reductase	2.24879324963307	1.04888033955061E-12			LMOSA_28900	Tellurite resistance protein TelA	-1.2231536239716	5.29533484095227E-09
LMOSA_23490	Osmoprotectant ABC transporter ATP-binding protein OpuCA	1.73085321689743	1.11599217538295E-12			LMOSA_1780	Oligoendopeptidase F	-1.93326313266471	1.55700270598538E-08
LMOSA_12530	hypothetical protein	2.39801558098744	2.06715463061916E-12			LMOSA_4510	DNA-binding transcriptional activator PspC	-1.63046487824411	3.36671007938876E-08
LMOSA_12520	hypothetical protein	3.07700396940524	2.82778944516643E-12			LMOSA_27940	Serine protease [Listeria monocytogenes str. Scott A]	-1.54458219392753	4.14291293352884E-08
LMOSA_17570	DEAD-box ATP-dependent RNA helicase CshA	2.20631560253455	3.32191590959584E-12			LMOSA_15160	Zn-dependent alcohol dehydrogenase	-1.88318292576662	7.40836610322418E-08
LMOSA_6040	FMN-binding domain protein	1.37440307156308	1.05028058698161E-11			LMOSA_7100	Transaldolase	-1.26379451301195	8.109298330173E-08
LMOSA_8410	Ubiquinol oxidase subunit 2	1.80919796215563	1.80306299624084E-11			LMOSA_14260	Diacetylchitobiose-6-phosphate hydrolase	-1.48806308492758	8.8308603948229E-08
LMOSA_11650	Internalin D [Listeria monocytogenes str. Scott A]	1.65156334671906	2.07862683623704E-11			LMOSA_2090	3'-5' exoribonuclease YhaM	-1.41003894206876	1.07361257065733E-07
LMOSA_10940	Phosphatidyl-inositol-specific phospholipase C	2.24275862679833	3.82918091865254E-11			LMOSA_3320	Oligo-beta-mannoside-specific phosphotransferase enzyme IIB component	-1.23004182775053	1.78854331754941E-07
LMOSA_15020	Transcriptional regulator	5.55074509451732	5.26466125854385E-11			LMOSA_3860	Sensor protein vanS	-2.57203901881021	2.1471629276187E-07
LMOSA_25560	Bifunctional acetaldehyde-alcohol dehydrogenase	1.67035285540877	1.57107275135613E-10			LMOSA_28430	hypothetical protein	-1.78236025576143	2.92701516179202E-07
LMOSA_8420	Cytochrome ubiquinol oxidase subunit I	1.75846139545825	2.5281527796102E-10			LMOSA_760	Triacylglycerol lipase	-1.35306177485006	3.02448989419288E-07
LMOSA_13470	Truncated internalin A	1.5272605792368	8.05217519290347E-10			LMOSA_12350	Cell wall surface anchor family protein [Listeria monocytogenes str. Scott A]	-2.47627944901838	3.47943441905638E-07
LMOSA_26480	Enzyme involved in biofilm formation	1.4120827031642	9.25321994157447E-10			LMOSA_28040	DNA-directed DNA polymerase	-1.60264240764272	4.43578161062638E-07
LMOSA_14580	NADH-dependent butanol dehydrogenase a	1.8986675510157	1.03665880121508E-09			LMOSA_18670	Predicted acyltransferase	-2.1180896211619	7.33951643139107E-07
LMOSA_23450	Divalent metal cation transporter MntH	1.6900610013046	1.87169169197655E-09			LMOSA_20860	HTH-type transcriptional regulator YodB	-1.37373030269357	8.2906513023893E-07
LMOSA_7420	Trigger enzyme beta-glucoside-specific phosphotransferase system EIIBCA component	2.13598508430078	1.99806423309954E-09			LMOSA_20420	Ethanolamine ammonia-lyase heavy chain EutB	-2.04755508524048	8.510128878216E-07
LMOSA_22160	Alpha-glycerophosphate oxidase	1.34921207147279	2.45797597808589E-09			LMOSA_23590	Transpeptidase, penicillin binding protein	-1.46457669415541	1.43127572622563E-06
LMOSA_24890	Citrate synthase	1.6370126644054	2.49525454742685E-09			LMOSA_6480	Potassium-transporting ATPase ATP-binding subunit	-3.53113916613926	1.44735715410554E-06
LMOSA_14200	Universal stress protein UspA	1.46679030297012	2.91681327900617E-09			LMOSA_28940	Glucose-6-phosphate 1-dehydrogenase	-1.5972779337187	1.66235381445253E-06
LMOSA_10970	Actin-assembly inducing protein (Fragment)	2.36343551419647	5.68804191122388E-09			LMOSA_4840	YvhJ protein (Fragment)	-1.90900855672902	1.8283914725997E-06
LMOSA_25260	UDP-N-acetylmuramate--L-alanine ligase	1.75180440652784	6.87082494721648E-09			LMOSA_6190	Elongation factor Tu	-1.07093711634722	3.59480644554476E-06
LMOSA_8280	DNA replication and repair protein RecF	1.94971545501066	8.37450198836358E-09			LMOSA_2080	Foldase protein PrsA	-1.12888529989667	3.66902562384213E-06
LMOSA_12490	Triosephosphate isomerase	1.82366137937986	1.01670950298358E-08			LMOSA_24340	tRNA-specific 2-thiouridylase MnmA	-1.38222400662392	4.56679426733004E-06
LMOSA_6850	Cytochrome bd ubiquinol oxidase subunit I	1.53460123381384	1.23939942024202E-08			LMOSA_17140	Putative multifunctional methylglyoxal reductase	-1.25456579969866	4.83043857076413E-06
LMOSA_8830	Accessory transcriptional regulator protein C	1.33865439755038	1.43939697207656E-08			LMOSA_4810	Transcriptional regulatory protein DegU	-1.14683074872177	5.40910876479463E-06
LMOSA_18850	hypothetical protein	1.53816204960763	1.4824210270643E-08			LMOSA_20380	NADPH-dependent butanol dehydrogenase Adh	-1.63265193965751	5.77639438025839E-06
LMOSA_16670	Mannose-specific phosphotransferasesystem component IID	1.47362514141721	1.68957515480524E-08			LMOSA_2970	Aminopeptidase PepC	-1.22098264967961	5.8598994065412E-06
LMOSA_920	Ferrous iron transport protein B	1.91473052972781	2.81547854793983E-08			LMOSA_14190	Cell wall surface anchor (LPXTG motif) family protein [Listeria monocytogenes str. Scott A]	-3.71621426376482	5.94811430718924E-06
LMOSA_13750	hypothetical protein	2.18670965457133	3.56126866600062E-08			LMOSA_22030	ATP-dependent protease ATPase subunit HslU	-1.31395182549006	7.4845638092786E-06
LMOSA_12480	Ribose-5-phosphate isomerase B	1.93739684617549	4.46517524068024E-08			LMOSA_25330	Predicted small secreted protein	-1.27331447425037	1.02906017878564E-05
LMOSA_16700	PTS system mannose-specific transporter subunit IIA	1.49648017754542	4.96766500991899E-08			LMOSA_22010	Tyrosine recombinase XerC	-1.45587615316497	1.1868892586758E-05
LMOSA_23730	GTP cyclohydrolase 1 type 2 homolog	3.12762367001253	5.02594260897597E-08			LMOSA_22530	30S ribosomal protein S15	-1.57498719958432	1.49777177935323E-05
LMOSA_13030	Mannosylglycerate hydrolase	2.23406936443848	5.39381465658396E-08			LMOSA_590	Redox-sensing transcriptional repressor Rex	-1.15513676772883	1.51540648300355E-05
LMOSA_21860	PrsW family intramembrane metalloprotease	1.9561912582971	5.39381465658396E-08			LMOSA_9940	hypothetical protein	-1.88298053420467	1.7698402790701E-05
LMOSA_190	YggS family pyridoxal phosphate-dependent enzyme	1.50778510639198	5.59318226076323E-08			LMOSA_14910	Deoxyribodipyrimidine photo-lyase type I	-2.47383659560306	2.18850652423315E-05
LMOSA_5690	MgtC family protein (Fragment)	2.04091631603269	5.75069592487718E-08			LMOSA_3760	Iron-regulated ABC transporter membrane component SufB	-1.08145003628891	2.18850652423315E-05
LMOSA_5390	Zinc-binding alcohol dehydrogenase family protein	1.26872887964633	8.11607658661625E-08			LMOSA_11100	Cell division protein DIVIC	-1.69363101200392	3.57109841441918E-05
LMOSA_15280	YkoS	1.95657916751748	8.72884746111128E-08			LMOSA_16310	Glucosamine--fructose-6-phosphate aminotransferase (Isomerizing)	-0.950093455299019	4.16229436099033E-05
LMOSA_23840	Cytidine deaminase	1.81938797392264	8.72884746111128E-08			LMOSA_14640	Nadp-specific glutamate dehydrogenase	-2.06493435097816	5.03056337927521E-05
LMOSA_12500	PTS-dependent dihydroxyacetone kinase, ADP-binding subunit DhaL	1.71640872954929	9.34859913892179E-08			LMOSA_890	Pyridoxal 5'-phosphate synthase glutaminase subunit PdxT	-1.17722216500436	5.37755304761028E-05
LMOSA_13080	Lactoylglutathione lyase	2.25079197463453	1.29732823829934E-07			LMOSA_22850	Cold shock protein signature	-1.18940367519547	5.4218778894644E-05
LMOSA_6320	PTS system galactitol-specific transporter subunit IIC	2.96599520885241	1.70682813101331E-07			LMOSA_20510	Ethanolamine utilization protein EutN/carboxysome structural protein Ccml	-5.28769657970788	5.62085373350921E-05
LMOSA_23430	BilEB	2.78163835208035	1.75795748935085E-07			LMOSA_25290	hypothetical protein	-1.4689161532337	6.09086717276985E-05
LMOSA_6350	PTS system mannitol-specific transporter subunit IIC	1.6978611763341	1.96241107272158E-07			LMOSA_5530	DNA-directed RNA polymerase subunit delta	-3.68269281984453	6.77867463851713E-05
LMOSA_180	Cell division protein SepF	1.46492881025317	2.19341432697178E-07			LMOSA_28770	Phosphopentomutase	-1.06992755591167	6.88276958126311E-05
LMOSA_5700	Acetamidase/formamidase protein [Listeria monocytogenes str. Scott A]	1.37782634980786	3.32456336870985E-07			LMOSA_4440	Thioredoxin-disulfide reductase	-0.793619584178298	8.14618235871025E-05
LMOSA_160	RNA-binding protein S4	1.92084636930237	3.75995445292952E-07			LMOSA_25170	GAF domain-containing protein A family protein	-2.74396485569718	8.68820588102914E-05
LMOSA_9960	PTS system mannose-specific transporter subunit IIC	7.06714718752191	3.82455202068838E-07			LMOSA_5040	Uracil phosphoribosyltransferase	-2.34886034955869	8.95687456820524E-05
LMOSA_5500	Sulfur carrier protein FdhD	3.63046090444809	4.24895648665274E-07			LMOSA_28140	Holliday junction resolvase RecU	-1.50635008751185	9.11846786068053E-05
LMOSA_5730	DNA-directed RNA polymerase subunit alpha	1.51535151214272	5.81037717858921E-07			LMOSA_2800	Intracellular proteinase	-1.1690793005446	9.81710293532957E-05
LMOSA_12470	Dehydrogenases with different specificities	1.84833998991443	6.33228262821526E-07			LMOSA_28050	30S ribosomal protein S14	-1.49424421064723	9.86042690013234E-05
LMOSA_23950	Chaperone protein DnaK	1.58679885617175	1.04397408759704E-06			LMOSA_18680	Putative acetyl esterase YjcH	-1.21198429466609	0.000118420502592
LMOSA_6860	tRNA-specific adenosine deaminase	1.61700727098907	1.1109435802107E-06			LMOSA_6490	Potassium-transporting ATPase potassium-binding subunit	-2.41146591796087	0.000122912060401
LMOSA_18110	Erythromycin resistance ATP-binding protein MsrA	1.89673260888751	1.28160261360605E-06			LMOSA_5170	UDP-N-acetylglucosamine 1-carboxyvinyltransferase	-1.39964253468922	0.000130818928232
LMOSA_13020	PTS system mannitol fructose-specific transporter subunit IIC	3.28319571978029	1.2981885854118E-06			LMOSA_28760	Purine nucleoside phosphorylase	-1.17684327907125	0.000138305636953
LMOSA_29080	Pyrimidine-nucleoside phosphorylase	1.88395605486024	1.64279313774441E-06			LMOSA_5710	hypothetical protein	-2.91585473764707	0.000168881206144
LMOSA_8840	Accessory transcriptional regulator protein A	1.21692706843495	1.79045966687332E-06			LMOSA_3780	Cysteine desulfurase	-0.941444771954896	0.000171499392031
LMOSA_720	Cell wall surface anchor family protein [Listeria monocytogenes str. Scott A]	1.32417236857956	3.01711163926287E-06			LMOSA_27830	Peptide methionine sulfoxide reductase MsrA	-1.22697316714215	0.000199053672578
LMOSA_10920	Ribose-phosphate pyrophosphokinase	1.80965195771395	4.42577658494072E-06			LMOSA_5140	50S ribosomal protein L31 type B	-1.00356488297237	0.000206628256478
LMOSA_12460	Probable transaldolase	1.55296179831835	4.42577658494072E-06			LMOSA_22110	DNA topoisomerase IV subunit A	-1.16305704047158	0.000215271473022
LMOSA_10960	Extracellular neutral metalloprotease	2.95005224527642	4.83043857076413E-06			LMOSA_4190	Putative lipolytic enzyme	-1.61425269505502	0.000226938755379
LMOSA_15560	DUF975 domain-containing protein	1.12509465213616	5.61086841294976E-06			LMOSA_15730	ABC transporter permease	-1.7839105159623	0.00024537429072
LMOSA_23270	Pyruvate formate-lyase	1.00565834813357	6.06996831838066E-06			LMOSA_17190	Fructose-bisphosphatase class III	-0.910298067221349	0.000251041288789
LMOSA_10950	Listeriolysin O [Listeria monocytogenes str. Scott A]	1.27648121274706	7.4845638092786E-06			LMOSA_13540	Penicillin-binding lipoprotein 3	-1.42484441979068	0.000280162550435
LMOSA_27630	Bifunctional pyr operon transcriptional regulator/uracil phosphoribosyltransferase PyrR	4.83064160997624	9.0768060326532E-06			LMOSA_13610	Transglutaminase	-1.62937020553101	0.000283995988665
LMOSA_5370	Isochorismatase hydrolase	1.3491333129525	1.12246144950755E-05			LMOSA_12600	Oxidoreductase, YhhX	-1.47011896903207	0.000301908452476
LMOSA_27790	Purine nucleoside phosphorylase DeoD-type	1.70295130030405	1.26587612315684E-05			LMOSA_430	Putative membrane protein ylbC	-1.95064766520889	0.000312709634384
LMOSA_28520	Heptaprenyl diphosphate synthase component II	2.07898101883496	1.26587612315684E-05			LMOSA_27820	Peptide methionine sulfoxide reductase MsrB	-1.30876956946256	0.000312794371288
LMOSA_5490	Heme transporter CcmC	2.79205078014392	1.64001498328173E-05			LMOSA_23370	Transporter	-2.77638477672674	0.000328412308281
LMOSA_27900	Pyruvate phosphate dikinase	1.28313723017731	1.66470934210067E-05			LMOSA_16560	Phosphoesterase	-1.54578886990078	0.000359309016963
LMOSA_25780	30S ribosomal protein S2	1.26052705462764	2.6610658213006E-05			LMOSA_3820	D-methionine transport system substrate-binding protein	-2.05130427985741	0.000359309016963
LMOSA_3600	Nucleoside-diphosphate-sugar epimerase	1.00155476572854	2.84341544423589E-05			LMOSA_20980	Endonuclease MutS2	-1.06398694015656	0.000449188859451
LMOSA_12540	PTS-dependent dihydroxyacetone kinase phosphotransferase subunit DhaM	2.24681113761332	3.29694635086949E-05			LMOSA_15720	Daunorubicin resistance ABC transporter ATP-binding subunit	-1.64952991738142	0.000516114634307
LMOSA_23280	Pyruvate formate-lyase-activating enzyme	0.981268017168043	3.84792908300889E-05			LMOSA_5120	Threonine synthase	-2.05895843182046	0.00051836345021
LMOSA_860	Transcription antiterminator, putative	1.94108455917616	4.29610444572862E-05			LMOSA_5130	Homoserine dehydrogenase	-3.02908018454363	0.000546662477763
LMOSA_23100	Putative carbohydrate transport ATP-binding protein	2.03681168394382	4.86059481890296E-05			LMOSA_13560	Peptide methionine sulfoxide reductase regulator MsrR	-1.30352605506378	0.000548531278168
LMOSA_11030	L-lactate dehydrogenase	0.952730020431329	5.03056337927521E-05			LMOSA_26130	YfhP	-0.793980192633364	0.000692844482093
LMOSA_10100	Lipase [Listeria monocytogenes str. Scott A]	1.3390613352752	5.5424320911383E-05			LMOSA_13920	Large subunit ribosomal protein L32	-2.66489405528496	0.00081520414959
LMOSA_13100	NusG domain II-containing protein	1.88012267063154	5.69640690459734E-05			LMOSA_3280	RNA-binding protein S1	-2.20746386925604	0.000861647307722
LMOSA_14830	Phospholipase/carboxylesterase	1.30838850674729	5.89330232888355E-05			LMOSA_20990	Thioredoxin	-1.20775575817047	0.000872613098205
LMOSA_10320	4Fe-4S mono-cluster protein YjdI	1.59063622109097	6.10544987078184E-05			LMOSA_4180	Carboxylesterase [Listeria monocytogenes str. Scott A]	-1.08902971358751	0.001207419892124
LMOSA_10090	L-rhamnose operon regulatory protein RhaS	1.4959753453091	6.46996851592128E-05			LMOSA_15070	hypothetical protein	-1.19965869007291	0.001236163530655
LMOSA_14790	Secreted MUCin-binding domain protein [Listeria monocytogenes str. Scott A]	1.09525693567196	7.53011483338674E-05			LMOSA_28590	Ribosome biogenesis GTPase Der	-1.00763742495629	0.001324318248115
LMOSA_1130	Maltodextrin transport system permease protein mdxF	3.71119925974783	7.5727555492722E-05			LMOSA_13980	Malolactic fermentation system transcription activator	-2.27166391243514	0.001357364634458
LMOSA_10290	LPXTG-domain-containing protein cell wall anchor domain	0.982722132504678	8.20553818288846E-05			LMOSA_28680	Riboflavin transporter FmnP	-2.79693380063546	0.001439134698437
LMOSA_7430	Beta-glucoside operon transcriptional antiterminator	1.8064284469688	8.37796708047738E-05			LMOSA_25930	Adhesin	-1.49918689222022	0.001513764504554
LMOSA_13070	Inorganic phosphate transporter	1.51799280543597	0.000104270997205			LMOSA_3840	Methionine import ATP-binding protein MetN	-1.67000792579987	0.001515371732057
LMOSA_6140	Phosphotriesterase	3.4047396530643	0.00011027893425			LMOSA_25690	hypothetical protein	-1.16844789269882	0.00173445180908
LMOSA_8790	Single-stranded DNA-binding protein 1	1.04639121407318	0.000110341901544			LMOSA_4530	hypothetical protein	-0.80554620130776	0.001760768676829
LMOSA_21110	Transcriptional regulator	2.03553889262189	0.00011473883795			LMOSA_22020	ATP-dependent protease subunit HslV	-1.47208710988524	0.001775588100323
LMOSA_12590	Fumarate reductase flavoprotein subunit	1.13587735510436	0.000122912060401			LMOSA_23080	Pyrroline-5-carboxylate reductase	-1.92133665997092	0.001775588100323
LMOSA_15400	hypothetical protein	1.24267583235223	0.00013032517588			LMOSA_24570	Probable transcriptional regulatory protein lmo1535	-1.51273478054731	0.00191724205991
LMOSA_5480	Heme sensor protein hssS	1.57400634906888	0.000130818928232			LMOSA_25700	Membrane protein CcdC involved in cytochrome C biogenesis	-1.54090646230564	0.002032877332166
LMOSA_19560	Secreted protein [Listeria monocytogenes str. Scott A]	1.07589754347876	0.00014424030471			LMOSA_1890	Organic hydroperoxide resistance protein OhrA	-1.73998688908741	0.002164723105718
LMOSA_27620	Uracil-xanthine permease	5.95068546103719	0.000162870766558			LMOSA_18410	Lipase esterase	-2.02692985754961	0.002213022576821
LMOSA_6340	PTS system galactitol-specific transporter subunit IIA	1.59694170205417	0.000174631158274			LMOSA_23160	Conserved DNA-binding domain protein	-0.879111515354208	0.002241050943032
LMOSA_8290	DNA gyrase subunit B	1.11978605409948	0.000181755530326			LMOSA_12620	PTS system fructose-specific EIIBBC component	-1.71369401243179	0.002577794033908
LMOSA_4770	Ribosome hibernation promoting factor	0.785538128123699	0.000200923658692			LMOSA_26340	Leucyl aminopeptidase	-1.41710121841983	0.003448217630742
LMOSA_830	Phosphotransferase system sugar-specific permease component	2.47224994405983	0.000215271473022			LMOSA_4210	Enolase	-0.750181135060527	0.003590796868784
LMOSA_10980	PlcB	3.47824927966071	0.0002157562641			LMOSA_27520	Fibronectin-binding protein YloA	-1.18529842006473	0.003651934575816
LMOSA_27610	Aspartate carbamoyltransferase catalytic subunit	5.80763824209336	0.000223636858318			LMOSA_16990	Carbonic anhydrase	-2.35881814558241	0.003687929364441
LMOSA_24480	YrvD	1.65970128958137	0.000243752293299			LMOSA_3790	Iron-sulfur cluster assembly protein SufD	-0.771099479200964	0.003811089427669
LMOSA_7510	Periplasmic beta-glucosidase	1.66380469632516	0.000251041288789			LMOSA_3180	Membrane protein [Listeria monocytogenes str. Scott A]	-1.18937683207821	0.003963725059359
LMOSA_24610	Glycerol uptake facilitator	1.10537960596873	0.000301908452476			LMOSA_7400	Glutathione biosynthesis bifunctional protein GshAB	-0.774455131310367	0.004369749874887
[truncated: 173 more rows]
