# Supplementary material for: High-pressure processing-induced transcriptome response during recovery of Listeria monocytogenes
Source: BMC Genomics. 2021 Feb 12;22:117. doi: 10.1186/s12864-021-07407-6 (PMC7881616; doi:10.1186/s12864-021-07407-6)
Supplement: Supplementary file 22 — Additional file 22: Table S5. List of enriched GO terms for both up- and downregulated genes after 200 MPa and 400 MPa HPP. [file 12864_2021_7407_MOESM22_ESM.ods]

## Sheet: 200up
200 MPa Upregulated genes GO enrichment
NE = Not Enriched
	RO15									ScottA
	T1	T2	T3	T4	T5	T6	T7	T8	T9	T1	T2	T3	T4	T5	T6	T7	T8	T9
acetyltransferase activity	NE	NE	NE	NE	NE	NE	0.0447	NE	NE	NE	NE	NE	NE	NE	NE	NE	NE	NE
acyl-CoA metabolic process	NE	NE	NE	NE	NE	NE	0.01765	NE	NE	NE	NE	NE	NE	NE	NE	NE	NE	NE
aerobic respiration	NE	NE	NE	NE	NE	NE	NE	NE	NE	NE	NE	NE	NE	NE	NE	NE	NE	0.0155
alcohol metabolic process	0.03614	0.03461	0.0232	0.0377	0.02192	0.00915	0.04594	0.0468	NE	0.02139	0.01925	0.01866	0.03248	0.02564	NE	NE	NE	0.0274
amide biosynthetic process	NE	NE	NE	NE	NE	NE	0.02128	NE	NE	NE	NE	NE	NE	NE	NE	NE	NE	NE
aminoacyl-tRNA ligase activity	NE	NE	NE	NE	NE	NE	NE	NE	0.0287	NE	NE	NE	NE	NE	NE	NE	NE	NE
antibiotic catabolic process	0.0239	0.02252	NE	0.02496	NE	0.045	NE	NE	NE	NE	NE	NE	NE	NE	NE	NE	NE	NE
ATP binding	NE	NE	NE	NE	NE	NE	NE	NE	0.0157	NE	NE	NE	NE	NE	NE	NE	NE	NE
ATP metabolic process	NE	NE	NE	NE	NE	NE	NE	NE	0.0259	NE	NE	NE	NE	NE	NE	NE	0.00012	NE
carbohydrate biosynthetic process	NE	NE	NE	NE	NE	NE	NE	NE	NE	NE	NE	NE	NE	NE	NE	NE	0.03047	NE
carbohydrate kinase activity	NE	NE	NE	NE	NE	NE	NE	NE	NE	NE	NE	NE	NE	NE	NE	NE	0.01782	NE
carbohydrate metabolic process	0.00367	0.00284	NE	NE	NE	NE	NE	NE	NE	NE	NE	NE	NE	NE	NE	NE	NE	NE
carbohydrate:proton symporter activity	NE	NE	NE	NE	NE	NE	NE	NE	NE	NE	NE	NE	NE	NE	NE	0.0294	NE	NE
carbohydrate transmembrane transport	0.02867	0.00045	NE	NE	0.0012	0.00771	0.00025	0.00255	0.0237	NE	NE	NE	NE	0.03612	0.0077	0.00019	0.02325	NE
carbohydrate transmembrane transporter activity	NE	NE	NE	NE	NE	NE	0.04038	0.043	NE	NE	NE	NE	NE	NE	NE	NE	NE	NE
carbohydrate transport	NE	NE	NE	NE	NE	NE	NE	NE	NE	NE	NE	NE	NE	NE	NE	NE	0.04967	NE
carboxylic acid catabolic process	0.02391	0.02252	NE	NE	NE	NE	NE	NE	NE	NE	NE	NE	NE	NE	NE	NE	NE	NE
carboxy-lyase activity	0.042	0.0093	NE	NE	NE	NE	NE	NE	NE	0.00849	0.0366	0.001	0.0203	0.016	0.0294	NE	NE	NE
cellular carbohydrate catabolic process	NE	NE	0.0418	NE	NE	NE	NE	NE	NE	NE	NE	0.03287	NE	NE	NE	NE	NE	NE
cellular carbohydrate metabolic process	NE	NE	NE	NE	NE	NE	NE	NE	NE	NE	NE	NE	NE	NE	NE	NE	0.00958	NE
cellular response to stress	NE	NE	NE	NE	0.04304	NE	NE	NE	NE	NE	NE	NE	NE	NE	NE	NE	NE	NE
cell wall	NE	NE	NE	NE	NE	NE	NE	NE	NE	NE	NE	NE	NE	NE	NE	0.045	NE	NE
channel activity	NE	NE	NE	NE	NE	NE	NE	0.016	0.0342	NE	NE	NE	NE	NE	NE	NE	NE	NE
chromosome	NE	NE	NE	NE	NE	NE	NE	0.03589	0.029	NE	NE	NE	NE	NE	NE	NE	NE	NE
cobalamin biosynthetic process	7.5E-11	2.6E-12	NE	NE	5.1E-14	1.4E-12	NE	8.6E-07	1.3E-05	3.6E-14	4.4E-13	2.9E-16	3.2E-11	1.8E-16	1.5E-13	1.3E-13	2.6E-10	3.2E-06
cytoplasmic part	NE	NE	NE	NE	NE	NE	NE	NE	NE	NE	0.0368	NE	NE	NE	NE	NE	NE	NE
damaged DNA binding	NE	NE	NE	NE	NE	NE	NE	NE	NE	NE	NE	NE	0.0351	NE	NE	NE	0.02881	0.0263
'de novo' IMP biosynthetic process	NE	NE	NE	NE	NE	NE	NE	NE	0.0032	NE	NE	NE	NE	NE	NE	NE	NE	NE
'de novo' UMP biosynthetic process	NE	NE	NE	NE	NE	NE	NE	NE	NE	NE	NE	NE	0.03332	NE	NE	NE	NE	NE
divalent inorganic cation transport	0.00472	0.00435	NE	0.00038	0.00011	0.00036	NE	NE	0.0299	0.00173	0.00141	0.00133	0.00027	0.00255	0.0136	0.01329	0.02883	NE
DNA-dependent DNA replication	NE	NE	NE	NE	NE	NE	NE	0.01988	NE	NE	NE	NE	NE	NE	NE	NE	NE	NE
DNA-directed DNA polymerase activity	NE	NE	NE	NE	NE	NE	0.03805	0.0403	0.0367	NE	NE	NE	NE	NE	NE	NE	NE	NE
DNA topoisomerase activity	NE	NE	NE	NE	NE	NE	NE	0.0477	0.0032	NE	NE	NE	NE	NE	NE	NE	NE	NE
DNA topological change	NE	NE	NE	NE	NE	NE	NE	0.03321	0.0014	NE	NE	NE	NE	NE	NE	NE	NE	NE
drug transmembrane transporter activity	NE	NE	NE	NE	NE	NE	NE	NE	NE	NE	0.02876	NE	NE	NE	NE	NE	NE	NE
endoribonuclease activity	NE	NE	NE	NE	NE	NE	NE	0.0166	NE	NE	NE	NE	NE	NE	NE	NE	NE	NE
exoribonuclease activity, producing 5'-phosphomonoesters	NE	NE	NE	NE	NE	NE	NE	0.0166	0.0049	NE	NE	NE	NE	NE	NE	NE	NE	NE
fatty acid metabolic process	NE	NE	NE	0.03891	0.00074	0.0002	NE	NE	NE	NE	0.01998	NE	0.00135	0.02747	0.0179	NE	NE	0.0278
glucose metabolic process	0.03706	0.03553	NE	NE	NE	NE	NE	NE	NE	NE	NE	NE	0.03346	NE	NE	NE	NE	NE
glycerol ether metabolic process	NE	NE	0.0122	NE	NE	NE	NE	NE	NE	0.0061	NE	NE	NE	NE	NE	NE	NE	NE
glycerol metabolic process	NE	NE	NE	NE	NE	0.03041	NE	NE	NE	NE	NE	NE	NE	0.01207	0.0055	0.03823	NE	NE
glycerone kinase activity	NE	NE	NE	NE	NE	0.0446	NE	NE	NE	NE	NE	NE	NE	NE	NE	NE	NE	NE
glycolytic process	0.00197	0.00176	NE	NE	NE	NE	NE	NE	NE	NE	NE	NE	0.00149	NE	NE	NE	NE	NE
heterocycle catabolic process	NE	NE	NE	NE	NE	NE	NE	NE	0.0374	NE	NE	NE	NE	NE	NE	NE	NE	NE
hydrolase activity	NE	0.0411	NE	NE	NE	NE	NE	NE	NE	0.03689	NE	0.0295	NE	NE	NE	0.0276	NE	NE
hydro-lyase activity	NE	NE	NE	NE	0.03423	0.0218	NE	NE	NE	0.03128	NE	NE	0.0259	NE	NE	0.0171	NE	0.0039
interspecies interaction between organisms	NE	NE	NE	NE	NE	NE	NE	NE	NE	0.04188	0.03794	0.00211	0.00487	NE	NE	0.0326	NE	NE
intracellular non-membrane-bounded organelle	NE	0.049	NE	NE	NE	NE	NE	NE	NE	0.0434	NE	NE	NE	0.046	NE	NE	NE	NE
intramolecular transferase activity	NE	NE	NE	NE	NE	0.045	NE	NE	NE	NE	NE	NE	NE	NE	NE	NE	NE	NE
kinase activity	NE	NE	NE	NE	NE	NE	NE	NE	NE	NE	NE	NE	NE	NE	NE	0.0172	NE	NE
large ribosomal subunit	NE	NE	NE	NE	NE	NE	NE	NE	0.029	NE	NE	NE	NE	NE	NE	NE	NE	NE
ligase activity, forming carbon-carbon bonds	NE	NE	NE	NE	NE	NE	NE	NE	0.0467	NE	NE	NE	NE	NE	NE	NE	NE	NE
lipid metabolic process	NE	NE	NE	NE	NE	NE	NE	NE	NE	NE	NE	NE	NE	0.03701	NE	NE	NE	NE
macromolecule methylation	NE	NE	NE	NE	NE	NE	NE	NE	NE	NE	0.03808	0.03697	NE	NE	NE	NE	NE	NE
magnesium ion binding	NE	NE	NE	NE	NE	NE	0.04439	NE	0.0074	NE	NE	NE	NE	NE	NE	NE	NE	NE
manganese ion binding	NE	NE	NE	NE	NE	NE	NE	0.0477	NE	NE	NE	NE	NE	NE	NE	NE	NE	NE
membrane	NE	NE	NE	NE	NE	NE	0.04	NE	NE	NE	NE	NE	NE	NE	NE	NE	NE	NE
metallopeptidase activity	NE	NE	NE	NE	NE	NE	0.04577	NE	NE	NE	NE	NE	NE	NE	NE	NE	NE	NE
methylation	0.0359	0.03061	NE	NE	0.00752	0.02886	NE	NE	NE	0.03575	0.00247	0.00219	0.04177	0.00259	0.0059	0.01799	NE	NE
multi-organism cellular process	NE	NE	0.0233	NE	NE	NE	NE	NE	NE	NE	NE	NE	NE	NE	NE	NE	NE	NE
N-acetylglucosamine metabolic process	0.0239	0.00205	0.0122	0.02496	NE	NE	NE	NE	NE	NE	NE	NE	NE	NE	NE	NE	NE	NE
N-acetyltransferase activity	0.04	NE	NE	NE	NE	NE	NE	NE	NE	NE	NE	NE	NE	NE	NE	NE	NE	NE
negative regulation of cellular process	NE	NE	0.0082	0.01361	NE	NE	NE	NE	NE	NE	NE	NE	NE	NE	NE	NE	NE	NE
negative regulation of transcription, DNA-templated	NE	NE	NE	0.02254	NE	NE	NE	NE	NE	NE	NE	NE	0.03518	NE	NE	NE	NE	NE
oligosaccharide metabolic process	NE	NE	0.0122	NE	NE	NE	NE	NE	NE	NE	NE	NE	NE	NE	NE	NE	0.01783	NE
organelle	NE	NE	NE	NE	0.079	NE	NE	NE	NE	NE	NE	0.082	NE	NE	0.052	NE	NE	NE
organic cyclic compound catabolic process	NE	NE	NE	NE	NE	NE	NE	NE	0.0374	NE	NE	NE	NE	NE	NE	NE	NE	NE
organophosphate metabolic process	NE	NE	NE	NE	NE	NE	NE	0.01907	0.0386	0.048	0.04272	0.04081	NE	NE	0.0207	0.01835	NE	NE
oxidoreductase activity	NE	NE	NE	0.03479	0.01258	0.0028	NE	NE	NE	NE	NE	NE	0.0274	NE	NE	NE	NE	NE
penicillin binding	NE	NE	NE	NE	NE	NE	NE	NE	0.0467	NE	NE	NE	NE	NE	NE	NE	NE	NE
peptidase activity	NE	NE	0.0022	0.00695	NE	NE	NE	NE	NE	NE	0.03874	0.0347	0.0211	NE	NE	NE	NE	NE
phosphoenolpyruvate-dependent sugar phosphotransferase system	0.00127	4.4E-05	0.0058	0.03399	5.8E-07	0.00043	0.00015	0.00049	0.0158	NE	NE	NE	NE	0.02047	0.0024	5.8E-06	0.00047	NE
phosphorylation	NE	NE	NE	NE	NE	NE	NE	NE	NE	NE	NE	NE	NE	NE	NE	0.0027	0.01129	NE
phosphotransferase activity	0.028	0.0264	NE	NE	NE	NE	NE	NE	NE	NE	NE	NE	NE	NE	NE	NE	NE	NE
pigment biosynthetic process	NE	NE	NE	NE	NE	NE	NE	NE	NE	NE	NE	0.03657	NE	NE	NE	NE	NE	NE
polyol catabolic process	0.02134	0.0198	NE	NE	NE	0.01809	NE	NE	NE	0.01223	NE	0.00964	0.02562	0.01753	0.0081	0.0496	0.02132	NE
protein alkylation	NE	NE	NE	NE	NE	NE	NE	NE	NE	NE	NE	NE	NE	NE	NE	0.00427	0.00966	NE
protein binding	NE	NE	NE	NE	NE	NE	NE	NE	NE	NE	NE	NE	0.0492	NE	NE	NE	NE	NE
protein disulfide oxidoreductase activity	NE	NE	0.0366	NE	NE	NE	NE	NE	NE	0.00656	NE	NE	NE	NE	NE	NE	NE	NE
protein folding	0.00197	NE	0.0042	2.6E-05	0.00409	NE	0.00048	0.01988	NE	0.00046	0.00035	0.00032	0.00017	0.00082	0.0023	0.00023	0.00763	0.0061
protein methyltransferase activity	NE	NE	NE	NE	NE	NE	NE	NE	0.0467	NE	NE	NE	NE	NE	NE	0.0045	0.00965	NE
protein-N(PI)-phosphohistidine-sugar phosphotransferase activity	0.033	0.0017	NE	NE	0.00055	0.0151	0.00062	0.0022	0.0146	NE	NE	NE	NE	0.038	0.006	0.0001	0.01407	NE
pyridine-containing compound biosynthetic process	0.01287	NE	NE	NE	NE	NE	NE	NE	NE	NE	NE	NE	NE	NE	NE	NE	NE	NE
respiratory electron transport chain	NE	NE	NE	NE	NE	NE	NE	NE	0.0059	NE	NE	NE	NE	NE	NE	NE	0.00054	NE
response to oxidative stress	NE	NE	NE	0.03993	NE	NE	NE	NE	NE	NE	NE	NE	NE	NE	NE	NE	NE	NE
ribosome	0.0022	0.04	0.0001	1.7E-07	NE	NE	NE	0.00039	2.7E-06	0.0015	0.00032	NE	0.035	NE	NE	NE	0.0041	3.6E-08
ribosome biogenesis	NE	NE	NE	NE	0.01182	NE	NE	NE	NE	NE	NE	NE	NE	NE	NE	NE	NE	NE
RNA binding	NE	NE	NE	NE	NE	NE	NE	0.0074	0.0013	NE	0.03042	NE	NE	NE	NE	NE	NE	0.0482
RNA phosphodiester bond hydrolysis, exonucleolytic	NE	NE	NE	NE	NE	NE	NE	0.01837	0.0059	NE	NE	NE	NE	NE	NE	NE	NE	NE
rRNA binding	NE	NE	NE	7.5E-05	NE	0.038	NE	1.2E-06	3.1E-08	NE	0.00313	NE	0.0457	NE	NE	NE	0.00101	5.6E-10
S-adenosylmethionine-dependent methyltransferase activity	NE	NE	NE	NE	NE	NE	NE	NE	NE	NE	0.02187	NE	0.0017	NE	NE	NE	NE	NE
serine-type endopeptidase activity	NE	NE	0.0247	0.04243	0.01906	0.0059	NE	NE	NE	0.02987	NE	NE	NE	0.044	0.0024	NE	NE	NE
single-stranded DNA binding	NE	NE	NE	0.0099	NE	NE	NE	NE	NE	NE	NE	NE	NE	NE	NE	NE	NE	NE
small ribosomal subunit	NE	NE	NE	0.016	NE	0.011	NE	0.00237	0.014	NE	0.01512	NE	0.027	NE	NE	NE	0.0418	NE
SOS response	NE	NE	NE	0.04394	0.01818	0.03041	NE	NE	NE	NE	NE	NE	NE	NE	NE	NE	NE	NE
structural constituent of ribosome	0.019	NE	0.0023	9E-11	NE	0.0046	NE	5.6E-08	5.5E-11	0.00064	0.00011	NE	0.0122	NE	NE	NE	0.00071	2.2E-13
thiamine pyrophosphate binding	NE	NE	NE	NE	NE	NE	NE	0.0477	NE	NE	NE	NE	NE	NE	NE	NE	NE	NE
transferase activity	NE	NE	NE	NE	NE	0.0374	NE	NE	NE	NE	NE	NE	NE	NE	NE	NE	NE	NE
transition metal ion transmembrane transporter activity	0.017	0.0156	NE	0.00095	0.00029	0.0019	NE	NE	0.0467	0.00656	0.00587	0.0057	0.0119	0.01	NE	NE	NE	NE
transition metal ion transport	0.00085	0.00077	NE	5.9E-05	1.2E-05	0.00069	NE	NE	NE	0.00079	0.00065	0.00061	0.00182	0.00119	0.0082	0.00805	0.01783	NE
translation	NE	NE	NE	1.4E-08	NE	NE	NE	4.3E-05	3.4E-09	NE	0.00127	NE	NE	NE	NE	NE	0.03755	9.9E-08
translation initiation factor activity	NE	NE	NE	NE	NE	NE	NE	NE	0.0467	NE	NE	NE	NE	NE	NE	NE	NE	NE
transmembrane transport	NE	NE	NE	NE	NE	NE	0.00854	0.0123	NE	NE	NE	NE	NE	NE	NE	NE	NE	NE
tRNA aminoacylation for protein translation	NE	NE	NE	NE	NE	NE	NE	NE	0.0221	NE	NE	NE	NE	NE	NE	NE	NE	NE
tRNA binding	NE	NE	NE	NE	NE	NE	NE	NE	0.0162	NE	NE	NE	NE	NE	NE	NE	NE	NE
unfolded protein binding	0.03	NE	NE	0.02659	NE	NE	0.00287	0.03	NE	0.01224	0.01099	0.0106	0.0219	0.019	NE	0.0084	0.01782	0.0162

## Sheet: 400up
400 MPa Upregulated genes GO enrichment
NE = Not Enriched
	RO15									ScottA
	T1	T2	T3	T4	T5	T6	T7	T8	T9	T1	T2	T3	T4	T5	T6	T7	T8	T9
aerobic respiration	NE	NE	NE	NE	NE	NE	NE	NE	NE	NE	NE	NE	NE	NE	NE	NE	NE	0.00102
alcohol metabolic process	0.02845	0.02071	0.02254	NE	0.0346	0.0331	NE	NE	NE	0.01225	0.01694	0.017	0.01866	NE	NE	0.02077	NE	NE
antibiotic catabolic process	0.0169	0.01087	0.01246	0.04334	NE	NE	NE	NE	NE	NE	NE	NE	NE	NE	NE	NE	NE	NE
carbohydrate metabolic process	0.01428	0.00319	0.00565	0.03558	NE	NE	NE	NE	NE	NE	NE	NE	NE	NE	NE	NE	NE	NE
carbohydrate:proton symporter activity	NE	NE	NE	NE	0.014	NE	NE	NE	NE	NE	NE	NE	NE	NE	NE	NE	NE	NE
carbohydrate transmembrane transport	0.01008	0.01776	0.00042	3.7E-05	2.6E-06	2E-09	1.8E-07	1.9E-05	1.7E-05	NE	NE	NE	NE	NE	0.016	0.00018	0.00027	0.00011
carbohydrate transmembrane transporter activity	NE	NE	NE	NE	NE	0.003	NE	NE	NE	NE	NE	NE	NE	NE	0.0425	NE	0.00996	0.01691
carboxylic acid catabolic process	0.01688	NE	NE	NE	NE	NE	NE	NE	NE	NE	NE	NE	NE	NE	NE	NE	NE	NE
carboxy-lyase activity	NE	0.013	0.01691	NE	0.03	NE	NE	NE	NE	0.0028	0.0059	0.0059	0.00643	NE	NE	NE	NE	NE
cellular carbohydrate catabolic process	NE	NE	0.04255	NE	NE	NE	NE	NE	NE	NE	NE	NE	NE	NE	NE	NE	NE	NE
cell wall	NE	NE	NE	NE	NE	NE	NE	NE	NE	NE	NE	NE	NE	NE	0.075	NE	NE	NE
cell wall organization	NE	NE	NE	NE	NE	NE	NE	NE	0.01265	NE	NE	NE	NE	NE	NE	NE	NE	NE
channel activity	NE	NE	NE	NE	NE	0.013	NE	NE	NE	NE	NE	0.007	0.00727	NE	NE	NE	NE	NE
chromosome	NE	NE	NE	0.017	NE	NE	NE	NE	NE	NE	NE	NE	NE	NE	NE	NE	NE	NE
cobalamin biosynthetic process	1.5E-14	7.7E-16	1.7E-12	3.3E-13	5.8E-11	6E-14	1.5E-11	8.4E-10	7.3E-12	5.7E-18	1E-16	4.1E-15	2.5E-16	NE	NE	4E-10	0.00165	NE
cofactor transport	NE	NE	NE	0.04334	0.0229	NE	NE	NE	NE	NE	NE	NE	NE	NE	NE	NE	NE	NE
deaminase activity	NE	NE	NE	0.0212	NE	NE	NE	NE	NE	NE	NE	NE	NE	NE	NE	NE	NE	NE
'de novo' IMP biosynthetic process	NE	NE	NE	NE	NE	NE	NE	NE	NE	0.04277	0.00143	NE	0.01317	NE	NE	NE	NE	NE
'de novo' UMP biosynthetic process	NE	NE	NE	NE	NE	NE	0.0064	0.00166	0.01913	NE	NE	NE	NE	NE	NE	NE	NE	NE
divalent inorganic cation transport	0.00019	0.00162	0.00195	5.5E-05	0.0367	0.0336	0.0475	0.00166	0.00221	0.0006	0.00108	NE	0.00129	NE	NE	0.00168	NE	NE
DNA helicase activity	NE	NE	NE	0.0473	NE	NE	NE	NE	NE	NE	NE	NE	NE	NE	NE	NE	NE	NE
DNA modification	NE	NE	NE	NE	NE	NE	NE	NE	NE	NE	NE	NE	NE	0.028	NE	NE	0.04156	NE
drug transmembrane transporter activity	NE	NE	NE	NE	NE	NE	NE	NE	NE	NE	NE	NE	0.02634	NE	NE	NE	NE	NE
electron transfer activity	NE	NE	NE	NE	NE	NE	NE	NE	NE	NE	NE	NE	NE	NE	NE	NE	0.02308	0.00872
fatty acid metabolic process	NE	NE	NE	NE	NE	NE	0.002	0.00411	NE	NE	NE	NE	0.01938	NE	NE	NE	NE	NE
fructose transmembrane transporter activity	NE	NE	0.01003	0.0224	0.013	NE	NE	0.0234	0.0253	NE	NE	NE	NE	NE	NE	NE	NE	NE
FtsZ-dependent cytokinesis	NE	NE	NE	NE	NE	NE	NE	NE	0.00364	NE	NE	NE	NE	0.043	NE	NE	NE	NE
gluconeogenesis	NE	NE	NE	NE	NE	NE	NE	NE	NE	0.01329	NE	NE	NE	NE	NE	NE	NE	NE
glucose metabolic process	0.029	0.02125	NE	NE	NE	NE	NE	NE	NE	0.01252	0.01722	NE	NE	NE	NE	NE	NE	NE
glycerol metabolic process	NE	NE	NE	NE	NE	NE	NE	NE	NE	NE	NE	NE	NE	0.028	0.014	NE	0.04156	0.01047
glycerone kinase activity	NE	NE	NE	NE	NE	NE	NE	NE	NE	NE	NE	NE	NE	NE	0.0355	NE	NE	NE
glycolytic process	0.00702	0.0035	0.02559	NE	NE	NE	NE	NE	NE	9.9E-05	0.00217	NE	NE	NE	NE	NE	NE	NE
hydrolase activity	NE	NE	NE	NE	NE	NE	NE	NE	0.0259	0.0115	0.0067	NE	NE	NE	NE	NE	NE	0.03037
hydro-lyase activity	NE	NE	NE	NE	NE	NE	0.0053	0.0061	0.0081	0.0375	NE	NE	0.00132	NE	NE	0.03042	NE	NE
hydroxymethyl-, formyl- and related transferase activity	NE	NE	NE	NE	NE	NE	NE	NE	NE	NE	NE	NE	0.00544	NE	NE	NE	NE	NE
integral component of plasma membrane	NE	NE	NE	NE	NE	NE	NE	NE	NE	NE	NE	NE	NE	0.016	NE	NE	NE	NE
interspecies interaction between organisms	NE	NE	NE	NE	NE	NE	NE	NE	NE	0.00114	3.6E-05	NE	NE	NE	NE	NE	NE	NE
intracellular non-membrane-bounded organelle	NE	NE	NE	NE	NE	NE	NE	NE	0.036	NE	NE	NE	0.033	NE	NE	NE	NE	NE
intracellular protein transmembrane transport	NE	NE	NE	NE	NE	NE	NE	NE	0.0379	NE	NE	NE	NE	NE	NE	NE	NE	NE
intramolecular transferase activity	NE	NE	NE	NE	NE	NE	NE	0.0129	NE	NE	NE	NE	NE	NE	NE	NE	NE	NE
ion transmembrane transport	NE	NE	NE	NE	NE	NE	NE	NE	NE	NE	NE	NE	NE	0.026	NE	NE	NE	NE
kinase activity	NE	NE	NE	0.0403	NE	NE	NE	NE	NE	NE	NE	NE	NE	NE	NE	NE	NE	0.0361
large ribosomal subunit	NE	NE	NE	NE	NE	NE	NE	0.022	NE	NE	NE	NE	NE	NE	NE	NE	NE	NE
macromolecule methylation	NE	NE	NE	NE	NE	NE	NE	NE	NE	0.02481	0.03268	NE	0.03534	NE	NE	NE	NE	NE
membrane part	NE	NE	NE	NE	NE	NE	NE	NE	NE	NE	NE	NE	NE	NE	NE	NE	0.0069	0.018
methylation	0.04403	NE	NE	NE	0.0327	NE	NE	NE	NE	0.00688	0.01634	NE	NE	NE	NE	NE	0.02164	NE
N-acetylglucosamine metabolic process	0.0169	0.01087	0.01246	0.00515	NE	NE	NE	NE	NE	NE	NE	NE	NE	NE	NE	NE	NE	NE
nucleobase biosynthetic process	NE	NE	NE	NE	NE	NE	NE	NE	NE	NE	NE	0.017	0.01916	NE	NE	NE	NE	NE
nucleotide-sugar metabolic process	NE	NE	NE	NE	NE	NE	0.0431	NE	NE	NE	NE	NE	NE	NE	NE	NE	NE	NE
oligosaccharide metabolic process	0.0169	0.01087	NE	0.00515	NE	NE	NE	NE	NE	NE	NE	NE	NE	NE	NE	NE	NE	NE
organelle	0.075	0.067	0.079	NE	NE	NE	NE	NE	NE	NE	0.052	0.052	NE	NE	NE	NE	NE	NE
organic cation transport	NE	NE	NE	NE	NE	NE	NE	NE	NE	NE	NE	NE	NE	0.043	NE	NE	NE	NE
organic hydroxy compound transmembrane transporter activity	NE	NE	NE	NE	NE	NE	NE	NE	NE	NE	NE	NE	NE	NE	0.0245	NE	0.04991	NE
organic hydroxy compound transport	NE	NE	NE	NE	NE	NE	NE	NE	NE	NE	NE	NE	NE	NE	0.026	NE	NE	NE
organophosphate metabolic process	NE	NE	NE	NE	NE	NE	0.0176	NE	NE	NE	NE	NE	0.01965	NE	NE	NE	0.02065	0.02639
oxidoreductase activity	0.0227	0.0149	0.01853	NE	0.03	0.028	NE	NE	NE	0.0376	0.0099	NE	NE	NE	NE	NE	NE	NE
peptidoglycan muralytic activity	NE	NE	NE	NE	NE	NE	NE	NE	NE	0.0432	0.0051	NE	NE	NE	NE	NE	NE	NE
phosphoenolpyruvate-dependent sugar phosphotransferase system	0.0002	0.00052	3.6E-05	5.1E-08	1.2E-09	1.8E-11	1E-09	7.7E-07	3.5E-07	NE	NE	NE	NE	NE	0.0001	2.9E-06	2.5E-06	7.3E-07
phosphorylation	0.03713	0.00846	NE	0.01679	NE	NE	NE	NE	NE	NE	NE	NE	NE	NE	NE	NE	NE	0.01536
phosphotransferase activity	NE	0.0102	NE	0.0498	NE	NE	NE	NE	0.0299	NE	NE	NE	NE	NE	NE	NE	NE	NE
pigment biosynthetic process	NE	NE	NE	NE	NE	NE	NE	NE	NE	NE	0.03336	0.033	0.03657	NE	NE	NE	NE	NE
plasma membrane	NE	NE	NE	NE	0.018	0.007	NE	NE	NE	NE	NE	NE	NE	NE	NE	NE	NE	NE
polyol catabolic process	NE	NE	0.00936	0.04472	0.0202	NE	NE	NE	NE	0.03371	NE	NE	NE	NE	NE	NE	NE	NE
protein alkylation	NE	NE	NE	NE	NE	NE	NE	NE	NE	0.03996	NE	NE	NE	NE	NE	NE	NE	NE
protein folding	0.00702	0.02172	0.02559	NE	NE	NE	NE	NE	NE	0.00109	0.00217	0.015	NE	NE	NE	NE	NE	NE
protein methyltransferase activity	NE	NE	NE	NE	NE	NE	NE	NE	NE	0.0432	NE	NE	NE	NE	NE	NE	NE	NE
protein-N(PI)-phosphohistidine-sugar phosphotransferase activity	0.0081	0.0199	0.00054	7.2E-05	9.5E-07	2.6E-08	2E-07	8.1E-06	4.4E-06	NE	NE	NE	NE	NE	0.0088	0.00011	0.00026	0.00013
proton-transporting ATP synthase complex	NE	NE	NE	NE	NE	NE	NE	NE	NE	0.054	NE	NE	NE	NE	NE	NE	NE	NE
pyridine-containing compound biosynthetic process	0.01015	NE	NE	NE	NE	NE	NE	NE	NE	NE	NE	NE	NE	NE	NE	NE	NE	NE
pyrimidine nucleobase biosynthetic process	NE	NE	NE	NE	NE	NE	NE	0.03214	0.0379	NE	NE	NE	NE	NE	NE	NE	NE	NE
regulation of biological process	NE	NE	NE	NE	NE	NE	NE	NE	NE	NE	0.01814	NE	NE	NE	NE	NE	NE	NE
regulation of transcription, DNA-templated	NE	NE	NE	NE	NE	NE	NE	NE	NE	NE	NE	NE	NE	0.015	NE	NE	NE	NE
respiratory electron transport chain	NE	NE	NE	NE	NE	NE	NE	NE	0.0379	NE	NE	NE	NE	NE	NE	NE	NE	NE
ribosome	NE	NE	NE	0.033	NE	NE	3.7E-06	6E-09	4.7E-05	NE	NE	NE	NE	NE	NE	0.0109	NE	NE
RNA binding	NE	NE	NE	NE	NE	NE	NE	NE	NE	NE	NE	NE	0.00408	NE	NE	NE	NE	NE
rRNA binding	NE	NE	NE	0.0203	NE	NE	1.9E-07	4.8E-16	2.2E-13	NE	NE	NE	NE	NE	NE	0.0011	NE	0.01382
S-adenosylmethionine-dependent methyltransferase activity	NE	NE	NE	NE	NE	NE	NE	NE	NE	0.0133	0.006	0.0264	0.00037	NE	NE	0.02439	NE	NE
sequence-specific DNA binding	NE	NE	NE	NE	NE	NE	NE	NE	NE	NE	NE	NE	NE	0.037	NE	NE	NE	NE
small ribosomal subunit	NE	NE	NE	NE	NE	NE	0.0022	3.9E-05	3.9E-05	NE	NE	NE	0.011	NE	NE	0.0047	NE	NE
structural constituent of ribosome	NE	NE	NE	0.0325	NE	NE	1.4E-09	2.3E-18	5.5E-12	NE	NE	NE	NE	NE	NE	0.00016	NE	0.04889
structural molecule activity	NE	NE	NE	NE	NE	NE	NE	NE	NE	NE	0.0254	NE	NE	NE	NE	NE	NE	NE
thiamine pyrophosphate binding	NE	NE	NE	NE	0.037	0.036	NE	NE	NE	NE	NE	NE	NE	NE	NE	NE	NE	NE
transferase activity	NE	NE	NE	NE	NE	NE	NE	NE	NE	NE	NE	NE	NE	NE	0.0035	0.02454	NE	NE
transition metal ion homeostasis	NE	NE	NE	NE	NE	NE	NE	NE	NE	NE	NE	NE	NE	0.043	NE	NE	NE	NE
transition metal ion transmembrane transporter activity	0.0102	0.0072	0.00859	0.0022	0.013	NE	NE	0.0024	0.0028	0.0031	0.0051	NE	0.00544	NE	NE	0.00644	NE	NE
transition metal ion transport	0.00047	0.00022	0.00028	0.00019	0.0081	0.0072	0.0116	0.00035	0.00049	0.00027	0.00049	NE	0.00059	NE	NE	0.00077	NE	NE
translation	NE	NE	NE	NE	NE	NE	4.9E-08	6.6E-14	2.3E-07	NE	NE	NE	NE	NE	NE	NE	NE	NE
tRNA binding	NE	NE	NE	NE	NE	NE	NE	0.0164	0.0206	NE	NE	NE	NE	NE	NE	NE	NE	NE
unfolded protein binding	0.0187	NE	NE	0.0473	NE	NE	NE	NE	NE	NE	NE	NE	NE	NE	NE	NE	NE	NE
vitamin transmembrane transporter activity	NE	NE	NE	NE	NE	NE	NE	NE	NE	0.0432	NE	NE	NE	NE	NE	NE	NE	NE
vitamin transport	NE	NE	NE	NE	NE	NE	NE	NE	NE	0.03996	NE	NE	NE	NE	NE	NE	NE	NE

## Sheet: 200down
200 MPa Downregulated genes GO enrichment
NE = Not Enriched
	RO15									ScottA
	T1	T2	T3	T4	T5	T6	T7	T8	T9	T1	T2	T3	T4	T5	T6	T7	T8	T9
aldehyde-lyase activity	NE	NE	0.0278	NE	NE	NE	NE	0.0038	0.015	NE	NE	NE	NE	NE	NE	NE	NE	NE
alpha-amino acid catabolic process	NE	0.0089	0.03496	NE	NE	0.03264	0.00495	NE	NE	NE	NE	NE	NE	NE	NE	NE	NE	NE
amidase activity	NE	NE	NE	NE	0.0223	NE	NE	0.028	NE	0.0077	NE	NE	0.0096	0.0102	NE	0.0149	NE	0.04392
amine transmembrane transporter activity	NE	NE	NE	NE	NE	NE	NE	NE	NE	0.0485	NE	NE	NE	NE	NE	NE	NE	NE
aminopeptidase activity	NE	NE	NE	NE	0.0128	NE	NE	0.0172	0.01	NE	NE	NE	NE	NE	NE	NE	NE	NE
ammonia-lyase activity	NE	NE	NE	NE	NE	NE	NE	NE	NE	0.0215	NE	0.02983	NE	NE	NE	0.0338	NE	NE
ammonium ion metabolic process	NE	NE	NE	NE	NE	NE	NE	NE	NE	NE	NE	0.0305	NE	NE	NE	0.0293	NE	NE
ammonium transport	NE	NE	NE	NE	NE	NE	NE	NE	NE	NE	NE	NE	NE	NE	NE	0.0423	0.0082	NE
anatomical structure morphogenesis	NE	NE	NE	NE	0.019	0.00766	NE	NE	0.03623	NE	NE	NE	NE	NE	NE	NE	NE	NE
antibiotic metabolic process	NE	NE	0.04913	NE	NE	NE	NE	NE	NE	NE	NE	NE	NE	NE	NE	NE	NE	NE
antioxidant activity	NE	NE	NE	NE	NE	NE	0.00866	0.0061	0.015	NE	NE	NE	NE	NE	NE	NE	NE	NE
asexual reproduction	NE	NE	NE	NE	NE	0.03648	NE	NE	NE	NE	NE	NE	NE	NE	NE	NE	NE	NE
ATPase activity	0.02769	0.00126	0.0099	NE	0.011	NE	NE	NE	NE	0.0117	0.0057	0.02983	NE	NE	NE	NE	NE	NE
ATP binding	NE	0.02761	NE	NE	NE	NE	NE	NE	NE	NE	NE	NE	NE	NE	NE	NE	NE	NE
ATP-binding cassette (ABC) transporter complex	NE	NE	NE	NE	0.049	0.14	NE	NE	NE	NE	NE	NE	NE	NE	NE	NE	NE	NE
ATP biosynthetic process	NE	NE	NE	NE	NE	NE	0.00015	NE	NE	NE	NE	NE	NE	NE	NE	NE	NE	NE
ATP hydrolysis coupled cation transmembrane transport	NE	NE	NE	NE	NE	NE	0.00013	NE	NE	NE	NE	NE	NE	NE	NE	NE	NE	NE
carbohydrate derivative catabolic process	NE	NE	NE	NE	0.03547	NE	NE	0.04916	NE	NE	NE	NE	NE	NE	NE	NE	NE	NE
carbohydrate transmembrane transport	NE	NE	NE	NE	NE	NE	NE	NE	NE	NE	NE	0.0455	NE	NE	NE	NE	NE	NE
carboxylic acid metabolic process	NE	NE	NE	NE	NE	NE	NE	0.02254	NE	NE	NE	NE	NE	NE	NE	NE	NE	NE
carboxy-lyase activity	NE	NE	NE	NE	NE	NE	NE	NE	0.037	NE	NE	NE	NE	NE	NE	NE	NE	NE
catalytic activity, acting on a protein	NE	NE	NE	NE	NE	NE	NE	NE	NE	NE	NE	NE	NE	NE	NE	NE	NE	0.02383
cell adhesion	NE	NE	NE	NE	NE	NE	NE	NE	NE	NE	NE	NE	NE	NE	NE	NE	0.0136	NE
cell division	NE	NE	NE	NE	NE	NE	NE	NE	NE	0.04293	NE	NE	NE	NE	NE	NE	NE	NE
cell morphogenesis	NE	NE	NE	NE	NE	NE	NE	NE	NE	NE	NE	0.0191	NE	NE	NE	NE	NE	NE
cell redox homeostasis	NE	NE	NE	NE	NE	NE	0.01668	0.00024	0.00014	NE	NE	NE	NE	NE	NE	NE	NE	NE
cell septum assembly	NE	NE	NE	NE	NE	0.00018	NE	NE	NE	NE	NE	NE	NE	NE	NE	NE	NE	NE
cellular aldehyde metabolic process	NE	NE	NE	NE	NE	NE	NE	NE	0.01187	NE	NE	NE	NE	NE	NE	NE	NE	NE
cellular amino acid metabolic process	NE	NE	NE	0.0362	NE	NE	NE	NE	NE	0.00286	0.00129	NE	0.0283	0.0027	NE	NE	NE	0.01941
cellular cation homeostasis	NE	NE	NE	NE	NE	NE	NE	NE	NE	NE	NE	NE	NE	NE	NE	0.0293	NE	NE
cellular developmental process	NE	NE	NE	NE	0.03592	0.00766	NE	NE	NE	NE	NE	NE	NE	NE	NE	NE	NE	NE
cellular modified amino acid metabolic process	NE	NE	0.02595	NE	NE	NE	NE	NE	NE	NE	NE	NE	NE	NE	NE	NE	NE	NE
cellular oxidant detoxification	NE	NE	NE	NE	NE	NE	0.01264	0.00869	0.01943	NE	NE	NE	NE	NE	NE	NE	NE	NE
cell wall	NE	NE	NE	NE	NE	NE	NE	NE	NE	NE	NE	NE	NE	NE	NE	NE	0.0053	NE
cell wall organization	0.0262	NE	NE	NE	NE	NE	NE	NE	NE	NE	NE	NE	NE	NE	NE	NE	NE	NE
chromosome	NE	NE	NE	NE	NE	NE	NE	NE	NE	NE	NE	NE	NE	NE	0.049	NE	NE	NE
chromosome segregation	NE	NE	NE	NE	NE	NE	0.0256	NE	NE	NE	NE	NE	NE	NE	NE	NE	NE	NE
coenzyme A biosynthetic process	NE	0.0135	0.00777	NE	NE	NE	NE	NE	NE	NE	NE	NE	NE	NE	NE	NE	NE	NE
coenzyme binding	NE	NE	0.0312	NE	NE	NE	NE	NE	NE	NE	NE	NE	NE	NE	NE	NE	NE	NE
cofactor metabolic process	NE	NE	0.00096	0.0194	0.00823	NE	0.0012	0.00926	NE	NE	NE	NE	NE	NE	0.0043	NE	NE	NE
copper ion binding	0.02528	NE	NE	NE	NE	NE	NE	NE	NE	NE	NE	NE	NE	NE	NE	NE	NE	NE
cytosol	NE	NE	NE	NE	NE	NE	NE	0.038	NE	NE	NE	NE	NE	NE	NE	NE	NE	NE
'de novo' UMP biosynthetic process	NE	NE	NE	NE	NE	NE	NE	NE	NE	0.00019	NE	NE	NE	NE	NE	NE	NE	NE
dephosphorylation	NE	NE	NE	NE	NE	0.03876	NE	NE	NE	NE	NE	NE	NE	NE	NE	NE	NE	NE
diaminopimelate metabolic process	NE	NE	NE	NE	NE	NE	NE	NE	NE	NE	0.00543	NE	0.0091	0.0096	0.0388	0.0017	NE	NE
dioxygenase activity	NE	NE	NE	NE	NE	NE	NE	NE	0.049	NE	NE	NE	NE	NE	NE	NE	NE	NE
DNA-binding transcription factor activity	NE	NE	NE	NE	NE	NE	NE	NE	NE	NE	NE	NE	NE	NE	NE	0.0114	NE	NE
DNA-directed DNA polymerase activity	0.03271	NE	NE	NE	NE	NE	NE	NE	NE	NE	NE	NE	NE	NE	NE	NE	NE	NE
DNA N-glycosylase activity	NE	NE	NE	0.037	NE	NE	NE	NE	NE	NE	NE	NE	NE	NE	NE	NE	NE	NE
drug catabolic process	NE	NE	0.01643	NE	NE	NE	0.01834	NE	NE	NE	NE	NE	NE	NE	NE	NE	NE	NE
energy coupled proton transport, down electrochemical gradient	NE	NE	NE	NE	NE	NE	0.00017	NE	NE	NE	NE	NE	NE	NE	NE	NE	NE	NE
FtsZ-dependent cytokinesis	NE	NE	NE	NE	NE	NE	NE	NE	NE	NE	0.00548	NE	NE	NE	NE	NE	NE	0.00676
gluconeogenesis	0.0098	0.0089	0.03496	NE	NE	NE	0.038	0.00335	0.00778	NE	NE	NE	NE	0.044	NE	NE	NE	NE
glutamine family amino acid biosynthetic process	NE	NE	NE	NE	NE	NE	NE	NE	NE	0.04422	NE	NE	NE	NE	NE	NE	NE	NE
glycerol ether metabolic process	NE	NE	NE	NE	NE	NE	NE	NE	0.02218	NE	NE	NE	NE	NE	NE	NE	NE	NE
glycerol metabolic process	0.0014	0.0012	0.00366	0.001	0.00165	NE	0.00422	0.00263	0.00724	NE	NE	NE	NE	NE	NE	NE	NE	NE
glycerone kinase activity	0.02528	0.02369	NE	0.023	NE	NE	NE	NE	NE	NE	NE	NE	NE	NE	NE	NE	NE	NE
glycerophospholipid metabolic process	0.0264	NE	NE	NE	NE	NE	NE	NE	NE	NE	NE	NE	NE	NE	NE	0.0423	NE	NE
glycine metabolic process	0.0026	0.0023	0.0011	NE	NE	0.01834	0.00125	NE	NE	NE	NE	0.0441	NE	NE	NE	NE	NE	NE
glycolytic process	NE	NE	NE	NE	NE	NE	0.03388	4.6E-05	1.9E-05	NE	NE	NE	NE	NE	NE	NE	NE	NE
GTP binding	NE	NE	NE	NE	NE	NE	NE	NE	NE	NE	NE	NE	0.043	NE	NE	NE	NE	NE
guanosine-containing compound metabolic process	NE	0.0146	NE	0.0128	0.00385	0.04098	NE	NE	NE	NE	0.03561	NE	NE	0.0101	0.019	0.0121	0.029	0.00613
hydrolase activity	0.02418	0.02451	NE	0.015	NE	NE	NE	NE	NE	NE	NE	NE	0.0426	0.0445	NE	NE	0.0389	0.04519
integral component of plasma membrane	NE	0.15	NE	NE	NE	NE	NE	NE	NE	NE	0.0107	0.016	NE	NE	NE	NE	NE	0.0331
intramolecular transferase activity, phosphotransferases	NE	NE	NE	NE	NE	NE	0.03884	0.028	NE	NE	NE	NE	NE	NE	NE	NE	NE	NE
iron ion binding	NE	NE	NE	NE	NE	NE	NE	0.028	NE	NE	NE	NE	NE	NE	NE	NE	NE	NE
iron-sulfur cluster binding	NE	NE	0.0328	NE	NE	NE	NE	NE	NE	NE	NE	NE	NE	NE	NE	NE	NE	NE
isoleucine biosynthetic process	NE	NE	NE	NE	NE	NE	NE	NE	NE	0.0448	NE	NE	NE	0.0298	NE	NE	NE	NE
lyase activity	NE	NE	NE	NE	NE	NE	NE	NE	NE	NE	NE	NE	NE	NE	NE	NE	NE	0.0331
lysine biosynthetic process	NE	NE	NE	NE	NE	NE	NE	NE	NE	NE	0.00543	NE	0.0091	0.0096	0.0388	0.0017	NE	NE
lysine biosynthetic process via diaminopimelate	NE	NE	NE	NE	NE	NE	NE	NE	NE	NE	NE	NE	NE	0.0184	NE	NE	NE	NE
macromolecule catabolic process	NE	NE	NE	0.0357	NE	NE	NE	NE	NE	NE	NE	NE	NE	NE	NE	NE	NE	NE
membrane	NE	NE	0.028	NE	NE	NE	NE	NE	NE	NE	0.0028	NE	NE	0.083	NE	0.083	NE	0.0045
membrane part	NE	NE	NE	0.11	NE	NE	NE	NE	NE	NE	NE	NE	NE	NE	NE	NE	NE	NE
menaquinone biosynthetic process	NE	NE	NE	NE	NE	NE	NE	NE	NE	NE	0.02531	NE	0.0413	NE	NE	NE	NE	NE
metal ion binding	NE	NE	NE	NE	NE	NE	NE	NE	NE	NE	0.0069	NE	NE	NE	NE	NE	NE	NE
metal ion transport	NE	NE	0.0301	NE	NE	NE	NE	NE	NE	NE	NE	NE	NE	NE	NE	NE	NE	NE
mitotic cytokinetic process	NE	NE	NE	NE	NE	0.00018	NE	NE	NE	NE	NE	NE	NE	NE	NE	NE	NE	NE
Mo-molybdopterin cofactor biosynthetic process	NE	NE	0.00074	0.0015	0.00032	0.00345	0.00086	NE	NE	NE	0.00042	0.0011	7.3E-05	0.0011	0.0019	NE	0.029	0.00059
NAD binding	NE	NE	0.0033	NE	NE	NE	NE	NE	NE	NE	NE	NE	NE	NE	NE	NE	NE	NE
NADP binding	NE	NE	NE	NE	NE	NE	NE	NE	NE	0.0142	NE	NE	NE	NE	NE	NE	0.0234	0.00147
N-methyltransferase activity	NE	NE	NE	NE	NE	NE	NE	NE	NE	0.0423	NE	NE	0.0288	NE	NE	NE	NE	NE
nuclease activity	NE	NE	NE	NE	NE	NE	0.02809	NE	NE	NE	NE	NE	NE	NE	NE	NE	NE	NE
nucleoside metabolic process	NE	NE	NE	NE	NE	NE	NE	0.04086	NE	NE	NE	NE	NE	NE	NE	NE	NE	NE
nucleoside salvage	NE	NE	NE	NE	NE	NE	NE	NE	NE	NE	NE	NE	NE	NE	0.04	NE	NE	NE
nucleotide catabolic process	NE	NE	0.00337	0.0052	0.002	NE	0.0035	0.03977	NE	NE	NE	NE	NE	NE	NE	NE	NE	NE
one-carbon metabolic process	0.0264	0.0246	NE	0.0222	0.00882	0.01834	NE	0.01176	0.02218	NE	NE	NE	NE	0.0184	0.0052	0.0423	NE	NE
organic anion transport	NE	NE	NE	NE	NE	NE	0.00991	NE	NE	NE	NE	NE	NE	NE	NE	NE	NE	NE
organic cation transport	NE	NE	NE	NE	NE	NE	NE	NE	NE	NE	NE	NE	NE	NE	NE	0.0293	0.0044	NE
organonitrogen compound catabolic process	NE	NE	NE	0.0141	0.02143	NE	NE	NE	NE	NE	NE	0.043	NE	0.0111	NE	NE	NE	NE
oxidoreductase activity	NE	0.0085	0.0324	NE	NE	NE	0.01889	0.0108	0.026	0.0254	0.0225	0.00063	0.0244	0.0062	NE	NE	0.0101	0.00089
penicillin binding	0.00089	0.00081	NE	NE	NE	NE	NE	NE	NE	NE	NE	NE	NE	NE	NE	NE	NE	NE
peptide metabolic process	NE	NE	NE	NE	NE	NE	NE	NE	0.01362	NE	NE	NE	NE	NE	NE	NE	NE	NE
peptidoglycan metabolic process	NE	NE	0.03451	NE	0.02188	NE	NE	NE	NE	NE	0.01031	0.0439	NE	NE	NE	NE	NE	NE
peptidyl-histidine phosphorylation	NE	NE	NE	NE	NE	NE	NE	NE	NE	NE	NE	NE	NE	NE	NE	NE	0.0205	NE
phosphatase activity	0.04434	NE	NE	NE	NE	NE	NE	NE	NE	NE	NE	0.01425	0.0259	NE	NE	NE	NE	0.00311
phosphoenolpyruvate-dependent sugar phosphotransferase system	NE	NE	NE	NE	NE	NE	NE	NE	NE	NE	NE	0.0203	NE	NE	NE	NE	NE	NE
phosphorelay sensor kinase activity	NE	NE	NE	NE	NE	NE	NE	NE	NE	NE	NE	NE	NE	NE	NE	NE	0.0201	NE
phosphorelay signal transduction system	NE	NE	NE	NE	NE	NE	NE	NE	NE	NE	NE	NE	NE	NE	NE	NE	0.0021	NE
phosphotransferase activity	NE	0.04132	NE	NE	NE	NE	NE	NE	NE	NE	NE	NE	NE	NE	NE	NE	NE	NE
plasma membrane	NE	NE	NE	NE	NE	NE	0.01463	NE	NE	0.0096	NE	NE	NE	NE	NE	NE	NE	NE
plasma membrane part	0.24	NE	NE	NE	NE	NE	NE	NE	0.12	NE	NE	NE	NE	NE	NE	NE	NE	NE
polyol catabolic process	NE	NE	NE	NE	NE	NE	NE	NE	NE	NE	NE	NE	NE	NE	NE	0.0218	NE	NE
potassium ion transport	NE	NE	NE	NE	NE	NE	NE	NE	NE	NE	NE	0.0305	NE	NE	NE	NE	NE	NE
prenyltransferase activity	0.02528	NE	NE	NE	NE	NE	NE	NE	NE	NE	NE	0.02983	NE	NE	0.0387	0.0021	0.0054	NE
protein-containing complex	NE	NE	NE	NE	NE	NE	NE	NE	NE	NE	NE	NE	0.0089	NE	NE	NE	NE	NE
protein dephosphorylation	NE	NE	NE	NE	NE	0.02507	NE	NE	NE	NE	NE	0.0441	NE	NE	NE	NE	NE	0.0126
protein disulfide oxidoreductase activity	NE	NE	NE	NE	NE	NE	NE	0.028	0.01	NE	NE	NE	NE	NE	NE	NE	NE	NE
protein kinase activity	NE	NE	NE	0.023	NE	NE	NE	NE	NE	NE	NE	NE	NE	NE	NE	NE	NE	NE
protein phosphorylation	NE	NE	NE	0.0043	NE	NE	NE	NE	NE	NE	NE	NE	NE	NE	NE	NE	NE	NE
proteolysis	NE	NE	NE	NE	NE	NE	NE	0.04901	0.02437	NE	NE	NE	NE	NE	NE	NE	0.0142	NE
proton-transporting ATP synthase activity, rotational mechanism	NE	NE	NE	NE	NE	NE	0.00018	NE	NE	NE	NE	NE	NE	NE	NE	NE	NE	NE
proton-transporting ATP synthase complex	NE	NE	NE	NE	NE	NE	0.02988	NE	NE	NE	NE	NE	NE	NE	NE	NE	NE	NE
proton-transporting ATP synthase complex, catalytic core F(1)	NE	NE	NE	NE	NE	NE	0.00038	NE	NE	NE	NE	NE	NE	NE	NE	NE	NE	NE
protoporphyrinogen IX biosynthetic process	0.0422	0.0394	NE	0.0043	NE	NE	NE	NE	0.03561	NE	NE	NE	NE	0.0298	NE	NE	NE	0.02057
purine nucleoside bisphosphate metabolic process	NE	NE	NE	NE	0.00467	NE	NE	NE	NE	NE	NE	NE	NE	NE	0.0397	NE	NE	NE
purine ribonucleotide metabolic process	NE	0.024	NE	0.0044	0.00129	NE	NE	NE	0.03188	NE	NE	NE	NE	0.0295	0.009	0.0289	NE	0.02042
pyridine-containing compound biosynthetic process	NE	NE	NE	0.0127	NE	NE	NE	0.00753	0.01202	NE	NE	NE	NE	NE	NE	NE	NE	NE
pyridoxal phosphate binding	NE	NE	NE	NE	NE	0.01	NE	NE	NE	NE	NE	NE	NE	NE	NE	NE	NE	NE
pyrimidine nucleobase biosynthetic process	NE	NE	NE	NE	NE	NE	NE	NE	NE	0.02279	NE	NE	NE	NE	NE	NE	NE	NE
racemase and epimerase activity	NE	NE	0.025	NE	NE	NE	NE	NE	NE	NE	NE	NE	0.0306	0.0315	0.0124	NE	NE	NE
regulation of transcription, DNA-templated	NE	NE	NE	NE	NE	NE	0.04669	NE	0.01235	NE	NE	NE	NE	NE	NE	0.0378	NE	NE
response to oxidative stress	NE	NE	NE	NE	NE	NE	NE	NE	0.03561	NE	NE	NE	NE	NE	NE	NE	0.0136	NE
ribonucleoprotein complex binding	0.01384	NE	NE	NE	NE	NE	NE	NE	NE	NE	NE	NE	NE	NE	NE	NE	NE	NE
ribonucleoside bisphosphate metabolic process	NE	NE	NE	NE	0.00467	NE	NE	NE	NE	NE	NE	NE	NE	NE	0.0397	NE	NE	NE
ribonucleotide biosynthetic process	NE	NE	NE	NE	NE	NE	NE	NE	NE	NE	NE	NE	NE	0.0109	NE	NE	NE	NE
ribose phosphate biosynthetic process	NE	NE	NE	NE	0.01893	NE	NE	0.02074	NE	NE	NE	NE	NE	NE	NE	NE	NE	NE
rRNA methylation	NE	NE	NE	NE	NE	NE	NE	NE	NE	NE	0.02531	NE	NE	0.044	NE	NE	NE	NE
rRNA methyltransferase activity	NE	NE	NE	NE	NE	NE	NE	NE	NE	NE	0.0225	NE	NE	NE	NE	NE	NE	NE
sequence-specific DNA binding	NE	NE	NE	NE	NE	NE	NE	NE	0.014	NE	NE	NE	NE	NE	NE	NE	NE	NE
serine family amino acid biosynthetic process	NE	NE	NE	NE	NE	0.01834	NE	NE	NE	NE	NE	0.0441	NE	NE	0.0052	NE	NE	NE
serine-type peptidase activity	NE	NE	NE	NE	NE	NE	NE	NE	NE	0.0075	0.0315	NE	NE	NE	NE	NE	NE	NE
signal transduction by protein phosphorylation	NE	NE	NE	NE	NE	NE	NE	NE	NE	NE	NE	NE	NE	NE	NE	NE	0.0262	NE
sporulation	NE	NE	NE	NE	NE	0.01252	NE	NE	NE	NE	NE	NE	NE	NE	NE	NE	NE	NE
sulfur compound metabolic process	NE	NE	0.02288	NE	NE	NE	0.00272	0.01935	NE	NE	NE	NE	NE	NE	NE	NE	NE	NE
sulfurtransferase activity	NE	NE	NE	0.037	NE	NE	0.02619	NE	NE	NE	NE	NE	NE	NE	NE	NE	NE	NE
tetrahydrofolate metabolic process	0.0401	0.0381	NE	0.0354	0.01856	NE	NE	0.02268	0.03502	NE	NE	NE	NE	0.0311	0.013	NE	NE	NE
threonine biosynthetic process	NE	0.0394	NE	NE	NE	NE	NE	NE	NE	NE	NE	NE	NE	0.0298	NE	NE	NE	NE
transaminase activity	NE	NE	NE	NE	0.0053	5.9E-05	NE	NE	NE	0.0048	0.0054	NE	0.015	0.003	0.0021	NE	NE	0.0092
transferase activity	NE	NE	NE	NE	NE	NE	NE	NE	NE	0.0468	0.045	NE	NE	NE	NE	NE	NE	NE
transition metal ion homeostasis	NE	NE	NE	NE	NE	NE	NE	NE	NE	NE	NE	NE	NE	NE	NE	0.0293	NE	NE
tRNA methyltransferase activity	NE	NE	NE	NE	NE	NE	NE	NE	NE	NE	NE	NE	NE	0.0186	NE	NE	NE	NE
tRNA processing	NE	NE	0.04954	NE	0.03062	NE	NE	NE	NE	NE	0.0474	NE	0.0018	0.0154	NE	NE	NE	NE

## Sheet: 400down
400 MPa Downregulated genes GO enrichment
NE = Not Enriched
	RO15									ScottA
	T1	T2	T3	T4	T5	T6	T7	T8	T9	T1	T2	T3	T4	T5	T6	T7	T8	T9
acetyltransferase activity	NE	NE	NE	NE	NE	NE	NE	NE	NE	NE	NE	NE	NE	NE	NE	0.0428	NE	NE
acyl-CoA metabolic process	NE	NE	NE	NE	NE	NE	NE	NE	NE	NE	0.03445	NE	NE	NE	NE	NE	NE	NE
alcohol catabolic process	NE	NE	NE	NE	NE	NE	NE	NE	NE	NE	NE	NE	NE	NE	0.04759	0.044	0.0482	NE
aldehyde-lyase activity	NE	NE	NE	NE	0.0069	NE	NE	NE	NE	NE	NE	NE	NE	NE	NE	NE	NE	NE
alpha-amino acid catabolic process	NE	NE	NE	NE	0.0494	0.00053	NE	NE	NE	NE	NE	NE	NE	NE	NE	NE	NE	NE
amidase activity	NE	NE	NE	NE	0.04	NE	NE	0.0055	NE	NE	NE	NE	0.019	NE	NE	0.0079	NE	NE
amino sugar biosynthetic process	NE	NE	NE	NE	NE	NE	NE	NE	NE	NE	NE	NE	NE	NE	NE	NE	0.0307	NE
ammonia-lyase activity	NE	NE	NE	NE	NE	NE	NE	NE	NE	NE	NE	NE	NE	0.00598	0.02296	0.022	0.025	0.0419
ammonium ion metabolic process	NE	NE	NE	NE	NE	NE	NE	NE	NE	NE	NE	NE	0.0023	NE	NE	0.018	0.0211	0.0414
anatomical structure morphogenesis	NE	NE	0.021	0.04867	0.0336	NE	0.03028	0.02647	NE	NE	NE	NE	0.0118	NE	NE	NE	NE	NE
ATPase activity	0.0023	0.0021	NE	NE	0.0186	NE	NE	NE	NE	0.00894	0.0017	0.034	0.0028	NE	0.02296	NE	NE	0.003
ATPase complex	NE	NE	NE	NE	NE	NE	NE	NE	NE	NE	NE	NE	NE	NE	NE	NE	NE	0.006
ATP binding	NE	0.0457	NE	NE	NE	0.026	NE	NE	NE	0.02083	0.0082	NE	NE	NE	NE	NE	NE	NE
carbohydrate derivative biosynthetic process	NE	NE	NE	NE	NE	NE	NE	NE	NE	NE	0.03505	NE	NE	0.01715	NE	NE	NE	NE
carbohydrate derivative catabolic process	NE	NE	NE	NE	NE	NE	NE	NE	NE	NE	0.03423	NE	0.0361	NE	NE	NE	NE	NE
carbon-nitrogen ligase activity, with glutamine as amido-N-donor	NE	NE	NE	NE	NE	0.028	NE	NE	NE	NE	0.0347	NE	NE	NE	0.02484	NE	NE	NE
carboxyl- or carbamoyltransferase activity	NE	NE	NE	NE	NE	NE	NE	NE	NE	NE	0.0017	NE	NE	NE	NE	NE	NE	NE
catalytic activity, acting on a tRNA	NE	NE	NE	NE	NE	NE	NE	NE	NE	0.04579	0.0162	NE	NE	NE	NE	NE	NE	NE
catalytic complex	NE	NE	NE	NE	NE	NE	NE	NE	0.022	NE	0.044	NE	NE	NE	NE	NE	NE	NE
cell adhesion	NE	NE	NE	NE	NE	NE	NE	NE	NE	NE	NE	NE	NE	NE	NE	0.035	NE	0.0092
cell cycle	NE	NE	NE	NE	NE	0.00549	NE	NE	NE	NE	NE	NE	NE	NE	NE	NE	NE	NE
cell division	NE	NE	0.033	NE	NE	0.00745	0.02388	NE	NE	NE	NE	NE	NE	NE	NE	NE	NE	NE
cell morphogenesis	NE	NE	NE	0.01973	NE	NE	NE	NE	NE	0.0352	0.02074	NE	NE	0.04019	NE	NE	NE	NE
cell redox homeostasis	NE	NE	NE	0.01416	NE	NE	NE	0.00269	NE	NE	NE	NE	NE	NE	NE	NE	0.0272	NE
cell septum assembly	0.039	NE	NE	0.00869	0.0048	NE	NE	0.04913	NE	NE	NE	NE	NE	NE	NE	NE	NE	NE
cellular amino acid metabolic process	NE	NE	NE	NE	NE	NE	NE	NE	NE	NE	0.00704	NE	NE	0.01702	NE	NE	0.005	NE
cellular biogenic amine metabolic process	NE	NE	NE	NE	NE	NE	NE	NE	NE	NE	NE	NE	0.0116	NE	NE	NE	NE	NE
cellular developmental process	NE	NE	0.04	NE	NE	NE	0.0042	0.00343	NE	NE	NE	NE	0.0226	NE	NE	NE	NE	NE
cellular protein-containing complex assembly	NE	0.0397	NE	NE	NE	0.00979	NE	NE	NE	NE	NE	NE	NE	NE	NE	NE	NE	NE
cellular protein metabolic process	NE	NE	NE	NE	NE	NE	NE	NE	NE	NE	NE	NE	NE	NE	NE	NE	NE	0.0045
cellular transition metal ion homeostasis	NE	0.0397	NE	NE	NE	NE	NE	NE	NE	NE	NE	NE	NE	NE	NE	NE	NE	NE
cell wall	NE	NE	NE	NE	NE	NE	NE	0.015	NE	NE	NE	NE	NE	NE	NE	NE	NE	NE
cell wall biogenesis	NE	NE	NE	NE	NE	NE	NE	NE	NE	NE	NE	NE	NE	NE	NE	NE	0.0485	NE
cell wall macromolecule biosynthetic process	NE	NE	NE	NE	NE	NE	NE	NE	NE	NE	NE	0.049	NE	NE	NE	NE	NE	NE
cell wall organization	NE	NE	0.025	0.01233	NE	NE	NE	NE	NE	NE	NE	NE	NE	0.02505	NE	NE	NE	NE
chromosome	NE	NE	NE	NE	NE	NE	NE	NE	NE	NE	NE	NE	NE	NE	NE	NE	0.037	NE
chromosome segregation	NE	NE	NE	NE	0.0336	0.02919	NE	NE	NE	NE	NE	NE	NE	NE	NE	NE	0.0033	0.0092
coenzyme A biosynthetic process	NE	0.0397	NE	NE	NE	NE	NE	NE	NE	NE	NE	NE	NE	NE	NE	NE	NE	NE
cofactor metabolic process	NE	NE	NE	NE	NE	NE	NE	NE	NE	NE	NE	NE	NE	NE	NE	NE	0.0343	NE
cytoplasmic part	NE	NE	NE	NE	NE	NE	NE	NE	NE	0.0219	NE	NE	NE	NE	NE	NE	NE	NE
'de novo' UMP biosynthetic process	NE	NE	NE	NE	NE	NE	NE	NE	NE	0.0013	0.00044	NE	NE	NE	0.04167	NE	NE	NE
deoxyribonucleotide metabolic process	NE	NE	NE	NE	NE	NE	NE	NE	NE	NE	NE	NE	NE	0.01072	NE	NE	NE	NE
diaminopimelate biosynthetic process	NE	0.0397	NE	0.01988	NE	NE	NE	NE	NE	NE	NE	NE	NE	NE	NE	NE	NE	NE
DNA binding	NE	NE	NE	NE	NE	NE	NE	NE	0.00041	NE	NE	NE	NE	NE	NE	NE	NE	NE
DNA-binding transcription factor activity	NE	NE	NE	NE	NE	NE	NE	0.0457	0.02113	NE	NE	NE	NE	NE	NE	NE	NE	NE
DNA biosynthetic process	NE	NE	NE	NE	NE	NE	NE	NE	0.0244	NE	NE	NE	NE	NE	NE	NE	NE	NE
DNA-directed DNA polymerase activity	NE	NE	NE	NE	NE	NE	NE	NE	0.0146	NE	NE	NE	NE	NE	NE	NE	NE	NE
DNA topoisomerase activity	NE	NE	NE	NE	NE	NE	NE	NE	NE	NE	NE	NE	NE	NE	NE	NE	0.049	NE
DNA topological change	NE	NE	NE	NE	NE	NE	NE	NE	NE	NE	NE	NE	NE	NE	NE	NE	0.0307	NE
drug binding	NE	0.0467	NE	NE	NE	NE	NE	NE	NE	NE	NE	NE	NE	NE	NE	NE	NE	NE
drug catabolic process	NE	NE	NE	0.0498	NE	0.02167	NE	NE	NE	NE	NE	NE	NE	NE	NE	NE	NE	NE
endodeoxyribonuclease activity	NE	NE	NE	NE	NE	NE	NE	NE	NE	NE	NE	NE	NE	NE	0.00845	NE	NE	0.0203
endopeptidase activity	NE	NE	NE	NE	NE	NE	NE	NE	NE	NE	NE	NE	NE	NE	NE	NE	NE	0.0256
FMN binding	NE	NE	NE	NE	NE	NE	NE	NE	NE	NE	NE	0.035	NE	NE	NE	NE	NE	NE
gluconeogenesis	NE	NE	0.026	0.01469	0.0494	0.04316	0.00567	0.03496	0.0293	NE	NE	NE	NE	NE	NE	NE	NE	NE
glucose metabolic process	NE	NE	NE	NE	NE	NE	NE	0.00086	0.0007	NE	NE	NE	NE	NE	NE	NE	NE	NE
glutamine family amino acid biosynthetic process	NE	NE	NE	NE	NE	NE	NE	NE	NE	NE	NE	NE	0.0159	NE	0.039	0.03	0.039	NE
glycerol ether metabolic process	NE	NE	NE	0.03582	NE	NE	NE	0.01445	NE	NE	NE	NE	NE	NE	NE	NE	0.0211	0.0414
glycerol metabolic process	NE	0.00644	0.016	NE	0.0355	NE	0.00496	0.02282	NE	NE	NE	NE	NE	NE	NE	NE	NE	NE
glycerone kinase activity	NE	NE	NE	NE	NE	NE	0.022	NE	NE	NE	NE	NE	NE	NE	NE	NE	NE	NE
glycine metabolic process	0.011	0.0052	0.011	0.00393	0.0209	6.7E-05	NE	NE	NE	NE	NE	NE	NE	NE	NE	NE	NE	NE
glycolytic process	NE	NE	NE	NE	NE	NE	0.00012	0.00549	0.0041	NE	NE	NE	NE	0.00343	NE	NE	NE	NE
GTPase activity	NE	NE	NE	NE	NE	NE	NE	NE	NE	0.00124	NE	NE	NE	NE	NE	NE	NE	NE
GTP binding	NE	NE	NE	NE	NE	NE	NE	NE	NE	9E-05	NE	NE	NE	0.01894	NE	NE	NE	0.0204
guanosine-containing compound metabolic process	0.037	NE	0.037	0.00034	0.0014	NE	0.00938	0.04877	NE	NE	NE	NE	0.0016	NE	NE	NE	NE	NE
hydrolase activity	0.01	0.0049	NE	0.034	NE	NE	NE	NE	NE	NE	NE	NE	NE	NE	NE	NE	NE	NE
inorganic cation transmembrane transport	NE	NE	NE	NE	NE	NE	NE	NE	NE	NE	NE	NE	NE	NE	0.04199	NE	NE	0.0094
integral component of plasma membrane	0.085	NE	NE	NE	NE	NE	NE	NE	NE	0.0495	0.011	0.035	0.0062	NE	0.0104	NE	NE	NE
intracellular non-membrane-bounded organelle	NE	NE	NE	NE	NE	NE	NE	NE	NE	NE	NE	NE	NE	0.029	0.019	0.11	NE	NE
intracellular part	NE	NE	NE	NE	NE	NE	NE	NE	0.04	NE	NE	NE	NE	NE	NE	NE	NE	NE
intracellular protein transmembrane transport	NE	0.0397	NE	NE	NE	NE	NE	NE	NE	NE	NE	NE	NE	NE	NE	NE	NE	NE
intramolecular transferase activity, phosphotransferases	NE	NE	NE	NE	NE	NE	NE	0.0411	NE	NE	NE	NE	NE	NE	NE	NE	NE	NE
isoleucine biosynthetic process	NE	NE	NE	NE	NE	NE	0.02827	NE	NE	NE	NE	NE	NE	NE	NE	NE	NE	NE
ligase activity, forming carbon-carbon bonds	NE	NE	NE	NE	NE	NE	NE	NE	NE	NE	0.0293	NE	NE	NE	NE	NE	NE	NE
ligase activity, forming carbon-nitrogen bonds	0.0346	NE	0.031	NE	NE	NE	NE	NE	NE	NE	NE	NE	NE	NE	NE	NE	NE	NE
lysine biosynthetic process via diaminopimelate	NE	NE	NE	0.03582	NE	NE	NE	NE	NE	NE	NE	NE	NE	NE	NE	NE	NE	NE
macromolecule catabolic process	NE	NE	NE	NE	0.0327	NE	NE	NE	NE	NE	NE	NE	NE	NE	NE	NE	NE	NE
membrane	NE	NE	0.028	0.018	0.04	NE	NE	NE	NE	NE	NE	NE	NE	0.021	0.0036	NE	NE	NE
menaquinone biosynthetic process	0.026	NE	NE	NE	NE	NE	NE	NE	NE	NE	NE	NE	NE	NE	NE	NE	NE	NE
metalloendopeptidase activity	NE	NE	NE	NE	0.0196	NE	NE	NE	NE	NE	NE	NE	NE	NE	NE	NE	NE	NE
mitotic cytokinetic process	0.039	NE	NE	0.00869	0.0048	NE	NE	0.04913	NE	NE	NE	NE	NE	NE	NE	NE	NE	NE
Mo-molybdopterin cofactor biosynthetic process	NE	NE	NE	NE	0.0118	NE	NE	NE	NE	NE	NE	NE	NE	NE	NE	NE	NE	NE
monocarboxylic acid biosynthetic process	NE	NE	NE	0.01952	NE	NE	NE	NE	NE	NE	NE	NE	NE	NE	NE	NE	NE	NE
monovalent inorganic cation transmembrane transporter activity	NE	NE	NE	NE	NE	NE	NE	NE	NE	NE	NE	NE	NE	NE	0.03366	NE	NE	NE
multi-organism cellular process	NE	NE	NE	NE	NE	NE	0.02997	0.0259	0.023	NE	NE	NE	NE	NE	NE	NE	NE	NE
NADP binding	0.0255	NE	NE	NE	0.0459	0.034	NE	NE	NE	NE	NE	NE	NE	NE	NE	NE	NE	NE
negative regulation of macromolecule metabolic process	NE	NE	NE	NE	NE	NE	NE	NE	NE	NE	NE	NE	NE	NE	NE	NE	0.0477	NE
nucleoside metabolic process	NE	NE	NE	NE	NE	0.04265	NE	NE	NE	NE	NE	NE	NE	NE	NE	0.042	NE	NE
nucleoside monophosphate kinase activity	NE	NE	NE	NE	NE	NE	NE	NE	NE	NE	0.0293	NE	NE	NE	NE	NE	NE	NE
nucleoside salvage	NE	0.0397	NE	NE	NE	NE	NE	NE	NE	NE	NE	0.034	NE	NE	NE	NE	NE	NE
nucleotide catabolic process	NE	NE	NE	NE	NE	NE	NE	NE	NE	NE	NE	NE	NE	0.03826	NE	NE	NE	NE
nucleotide-sugar biosynthetic process	NE	NE	NE	NE	NE	0.04316	NE	NE	NE	NE	NE	NE	NE	NE	NE	NE	0.0307	NE
nucleotide-sugar metabolic process	NE	NE	NE	NE	NE	0.03004	NE	NE	NE	NE	NE	NE	NE	NE	NE	NE	NE	NE
one-carbon metabolic process	0.011	0.0052	0.011	0.00393	0.0209	0.01806	NE	NE	NE	NE	NE	0.05	NE	NE	NE	NE	NE	NE
organic acid biosynthetic process	NE	NE	NE	NE	NE	NE	NE	NE	NE	NE	NE	0.046	NE	NE	NE	NE	NE	NE
oxidoreductase activity	NE	NE	NE	0.018	NE	0.032	0.044	NE	0.03193	NE	0.0084	0.05	0.0011	0.00059	NE	NE	0.0066	0.0054
pantothenate metabolic process	NE	NE	NE	0.01988	NE	NE	NE	NE	NE	NE	NE	NE	NE	NE	NE	NE	NE	NE
penicillin binding	NE	NE	NE	NE	NE	NE	NE	NE	NE	NE	NE	NE	0.04	0.00598	NE	NE	0.025	0.003
pentose-phosphate shunt	NE	NE	NE	NE	0.018	NE	NE	NE	NE	NE	NE	NE	NE	NE	NE	NE	NE	NE
peptidase activity	NE	NE	NE	NE	NE	NE	NE	0.047	0.00141	NE	NE	NE	NE	NE	NE	NE	0.0386	0.0152
peptidoglycan-based cell wall biogenesis	NE	NE	NE	NE	NE	NE	NE	NE	NE	NE	NE	0.049	NE	NE	NE	NE	NE	NE
peptidoglycan metabolic process	NE	NE	NE	NE	0.0483	NE	NE	NE	NE	NE	NE	NE	NE	NE	0.02966	NE	NE	NE
phosphatase activity	0.0159	NE	NE	NE	NE	NE	NE	NE	NE	NE	NE	NE	NE	NE	NE	NE	NE	NE
phosphorelay signal transduction system	0.02	NE	NE	NE	NE	NE	NE	NE	NE	NE	NE	NE	NE	NE	NE	NE	NE	NE
phosphotransferase activity	NE	NE	NE	NE	NE	NE	NE	NE	NE	NE	NE	NE	NE	0.00786	NE	NE	NE	NE
plasma membrane	NE	0.021	NE	NE	NE	NE	NE	NE	NE	NE	NE	NE	NE	NE	NE	NE	NE	NE
plasma membrane part	NE	NE	NE	NE	0.013	NE	NE	NE	NE	NE	NE	NE	NE	NE	NE	NE	NE	NE
potassium ion transport	NE	NE	NE	NE	NE	NE	NE	NE	NE	NE	0.00219	0.034	0.0023	NE	0.02114	NE	NE	0.0414
P-P-bond-hydrolysis-driven transmembrane transporter activity	0.0226	0.0131	NE	NE	NE	NE	NE	NE	NE	NE	NE	NE	NE	NE	NE	NE	NE	NE
protein-containing complex disassembly	NE	NE	NE	NE	NE	NE	NE	NE	NE	0.0013	NE	NE	NE	NE	NE	NE	NE	NE
protein dimerization activity	0.003	0.0125	NE	NE	0.04	0.004	NE	NE	NE	NE	NE	NE	NE	NE	NE	NE	NE	NE
protein disulfide oxidoreductase activity	NE	NE	NE	0.015	NE	NE	NE	0.0055	0.03193	NE	NE	NE	NE	NE	NE	NE	0.025	0.0419
protein folding	NE	NE	NE	NE	NE	NE	NE	NE	0.0244	NE	NE	NE	NE	0.02137	NE	NE	NE	NE
protein transmembrane transporter activity	NE	0.0384	NE	NE	NE	NE	NE	NE	NE	NE	NE	NE	NE	NE	NE	NE	NE	NE
proteolysis	NE	NE	NE	0.02346	0.0035	0.01319	0.02739	NE	0.0035	NE	NE	0.021	NE	NE	NE	NE	0.0135	0.005
protoporphyrinogen IX biosynthetic process	0.017	0.00059	0.017	NE	NE	NE	NE	NE	NE	NE	NE	NE	0.0074	NE	NE	NE	NE	NE
pseudouridine synthesis	NE	NE	NE	NE	NE	NE	NE	NE	NE	NE	0.01066	NE	NE	NE	NE	NE	NE	NE
purine nucleoside bisphosphate metabolic process	NE	NE	NE	0.01971	NE	NE	0.00946	NE	NE	NE	NE	NE	NE	NE	NE	NE	NE	NE
purine nucleotide biosynthetic process	NE	NE	NE	0.01837	NE	NE	NE	NE	NE	NE	NE	NE	NE	NE	NE	NE	NE	NE
purine ribonucleoside biosynthetic process	NE	NE	NE	0.03582	NE	NE	NE	NE	NE	NE	NE	NE	NE	NE	NE	NE	NE	NE
purine ribonucleotide metabolic process	NE	NE	NE	0.00838	0.0037	NE	0.00256	0.03484	NE	NE	NE	NE	0.0116	NE	NE	0.047	NE	NE
pyridoxal phosphate binding	NE	NE	NE	NE	NE	NE	NE	NE	NE	NE	NE	NE	NE	0.02717	NE	NE	NE	NE
pyrimidine nucleobase biosynthetic process	NE	NE	NE	NE	NE	NE	NE	NE	NE	0.005	0.03445	NE	0.0358	NE	NE	NE	NE	NE
pyrimidine ribonucleoside biosynthetic process	NE	NE	NE	NE	NE	NE	NE	NE	NE	NE	NE	NE	NE	0.0214	NE	NE	NE	NE
pyrimidine ribonucleotide biosynthetic process	NE	NE	NE	NE	NE	NE	NE	NE	NE	NE	NE	NE	NE	0.0214	NE	NE	NE	NE
racemase and epimerase activity	NE	NE	NE	NE	0.0292	NE	NE	NE	NE	NE	NE	NE	NE	NE	NE	NE	NE	NE
racemase and epimerase activity, acting on carbohydrates and derivatives	NE	NE	NE	NE	NE	NE	NE	NE	NE	NE	NE	0.027	0.0337	NE	NE	NE	NE	NE
regulation of anatomical structure morphogenesis	NE	NE	NE	NE	NE	NE	NE	NE	NE	NE	NE	NE	NE	NE	NE	NE	0.0485	NE
regulation of cell shape	NE	NE	NE	NE	NE	NE	NE	NE	NE	0.0132	NE	NE	NE	NE	NE	NE	NE	NE
regulation of transcription, DNA-templated	NE	NE	NE	0.03854	NE	NE	NE	0.01287	0.0106	NE	NE	NE	NE	NE	NE	NE	NE	NE
response to antibiotic	NE	NE	NE	NE	NE	NE	NE	NE	NE	NE	0.04958	NE	NE	NE	NE	NE	NE	NE
response to oxidative stress	NE	NE	NE	NE	0.0336	NE	NE	NE	NE	NE	NE	NE	NE	NE	NE	NE	NE	NE
response to stimulus	NE	NE	NE	NE	NE	NE	NE	NE	NE	NE	NE	NE	NE	NE	NE	NE	0.0472	NE
ribonucleoprotein complex	NE	NE	NE	NE	NE	NE	0.086	NE	NE	NE	NE	NE	NE	NE	NE	NE	NE	NE
ribonucleoside biosynthetic process	NE	NE	NE	NE	NE	NE	NE	NE	NE	0.0177	NE	NE	NE	NE	NE	NE	NE	NE
ribonucleoside bisphosphate metabolic process	NE	NE	NE	0.01971	NE	NE	0.00946	NE	NE	NE	NE	NE	NE	NE	NE	NE	NE	NE
ribonucleoside monophosphate biosynthetic process	NE	NE	NE	NE	NE	NE	0.00357	0.0033	NE	NE	NE	NE	NE	NE	NE	0.011	NE	NE
ribonucleoside triphosphate biosynthetic process	NE	NE	NE	NE	NE	NE	NE	NE	NE	NE	NE	NE	NE	0.02034	NE	NE	NE	NE
ribonucleotide biosynthetic process	NE	NE	NE	NE	NE	NE	0.00959	0.00934	NE	NE	NE	NE	NE	NE	NE	NE	NE	NE
ribose phosphate biosynthetic process	NE	NE	NE	NE	NE	NE	0.02629	0.0256	NE	NE	NE	NE	NE	NE	NE	NE	NE	NE
ribosome	NE	NE	NE	NE	NE	0.069	NE	NE	NE	4.9E-05	NE	NE	NE	8E-05	NE	NE	NE	NE
RNA binding	NE	NE	NE	NE	NE	NE	NE	NE	NE	0.0123	0.0343	NE	NE	NE	NE	NE	NE	NE
RNA catabolic process	NE	NE	NE	NE	0.0494	NE	NE	NE	NE	NE	NE	NE	NE	NE	NE	NE	NE	NE
rRNA binding	NE	NE	NE	NE	NE	NE	NE	NE	NE	0.0048	NE	NE	NE	0.01086	NE	NE	NE	NE
rRNA methylation	NE	0.01316	NE	NE	NE	NE	NE	NE	NE	NE	NE	NE	NE	NE	NE	NE	NE	NE
serine family amino acid biosynthetic process	NE	NE	0.011	0.03582	NE	NE	0.01748	NE	NE	NE	NE	NE	NE	NE	NE	NE	NE	NE
serine-type peptidase activity	0.0265	NE	NE	NE	0.0392	NE	NE	NE	NE	NE	NE	0.015	NE	NE	NE	NE	NE	NE
small ribosomal subunit	NE	NE	NE	NE	NE	NE	NE	NE	NE	0.0038	NE	NE	NE	NE	NE	NE	NE	NE
sporulation	NE	NE	NE	NE	NE	NE	0.00946	0.00777	0.0064	NE	NE	NE	0.0358	NE	NE	0.018	NE	NE
structural constituent of ribosome	NE	NE	NE	NE	NE	0.033	NE	NE	NE	1.7E-07	NE	NE	NE	0.00046	NE	NE	NE	NE
sulfur compound metabolic process	NE	NE	NE	NE	NE	NE	NE	NE	NE	NE	NE	NE	NE	NE	NE	NE	0.0419	NE
teichoic acid metabolic process	NE	NE	NE	NE	NE	NE	NE	NE	NE	NE	NE	0.05	NE	NE	NE	NE	NE	NE
tetrahydrofolate metabolic process	0.021	0.01287	0.021	0.00244	0.0335	0.03064	0.02993	NE	NE	NE	NE	NE	NE	NE	NE	NE	NE	NE
threonine biosynthetic process	NE	NE	NE	NE	NE	NE	NE	NE	NE	NE	NE	NE	NE	NE	NE	NE	NE	0.0092
transaminase activity	NE	NE	0.006	0.01	NE	NE	0.021	NE	NE	NE	NE	NE	0.0154	0.03738	NE	NE	NE	NE
transferase activity	NE	NE	NE	0.042	NE	NE	NE	NE	NE	NE	NE	NE	NE	NE	NE	NE	NE	NE
translation	NE	NE	NE	NE	NE	NE	NE	NE	NE	9.2E-08	NE	NE	NE	0.00076	NE	NE	NE	NE
translational elongation	NE	NE	NE	NE	NE	0.00979	NE	NE	NE	0.0233	NE	NE	NE	0.00296	0.00031	NE	NE	NE
translation elongation factor activity	NE	NE	NE	NE	NE	0.004	NE	NE	NE	0.013	NE	NE	NE	0.00168	0.00019	NE	0.049	NE
translation factor activity, RNA binding	NE	NE	NE	NE	NE	NE	NE	NE	NE	0.00097	NE	NE	NE	NE	NE	NE	NE	NE
tRNA processing	0.005	NE	NE	NE	NE	NE	NE	NE	NE	NE	NE	NE	NE	NE	NE	NE	NE	0.0266
viral process	NE	NE	NE	NE	NE	NE	NE	NE	0.0196	NE	NE	NE	NE	NE	NE	NE	NE	NE
