# Supplementary material for: High-pressure processing-induced transcriptome response during recovery of Listeria monocytogenes
Source: BMC Genomics. 2021 Feb 12;22:117. doi: 10.1186/s12864-021-07407-6 (PMC7881616; doi:10.1186/s12864-021-07407-6)
Supplement: Supplementary file 23 — Additional file 23: Table S6. 200 MPa and 400 MPa specific upregulated genes in RO15. The table is divided into five main columns. First column shows genes upregulated both at 200 MPa and 400 MPa. Second column shows genes upregulated at 200 MPa but not at 400 MPa. Third column shows genes upregulated at 400 MPa but not at 200 MPa. Fourth column shows GO terms enriched for second column genes. Fifth column shows GO terms enriched for third column genes. Time points were divided with sheets. [file 12864_2021_7407_MOESM23_ESM.ods]

## Sheet: T1
Common up-regulated genes for both 200Mpa and 400Mpa treatment							Up-regulated genes specific to 200MPa treatment					Up-regulated genes specific to 400MPa treatment					Enriched GO terms for Up-regulated genes specific to 200MPa treatment					Enriched GO terms for Up-regulated genes specific to 400MPa treatment
		200Mpa		400Mpa
		log2change	P-adj	log2change	P-adj				log2change	P-adj				log2change	P-adj
OCPFDLNE_00056	Accessory transcriptional regulator protein C	1.26722375581069	2.03682117337872E-13	1.13558456257875	8.7782776925515E-09		OCPFDLNE_00701	hypothetical protein	1.7909547083713	1.02807341557883E-13		OCPFDLNE_00432	Peptidoglycan-N-acetylglucosamine deacetylase	0.941090299618853	1.41784357804805E-11		GO.ID	Term	P-val			GO.ID	Term	P-val
OCPFDLNE_00057	Accessory transcriptional regulator protein A	1.69729621400074	4.77254587291634E-15	1.27093854876989	3.6598372270697E-07		OCPFDLNE_03017	ADP-ribose-binding protein	2.04103743355335	1.82154338915485E-12		OCPFDLNE_00395	AraC family transcriptional regulator	0.870310775938003	5.02472610979857E-08		GO:0006412	translation	0.0069			GO:0008213	protein alkylation	0.0042
OCPFDLNE_00123	Antigen D	3.35144715505549	0.004696194260432	3.13533929238175	0.017555195536618		OCPFDLNE_02347	hypothetical protein	2.40922374861807	3.07893616613807E-11		OCPFDLNE_01240	Precorrin-8W decarboxylase CbiT	2.40540156381902	2.34071749314397E-07		GO:0006306	DNA methylation	0.0166			GO:0009236	cobalamin biosynthetic process	0.0117
OCPFDLNE_00141	Divergent 4fe-4s mono-cluster	1.50875271743176	9.79482908607823E-15	1.0441634089255	4.3397540009617E-10		OCPFDLNE_02565	Enolase	1.09195686845946	1.3106617441723E-10		OCPFDLNE_02778	Phage tail tape measure protein, TP901 family, core region	0.810897680264353	3.43234858912082E-06							GO:0000160	phosphorelay signal transduction system	0.0312
OCPFDLNE_00142	hypothetical protein	2.38175538491355	1.00877793653831E-19	1.13625645516248	1.95980512402894E-05		OCPFDLNE_01184	hypothetical protein	1.5375491789319	5.03676543123671E-09		OCPFDLNE_02804	hypothetical protein	1.4627028163453	3.80427926654404E-06							GO:0018106	peptidyl-histidine phosphorylation	0.0389
OCPFDLNE_00202	Bifunctional UDP-N-acetylglucosamine diphosphorylase/glucosamine-1-phosphate N-acetyltransferase GlmU	1.4281231658154	1.49065668468555E-09	1.34614945312145	4.32436547883945E-15		OCPFDLNE_00393	hypothetical protein	3.10303169272744	1.35225458404016E-08		OCPFDLNE_02219	hypothetical protein	1.02888462263075	3.88713519532487E-06							GO:0023014	signal transduction by protein phosphorylation	0.0439
OCPFDLNE_00204	Listeriolysin positive regulatory factor A	1.00477947645144	1.9017722774968E-05	1.15992019354777	3.74231273864052E-07		OCPFDLNE_02364	hypothetical protein	2.67602037494603	2.52344612755648E-08		OCPFDLNE_01471	hypothetical protein	0.714228983904593	5.89874690806901E-06
OCPFDLNE_00206	Cholesterol-dependent cytolysin listeriolysin O	1.28588726481276	0.000475500301694	0.890116384891603	0.031865370954146		OCPFDLNE_01299	hypothetical protein	1.66066218569615	2.85768744354072E-08		OCPFDLNE_02791	hypothetical protein	0.886999156854776	7.46686737003576E-06
OCPFDLNE_00214	L-lactate dehydrogenase	0.736388719048491	0.000108759464241	0.607462162421173	0.000125594347557		OCPFDLNE_02276	Kojibiose phosphorylase	1.10822786882666	7.56621509171909E-08		OCPFDLNE_01630	hypothetical protein	0.998342325341332	8.77487486675164E-06
OCPFDLNE_00268	50S ribosomal protein L10	0.808476175355474	0.021333058835614	1.34817879859903	2.14698966508854E-05		OCPFDLNE_02124	50S ribosomal protein L32	3.09672260291435	1.3598248955221E-07		OCPFDLNE_00309	PhoP family transcriptional regulator	0.753093469332753	1.95980512402894E-05
OCPFDLNE_00269	hypothetical protein	1.46253382502929	0.003467194343756	1.21506705597239	0.035111692308957		OCPFDLNE_02770	Cro/C1-type-helix-turn-helix domain-containing protein	2.22559084685089	3.06034297837108E-06		OCPFDLNE_02776	hypothetical protein	0.806911274060783	2.63686357754281E-05
OCPFDLNE_00287	ArgE/DapE family deacylase	1.93147475960804	2.30236125179032E-32	1.70788975993331	1.17902563911439E-42		OCPFDLNE_02541	hypothetical protein	4.34659503394109	1.00956808532754E-05		OCPFDLNE_02821	hypothetical protein	1.37562985559657	2.80274017723676E-05
OCPFDLNE_00301	Class III anaerobic ribonucleoside-triphosphate reductase catalytic subunit	0.803102142459693	0.002148475561481	0.863240068606037	0.000660644008746		OCPFDLNE_02824	Transcriptional regulator	1.38652484147208	1.1513084686697E-05		OCPFDLNE_01031	D-alanine esterification of lipoteichoic acid and wall teichoic acid	0.625020555380274	5.95874938632204E-05
OCPFDLNE_00409	hypothetical protein	1.34389314675658	1.03157545073551E-10	0.95066322536106	2.05823233764523E-06		OCPFDLNE_02814	hypothetical protein	2.46486093637558	1.61962755168516E-05		OCPFDLNE_02777	hypothetical protein	0.933416977664581	6.76545529123596E-05
OCPFDLNE_00410	hypothetical protein	0.81182891830482	8.16639459090232E-07	0.950151059744086	2.52468019945358E-12		OCPFDLNE_02359	Organic hydroperoxide resistance protein OhrA	1.0857956714159	1.62205516262343E-05		OCPFDLNE_02231	Minor capsid protein E	0.92905508816145	0.000242795936245
OCPFDLNE_00411	hypothetical protein	1.37553652315661	5.90570583588695E-14	1.41474527261749	9.53161070288207E-26		OCPFDLNE_02425	4-hydroxyphenylacetate degradation bifunctional isomerase/decarboxylase	1.19883681154591	1.77411773029821E-05		OCPFDLNE_02782	Ig domain-containing protein	0.715518538546732	0.000374725931789
OCPFDLNE_00427	hypothetical protein	1.83275434621293	0.001669267880376	2.04750742417673	0.006263679248483		OCPFDLNE_02813	hypothetical protein	2.53883072084322	2.86459037111317E-05		OCPFDLNE_02788	Lactobacillus delbrueckii phage mv4 main capsid protein	0.64925666690993	0.00047466913534
OCPFDLNE_00431	Zinc transporter ZIP11	0.932802953895482	0.020493018916451	1.12792636191627	0.007749219766407		OCPFDLNE_00591	UPF0118 membrane protein yubA	0.831984626576736	6.42577237423583E-05		OCPFDLNE_00280	DNA-directed RNA polymerase subunit beta'	0.641934925095173	0.000906302689183
OCPFDLNE_00442	PRD/PTS system IIA 2 domain-containing regulatory protein	2.58019728785361	9.97529062655784E-16	1.34377576553806	1.89503495942975E-05		OCPFDLNE_00302	Anaerobic ribonucleoside-triphosphate reductase activating protein (Fragment)	1.78792357938109	6.63850660837306E-05		OCPFDLNE_02783	hypothetical protein	0.758178492803527	0.00135397560474
OCPFDLNE_00443	PTS system fructose-specific transporter subunit IIA	2.713466003236	1.62205516262343E-05	1.4868556690015	0.034727465745529		OCPFDLNE_00117	hypothetical protein	1.22754684709893	8.87129660343044E-05		OCPFDLNE_02229	hypothetical protein	1.31120329902927	0.001414386230112
OCPFDLNE_00444	PTS system fructose-specific transporter subunit IIB	3.23325961594413	1.85100392489875E-08	1.67803934146685	0.023408196656658		OCPFDLNE_00282	Aryl-phospho-beta-D-glucosidase BglH	1.12469194497139	8.87129660343044E-05		OCPFDLNE_02793	Terminase small subunit	0.618225691261157	0.001646476008675
OCPFDLNE_00445	PTS system fructose-specific EIIB'BC component	3.13910999504901	6.67341205149782E-14	1.56279903184072	0.003335815787486		OCPFDLNE_02723	50S ribosomal protein L31 type B	1.01913913301603	9.64888590514806E-05		OCPFDLNE_00005	DNA replication and repair protein RecF	0.694212983828504	0.002404576499623
OCPFDLNE_00446	Mannosylglycerate hydrolase	3.30776160645603	1.98930438421057E-27	2.19981585674706	1.26857046366431E-16		OCPFDLNE_02812	hypothetical protein	1.66176137747277	0.000103049594685		OCPFDLNE_00139	Putative cyclic-di-GMP phosphodiesterase YjcC	0.716190827945905	0.002554908580281
OCPFDLNE_00450	Truncated internalin A	0.993486372808992	1.40702170898956E-06	0.744597680790865	1.91232546014324E-06		OCPFDLNE_02800	hypothetical protein	1.3960710782156	0.000172753183192		OCPFDLNE_02790	Phage minor capsid protein 2	0.686846372739272	0.00259446828445
OCPFDLNE_00451	Internalin B	1.2743697589578	3.34157495431247E-12	1.00943758073113	9.16916222082338E-15		OCPFDLNE_00420	Putative licABCH operon regulator	1.00554352901331	0.000193072259057		OCPFDLNE_01223	Aldehyde-alcohol dehydrogenase AdhE	1.70683110787303	0.002746911802283
OCPFDLNE_00514	Universal stress protein UspA	2.62946881416099	1.1263105804621E-44	2.2080553997383	8.00560275683282E-29		OCPFDLNE_02453	HdeD family acid-resistance protein (Fragment)	0.863100871867083	0.000237458059102		OCPFDLNE_02780	hypothetical protein	0.744948758993533	0.002971826264148
OCPFDLNE_00560	Predicted signal-transduction protein containing cAMP-binding and CBS domains	1.05827601932303	4.92222666538463E-07	0.628667843568712	0.002660610617404		OCPFDLNE_02281	Intracellular maltogenic amylase	1.20371085265393	0.000252299783335		OCPFDLNE_02930	hypothetical protein	1.37443532404973	0.003302112404332
OCPFDLNE_00616	ABC transporter transmembrane region	1.06514109964576	5.48415441376072E-07	0.932172140342943	2.09233224857121E-05		OCPFDLNE_00426	Cobalamin synthesis protein	1.16576201486413	0.000264237096013		OCPFDLNE_01239	Synthesis of vitamin b12 adenosyl cobalamide	1.30898995089296	0.003509094138083
OCPFDLNE_00632	N-acetyltransferase	1.33867111197434	9.60356567361936E-12	1.49660858103274	1.57085816565076E-13		OCPFDLNE_02131	hypothetical protein	1.32413185330637	0.000284159392387		OCPFDLNE_02785	hypothetical protein	0.885937788862015	0.003766320920686
OCPFDLNE_00633	Multifunctional acyl-CoA thioesterase I and protease I and lysophospholipase L1	1.30759020858403	3.05069030906376E-10	1.46181733804306	6.65018238809152E-18		OCPFDLNE_00203	Ribose-phosphate pyrophosphokinase	1.13395417722104	0.000299594362526		OCPFDLNE_03045	Beta-glucoside-specific phosphotransferase enzyme II ABC component	1.34442709549234	0.004348979882222
OCPFDLNE_00634	YkoS	1.72856227227906	1.02807341557883E-13	1.07202240243987	5.61896523020264E-06		OCPFDLNE_01132	hypothetical protein	1.74428127094152	0.000346994712561		OCPFDLNE_02703	ATP synthase epsilon chain	0.62543412297907	0.004769739636864
OCPFDLNE_00697	Transaldolase	3.00037893168552	1.26490011446399E-14	1.84857097409388	0.000658803462357		OCPFDLNE_02146	Chaperonin	1.18923884701104	0.000396241833213		OCPFDLNE_01421	Dihydrolipoamide acetyltransferase component of pyruvate dehydrogenase complex	0.800016884083043	0.005444348636529
OCPFDLNE_00827	Diacylglycerol kinase catalytic subunit	1.23722341239857	4.28824336446698E-09	0.94555953701071	1.07614210501318E-05		OCPFDLNE_00215	General stress protein CTC	0.659139227759611	0.000442565609556		OCPFDLNE_01601	Glutamate-1-semialdehyde aminotransferase	0.922226604037209	0.006848594824738
OCPFDLNE_00828	hypothetical protein	1.66619071445518	1.06052141408356E-09	0.861960120363361	0.017316452652493		OCPFDLNE_02337	hypothetical protein	1.31727311715931	0.000471004600126		OCPFDLNE_02456	hypothetical protein	1.31870843747093	0.007371333703779
OCPFDLNE_00841	2-hydroxyisocaproyl-CoA dehydratase activator	0.757093066326275	0.00117679774321	0.616295000808623	0.004477350553076		OCPFDLNE_00615	ABC transporter transmembrane region	0.980161989906448	0.000475500301694		OCPFDLNE_02236	Phage protein (Fragment)	1.09744224525557	0.007495068083404
OCPFDLNE_00853	hypothetical protein	1.30397164272837	7.10112463318914E-07	0.866505995971308	1.20695621461142E-06		OCPFDLNE_01969	hypothetical protein	1.31288514848256	0.000483099562999		OCPFDLNE_02431	PTS system fructose-specific transporter subunit IIABC	1.04251125321844	0.008857230135567
OCPFDLNE_00884	Pyruvate-flavodoxin oxidoreductase	1.57946969397361	4.78767095087447E-14	1.49773383666638	2.54389718132685E-17		OCPFDLNE_02947	HTH-type transcriptional regulator BetI	1.87851623099873	0.000786863315267		OCPFDLNE_02805	DNA-packaging protein	1.26502062384177	0.009073899720129
OCPFDLNE_00926	hypothetical protein	2.2614938227679	4.76090551945268E-07	1.82990719849805	0.005698770986521		OCPFDLNE_01454	Formate C-acetyltransferase	0.64157196954718	0.000828787847861		OCPFDLNE_01121	hypothetical protein	0.613210424862269	0.010652422639373
OCPFDLNE_00972	Transcription activator	1.57693282549061	1.42748405013455E-12	0.929655170604208	6.69596450854954E-06		OCPFDLNE_01648	General stress protein	0.811886563127091	0.000828787847861		OCPFDLNE_03019	hypothetical protein	1.79057041726626	0.012074610543901
OCPFDLNE_00973	Formate-nitrite transporter	0.9713748850449	0.016935711425621	0.849203215545889	0.042998649817771		OCPFDLNE_00781	hypothetical protein	0.671408894902769	0.000831665195231		OCPFDLNE_01980	Bifunctional ligase/repressor BirA	0.73826550180698	0.012346082768046
OCPFDLNE_00980	Lincomycin resistance ABC-F type ribosomal protection protein	1.4799931881132	6.81241053720273E-11	1.65133991400801	1.9106931638827E-17		OCPFDLNE_01021	Protease	1.69092024950973	0.000917530922356		OCPFDLNE_02773	Peptidoglycan L-alanyl-D-glutamate endopeptidase CwlK	0.629419731907439	0.013028765942723
OCPFDLNE_01013	hypothetical protein	2.60994823744497	2.73396904891903E-05	1.76774923906415	1.43927599667795E-19		OCPFDLNE_02819	hypothetical protein	1.07066409791808	0.00094457750314		OCPFDLNE_01178	HTH-type transcriptional regulator AdhR	1.33735533767571	0.013939854732628
OCPFDLNE_01016	N-acetylglucosamine-6-phosphate deacetylase	1.95448716951037	3.07145852726267E-26	1.61442750182951	7.58920995610593E-25		OCPFDLNE_01115	Pyruvate dehydrogenase alpha subunit	0.845419572795645	0.00098105990345		OCPFDLNE_02945	Magnesium-transporting ATPase, P-type 1	2.36174079964243	0.014285074069525
OCPFDLNE_01017	Glucosamine-6-phosphate deaminase	1.62965586220771	5.86056693258133E-15	1.4042068577389	2.55698507780925E-11		OCPFDLNE_02766	hypothetical protein	1.56822179421615	0.00125202113263		OCPFDLNE_02496	Multiple resistance and pH homeostasis protein E	1.19561365469142	0.014984637468762
OCPFDLNE_01018	hypothetical protein	1.87041389085955	2.09146391110554E-21	1.46154896446455	1.18735757322972E-14		OCPFDLNE_00429	hypothetical protein	1.70623412257135	0.001560167890943		OCPFDLNE_02558	Single-stranded DNA-binding protein	1.05730747773644	0.015434523195242
OCPFDLNE_01024	Predicted dithiol-disulfide isomerase	0.962864350984703	1.31494950008254E-07	1.4759298427514	1.20873679310539E-18		OCPFDLNE_01342	RNA-binding protein Hfq	1.10938365259863	0.001610499715402		OCPFDLNE_01213	Threonine-phosphate decarboxylase	1.54686857069621	0.017686820341784
OCPFDLNE_01055	hypothetical protein	2.12997445454827	4.23977047771388E-20	0.953753505807636	2.03979104092589E-05		OCPFDLNE_01577	Preprotein translocase subunit YajC	1.43887814577644	0.001888142369561		OCPFDLNE_02934	Two-component system sensor histidine kinase KdpD	0.614056424173555	0.017739198572752
OCPFDLNE_01058	ATP-dependent Clp protease ATP-binding subunit ClpE	2.74785816805551	2.49609450956695E-51	2.25575927814371	2.35343163374815E-57		OCPFDLNE_02823	hypothetical protein	1.10660370541596	0.002124621875756		OCPFDLNE_02179	hypothetical protein	1.56321654042841	0.018468270685596
OCPFDLNE_01116	Alpha-ketoacid dehydrogenase subunit beta	1.1876096345755	7.58807895860818E-08	0.811341895683649	0.000148856115219		OCPFDLNE_00714	Transposase	5.25401415326829	0.00212488327036		OCPFDLNE_02787	hypothetical protein	0.648663424313662	0.020803915340563
OCPFDLNE_01117	Dihydrolipoyllysine-residue acetyltransferase component of pyruvate dehydrogenase complex	1.07769694187903	2.66905502495783E-07	1.11336129565633	1.88645755586387E-08		OCPFDLNE_01981	CCA-adding enzyme	0.8026438986092	0.002168202127783		OCPFDLNE_01124	hypothetical protein	1.55478527528297	0.021057998561588
OCPFDLNE_01118	Dihydrolipoyl dehydrogenase	1.11472775723775	2.76731869865246E-09	1.03317355998064	7.49930365116316E-08		OCPFDLNE_01214	Propanediol utilization protein PduX	3.08739297947823	0.002267100824251		OCPFDLNE_02185	hypothetical protein	1.01393696457182	0.021398473487144
OCPFDLNE_01122	Bifunctional disulfide isomerase/thiol-disulfide oxidase	0.991289892845796	2.1945279473465E-06	0.600469311547304	0.00472044952943		OCPFDLNE_00611	hypothetical protein	1.14856820657078	0.002316613706224		OCPFDLNE_01219	Ethanolamine ammonia-lyase heavy chain EutB	1.98371644829513	0.022614716395404
OCPFDLNE_01131	hypothetical protein	2.16692011113139	3.59227414154496E-29	1.87180317455251	4.41009583750711E-41		OCPFDLNE_00924	Antibiotic biosynthesis monooxygenase	1.11531924679607	0.002595248703617		OCPFDLNE_02352	hypothetical protein	1.05631182868439	0.023367816015607
OCPFDLNE_01179	HTH-type transcriptional regulator AdhR	1.08732654952073	0.025789016605988	0.923469018467044	0.030673178611277		OCPFDLNE_02168	hypothetical protein	1.17080287679866	0.002692624104829		OCPFDLNE_00970	HTH-type transcriptional repressor YtrA	0.884468981625112	0.025653855376877
OCPFDLNE_01186	Electron transport complex subunit RsxC	0.928326404730275	0.009988625172668	0.921545138974813	0.006985405286806		OCPFDLNE_00991	Lipoate--protein ligase	0.693076899023063	0.00279135561879		OCPFDLNE_02338	hypothetical protein	0.889659709919724	0.026457558911118
OCPFDLNE_01187	Polyhedral organelle shell protein PduT, putative	1.40697354633172	0.000653754339889	1.51096691668483	0.003813951380269		OCPFDLNE_00921	DEAD-box ATP-dependent RNA helicase CshA	0.714339844575997	0.002811852805329		OCPFDLNE_02786	Putative head-tail connector protein	0.613959206700716	0.027499206063709
OCPFDLNE_01189	Ethanolamine utilization protein EutP	0.990208035464976	0.026328369849484	1.91142640765614	3.65433430324762E-06		OCPFDLNE_02423	Membrane protein YitT	0.917207110001161	0.002915883163273		OCPFDLNE_02784	hypothetical protein	0.644362938720785	0.030170100579524
OCPFDLNE_01190	Alpha-ribazole-5-phosphate synthase CblS	1.32527107526238	0.00075715464688	1.5980417150991	0.000110710911451		OCPFDLNE_02214	hypothetical protein	1.53875483227602	0.002928222891328		OCPFDLNE_03032	Beta-glucoside operon transcriptional antiterminator	0.669540911487499	0.030456416225231
OCPFDLNE_01191	Bifunctional adenosylcobinamide kinase/adenosylcobinamide-phosphate guanylyltransferase	1.6451492527586	0.03873075944439	1.59777825590706	0.032930602045826		OCPFDLNE_00045	Carbamate kinase	1.63188334745018	0.003026691576117		OCPFDLNE_02432	Phosphofructokinase	1.58399299045169	0.033848543596042
OCPFDLNE_01195	Propanediol utilization microcompartment protein PduA	1.68286081634306	2.29044309423382E-06	1.59751259347303	1.29805885208127E-05		OCPFDLNE_02277	Maltodextrose utilization protein MalA	0.789582045230637	0.003240364167159		OCPFDLNE_03079	Nitroreductase	2.31422705864488	0.033916029753801
OCPFDLNE_01196	Propanediol utilization microcompartment protein PduB	2.34543917740662	3.2360412814365E-13	2.03831513099323	2.52468019945358E-12		OCPFDLNE_01855	Peptidase T	0.838082495751104	0.00329207407077		OCPFDLNE_00438	FtsW/RodA/SpoVE family cell cycle protein	1.32019199723239	0.034755544870062
OCPFDLNE_01197	Propanediol dehydratase large subunit PduC	1.58453147592779	4.64269062523829E-10	1.81280779478513	1.7225764724894E-21		OCPFDLNE_00807	Bile acid 7-alpha dehydratase	1.7107085932908	0.003408105802356		OCPFDLNE_01893	Thiamine pyrophosphokinase	1.77379385623064	0.034930085154818
OCPFDLNE_01198	Propanediol dehydratase medium subunit PduD	1.88668213048434	2.71287834676666E-13	2.01518047940554	5.83392955796533E-17		OCPFDLNE_01182	ATP-dependent Clp protease proteolytic subunit	1.23249126248782	0.003419587519351		OCPFDLNE_02187	Replicative DNA helicase	0.727631225928894	0.037430011187675
OCPFDLNE_01199	Propanediol dehydratase small subunit PduE	1.89870282625598	1.65204873716425E-16	1.77103447655965	1.33294133196608E-13		OCPFDLNE_01863	50S ribosomal protein L19	0.944237476801275	0.003419587519351		OCPFDLNE_02582	hypothetical protein	0.749016966397203	0.038270079679078
OCPFDLNE_01200	Propanediol dehydratase reactivation factor large subunit	1.91379443264622	1.04426392349008E-16	1.96172647393012	5.06111784242211E-28		OCPFDLNE_00251	Negative regulator of genetic competence	0.605639152258745	0.003686090004341		OCPFDLNE_02091	Mannosylglycerate hydrolase	2.89687234231302	0.03830615585169
OCPFDLNE_01201	Propanediol utilization diol dehydratase-reactivating factor small chain	1.99041575785656	2.94390037976909E-11	2.29191969118544	4.95429922924241E-18		OCPFDLNE_00035	hypothetical protein	1.22523087017045	0.003885640289528		OCPFDLNE_01645	Tyrosine--tRNA ligase	1.35943122330026	0.040102163293409
OCPFDLNE_01202	Carbon dioxide-concentrating mechanism protein CcmK	2.16148861467686	2.37789507493916E-22	1.99426795086005	2.57681144963479E-17		OCPFDLNE_01758	Cysteinyl-tRNA synthetase related protein	0.616291771810991	0.004050035219976		OCPFDLNE_02182	hypothetical protein	1.26902391347736	0.045774317076381
OCPFDLNE_01203	Propanediol utilization microcompartment protein PduA	2.71429826851202	1.6131784270872E-24	1.82198952629085	3.63984148903098E-13		OCPFDLNE_00394	hypothetical protein	1.00081822392498	0.004656351371848		OCPFDLNE_02191	hypothetical protein	1.8402791757417	0.048069663179363
OCPFDLNE_01204	Phosphate propanoyltransferase	2.13398884497986	1.50915006296617E-13	2.18463280504164	1.25938838606927E-19		OCPFDLNE_02424	hypothetical protein	1.51427378641878	0.004884751856645
OCPFDLNE_01205	Ethanolamine utilization protein EutJ	2.21518785288358	3.82607606840365E-20	2.1254577561613	5.18303698068504E-27		OCPFDLNE_01964	Cell division regulator GpsB	0.73866593343412	0.004905695785535
OCPFDLNE_01206	Propanediol utilization protein PduM	2.74048681772954	1.31423160678675E-16	2.07695917775704	4.46545705502577E-11		OCPFDLNE_02583	Cro/C1-type-helix-turn-helix domain-containing protein	1.14090759202305	0.005917427993835
OCPFDLNE_01207	Carbon dioxide concentrating mechanism protein CcmL	2.59130692438025	7.56022676374625E-11	2.457574393023	3.39122171126027E-11		OCPFDLNE_03106	50S ribosomal protein L34	1.8295307154968	0.006004027109616
OCPFDLNE_01208	ATP/cobalamin adenosyltransferase	2.30705078473299	5.712738511735E-21	2.09287889209007	2.63681338310287E-17		OCPFDLNE_00267	Ribosomal protein (Fragment)	0.926798798274111	0.006008995301354
OCPFDLNE_01209	CoA-dependent propionaldehyde dehydrogenase	2.24790735123849	5.38355682846061E-19	2.15466534248754	1.11656505545931E-21		OCPFDLNE_02740	Predicted HD superfamily hydrolase	0.829774928241116	0.006519796969518
OCPFDLNE_01210	Propanol dehydrogenase PduQ	2.31448971625693	1.43207743585455E-21	2.09377086071572	1.51863633770854E-21		OCPFDLNE_02862	30S ribosomal protein S11	0.785887351200456	0.006698695898112
OCPFDLNE_01211	Glycerol uptake facilitator	2.34093523787656	1.45708187408025E-16	2.2778808368149	3.39270917724733E-16		OCPFDLNE_02321	PalA	1.52330437789001	0.006919499596679
OCPFDLNE_01212	Probable propionate kinase	1.7706195837396	7.17763661578407E-09	1.32019109133851	1.17527721226356E-05		OCPFDLNE_01623	Bifunctional oligoribonuclease and PAP phosphatase NrnA	0.825529654332458	0.00729144968833
OCPFDLNE_01234	ECF transporter S component	1.2429526596638	3.93564491590475E-09	2.00498972697751	8.32321356940315E-20		OCPFDLNE_02942	hypothetical protein	1.44009574320437	0.0081727977466
OCPFDLNE_01235	Cobyrinate a,c-diamide synthase	1.33812488370035	4.58475178264261E-05	1.38340176255324	1.46815670402159E-07		OCPFDLNE_00121	Putative toxin-antitoxin system, toxin component	1.1099723078406	0.008207902289457
OCPFDLNE_01236	Cobalamin biosynthesis protein CobD	1.32379569196784	0.002549345489903	1.44420067604404	0.000150605057954		OCPFDLNE_00404	3D-(3,5/4)-trihydroxycyclohexane-1,2-dione hydrolase	1.23729207042809	0.008489422021263
OCPFDLNE_01237	Cobalt-precorrin-8 methylmutase	1.66109191265668	0.000176853646967	1.44572967424072	0.000592386645677		OCPFDLNE_02175	hypothetical protein	1.277589691173	0.008998394183788
OCPFDLNE_01238	Cobalamin biosynthesis protein CbiD (Fragment)	1.3792054762718	1.62334583964867E-05	1.93221995902139	2.07881574816301E-11		OCPFDLNE_02313	Ribonucleotide reductase-associated flavodoxin	0.791838674966722	0.009988625172668
OCPFDLNE_01241	Cobalt-precorrin-4 methyltransferase	1.6600966253836	1.84463778902145E-06	1.49447127666917	5.19900912269124E-05		OCPFDLNE_01955	Ribonuclease HI	0.993355508030509	0.010028410750047
OCPFDLNE_01242	Cobalamin biosynthesis protein CbiG	1.34348731128701	2.29362923380156E-05	1.3315010499835	7.77218278875492E-07		OCPFDLNE_00587	Phospholipase/carboxylesterase	0.61869056220474	0.010090318852779
OCPFDLNE_01243	Precorrin methylase	1.78744688036985	1.08189999325857E-07	1.4396269743331	3.03067688830255E-05		OCPFDLNE_01188	Propanediol utilization microcompartment protein PduU	1.26162820922652	0.011950372468781
OCPFDLNE_01244	Cobalt-precorrin-6A reductase CbiJ	1.00010025524606	0.019639839642096	1.99108126155126	2.62856476126982E-09		OCPFDLNE_00610	Protease synthase and sporulation negative regulatory protein PAI 1	0.916658815219256	0.012097301930321
OCPFDLNE_01245	Uroporphyrinogen-III C-methyltransferase	1.97655238087727	4.42474823259337E-09	1.34804944572488	2.54994945249072E-06		OCPFDLNE_01253	ATP-binding cobalamin adenosyltransferase	0.982125139269746	0.012646556610639
OCPFDLNE_01246	Sirohydrochlorin cobaltochelatase CbiK	1.38613685926374	0.002146942537581	1.56591076581715	4.56044827407297E-05		OCPFDLNE_01779	Aminoglycoside 3-N-acetyltransferase	1.10146973445293	0.012709432464308
OCPFDLNE_01247	Cobalt-precorrin-2 C-methyltransferase	2.13314817363484	6.41716864428393E-07	1.24756608582194	0.023355323977108		OCPFDLNE_01528	30S ribosomal protein S20	1.77511205251394	0.013167862559267
OCPFDLNE_01248	Cobalamin biosynthesis protein CbiM	2.09122001112773	3.92694301370773E-05	1.82721381238782	0.000215702542824		OCPFDLNE_03068	Quinolone resistance protein NorB	1.95338121473872	0.013237607176058
OCPFDLNE_01249	Cobalt ABC transporter substrate-binding protein CbiN	2.13369085757522	0.010503891060759	2.4046773457608	0.004742449235241		OCPFDLNE_02189	hypothetical protein	0.966905247930135	0.013339135857759
OCPFDLNE_01250	Energy-coupling factor ABC transporter transmembrane protein	2.03582678145005	0.000126249337648	1.42298254153047	0.018144805079348		OCPFDLNE_01754	PerR peroxide-sensing regulator	0.812104757893018	0.013768659420382
OCPFDLNE_01251	Cobalt import ATP-binding protein CbiO	1.26608968514364	0.002408978932978	1.64172365424482	0.000124365188387		OCPFDLNE_00624	Glycerophosphodiester phosphodiesterase	1.39424388318868	0.014012280283676
OCPFDLNE_01264	HTH-type transcriptional regulator YodB	1.84904476919033	5.41738406126268E-20	1.19338721437813	9.8856084734583E-06		OCPFDLNE_00505	Zinc-dependent alcohol dehydrogenase	1.90853749140959	0.015249042879213
OCPFDLNE_01301	Alpha-phosphotrehalase	2.38203489784161	4.17788977383859E-43	1.90498589050625	4.57075153386654E-30		OCPFDLNE_01617	Exclusion suppressor FxsA	1.19920041728253	0.015659909366018
OCPFDLNE_01302	PTS system trehalose-specific EIIBC component	2.32025549683815	1.38963094573986E-31	1.77079890476471	1.80829063496585E-17		OCPFDLNE_00855	Sodium:proton antiporter	0.883268925039923	0.016064576866845
OCPFDLNE_01304	hypothetical protein	3.4893757364029	3.27588819662805E-65	2.14851060581509	9.07736113125521E-37		OCPFDLNE_00507	PTS system galactitol-specific transporter subunit IIC	1.70474228605197	0.016343496593491
OCPFDLNE_01379	Small ribosomal subunit biogenesis GTPase RsgA	1.18656388821023	6.84234787526537E-08	0.999731367259805	1.22824447838429E-07		OCPFDLNE_01976	L-aspartate 1-decarboxylase	1.03304738967557	0.016639828078662
OCPFDLNE_01387	hypothetical protein	1.07462076565329	6.28166887760484E-07	0.845216618414384	5.7316632707496E-06		OCPFDLNE_01523	Heat-inducible transcriptional repressor HrcA	1.14751565970292	0.017803172490915
OCPFDLNE_01415	DNA recombination protein RecN	0.911395471859968	9.89079266690845E-05	0.631524653627022	0.008899035122514		OCPFDLNE_02272	hypothetical protein	2.43740296273176	0.018105507236489
OCPFDLNE_01455	Pyruvate formate-lyase-activating enzyme	1.21818597783224	1.12610815576994E-08	0.952689624950592	1.0796368568985E-09		OCPFDLNE_00439	Lineage-specific thermal regulator protein putative transcriptional regulator (PadR family)	1.80073437869155	0.018413771925575
OCPFDLNE_01502	RNA polymerase sigma factor SigA	1.13779291893551	2.45089827896216E-10	1.01910282330574	1.10561989790017E-14		OCPFDLNE_02311	MazG nucleotide pyrophosphohydrolase	2.29109030929052	0.019047908180351
OCPFDLNE_01516	GatB/Yqey domain-containing protein	1.33046928680222	9.2970356971213E-08	1.66396937496649	8.10455644370584E-16		OCPFDLNE_02548	Amino acid ABC transporter ATP-binding protein	1.81069375800785	0.020264238999436
OCPFDLNE_01517	30S ribosomal protein S21	1.60964604603768	1.89204240091611E-11	1.33484383650762	3.43787328317261E-14		OCPFDLNE_03080	Thioredoxin	0.79732678775884	0.022406741492988
OCPFDLNE_01520	Molecular chaperone DnaJ	1.15879350682249	0.000126249337648	1.18453146640877	9.22719293648225E-05		OCPFDLNE_01634	NAD kinase	0.696001027728722	0.022777892393339
OCPFDLNE_01521	Molecular chaperone DnaK	0.732231913122562	0.004719488407817	0.920177688822846	2.17544522620483E-05		OCPFDLNE_00212	Putative heavy metal-binding protein	1.04395749958712	0.023367563614819
OCPFDLNE_01522	Nucleotide exchange factor GrpE	1.34493581671696	0.012570106298328	1.37718483036391	0.032017200381988		OCPFDLNE_03018	Energy-dependent translational throttle protein EttA	1.30595315471593	0.023862077959287
OCPFDLNE_01574	YrvD	1.48988122410646	2.76811385748319E-09	0.645569757228073	0.001532406442463		OCPFDLNE_02417	hypothetical protein	1.09869013587813	0.024356921766085
OCPFDLNE_01626	Metallopeptidase	1.36761236337025	8.0253839944456E-11	1.08827051298184	9.61217037312812E-09		OCPFDLNE_02169	hypothetical protein	1.10589410272098	0.025193914391636
OCPFDLNE_01628	Universal stress protein UspA	1.25246814951926	3.10789703888735E-09	1.06083499389301	2.11767771527596E-11		OCPFDLNE_02795	hypothetical protein	1.128306505545	0.025741743815421
OCPFDLNE_01629	Acetate kinase	0.810480758001033	0.006440239287759	1.02387729155419	4.99251751406794E-05		OCPFDLNE_01861	Class 3 internalin InlC	1.54362779890554	0.025935559399301
OCPFDLNE_01680	Bifunctional acetaldehyde-CoA/alcohol dehydrogenase	3.20620884983828	2.33784807248961E-49	2.90316040537834	3.92102265766958E-99		OCPFDLNE_02304	Putative histidine utilization repressor	1.96008099762078	0.026595667153656
OCPFDLNE_01777	YihY/virulence factor BrkB family protein (Fragment)	1.25663920962408	0.000406799281094	0.812748501890779	0.029311952378375		OCPFDLNE_02739	4-oxalocrotonate tautomerase	1.58248449721612	0.026700915416823
OCPFDLNE_01791	Lichenan-specific phosphotransferase enzyme IIA component	1.05541314446077	0.000917530922356	0.846361525770291	2.0999539194845E-05		OCPFDLNE_02841	HTH-type transcriptional regulator AdhR	1.32256350891069	0.02913220740733
OCPFDLNE_01792	Oligo-beta-mannoside-specific phosphotransferase enzyme IIB component	1.04041010045512	1.94986188317785E-07	1.13282660448478	5.23722535704505E-13		OCPFDLNE_00850	MarR family transcriptional regulator	0.757798755993919	0.0298448907069
OCPFDLNE_01866	hypothetical protein	1.53226907697791	0.00349688647534	1.53166632922202	0.002510374628658		OCPFDLNE_01445	Putative competence-damage inducible protein	1.02707650552526	0.030264053437839
OCPFDLNE_01867	hypothetical protein	1.5709314289426	5.09742688959788E-12	1.1473330464089	3.16108897685488E-10		OCPFDLNE_02545	Beta-glucoside operon transcriptional antiterminator	0.873529538462775	0.031405330283951
OCPFDLNE_01868	tRNA (guanine-N(1)-)-methyltransferase	0.669710343967405	0.000877733634853	0.889864100317189	1.04874048825584E-10		OCPFDLNE_00292	SMI1/KNR4 family protein SUKH-1	0.961439870561933	0.032712035918195
OCPFDLNE_01906	hypothetical protein	1.89904240659525	7.82818490556626E-16	1.20850987663206	7.05368405698449E-11		OCPFDLNE_02141	Large-conductance mechanosensitive channel	0.671843181331755	0.033048924878832
OCPFDLNE_01958	Chitinase D	2.00112408285855	1.28969483796219E-09	0.976680392265745	0.027683006747957		OCPFDLNE_02279	Maltodextrin transport system permease protein MalC	0.672873315707158	0.033088668302389
OCPFDLNE_01961	Metal-dependent carboxypeptidase	0.858678431707191	0.002146942537581	0.766896029616206	0.004199405098162		OCPFDLNE_01298	UPF0750 membrane protein yxkD	1.26807915267734	0.034298055826368
OCPFDLNE_01993	Keto-acid formate acetyltransferase	1.93137572027561	7.13204222922793E-21	1.51733060733213	1.62394401006462E-19		OCPFDLNE_01346	Glutamine synthetase type I	1.09434332932922	0.035717911098068
OCPFDLNE_02029	Purine nucleoside phosphorylase	0.718454279956606	0.005180186207359	0.799341457242166	0.001216425799486		OCPFDLNE_00272	RNA-splicing ligase RtcB, repairs tRNA damage	1.58630382755321	0.036313037373792
OCPFDLNE_02038	HTH-type transcriptional regulator RutR	2.46615681388685	5.8534254712628E-08	2.0366663692796	1.74268530182025E-05		OCPFDLNE_02765	HTH-type transcriptional repressor NemR	1.61454586127396	0.039490618859392
OCPFDLNE_02039	ABC transporter permease	2.24629912788211	1.23051312568445E-10	1.76037891787499	4.11345420555835E-06		OCPFDLNE_00982	UPF0703 protein ycgQ	1.53877356156581	0.040428393569828
OCPFDLNE_02040	ABC transporter (ATP-binding protein)	2.38019098057655	2.18243516375416E-09	1.80770304729688	0.00010059846026		OCPFDLNE_00813	hypothetical protein	0.851689760886015	0.040729700939306
OCPFDLNE_02051	DNA polymerase IV	0.785778035445481	0.017707564417295	0.658679010021998	0.026752829740747		OCPFDLNE_02318	General stress response protein CsbD	1.77058338191356	0.040944424828149
OCPFDLNE_02068	Alpha-acetolactate decarboxylase	1.50510158814116	6.69424602238452E-13	1.13505609635228	9.79229416439247E-10		OCPFDLNE_00312	Two-component system WalR/WalK regulatory protein YycI	0.984499747944441	0.041606599889454
OCPFDLNE_02073	PTS system mannose-specific transporter subunits IIA	3.95933258660147	6.01566913927904E-18	3.68335266069332	2.15775264907351E-09		OCPFDLNE_00816	3',5'-cyclic adenosine monophosphate phosphodiesterase CpdA	0.710937523722111	0.041698723632482
OCPFDLNE_02074	Fructosamine deglycase frlB	3.3458300775443	5.80578661041475E-33	2.50240199424819	1.87990097863423E-17		OCPFDLNE_00052	30S ribosomal protein S18	1.54697512957489	0.044414409066541
OCPFDLNE_02075	Glucosamine 6-phosphate synthetase, contains amidotransferase and phosphosugar isomerase domains	3.83533597906987	6.62408086319732E-31	3.03564987668373	2.04552516116853E-18		OCPFDLNE_00388	Alkylphosphonate utilization operon protein PhnA	1.18968716332001	0.044708262678697
OCPFDLNE_02076	PTS system mannose-specific transporter subunit IID	3.7750379916815	1.1108817787611E-19	3.12405644716538	4.19901225332097E-10		OCPFDLNE_02851	30S ribosomal protein S9	0.820425174712169	0.04473902969476
OCPFDLNE_02077	PTS system mannose-specific EIIC component	4.43158257694776	5.78252538305237E-22	2.59037695958003	2.15468843334281E-09		OCPFDLNE_02181	hypothetical protein	0.994965564137011	0.045323119722507
OCPFDLNE_02078	PTS system mannose-specific EIIAB component	3.36267521318728	5.38685719661468E-20	3.05604250689586	6.02500596993333E-12		OCPFDLNE_00879	Putative transcriptional regulators	1.12731249113522	0.045357465238968
OCPFDLNE_02079	Mannosyl-D-glycerate transport/metabolism system repressor MngR	2.37340229518634	4.56026042839514E-07	1.86865797957383	0.001718353716226		OCPFDLNE_00600	Formate-nitrite transporter	1.12203950451741	0.045625592289361
OCPFDLNE_02080	Putative HTH-type transcriptional regulator YurK	1.207831686395	0.038193709698305	1.59675510088864	0.001216425799486		OCPFDLNE_02573	Membrane protein, MmpL family	0.632490824985428	0.046075380274075
OCPFDLNE_02092	Cold shock protein CspD	3.6010367521735	1.36830754942655E-33	2.72131931356447	5.54995762721358E-29		OCPFDLNE_01192	Adenosylcobinamide-GDP ribazoletransferase	2.39001177321932	0.049163510164778
OCPFDLNE_02105	RNA-binding protein S4	0.922666424810205	0.000500664062964	0.84040901976617	0.001234468303729		OCPFDLNE_02808	hypothetical protein	1.14105187275905	0.049386514265111
OCPFDLNE_02111	Cell division protein DivIB	1.41344120887426	0.000260763368507	1.4747584484926	0.000561274779431
OCPFDLNE_02112	UDP-diphospho-muramoylpentapeptide beta-N-acetylglucosaminyltransferase	1.04289247356876	0.000295611856583	0.676107814648138	0.026255152342082
OCPFDLNE_02142	hypothetical protein	2.668890479864	1.44202561213441E-22	1.4262878621767	0.000194902797865
OCPFDLNE_02143	hypothetical protein	3.21157983073024	4.3118220438914E-25	1.30729426370772	0.002183954176795
OCPFDLNE_02144	Choloylglycine hydrolase	1.49133259255309	1.06913944753436E-18	0.85814771165978	1.33049451539671E-07
OCPFDLNE_02145	60 kDa chaperonin	1.46116809500156	6.6585368438883E-12	1.24031629285966	4.48135375106601E-09
OCPFDLNE_02183	hypothetical protein	0.965813109031587	0.001866526268734	0.74800471474412	0.045831531719564
OCPFDLNE_02215	Peptidoglycan L-alanyl-D-glutamate endopeptidase CwlK	1.05251410710188	4.93387702069197E-05	1.14126422847224	2.4953294778862E-06
OCPFDLNE_02217	hypothetical protein	0.963486294019529	0.012249976668133	0.868720041956156	0.032052086703895
OCPFDLNE_02218	Phage baseplate upper protein	0.681111220213435	0.005292588993799	0.993033825140136	3.22075408450889E-06
OCPFDLNE_02220	hypothetical protein	1.10054686099573	0.001078277369429	0.983269519853413	0.008004348501024
OCPFDLNE_02221	hypothetical protein	0.813103910579641	0.000405283881006	1.05350744577154	2.41782459575494E-07
OCPFDLNE_02222	hypothetical protein	1.14033080070808	0.001786495258071	1.20668271354839	0.000825112523835
OCPFDLNE_02223	hypothetical protein	0.744244614228918	0.018270158013178	0.923847527295771	0.002306093382139
OCPFDLNE_02224	Phage major tail protein, TP901-1 family	1.49083957640609	7.39986877195943E-07	1.3760806976788	1.14371885252966E-06
OCPFDLNE_02225	hypothetical protein	1.000848937113	0.000828787847861	1.12000650381004	0.001397361222074
OCPFDLNE_02226	hypothetical protein	1.34604526847107	1.89242905391005E-05	0.868206636536223	0.032052086703895
OCPFDLNE_02227	hypothetical protein	1.05921428540259	0.002938383411368	1.48403931140643	6.83970929634585E-05
OCPFDLNE_02228	hypothetical protein	0.699720577593342	0.004069545628555	0.854568356565224	0.002419209404283
OCPFDLNE_02232	hypothetical protein	0.90010218196601	0.00324195301355	1.13423347874297	1.95980512402894E-05
OCPFDLNE_02233	hypothetical protein	0.825570260763837	0.017439190367912	1.16303945277364	4.16214120596616E-07
OCPFDLNE_02234	Phage portal protein	0.696865521880252	0.009049594167752	0.95529812537127	4.53512605468814E-06
OCPFDLNE_02235	hypothetical protein	0.800389194268461	0.003779895523177	1.00858133450443	0.000131281636538
OCPFDLNE_02239	Serine-aspartate repeat-containing protein F	1.840662562334	2.30073050828885E-23	1.37466927678365	3.92685308230917E-17
OCPFDLNE_02255	Pyridoxal 5'-phosphate synthase lyase subunit PdxS	0.752033351941937	0.000913186596305	0.714160325007388	0.000955227690045
OCPFDLNE_02256	Pyridoxal 5'-phosphate synthase glutaminase subunit PdxT	1.29608036545834	2.88558703906295E-12	0.857940882650188	4.99251751406794E-05
OCPFDLNE_02292	Crp/Fnr family transcriptional regulator	1.75830259173747	6.40716602193135E-16	0.849718966877418	0.00076836386163
OCPFDLNE_02303	Phosphomannose isomerase	1.5871651063306	4.27998534932428E-07	1.44201702972211	4.53512605468814E-06
OCPFDLNE_02312	Thiol reductase thioredoxin	1.96079845839512	1.30176943596141E-07	1.18871923742199	0.042330976868152
OCPFDLNE_02319	Predicted dehydrogenase	1.5995404644196	4.34787053494878E-06	1.5096628659401	8.85949776730594E-05
OCPFDLNE_02333	Limonene hydroxylase	1.68605214556352	2.99741330829546E-15	1.31165744567885	1.03313406980184E-10
OCPFDLNE_02335	Cyclopentanol dehydrogenase	2.8701767334525	9.30110512827584E-30	1.60730360372008	7.41411747399652E-09
OCPFDLNE_02349	Competence protein CoiA	2.05678456934556	1.85699157588874E-06	1.68035114305248	0.002510282074023
OCPFDLNE_02350	Adapter protein MecA	1.59206889036284	2.81611469764863E-15	0.87281403676455	1.23539528106914E-05
OCPFDLNE_02351	Transcriptional regulator Spx	0.645872212799992	0.026301146573777	0.767534243974025	0.00167276891208
OCPFDLNE_02365	2,3-bisphosphoglycerate-dependent phosphoglycerate mutase	1.51817370526668	2.94390037976909E-11	0.874957998435694	5.77129657786364E-07
OCPFDLNE_02366	ATP-dependent chaperone ClpB	1.66827629954297	1.87068476274263E-16	1.13855513654188	1.456741005821E-11
OCPFDLNE_02373	Heme-degrading monooxygenase HmoB	2.70771567939337	2.24500261113765E-30	1.02168244846394	0.000433601752
OCPFDLNE_02390	Arsenate reductase	1.47884790630283	8.30442342320917E-12	0.865775453878537	7.13837348137037E-07
OCPFDLNE_02402	Methylated-DNA--protein-cysteine S-methyltransferase	1.81273126291801	6.24123818756458E-18	1.4455840894674	1.25106472379755E-11
OCPFDLNE_02416	Intracellular proteinase	1.23141307297209	3.98027914145613E-10	1.02650129064361	1.13227818646899E-08
OCPFDLNE_02422	5-amino-6-(5-phospho-D-ribitylamino)uracil phosphatase YitU	0.787683652722384	8.75026631630126E-05	0.681138974665392	0.001868039369902
OCPFDLNE_02426	ATP-dependent helicase/nuclease subunit A	1.09608329306889	4.90812859297194E-08	0.889013796165092	1.54482830677678E-06
OCPFDLNE_02454	Glucosamine-6-phosphate deaminase	0.688496882873656	0.001078277369429	0.606945330279215	0.001619093999471
OCPFDLNE_02459	Glutamate decarboxylase beta	1.22187864375556	5.08115817347014E-08	1.04144613794001	1.37989421010597E-09
OCPFDLNE_02487	Oligo-beta-mannoside-specific phosphotransferase enzyme IIB component	1.45153224854524	5.50410528106228E-11	0.750946608171566	4.56044827407297E-05
OCPFDLNE_02505	hypothetical protein	1.40688098851572	3.6227444852466E-14	1.0557444491418	5.49122276956546E-15
OCPFDLNE_02511	UPF0053 protein yhdP	0.835301545028247	0.009472747239188	0.63513442015366	0.030170100579524
OCPFDLNE_02564	hypothetical protein	3.66552801695321	4.55640756463653E-07	1.52607441908121	8.5867825728106E-06
OCPFDLNE_02566	2,3-bisphosphoglycerate-independent phosphoglycerate mutase	0.936609109393478	3.08127986207001E-06	0.848077802447399	7.30603457714266E-06
OCPFDLNE_02567	Triose-phosphate isomerase	1.17346011323628	6.24642495304061E-09	0.997549131210122	4.79308720899423E-08
OCPFDLNE_02568	Phosphoglycerate kinase	1.5774382404935	4.79075058977488E-17	1.16308493363125	1.03208722671441E-10
OCPFDLNE_02569	Glyceraldehyde-3-phosphate dehydrogenase	2.12798374691304	1.4562874322437E-22	1.50688705891537	2.5240870505479E-31
OCPFDLNE_02570	Putative transcriptional regulator CggR	2.27891226654572	1.08072382895047E-32	2.4454371439964	8.84212702548131E-72
OCPFDLNE_02584	AP2 domain-containing protein (Fragment)	1.4975553284647	1.97136279034784E-11	1.39294116675494	2.00883008026755E-13
OCPFDLNE_02678	hypothetical protein	0.630492590979613	0.00492251623219	0.648334047807671	0.003729100308822
OCPFDLNE_02685	Ribosome hibernation promoting factor	1.78570441156432	1.84186510558347E-19	1.59966600269824	4.67600519549497E-33
OCPFDLNE_02745	Dipeptide-binding protein DppE	0.65062797537913	0.029602973564397	0.79296002018976	0.003786048318019
OCPFDLNE_02746	Predicted integral membrane protein	2.18207867928431	5.18497559765052E-23	0.749038654574323	0.002726725459766
OCPFDLNE_02747	Bifunctional pyrazinamidase/nicotinamidase	1.72604977237476	4.54665593062564E-15	1.02798330964272	1.14641712667176E-06
OCPFDLNE_02748	Bifunctional dihydrofolate reductase-thymidylate synthase	1.49442564517674	2.68164785575947E-12	0.999575130409901	4.87968878686514E-07
OCPFDLNE_02749	Alcohol dehydrogenase	0.98046451539649	8.66966303028806E-08	0.711394062964928	2.46886783072175E-05
OCPFDLNE_02750	hypothetical protein	2.52386104454168	1.60143991689076E-22	1.54852597216959	1.76096009652867E-16
OCPFDLNE_02767	hypothetical protein	2.0270915537466	1.00960615909232E-12	1.03154854110629	0.002971826264148
OCPFDLNE_02768	hypothetical protein	1.89657290785574	3.26339734836053E-07	1.359861491223	0.0045786009483
OCPFDLNE_02769	hypothetical protein	2.40732063784455	5.57507027543715E-13	1.76060027156414	3.95527710464504E-05
OCPFDLNE_02771	AP2 domain-containing protein (Fragment)	2.15343848931487	2.93848691319366E-18	1.76933295859161	4.55053334953206E-18
OCPFDLNE_02796	Phage transcriptional regulator	1.79895256588068	8.46464730478167E-12	1.11144002023026	3.8584198844954E-05
OCPFDLNE_02797	hypothetical protein	1.22154938247423	0.000957889729072	1.39331690156765	0.001105241062004
OCPFDLNE_02798	hypothetical protein	1.30667913922694	2.8048968999595E-05	1.25565138212806	3.43234858912082E-06
OCPFDLNE_02799	hypothetical protein	0.938203660975051	0.004652498134982	1.34810507803847	1.15805878004103E-05
OCPFDLNE_02801	Single-stranded DNA-binding protein 3	0.823703071523578	0.007244930230129	1.22963372638331	1.84004863148444E-08
OCPFDLNE_02802	hypothetical protein	1.26361568660064	0.001486600387656	0.954245049063164	0.002893818846195
OCPFDLNE_02803	hypothetical protein	1.24601179325608	0.000254243039906	1.06809116775827	0.000327142638173
OCPFDLNE_02807	DUF1642 domain-containing protein (Fragment)	0.917861798541257	0.001298583076496	1.2141371537372	1.40707901811161E-06
OCPFDLNE_02809	DNA replication protein DnaD	1.45367742143139	1.60114199538178E-08	0.973384951706318	0.000105286511524
OCPFDLNE_02810	hypothetical protein	1.19305668369391	4.47827639446079E-06	1.25114127238875	4.83228320252657E-11
OCPFDLNE_02811	hypothetical protein	1.32124899108659	0.002066603501636	1.15500466056411	0.00167276891208
OCPFDLNE_02815	hypothetical protein	1.68700905876758	0.000103049594685	1.11870016577772	0.03030370573674
OCPFDLNE_02816	hypothetical protein	0.952200431874642	0.003538012512988	1.13737823967353	0.000340584601249
OCPFDLNE_02817	DNA-binding domain-containing protein	1.38853097102219	2.99296497623314E-07	0.9853073738652	4.91994986288525E-06
OCPFDLNE_02818	hypothetical protein	1.11687129015825	2.54623468092598E-05	1.03987894312101	3.86458293095192E-08
OCPFDLNE_02820	hypothetical protein	1.33387435228884	4.27180401597547E-05	1.19549221530425	5.64383756267768E-05
OCPFDLNE_02840	Glyoxal reductase	1.80733252760017	1.79055330406247E-07	1.4536359920195	2.43145375178909E-05
OCPFDLNE_02854	Energy-coupling factor transporter transmembrane protein EcfT	1.16638867435735	0.037969060393302	1.18539139025064	0.032052086703895
OCPFDLNE_02857	Methyltransferase	1.37003461639617	9.93381726522164E-08	1.59291175697437	7.69329702410374E-14
OCPFDLNE_02858	Acetamidase	1.68802064839625	1.19550671159839E-12	1.31523967461469	2.62688872249197E-10
OCPFDLNE_02892	FMN-binding domain protein	0.962262591611355	2.23994849678241E-06	0.832853834523783	1.79238792588376E-06
OCPFDLNE_02893	NADH dehydrogenase-like protein YjlD	1.05625456134044	3.33565803548153E-06	0.754781400086131	1.31760759427114E-05
OCPFDLNE_02904	Ascorbate-specific phosphotransferase system enzyme IIC component	0.860368611379389	0.002938383411368	0.831407793057387	0.000316696880662
OCPFDLNE_02905	Ascorbate-specific phosphotransferase system enzyme IIB component	1.50560818596594	2.46041303653447E-05	0.860478360669337	0.010705677313375
OCPFDLNE_02906	Ascorbate-specific phosphotransferase enzyme IIA component	1.18122380371386	0.0081727977466	0.936329491995841	0.011596290641254
OCPFDLNE_02914	Ribulose-phosphate 3-epimerase	3.2547082882642	3.22867619992141E-47	2.81131895225744	8.54990181101136E-44
OCPFDLNE_02915	Transketolase	3.06228442017695	1.13967662573947E-52	2.62496924015775	3.15491721835395E-54
OCPFDLNE_02916	Ribulose phosphate epimerase	4.46828083178079	4.920299355303E-63	3.62707575779755	6.74654988136169E-42
OCPFDLNE_02917	Ribose 5-phosphate isomerase RpiB	4.62691783408779	3.27588819662805E-65	3.41242334276548	3.82431669335236E-47
OCPFDLNE_02918	D-arabitol-phosphate dehydrogenase	4.29498589011733	1.96889495035792E-118	3.19438667815007	5.56763628242748E-89
OCPFDLNE_02919	Sugar-phosphate dehydrogenase	3.97666245527231	2.74527370542927E-90	3.15706336386041	2.06758420274291E-91
OCPFDLNE_02920	PTS system galactitol-specific transporter subunit IIC	4.25535366294942	3.76611313797867E-97	3.26094142393985	2.0730164387375E-87
OCPFDLNE_02921	Galactitol-specific phosphotransferase enzyme IIB component	3.82781139686984	1.05237868189381E-44	2.72635177192884	3.98200268815557E-25
OCPFDLNE_02922	Mannitol-specific phosphotransferase enzyme IIA component	3.49311662045907	3.05790431502904E-40	2.67013152614524	9.46111884812619E-43
OCPFDLNE_02923	Transcriptional regulator MtlR	2.92784425593003	3.68421722203133E-46	2.15722637487469	1.43081109814011E-42
OCPFDLNE_02924	hypothetical protein	0.909298706731634	6.19763691974085E-05	0.890965368584031	4.76519126264505E-05
OCPFDLNE_02925	Predicted DNA-binding protein, MmcQ/YjbR family	1.61295344256015	5.48699076147053E-09	1.04560626544507	0.000413247366901
OCPFDLNE_02926	Glyoxalase	1.20568180911558	8.5668675107484E-06	1.18280793719991	2.41187783145639E-07
OCPFDLNE_02927	HTH-type transcriptional activator RhaS	1.51841971429906	1.6163365253913E-10	1.27937887239669	2.05074552425166E-10
OCPFDLNE_02928	Universal stress protein UspA	2.56161161869027	3.54051299691855E-49	2.20087710205453	2.273829428274E-57
OCPFDLNE_02929	Putative sugar phosphate isomerase YwlF	2.40862665895316	1.58124153225958E-32	1.88616602991758	2.06039985077762E-41
OCPFDLNE_02931	Excinuclease ABC subunit A	0.921493772669844	0.000857213893438	0.86326128297493	0.001179307219013
OCPFDLNE_02938	Cellobiose-specific phosphotransferase enzyme IIB component	1.53123148393699	1.74710809764271E-10	1.05895913476411	3.02079568191685E-07
OCPFDLNE_02952	Phosphoenolpyruvate-dihydroxyacetone phosphotransferase dihydroxyacetone binding subunit DhaK	1.72070178733871	1.42316610672429E-18	1.37055443902477	7.28375924578199E-22
OCPFDLNE_02953	Phosphoenolpyruvate-dihydroxyacetone phosphotransferase, ADP-binding subunit DhaL	1.65141714796808	5.40551330411612E-20	1.54032274093547	2.65520521611857E-27
OCPFDLNE_02954	PTS system mannnose-specific family transporter subunit IIA	2.23032288494413	4.65139696168892E-31	1.50050893516391	1.22576351678913E-20
OCPFDLNE_02964	hypothetical protein	1.04662252249733	0.003196290078734	0.766329956183531	0.014481965882744
OCPFDLNE_02966	hypothetical protein	2.38984057124587	5.47610083114475E-17	1.93656289954062	5.33175781818809E-06
OCPFDLNE_02980	N-acetyltransferase	2.1590520018374	2.44267558933496E-06	1.12166939893523	0.0280676696891
OCPFDLNE_02981	hypothetical protein	1.5562392203342	8.25426400767872E-10	0.691889547743972	0.017316452652493
OCPFDLNE_02987	HAD-superfamily hydrolase	1.4811735521219	1.20219240502911E-09	0.90745846418571	0.002336108708142
OCPFDLNE_02988	RpiR family transcriptional regulator	0.768933012058353	0.010716002668799	0.724940450490907	0.031296964912871
OCPFDLNE_03020	Aryl-phospho-beta-D-glucosidase BglC	2.63014484637298	5.45946450743636E-06	2.36255034234751	0.000206907259234
OCPFDLNE_03022	PTS sugar transporter subunit IIC	3.0156959356183	8.44685033686246E-07	1.95542867949093	0.022123455993805
OCPFDLNE_03023	N-acetyl-D-glucosamine kinase	3.02470276762868	0.001155451427148	2.50380812137474	0.028870125187711
OCPFDLNE_03050	Transcriptional regulator, y4mF family	0.849494296896327	4.58475178264261E-05	0.738699882127735	5.4746734365563E-05
OCPFDLNE_03067	Catalyzes the cleavage of p-aminobenzoyl-glutamate to p-aminobenzoate and glutamate, subunit A	1.90710981412683	0.011870494539742	2.4274007869195	0.0002011489548
OCPFDLNE_03069	N-acyl-L-amino acid amidohydrolase	2.25409894108936	0.02913220740733	1.851895636788	0.02241900045231
OCPFDLNE_03078	hypothetical protein	3.43169655440608	3.20746096291779E-60	2.24800174950197	2.68828815537635E-34

## Sheet: T2
Common up-regulated genes for both 200Mpa and 400Mpa treatment							Up-regulated genes specific to 200MPa treatment					Up-regulated genes specific to 400MPa treatment					Enriched GO terms for Up-regulated genes specific to 200MPa treatment					Enriched GO terms for Up-regulated genes specific to 400MPa treatment
		200Mpa		400Mpa
		log2change	P-adj	log2change	P-adj				log2change	P-adj				log2change	P-adj		GO.ID	Term	P-bal			GO.ID	Term	P-val
OCPFDLNE_00045	Carbamate kinase	1.65191463443784	0.010997032617243	1.64242456047454	0.023457789893631		OCPFDLNE_02564	hypothetical protein	2.71279345379044	6.28620921217112E-21		OCPFDLNE_01240	Precorrin-8W decarboxylase CbiT	2.34256425802405	2.36307843739084E-06		GO:0006412	translation	0.0072			GO:0009236	cobalamin biosynthetic process	0.026
OCPFDLNE_00056	Accessory transcriptional regulator protein C	1.12864712613022	3.10579293445499E-14	1.50646962623383	4.83770080119448E-09		OCPFDLNE_02565	Enolase	1.17940983252453	1.25080434581592E-18		OCPFDLNE_00432	Peptidoglycan-N-acetylglucosamine deacetylase	1.04471088773566	1.57899266383278E-05		GO:0006662	glycerol ether metabolic process	0.0189
OCPFDLNE_00057	Accessory transcriptional regulator protein A	1.71328713990063	3.00217602957677E-24	1.80545363430852	2.85190358921059E-09		OCPFDLNE_01648	General stress protein	0.968398431236512	5.05633716675155E-14		OCPFDLNE_00309	PhoP family transcriptional regulator	1.34059471066862	1.95133788109511E-05		GO:0006306	DNA methylation	0.0189
OCPFDLNE_00139	Putative cyclic-di-GMP phosphodiesterase YjcC	0.728780687349028	0.003379179763919	0.808250951453566	0.049334410440332		OCPFDLNE_02280	Maltodextrin-binding protein	0.840976613190886	1.2469452471991E-10		OCPFDLNE_00005	DNA replication and repair protein RecF	1.1066640134912	9.83270201490066E-05		GO:0015755	fructose transmembrane transport	0.0259
OCPFDLNE_00141	Divergent 4fe-4s mono-cluster	1.33413109659055	1.04962601199595E-06	1.57018981716874	7.12225235291193E-07		OCPFDLNE_00616	ABC transporter transmembrane region	1.16113544522328	2.30123796894568E-10		OCPFDLNE_00970	HTH-type transcriptional repressor YtrA	1.49155634885806	0.000179400385176		GO:0034219	carbohydrate transmembrane transport	0.0264
OCPFDLNE_00142	hypothetical protein	1.86673744391469	5.7227179212702E-14	2.04543706957467	1.02437248140744E-07		OCPFDLNE_02364	hypothetical protein	2.74146054433001	2.02715885246901E-09		OCPFDLNE_01790	Outer surface protein	0.85108248719091	0.000534544683543
OCPFDLNE_00202	Bifunctional UDP-N-acetylglucosamine diphosphorylase/glucosamine-1-phosphate N-acetyltransferase GlmU	1.0435745270106	2.21397132919818E-07	1.29103562017489	5.66506996555312E-06		OCPFDLNE_01411	Cold shock protein CspC	1.4928022742654	3.23678623414462E-09		OCPFDLNE_00998	Lmo0937 family membrane protein (Fragment)	2.2337203162841	0.00346452194702
OCPFDLNE_00204	Listeriolysin positive regulatory factor A	1.00538626078278	1.7434267100266E-06	1.33963242188543	8.9040866547526E-05		OCPFDLNE_02276	Kojibiose phosphorylase	1.04282181209043	1.51137326562118E-08		OCPFDLNE_01192	Adenosylcobinamide-GDP ribazoletransferase	3.14469635571509	0.004593050485545
OCPFDLNE_00206	Cholesterol-dependent cytolysin listeriolysin O	1.54367719839222	4.40174216837506E-06	1.33362600855039	0.004512191433438		OCPFDLNE_02312	Thiol reductase thioredoxin	2.0739367939424	2.40819158519937E-08		OCPFDLNE_02678	hypothetical protein	0.876924656639393	0.005314232812636
OCPFDLNE_00214	L-lactate dehydrogenase	0.670110277865931	2.90763653411875E-05	0.825355253617817	0.000786884145036		OCPFDLNE_00701	hypothetical protein	1.2605477596193	5.92708587213635E-08		OCPFDLNE_00149	Immunity protein 74 of polymorphic toxin system	2.10088300068537	0.006864625999932
OCPFDLNE_00272	RNA-splicing ligase RtcB, repairs tRNA damage	1.86768981632403	0.022560135614794	2.14697356940759	0.029694087973515		OCPFDLNE_00560	Predicted signal-transduction protein containing cAMP-binding and CBS domains	0.895942490070415	1.2850667012921E-07		OCPFDLNE_01761	YfhP	0.752593842951499	0.008188547931056
OCPFDLNE_00287	ArgE/DapE family deacylase	2.05906707700718	2.47901096815919E-74	2.05713184671478	2.02973222347496E-16		OCPFDLNE_02723	50S ribosomal protein L31 type B	1.1544659018244	3.94915515638899E-07		OCPFDLNE_00974	NAD-dependent succinate-semialdehyde dehydrogenase	0.702750672308457	0.008439156605642
OCPFDLNE_00301	Class III anaerobic ribonucleoside-triphosphate reductase catalytic subunit	0.793043376364885	0.001452506275039	0.945561790507353	0.002703749389416		OCPFDLNE_02981	hypothetical protein	1.39240698525062	5.17922731250693E-07		OCPFDLNE_02793	Terminase small subunit	0.846792422298056	0.009095392212642
OCPFDLNE_00302	Anaerobic ribonucleoside-triphosphate reductase activating protein (Fragment)	1.56443475442366	0.002809849520386	1.57075744471615	0.015135676473709		OCPFDLNE_02507	Disulfide oxidoreductase YuzD	1.04110155531476	6.17444182511069E-07		OCPFDLNE_02791	hypothetical protein	0.852470452347925	0.010001025006762
OCPFDLNE_00374	Fumarate reductase flavoprotein subunit	0.670617268125077	0.002754759013748	0.855258311632464	0.001736956890315		OCPFDLNE_01342	RNA-binding protein Hfq	1.2710106052244	9.9121459623577E-07		OCPFDLNE_02334	Response regulator PleD	1.06143366073309	0.01023085086634
OCPFDLNE_00395	AraC family transcriptional regulator	0.773448013777657	2.08323393956191E-06	1.06948554774079	1.09136325063043E-05		OCPFDLNE_00926	hypothetical protein	2.51122380789792	2.19022989138931E-06		OCPFDLNE_02249	Carbohydrate kinase	0.748700356385992	0.010885118500648
OCPFDLNE_00409	hypothetical protein	1.19740325488383	1.9768535749253E-07	1.53812277414163	5.66506996555312E-06		OCPFDLNE_02256	Pyridoxal 5'-phosphate synthase glutaminase subunit PdxT	0.678709220204774	3.20737835518646E-06		OCPFDLNE_02776	hypothetical protein	0.811244570862127	0.011527908872226
OCPFDLNE_00410	hypothetical protein	0.93610003011475	1.40753930272235E-08	1.04730845931044	1.21522459554705E-05		OCPFDLNE_00991	Lipoate--protein ligase	0.92634610935671	4.40174216837506E-06		OCPFDLNE_02456	hypothetical protein	1.44333243679849	0.019211486085873
OCPFDLNE_00411	hypothetical protein	1.51595607341456	1.03024953149605E-26	1.73676647465144	3.85110701854998E-07		OCPFDLNE_00610	Protease synthase and sporulation negative regulatory protein PAI 1	1.14592330752791	5.05234298226371E-06		OCPFDLNE_02736	Arginine--tRNA ligase	1.0224731084857	0.022746545846781
OCPFDLNE_00429	hypothetical protein	2.05441686691807	0.002396122040081	1.81527012306873	0.015896483863829		OCPFDLNE_02220	hypothetical protein	1.39261243149036	1.38913699800381E-05		OCPFDLNE_00354	hypothetical protein	1.85917015016606	0.02496941805028
OCPFDLNE_00442	PRD/PTS system IIA 2 domain-containing regulatory protein	2.47223442368001	3.4054001932032E-13	1.88098720892761	6.61543114267303E-06		OCPFDLNE_01299	hypothetical protein	1.44273848418328	4.02024386130067E-05		OCPFDLNE_03031	Trigger enzyme beta-glucoside-specific phosphotransferase system EIIBCA component	0.897149510446128	0.029332278166488
OCPFDLNE_00445	PTS system fructose-specific EIIB'BC component	2.87844613760751	1.77847163428951E-13	1.60905379261086	0.012271795394953		OCPFDLNE_01415	DNA recombination protein RecN	0.857129428365558	4.19222148944857E-05		OCPFDLNE_00952	C4-dicarboxylic acid transporter DauA	1.98115856607425	0.029461367279864
OCPFDLNE_00446	Mannosylglycerate hydrolase	2.81637834291398	6.68291370108705E-27	2.33763846117698	1.21703974716953E-08		OCPFDLNE_00215	General stress protein CTC	0.606411977047816	5.42918108599936E-05		OCPFDLNE_02778	Phage tail tape measure protein, TP901 family, core region	0.720779126679217	0.031363693099508
OCPFDLNE_00450	Truncated internalin A	0.770075183207599	4.07702045741063E-10	0.959103711950796	0.001315210286426		OCPFDLNE_02279	Maltodextrin transport system permease protein MalC	1.09649119456515	9.46874098148644E-05		OCPFDLNE_00841	2-hydroxyisocaproyl-CoA dehydratase activator	0.642486050332417	0.032973649028134
OCPFDLNE_00451	Internalin B	1.45380248182232	6.49208388506777E-31	1.29581628709985	5.46112824108005E-08		OCPFDLNE_02453	HdeD family acid-resistance protein (Fragment)	0.770404566520265	0.000112008751635		OCPFDLNE_03069	N-acyl-L-amino acid amidohydrolase	1.9503683365313	0.034042243463968
OCPFDLNE_00514	Universal stress protein UspA	2.75469392520225	5.5481276568895E-79	2.55469728326804	9.65051276846455E-16		OCPFDLNE_02277	Maltodextrose utilization protein MalA	0.893633556133094	0.000112301539617		OCPFDLNE_02745	Dipeptide-binding protein DppE	0.779450180823438	0.036529520946896
OCPFDLNE_00632	N-acetyltransferase	1.14494460384011	1.96646991398274E-11	1.59104263320973	8.82490188536786E-09		OCPFDLNE_02824	Transcriptional regulator	1.44701402891172	0.000117504478801		OCPFDLNE_01611	Dephospho-CoA kinase	1.09641816908389	0.036939737525911
OCPFDLNE_00633	Multifunctional acyl-CoA thioesterase I and protease I and lysophospholipase L1	1.03030415872417	7.78700162432087E-13	1.6478471235221	7.13800593930095E-11		OCPFDLNE_02281	Intracellular maltogenic amylase	1.16840506068809	0.000119127544362		OCPFDLNE_02179	hypothetical protein	1.81218414807818	0.03818394662914
OCPFDLNE_00634	YkoS	1.79021886009193	2.34088252939555E-17	1.39716928243965	8.32737963222028E-06		OCPFDLNE_02964	hypothetical protein	1.38709424812422	0.000119127544362		OCPFDLNE_02703	ATP synthase epsilon chain	0.715586627592863	0.039243472726979
OCPFDLNE_00697	Transaldolase	2.86425774419654	1.22449283141486E-08	2.44200396115952	9.30427502964938E-05		OCPFDLNE_00267	Ribosomal protein (Fragment)	1.18162412285855	0.000142809231375		OCPFDLNE_02841	HTH-type transcriptional regulator AdhR	1.33998710167637	0.039309995914445
OCPFDLNE_00827	Diacylglycerol kinase catalytic subunit	1.06835198963144	5.92708587213635E-08	1.03962024833959	0.000487313201775		OCPFDLNE_00444	PTS system fructose-specific transporter subunit IIB	2.54298879244691	0.00026856665435		OCPFDLNE_01121	hypothetical protein	0.68382124373096	0.03994821984021
OCPFDLNE_00828	hypothetical protein	1.23846264142658	1.01595824823907E-05	1.49991541408957	0.000687162001306		OCPFDLNE_00050	30S ribosomal protein S6	0.723679752546211	0.000276915909413		OCPFDLNE_02779	hypothetical protein	1.04599157123781	0.040850810525296
OCPFDLNE_00853	hypothetical protein	1.50567621087553	2.48903439647245E-13	1.09955824641026	0.002564046913955		OCPFDLNE_00479	Oleate hydratase	1.13996660075181	0.00028028281708		OCPFDLNE_02794	hypothetical protein	1.13332473709048	0.042025189070336
OCPFDLNE_00884	Pyruvate-flavodoxin oxidoreductase	1.34290253409655	5.05633716675155E-14	1.12779402047998	0.00035716801442		OCPFDLNE_00611	hypothetical protein	1.39171567223858	0.000324562963453		OCPFDLNE_02183	hypothetical protein	0.963728595328194	0.043301421420835
OCPFDLNE_00921	DEAD-box ATP-dependent RNA helicase CshA	1.29691762364742	2.26153315839679E-14	1.32398653636947	5.99982999698933E-07		OCPFDLNE_01184	hypothetical protein	0.994178459777114	0.000327781105205		OCPFDLNE_02789	hypothetical protein	0.7555580165538	0.045465303487108
OCPFDLNE_00972	Transcription activator	1.59726032790606	4.16359477716595E-22	1.15665838885992	0.000311496408015		OCPFDLNE_01969	hypothetical protein	1.30985705736196	0.000422660306555		OCPFDLNE_01178	HTH-type transcriptional regulator AdhR	1.21532453624887	0.047669519844039
OCPFDLNE_00980	Lincomycin resistance ABC-F type ribosomal protection protein	1.93232657408895	4.27680698205235E-24	2.17378375957604	1.02989346978176E-17		OCPFDLNE_00394	hypothetical protein	1.17233756425833	0.000431331391372
OCPFDLNE_01013	hypothetical protein	2.42599448474453	4.02842392081865E-39	2.2781370529955	0.008505464107408		OCPFDLNE_03017	ADP-ribose-binding protein	1.27248645368208	0.000479868202827
OCPFDLNE_01016	N-acetylglucosamine-6-phosphate deacetylase	1.80663326552104	1.45040009203054E-31	1.72821314518332	1.66655132250412E-11		OCPFDLNE_02947	HTH-type transcriptional regulator BetI	2.50170196514728	0.000520602694228
OCPFDLNE_01017	Glucosamine-6-phosphate deaminase	1.51759395974016	1.86260298577488E-14	1.50756663471221	4.89579127520905E-06		OCPFDLNE_01549	hypothetical protein	0.85443599042389	0.000583189602935
OCPFDLNE_01018	hypothetical protein	1.56193324721139	1.41109803492576E-14	1.43579801999077	8.83078523788078E-06		OCPFDLNE_00420	Putative licABCH operon regulator	0.799108924711009	0.000846633719842
OCPFDLNE_01024	Predicted dithiol-disulfide isomerase	1.10283843712799	7.65306269651429E-10	1.39173651353447	1.00600080709419E-08		OCPFDLNE_00587	Phospholipase/carboxylesterase	0.646985537776124	0.000879002799888
OCPFDLNE_01055	hypothetical protein	2.11836691390376	2.27109766604313E-24	1.22145872997211	0.000665143093666		OCPFDLNE_03022	PTS sugar transporter subunit IIC	2.26162084311807	0.000998206558133
OCPFDLNE_01058	ATP-dependent Clp protease ATP-binding subunit ClpE	3.08892173596552	5.01164735964391E-69	2.33302064124849	1.00148602837521E-22		OCPFDLNE_00035	hypothetical protein	1.08484797911253	0.001009348726058
OCPFDLNE_01115	Pyruvate dehydrogenase alpha subunit	0.86651276701526	2.60954203943046E-06	0.774680907387623	0.030394399110977		OCPFDLNE_00117	hypothetical protein	0.918545719146127	0.001178565524232
OCPFDLNE_01116	Alpha-ketoacid dehydrogenase subunit beta	1.22346584936334	2.62139522871702E-13	0.828114758485932	0.011467002882851		OCPFDLNE_00404	3D-(3,5/4)-trihydroxycyclohexane-1,2-dione hydrolase	1.22108024896779	0.001433689592512
OCPFDLNE_01117	Dihydrolipoyllysine-residue acetyltransferase component of pyruvate dehydrogenase complex	1.15908323908599	3.06974737607911E-15	0.894572969624495	0.002252248859663		OCPFDLNE_00203	Ribose-phosphate pyrophosphokinase	1.05556770001329	0.001545173353535
OCPFDLNE_01118	Dihydrolipoyl dehydrogenase	1.17245331711382	9.27301246489139E-14	0.799003937849685	0.015392883295625		OCPFDLNE_02141	Large-conductance mechanosensitive channel	0.653350732473414	0.002007754902993
OCPFDLNE_01122	Bifunctional disulfide isomerase/thiol-disulfide oxidase	0.887070580588638	8.08161425313133E-07	0.796778092188613	0.00618199588711		OCPFDLNE_02311	MazG nucleotide pyrophosphohydrolase	3.25931482396852	0.002391491233688
OCPFDLNE_01131	hypothetical protein	2.33135338643458	3.43397031071486E-59	2.36280875961339	4.64384096670516E-12		OCPFDLNE_02278	Maltodextrin transport system permease protein mdxG	0.983051638828443	0.002394778423102
OCPFDLNE_01179	HTH-type transcriptional regulator AdhR	1.00133953107236	0.028980596223841	1.74290234167668	0.000264957564911		OCPFDLNE_02980	N-acetyltransferase	1.38277133931527	0.002457843464416
OCPFDLNE_01188	Propanediol utilization microcompartment protein PduU	1.50237763700618	0.003379179763919	1.31324414191184	0.036048473935401		OCPFDLNE_02107	Cell division protein SepF	0.652100001500571	0.002510953890099
OCPFDLNE_01189	Ethanolamine utilization protein EutP	1.02598972881572	0.019792792554983	2.07134649235371	4.6560646110064E-05		OCPFDLNE_00268	50S ribosomal protein L10	1.00871391369838	0.002758571659148
OCPFDLNE_01190	Alpha-ribazole-5-phosphate synthase CblS	1.1412947012717	0.014962669144899	2.17068311575541	4.15642057434743E-05		OCPFDLNE_01600	Valine--tRNA ligase	1.00289028171522	0.002809849520386
OCPFDLNE_01195	Propanediol utilization microcompartment protein PduA	1.79977843276731	4.28111816052652E-09	1.94374548774274	0.000139839154566		OCPFDLNE_02124	50S ribosomal protein L32	2.08360748469041	0.003177873860396
OCPFDLNE_01196	Propanediol utilization microcompartment protein PduB	1.66988699626838	1.79597164342096E-08	1.73777250250638	7.73658067183823E-05		OCPFDLNE_03080	Thioredoxin	1.05422211239909	0.0035827831155
OCPFDLNE_01197	Propanediol dehydratase large subunit PduC	1.70770299956779	2.31355714076307E-18	1.5504667256733	3.79714871688214E-05		OCPFDLNE_01863	50S ribosomal protein L19	0.977793225695555	0.00370658168315
OCPFDLNE_01198	Propanediol dehydratase medium subunit PduD	1.58873842475173	8.51441575914353E-10	1.82998075523376	2.25827555064264E-06		OCPFDLNE_01523	Heat-inducible transcriptional repressor HrcA	1.3149758589446	0.003713442294222
OCPFDLNE_01199	Propanediol dehydratase small subunit PduE	1.66729313938382	2.31822094205187E-12	1.92547979702525	3.70287104625152E-07		OCPFDLNE_02222	hypothetical protein	1.05234178601967	0.004338166882001
OCPFDLNE_01200	Propanediol dehydratase reactivation factor large subunit	1.79453335855334	1.33341691715121E-23	1.78209024361133	4.59045837454604E-07		OCPFDLNE_02840	Glyoxal reductase	1.04399221752286	0.004547100384377
OCPFDLNE_01201	Propanediol utilization diol dehydratase-reactivating factor small chain	1.59155222890566	5.1946673169667E-10	2.18230488953987	5.85306359739706E-08		OCPFDLNE_00443	PTS system fructose-specific transporter subunit IIA	2.07212852077404	0.004630253076725
OCPFDLNE_01202	Carbon dioxide-concentrating mechanism protein CcmK	1.80685690105537	1.08721717626885E-21	2.09998833839687	8.17538256980157E-09		OCPFDLNE_02318	General stress response protein CsbD	2.25360026109628	0.005014860940538
OCPFDLNE_01203	Propanediol utilization microcompartment protein PduA	2.52891371739376	1.98187942266306E-35	2.10422845560588	1.68138992843765E-08		OCPFDLNE_02229	hypothetical protein	1.2157152042481	0.005044099694778
OCPFDLNE_01204	Phosphate propanoyltransferase	1.7723414429381	5.37927078489161E-13	2.06854648132198	1.10257774702882E-08		OCPFDLNE_01961	Metal-dependent carboxypeptidase	0.707204554613942	0.005055958039532
OCPFDLNE_01205	Ethanolamine utilization protein EutJ	1.99294869155967	1.5152006227253E-23	2.36930609091839	1.07911174363041E-13		OCPFDLNE_02337	hypothetical protein	1.20345183272575	0.00547142749374
OCPFDLNE_01206	Propanediol utilization protein PduM	2.26034013920658	6.86603418003942E-14	2.38971351144896	1.27136486847323E-06		OCPFDLNE_01132	hypothetical protein	1.73415665345922	0.005570650507055
OCPFDLNE_01207	Carbon dioxide concentrating mechanism protein CcmL	2.15974113330676	8.12655410621698E-09	2.09285988128508	7.05961842937574E-06		OCPFDLNE_00282	Aryl-phospho-beta-D-glucosidase BglH	0.737271765443812	0.00585970736175
OCPFDLNE_01208	ATP/cobalamin adenosyltransferase	2.19142908073963	4.55932531683051E-28	2.4663263962922	3.05239223566568E-13		OCPFDLNE_02424	hypothetical protein	1.43839971584364	0.006350184705505
OCPFDLNE_01209	CoA-dependent propionaldehyde dehydrogenase	2.05398024363862	9.70802927704528E-23	2.04616108280143	1.31935639804672E-07		OCPFDLNE_01214	Propanediol utilization protein PduX	3.3136933522746	0.006463428081886
OCPFDLNE_01210	Propanol dehydrogenase PduQ	2.25556520175832	1.63189471113273E-23	2.12662278025744	2.00533144623752E-08		OCPFDLNE_01298	UPF0750 membrane protein yxkD	1.71555366598472	0.006759557415662
OCPFDLNE_01211	Glycerol uptake facilitator	1.98237389443194	1.24756474269707E-17	2.29318069993021	1.07371756045423E-08		OCPFDLNE_00201	Septation protein spoVG	0.811970971249697	0.007099404942262
OCPFDLNE_01212	Probable propionate kinase	1.45682031429452	1.28256298112715E-06	1.6762207503246	5.66506996555312E-06		OCPFDLNE_01377	30S ribosomal protein S15	0.640789696900791	0.007375519500645
OCPFDLNE_01213	Threonine-phosphate decarboxylase	1.65826572744159	0.00250523631826	2.40155107040294	0.000744678030773		OCPFDLNE_02216	Holin, phage phi LC3	1.32337638658597	0.007453740578839
OCPFDLNE_01234	ECF transporter S component	1.76653217505789	3.35419971970811E-17	1.71162648146631	1.18696318838324E-08		OCPFDLNE_02819	hypothetical protein	0.938095053202657	0.007952238790787
OCPFDLNE_01235	Cobyrinate a,c-diamide synthase	1.20202500257292	1.01851294443498E-05	1.64291066089452	0.000404057966425		OCPFDLNE_02431	PTS system fructose-specific transporter subunit IIABC	1.00773765964065	0.008075895588326
OCPFDLNE_01236	Cobalamin biosynthesis protein CobD	1.64381852078614	4.05350236728956E-06	1.85093492419027	1.75679932898049E-05		OCPFDLNE_00025	Putative phosphosugar isomerase/binding protein	2.51288381274518	0.008244446947065
OCPFDLNE_01237	Cobalt-precorrin-8 methylmutase	1.71254874236417	5.86219773133028E-05	1.32836585059642	0.012665417626905		OCPFDLNE_01855	Peptidase T	0.64513685101681	0.008300258936893
OCPFDLNE_01238	Cobalamin biosynthesis protein CbiD (Fragment)	1.61698447085912	4.56740984718896E-08	1.88519255844921	2.105970950057E-05		OCPFDLNE_00060	Replicative DNA helicase	0.661755202685356	0.00919697732692
OCPFDLNE_01239	Synthesis of vitamin b12 adenosyl cobalamide	1.4509154062365	0.001040662276386	2.13265270994396	0.000208562420798		OCPFDLNE_02178	hypothetical protein	2.10858768236392	0.009787948125525
OCPFDLNE_01241	Cobalt-precorrin-4 methyltransferase	1.84301258941978	1.40753930272235E-08	1.81071151894004	0.000189522385857		OCPFDLNE_01981	CCA-adding enzyme	0.696907664751268	0.009796114325309
OCPFDLNE_01242	Cobalamin biosynthesis protein CbiG	1.16840750582359	3.41329297292391E-05	1.81142443391956	1.07891649551683E-05		OCPFDLNE_02580	hypothetical protein	1.82592804917631	0.009796114325309
OCPFDLNE_01243	Precorrin methylase	1.78014621557618	3.87702294743098E-09	1.80449756288097	2.28730813611971E-05		OCPFDLNE_02227	hypothetical protein	0.933096010385365	0.010638178498536
OCPFDLNE_01244	Cobalt-precorrin-6A reductase CbiJ	1.17388828244462	0.001947831840287	2.13361787269183	1.81780615166252E-07		OCPFDLNE_01191	Bifunctional adenosylcobinamide kinase/adenosylcobinamide-phosphate guanylyltransferase	2.00509417346587	0.010997032617243
OCPFDLNE_01245	Uroporphyrinogen-III C-methyltransferase	1.67562426635913	3.85600968159396E-07	1.50155846175598	0.000982811142494		OCPFDLNE_01445	Putative competence-damage inducible protein	1.25463555494942	0.011005566244897
OCPFDLNE_01246	Sirohydrochlorin cobaltochelatase CbiK	1.0955489814394	0.028853177874784	2.48600258284245	5.91371253779747E-06		OCPFDLNE_02320	Sugar phosphate isomerase/epimerase	1.52917824793917	0.011105725381387
OCPFDLNE_01247	Cobalt-precorrin-2 C-methyltransferase	2.17297984048199	1.68911837658153E-05	3.04937862032383	5.08580038744852E-08		OCPFDLNE_02545	Beta-glucoside operon transcriptional antiterminator	1.00490523823771	0.011226935463697
OCPFDLNE_01248	Cobalamin biosynthesis protein CbiM	1.86875521987879	0.000126165502189	1.96832066321505	0.002756588933533		OCPFDLNE_01187	Polyhedral organelle shell protein PduT, putative	1.18398084207662	0.011552287180091
OCPFDLNE_01249	Cobalt ABC transporter substrate-binding protein CbiN	2.17435398445874	0.009532956321838	2.56256925221123	0.025994752929493		OCPFDLNE_02814	hypothetical protein	1.91734674428434	0.012427141678956
OCPFDLNE_01250	Energy-coupling factor ABC transporter transmembrane protein	1.71327894579927	0.003745157441341	1.81569178599651	0.01457788092237		OCPFDLNE_02186	hypothetical protein	2.52827626978692	0.013073135600518
OCPFDLNE_01251	Cobalt import ATP-binding protein CbiO	1.44570796324169	0.00211964622029	1.80732153783185	0.000170834227336		OCPFDLNE_01182	ATP-dependent Clp protease proteolytic subunit	1.08200513533871	0.013759014699514
OCPFDLNE_01264	HTH-type transcriptional regulator YodB	1.98300504895249	6.78523076464195E-28	0.975465651903214	0.011947821580563		OCPFDLNE_03010	Putative drug efflux/lipid export ABC transporter, ATP-binding and permease protein	1.25989348127036	0.013957800939502
OCPFDLNE_01301	Alpha-phosphotrehalase	2.35110991590648	3.37109559996337E-58	2.04581962644868	4.10616487095999E-15		OCPFDLNE_01956	5'-3' exonuclease	0.80899210566449	0.014113724590412
OCPFDLNE_01302	PTS system trehalose-specific EIIBC component	2.11266099650434	1.01033917876438E-31	1.72597682393748	3.19567513506535E-08		OCPFDLNE_02168	hypothetical protein	1.1761030087913	0.014126303175538
OCPFDLNE_01304	hypothetical protein	3.08016111977434	4.05353615906194E-14	2.39469856311377	8.97714112552766E-11		OCPFDLNE_00925	hypothetical protein	1.61859921255433	0.016566361105567
OCPFDLNE_01379	Small ribosomal subunit biogenesis GTPase RsgA	0.983021303095727	5.29139801184844E-08	1.01084951143528	0.000714411451886		OCPFDLNE_02942	hypothetical protein	2.07970725066397	0.017192028142989
OCPFDLNE_01387	hypothetical protein	1.16145203006136	4.97321247183043E-09	1.39046228371519	1.57899266383278E-05		OCPFDLNE_02202	DNA replication protein DnaC	0.992483783554744	0.018412848395082
OCPFDLNE_01455	Pyruvate formate-lyase-activating enzyme	1.18365142512093	1.22707726319493E-13	0.948020459576612	0.00010522922505		OCPFDLNE_00495	DUF896 domain-containing protein (Fragment)	4.35317109982063	0.019669372256225
OCPFDLNE_01471	hypothetical protein	0.780479085123604	1.33500063825338E-05	1.03381683087243	0.002052462257		OCPFDLNE_02823	hypothetical protein	0.984197067393826	0.019792792554983
OCPFDLNE_01502	RNA polymerase sigma factor SigA	1.03307906095162	2.62871410522461E-14	1.16292493077889	2.96899587313697E-06		OCPFDLNE_02808	hypothetical protein	1.49265874328331	0.023102153379989
OCPFDLNE_01516	GatB/Yqey domain-containing protein	1.60623355316662	3.98870942647104E-13	1.38004393944564	4.03457580563917E-05		OCPFDLNE_00016	Quinol oxidase polypeptide IV	0.787235203697318	0.024503258736392
OCPFDLNE_01517	30S ribosomal protein S21	1.68049208751312	5.72070375771817E-27	1.24642807504012	0.000550450498611		OCPFDLNE_03019	hypothetical protein	1.59883655849515	0.025234590160799
OCPFDLNE_01521	Molecular chaperone DnaK	1.02961540926021	2.96875331059413E-06	0.890467103055995	0.015135676473709		OCPFDLNE_02506	hypothetical protein	1.79519922087561	0.027070128588611
OCPFDLNE_01574	YrvD	1.46675061936943	1.66658406418586E-13	1.18979550043615	0.002052462257		OCPFDLNE_01528	30S ribosomal protein S20	1.58463825291999	0.027433432443112
OCPFDLNE_01626	Metallopeptidase	1.25357032712729	5.49843411513367E-14	0.98990108548008	0.000547154401165		OCPFDLNE_01617	Exclusion suppressor FxsA	1.27885750537119	0.027498698633269
OCPFDLNE_01628	Universal stress protein UspA	1.1536564551339	3.7570315117879E-18	1.35445368151233	7.95987406994083E-05		OCPFDLNE_00393	hypothetical protein	1.72745486563221	0.030408598569265
OCPFDLNE_01629	Acetate kinase	0.716915949318669	0.007906432299257	1.06027719047414	0.003633326536477		OCPFDLNE_01866	hypothetical protein	1.12176317830469	0.030439036150331
OCPFDLNE_01680	Bifunctional acetaldehyde-CoA/alcohol dehydrogenase	2.95096967297758	1.78762878230704E-96	3.06776021394282	1.74540201186151E-43		OCPFDLNE_00178	Transposase for ISSau4	3.83011626276274	0.031740177864171
OCPFDLNE_01754	PerR peroxide-sensing regulator	0.919293129358846	0.000434446315219	1.02196223312913	0.00990151171911		OCPFDLNE_01861	Class 3 internalin InlC	1.6985740552553	0.032127250481878
OCPFDLNE_01755	Glycerate dehydrogenase	0.692572902672345	5.75299313473355E-05	0.841689848724691	0.001062267791926		OCPFDLNE_02513	Acid sugar phosphatase	0.747905555019068	0.033674901274513
OCPFDLNE_01777	YihY/virulence factor BrkB family protein (Fragment)	0.986147156837129	0.006841582605682	1.08442167947888	0.020993361506687		OCPFDLNE_00617	Thiosulfate sulfurtransferase GlpE	0.879504713473342	0.036054065209935
OCPFDLNE_01791	Lichenan-specific phosphotransferase enzyme IIA component	1.50321492748864	6.39846781273129E-14	1.63914271015705	7.73956224697068E-10		OCPFDLNE_03021	PTS system oligo-beta-mannoside-specific EIIB component	2.51322755799298	0.038744837662847
OCPFDLNE_01792	Oligo-beta-mannoside-specific phosphotransferase enzyme IIB component	1.37192469751774	2.79678038523207E-12	1.89206108819695	1.52119389797551E-14		OCPFDLNE_00431	Zinc transporter ZIP11	1.03782855177687	0.039226465033182
OCPFDLNE_01867	hypothetical protein	1.42870403334153	1.11133785560409E-18	1.12426486059094	2.63109507799669E-05		OCPFDLNE_02497	Monovalent cation/H+ antiporter subunit F	2.49520630038441	0.039544208753668
OCPFDLNE_01868	tRNA (guanine-N(1)-)-methyltransferase	0.854788425102535	7.77103365912921E-06	1.216270476258	1.8672309893258E-07		OCPFDLNE_02080	Putative HTH-type transcriptional regulator YurK	1.13901129637942	0.040389601958301
OCPFDLNE_01906	hypothetical protein	1.88984406235264	2.57998692872891E-21	1.29572978325368	1.39911574849628E-05		OCPFDLNE_00123	Antigen D	3.22839398625249	0.041120247502315
OCPFDLNE_01958	Chitinase D	1.55015162984609	2.47751797739822E-05	1.66948628946493	0.001347232745335		OCPFDLNE_02423	Membrane protein YitT	0.785447784511714	0.041123708783813
OCPFDLNE_01980	Bifunctional ligase/repressor BirA	0.674798543944594	0.018609050908069	0.910757710213951	0.015582366571149		OCPFDLNE_00813	hypothetical protein	0.862105475742859	0.042606085529597
OCPFDLNE_01993	Keto-acid formate acetyltransferase	1.4999208523091	9.51909806617182E-22	1.30653463547501	4.44877475558115E-07		OCPFDLNE_02756	Heme efflux system ATPase HrtA	1.98604504005593	0.042606085529597
OCPFDLNE_02038	HTH-type transcriptional regulator RutR	3.35013648252058	6.9154968244995E-14	2.43965445834332	6.42377677141732E-05		OCPFDLNE_03023	N-acetyl-D-glucosamine kinase	2.21800348828218	0.042606085529597
OCPFDLNE_02039	ABC transporter permease	2.08643544160516	6.82960874226598E-09	1.78098525423688	4.66077123877709E-05		OCPFDLNE_02263	N-acetylglucosamine/N-acetylgalactosamine-6-phosphate deacetylase	1.50296982378716	0.045342517190356
OCPFDLNE_02040	ABC transporter (ATP-binding protein)	2.44018219639242	1.0383702244756E-09	2.67675017666641	4.78982797719093E-08		OCPFDLNE_00924	Antibiotic biosynthesis monooxygenase	0.792890689909691	0.045933379189559
OCPFDLNE_02051	DNA polymerase IV	0.902450624442983	0.000334716556335	0.948804901016401	0.008540275176611		OCPFDLNE_02494	Monovalent cation/H+ antiporter subunit C	1.67653757457489	0.048064008225526
OCPFDLNE_02068	Alpha-acetolactate decarboxylase	1.73721785458457	1.98187942266306E-35	1.29733083692698	0.000180580100973		OCPFDLNE_00975	Phosphotransferase system lactose cellobiose-specific IIB subunit	1.22640415505938	0.048740707750027
OCPFDLNE_02073	PTS system mannose-specific transporter subunits IIA	3.85792062050758	3.9036739783362E-15	1.80738786021396	0.031687730842437		OCPFDLNE_02173	hypothetical protein	2.07193858213651	0.049949164677016
OCPFDLNE_02074	Fructosamine deglycase frlB	3.00051819351371	4.12582604221792E-34	2.89461578117783	2.45344110792223E-14
OCPFDLNE_02075	Glucosamine 6-phosphate synthetase, contains amidotransferase and phosphosugar isomerase domains	3.83759822682096	1.98187942266306E-35	2.79333282453533	2.16018862814599E-10
OCPFDLNE_02076	PTS system mannose-specific transporter subunit IID	3.33733477301522	4.21985249445046E-14	2.52753251500952	0.00025403819115
OCPFDLNE_02077	PTS system mannose-specific EIIC component	3.09412555160555	7.74321293959261E-14	2.68853927571514	5.16990362931468E-08
OCPFDLNE_02078	PTS system mannose-specific EIIAB component	3.31524379220401	1.37418132690142E-13	2.53677400164933	2.54318120150436E-06
OCPFDLNE_02079	Mannosyl-D-glycerate transport/metabolism system repressor MngR	2.82203253785601	6.41952242729691E-07	1.94622461991679	0.001451018419443
OCPFDLNE_02092	Cold shock protein CspD	3.39309600080458	1.11729927265525E-58	2.37141865854561	1.00658586994474E-10
OCPFDLNE_02105	RNA-binding protein S4	1.56879101774665	2.47855545608273E-11	1.24455647303356	0.000150675648417
OCPFDLNE_02112	UDP-diphospho-muramoylpentapeptide beta-N-acetylglucosaminyltransferase	0.920365063989228	0.001169514909823	1.2440463421284	0.000550450498611
OCPFDLNE_02142	hypothetical protein	2.53057822597766	4.20622003947787E-20	2.13142428144626	4.68649598860164E-07
OCPFDLNE_02143	hypothetical protein	3.04308703356098	2.42293237813982E-24	1.9355445318778	7.59108894429447E-05
OCPFDLNE_02144	Choloylglycine hydrolase	1.3393175486134	1.87213378394944E-16	1.21838758707309	8.78148509797681E-07
OCPFDLNE_02145	60 kDa chaperonin	1.41096349387	9.39364691737726E-19	1.17651059376637	0.000145683162905
OCPFDLNE_02146	Chaperonin	1.27606909275194	0.000203064812319	1.04253373078273	0.021639425147847
OCPFDLNE_02187	Replicative DNA helicase	1.1210497924941	0.000621399863153	1.36191217893952	0.002110197604975
OCPFDLNE_02215	Peptidoglycan L-alanyl-D-glutamate endopeptidase CwlK	1.17788884666242	5.54834312930768E-06	1.2604578150471	0.001796022116687
OCPFDLNE_02217	hypothetical protein	1.24861554554185	0.000879002799888	1.22334910336646	0.014977087006149
OCPFDLNE_02218	Phage baseplate upper protein	0.918119616462411	3.02287858134776E-06	1.20683228303491	0.000652855081964
OCPFDLNE_02219	hypothetical protein	1.02230384377579	4.16866784045673E-09	1.0561013331245	0.006120532735568
OCPFDLNE_02221	hypothetical protein	1.0849884381823	6.62917430616649E-12	0.97062438544791	0.002167987702371
OCPFDLNE_02223	hypothetical protein	0.868688650401993	0.001111965210977	1.09061644513758	0.00346452194702
OCPFDLNE_02224	Phage major tail protein, TP901-1 family	1.82138130733546	4.53581165600211E-08	1.21680288045427	0.00768042618145
OCPFDLNE_02225	hypothetical protein	1.03926079518706	0.000197686094312	1.12887221231301	0.005735147671891
OCPFDLNE_02226	hypothetical protein	1.13974728938615	9.46874098148644E-05	1.35066095400611	0.010515014288196
OCPFDLNE_02228	hypothetical protein	1.26086891751716	2.25361047512485E-11	0.927620440339819	0.02154749260582
OCPFDLNE_02231	Minor capsid protein E	0.87750764163389	5.90788185452296E-05	0.920183117484398	0.00748609756293
OCPFDLNE_02232	hypothetical protein	0.999294030720612	6.43675160274276E-05	1.22778428291293	0.007524354709379
OCPFDLNE_02233	hypothetical protein	1.21156773674583	8.89024727381728E-08	1.4513625070216	0.000110846827937
OCPFDLNE_02234	Phage portal protein	0.984233864190488	7.00550365532622E-08	1.05052349220944	0.001380392466017
OCPFDLNE_02235	hypothetical protein	1.06707071341646	2.49133532889623E-06	0.953710709736172	0.008541077303081
OCPFDLNE_02236	Phage protein (Fragment)	1.00329318271694	0.005791425732246	1.42998067285617	0.002730483398895
OCPFDLNE_02239	Serine-aspartate repeat-containing protein F	1.58926623470328	3.36234435153288E-37	1.58988418757681	9.68998915089986E-08
OCPFDLNE_02292	Crp/Fnr family transcriptional regulator	1.68084536586375	5.01838705873613E-11	1.48040148596944	1.35541868805987E-05
OCPFDLNE_02303	Phosphomannose isomerase	1.63829875235221	1.90993881162173E-09	2.12832403896984	2.44339788869801E-08
OCPFDLNE_02313	Ribonucleotide reductase-associated flavodoxin	1.34173628499939	6.41841393045196E-06	0.786702162078795	0.040258115827941
OCPFDLNE_02319	Predicted dehydrogenase	1.33075329039686	7.83110504556352E-05	1.03286004064456	0.041814267670327
OCPFDLNE_02333	Limonene hydroxylase	1.54833818977883	6.89750604256539E-15	1.62093510848287	3.19567513506535E-08
OCPFDLNE_02335	Cyclopentanol dehydrogenase	2.1339460793497	6.07415273700036E-16	1.63353835263908	3.2828586382844E-05
OCPFDLNE_02347	hypothetical protein	2.14936542687232	3.92648047982957E-06	1.99893487402098	0.004112646174379
OCPFDLNE_02349	Competence protein CoiA	1.95187334389129	2.0855800604835E-06	1.32288479935101	0.02835031083523
OCPFDLNE_02350	Adapter protein MecA	1.56712046206097	4.96243248822401E-20	1.02356800869588	0.001178592666823
OCPFDLNE_02351	Transcriptional regulator Spx	0.952381560819363	2.60954203943046E-06	0.815106023263854	0.020329884684461
OCPFDLNE_02359	Organic hydroperoxide resistance protein OhrA	1.19168543253373	1.45583949913522E-06	1.02433152419578	0.008659450496145
OCPFDLNE_02365	2,3-bisphosphoglycerate-dependent phosphoglycerate mutase	1.66914224209712	2.78539307395512E-37	1.08262608383035	0.001882246912733
OCPFDLNE_02366	ATP-dependent chaperone ClpB	1.63214927918005	9.86879935943681E-29	1.24407643592991	1.91924870381614E-06
OCPFDLNE_02373	Heme-degrading monooxygenase HmoB	2.45131835407528	1.26886597546928E-22	2.14555154927547	3.83635406983592E-09
OCPFDLNE_02390	Arsenate reductase	1.51480629977051	5.97064207729894E-33	1.08592339314593	0.000747554709001
OCPFDLNE_02402	Methylated-DNA--protein-cysteine S-methyltransferase	2.01601008896673	3.43352865266113E-22	1.82276022365769	3.8961732619841E-07
OCPFDLNE_02416	Intracellular proteinase	1.08147152881941	1.24994455624785E-15	0.797465160453712	0.019621311108591
OCPFDLNE_02422	5-amino-6-(5-phospho-D-ribitylamino)uracil phosphatase YitU	1.00081121098437	7.13429311456778E-09	1.0290801790533	0.000174205428333
OCPFDLNE_02425	4-hydroxyphenylacetate degradation bifunctional isomerase/decarboxylase	1.07268429604449	0.000282840419528	1.26414023129442	0.00129682517195
OCPFDLNE_02426	ATP-dependent helicase/nuclease subunit A	1.06298234132103	7.37713902009075E-11	0.930830679726691	0.000778850358984
OCPFDLNE_02454	Glucosamine-6-phosphate deaminase	0.732826383523686	1.36586941081105E-06	0.948729047348964	0.002468308249328
OCPFDLNE_02459	Glutamate decarboxylase beta	1.10984704971186	3.83991963507317E-13	0.766947033763714	0.037020121186456
OCPFDLNE_02487	Oligo-beta-mannoside-specific phosphotransferase enzyme IIB component	1.55638247146556	6.16561369127582E-22	0.997948956826609	0.007612651710414
OCPFDLNE_02505	hypothetical protein	1.32681436418505	9.51909806617182E-22	1.40745118870635	2.5085020091922E-09
OCPFDLNE_02511	UPF0053 protein yhdP	0.864845983444189	0.004074094037359	1.11385684006615	0.004512191433438
OCPFDLNE_02541	hypothetical protein	2.55077237322338	6.06264709159963E-07	2.2648417691889	0.013019594596159
OCPFDLNE_02543	Glutamate decarboxylase beta	0.706347764978365	1.18203148422142E-07	0.754354455679219	0.008314409116989
OCPFDLNE_02566	2,3-bisphosphoglycerate-independent phosphoglycerate mutase	0.947595417640779	2.46323903999249E-11	0.865566887960686	0.012810447297242
OCPFDLNE_02567	Triose-phosphate isomerase	1.11728187353509	4.1400442267336E-13	0.791352655110769	0.033034463131907
OCPFDLNE_02568	Phosphoglycerate kinase	1.36272522763766	5.91986213513084E-27	1.10778504656262	0.001380392466017
OCPFDLNE_02569	Glyceraldehyde-3-phosphate dehydrogenase	2.06969202631184	8.26807574688564E-72	1.70021268088211	1.37591797030303E-12
OCPFDLNE_02570	Putative transcriptional regulator CggR	2.20852672087821	8.25385960988326E-55	2.70177473074621	1.7254276961354E-22
OCPFDLNE_02583	Cro/C1-type-helix-turn-helix domain-containing protein	1.52320760986438	5.06336017306446E-05	1.64307271447159	0.000234452085185
OCPFDLNE_02584	AP2 domain-containing protein (Fragment)	1.81188246807557	1.09089682616334E-18	2.04603784620778	9.68852088690506E-10
OCPFDLNE_02685	Ribosome hibernation promoting factor	2.02909512571064	2.13529799752554E-37	1.87604973565878	1.44430841920286E-09
OCPFDLNE_02740	Predicted HD superfamily hydrolase	0.704598578013152	0.014583342408934	0.948368103749441	0.012495554739774
OCPFDLNE_02746	Predicted integral membrane protein	1.66721947313729	1.03068259279143E-15	1.06062020264254	0.001882246912733
OCPFDLNE_02747	Bifunctional pyrazinamidase/nicotinamidase	1.53816697062672	1.05811084238939E-19	1.01311287016255	0.008503849536499
OCPFDLNE_02748	Bifunctional dihydrofolate reductase-thymidylate synthase	1.25465482971742	6.97353738271975E-15	1.22218058397462	0.00012171676332
OCPFDLNE_02749	Alcohol dehydrogenase	1.02830785517785	4.3465528507107E-14	0.969709217914008	0.000612797304043
OCPFDLNE_02750	hypothetical protein	2.29774478587197	8.8884541758337E-27	1.90354217075873	0.016880535530703
OCPFDLNE_02767	hypothetical protein	1.64761929479326	8.61804933793565E-07	1.03912880157596	0.039243472726979
OCPFDLNE_02768	hypothetical protein	1.97622934982517	2.43937684644545E-06	2.5071606315603	3.14970447449662E-07
OCPFDLNE_02769	hypothetical protein	2.31203140560637	4.95671571707862E-08	1.97610072266982	0.000714411451886
OCPFDLNE_02770	Cro/C1-type-helix-turn-helix domain-containing protein	1.94438624511208	0.000430622593844	1.79515298450202	0.007251601255342
OCPFDLNE_02771	AP2 domain-containing protein (Fragment)	2.31521534727156	4.49087889707094E-28	2.46939376760647	2.7170298770916E-13
OCPFDLNE_02780	hypothetical protein	0.647191936337027	0.04478089652749	0.89531630494609	0.02443896781049
OCPFDLNE_02781	Kappa-carrageenase	0.685776714102341	0.020733943418531	0.961132706181077	0.027918223869643
OCPFDLNE_02782	Ig domain-containing protein	0.602708793332756	0.005711325074343	0.852760234778906	0.014713685311092
OCPFDLNE_02790	Phage minor capsid protein 2	0.642489120930409	0.00211964622029	0.694030885942019	0.033390463523319
OCPFDLNE_02796	Phage transcriptional regulator	1.48489085544233	1.88357460966816E-10	1.41899331521279	0.000196965167238
OCPFDLNE_02797	hypothetical protein	1.1678821849466	0.005209249046749	1.65610331915044	0.000757872947484
OCPFDLNE_02798	hypothetical protein	1.48329248121735	2.21347160254204E-08	1.34759989430603	0.001006223297572
OCPFDLNE_02799	hypothetical protein	0.936801799275946	0.000912516301936	1.30221583516862	0.000550450498611
OCPFDLNE_02800	hypothetical protein	1.757338179624	7.16413200936846E-07	1.3876898981745	0.026374904723452
OCPFDLNE_02801	Single-stranded DNA-binding protein 3	1.16215994378607	2.0855800604835E-06	1.44387774764951	4.8806379665083E-05
OCPFDLNE_02802	hypothetical protein	1.68623191858528	2.8064815156502E-08	1.61067135331291	0.001326588565291
OCPFDLNE_02803	hypothetical protein	1.56482680205538	1.26418890079958E-06	1.60400794694134	3.52385270535386E-05
OCPFDLNE_02804	hypothetical protein	1.3109814779731	3.39784282040284E-05	1.51732995642736	0.000337075379432
OCPFDLNE_02805	DNA-packaging protein	1.86773645889732	3.17296695169074E-05	1.80996789935852	0.000614611268071
OCPFDLNE_02807	DUF1642 domain-containing protein (Fragment)	1.35082033801816	3.9148207446826E-09	1.30636571907853	0.000691847091781
OCPFDLNE_02809	DNA replication protein DnaD	1.54947766056305	2.56506570323279E-09	1.53787054389784	9.30427502964938E-05
OCPFDLNE_02810	hypothetical protein	1.65026409510131	4.37451893240948E-14	1.65931073202785	3.17187661671498E-06
OCPFDLNE_02811	hypothetical protein	1.6897824030348	1.05663325218659E-05	1.32216764372552	0.014405596271906
OCPFDLNE_02812	hypothetical protein	1.65109906388443	0.002785835780599	1.61980378350092	0.00768042618145
OCPFDLNE_02813	hypothetical protein	2.17839179126299	0.003747218107502	2.40827739091171	0.007684428774987
OCPFDLNE_02815	hypothetical protein	1.63021282595653	0.003239232897952	1.33944152722345	0.027237105219526
OCPFDLNE_02816	hypothetical protein	0.882336995553345	0.001493286124682	1.52993079348411	5.73681396184733E-05
OCPFDLNE_02817	DNA-binding domain-containing protein	1.20624986634226	2.14357513486867E-10	1.3535871679272	0.000208562420798
OCPFDLNE_02818	hypothetical protein	1.08919935495443	1.5360436206929E-09	1.45404019513157	3.90791579042913E-05
OCPFDLNE_02820	hypothetical protein	1.2002544497357	3.99660017243709E-05	1.09290203104502	0.008503849536499
OCPFDLNE_02821	hypothetical protein	1.34184937550086	0.000311841451188	1.57679321853634	0.000208562420798
OCPFDLNE_02857	Methyltransferase	0.989152439629358	1.34294953793023E-05	1.44509895827892	2.22087744040772E-05
OCPFDLNE_02858	Acetamidase	1.32454353345452	1.077563991615E-12	1.64629060893698	7.19024131259481E-08
OCPFDLNE_02892	FMN-binding domain protein	1.28707223257532	2.79147796489126E-26	1.08633791082401	0.000691847091781
OCPFDLNE_02893	NADH dehydrogenase-like protein YjlD	0.872107205355996	6.28119781761024E-07	0.734034355008892	0.027918223869643
OCPFDLNE_02904	Ascorbate-specific phosphotransferase system enzyme IIC component	0.786624753070216	0.001118527379902	1.27161235854455	0.001095230960579
OCPFDLNE_02905	Ascorbate-specific phosphotransferase system enzyme IIB component	1.08542180498578	0.003239232897952	1.13237863106142	0.032773631324722
OCPFDLNE_02906	Ascorbate-specific phosphotransferase enzyme IIA component	1.15898914994272	0.008107975807917	1.67861800786693	0.000236515028464
OCPFDLNE_02914	Ribulose-phosphate 3-epimerase	3.19256224887686	4.06663165289383E-50	2.41457071391397	1.3575453483464E-16
OCPFDLNE_02915	Transketolase	3.21443582418438	6.7202841886606E-76	2.75377660330494	3.11075304610032E-21
OCPFDLNE_02916	Ribulose phosphate epimerase	4.37885935932152	3.79049044423947E-80	3.43229589974211	2.42328881507523E-20
OCPFDLNE_02917	Ribose 5-phosphate isomerase RpiB	4.450738549639	1.24390401098417E-76	3.58749933330563	2.21141434801486E-20
OCPFDLNE_02918	D-arabitol-phosphate dehydrogenase	4.04265362409224	7.95023539848949E-154	3.25491113868587	6.15530082626377E-29
OCPFDLNE_02919	Sugar-phosphate dehydrogenase	3.84071771104048	8.92398885819896E-115	3.12530559349946	8.28322782741603E-23
OCPFDLNE_02920	PTS system galactitol-specific transporter subunit IIC	3.95896913301674	5.70850208459177E-113	2.91858455425018	5.42824212946494E-19
OCPFDLNE_02921	Galactitol-specific phosphotransferase enzyme IIB component	3.66555704466757	1.56663173092622E-91	2.96744706768885	4.91676971569396E-14
OCPFDLNE_02922	Mannitol-specific phosphotransferase enzyme IIA component	3.18636500056207	1.02651887916415E-65	2.79777680448695	1.78539564140624E-15
OCPFDLNE_02923	Transcriptional regulator MtlR	2.95929615052993	1.24066962282801E-74	2.32763662579081	2.38672627039191E-16
OCPFDLNE_02924	hypothetical protein	0.981321100303174	1.60801604983057E-06	0.943529941145408	0.007511380506692
OCPFDLNE_02925	Predicted DNA-binding protein, MmcQ/YjbR family	1.54339007208343	1.4610085635901E-07	1.26033231723249	0.002052462257
OCPFDLNE_02926	Glyoxalase	1.00579774915444	8.59896650219845E-05	1.42857429770941	8.93240734786883E-05
OCPFDLNE_02927	HTH-type transcriptional activator RhaS	1.17884164081364	2.02715885246901E-09	1.60274696902412	1.31935639804672E-07
OCPFDLNE_02928	Universal stress protein UspA	2.46772028515187	1.28478340197845E-98	2.44359352704369	4.15934956191908E-16
OCPFDLNE_02929	Putative sugar phosphate isomerase YwlF	2.25980964771379	7.24160783315734E-56	2.26044884793425	1.07657951222423E-17
OCPFDLNE_02931	Excinuclease ABC subunit A	0.900612556139468	0.000304161871194	0.822136493128384	0.022746545846781
OCPFDLNE_02938	Cellobiose-specific phosphotransferase enzyme IIB component	1.85163782850783	1.86110020163618E-15	1.98320089745584	4.06880222668375E-15
OCPFDLNE_02952	Phosphoenolpyruvate-dihydroxyacetone phosphotransferase dihydroxyacetone binding subunit DhaK	1.48036439111087	7.49933571372539E-36	1.36193753380117	2.48560389589873E-05
OCPFDLNE_02953	Phosphoenolpyruvate-dihydroxyacetone phosphotransferase, ADP-binding subunit DhaL	1.50880509980301	2.49635527597184E-20	1.50415736704367	3.96065339794062E-09
OCPFDLNE_02954	PTS system mannnose-specific family transporter subunit IIA	1.86884295597289	4.3824408286773E-35	1.77618371401323	8.62049483914057E-12
OCPFDLNE_02966	hypothetical protein	2.81538048901099	1.50799401018841E-19	1.6178301989195	0.001853472675957
OCPFDLNE_02987	HAD-superfamily hydrolase	1.19128155681287	5.67441868346318E-06	1.16896832765804	0.003279248906528
OCPFDLNE_03020	Aryl-phospho-beta-D-glucosidase BglC	2.50621755237822	1.98804004342152E-07	2.37614502081399	0.005654441511077
OCPFDLNE_03032	Beta-glucoside operon transcriptional antiterminator	0.788559505624027	0.013073135600518	1.03317650540565	0.004695085968921
OCPFDLNE_03045	Beta-glucoside-specific phosphotransferase enzyme II ABC component	1.43143831535339	0.001185018848109	1.17541598747722	0.035263470006436
OCPFDLNE_03050	Transcriptional regulator, y4mF family	1.09397009212871	1.16983309079628E-12	0.815268312745958	0.01460361116527
OCPFDLNE_03067	Catalyzes the cleavage of p-aminobenzoyl-glutamate to p-aminobenzoate and glutamate, subunit A	2.81732954338232	2.02468977331298E-05	2.19346362801936	0.013730672116333
OCPFDLNE_03068	Quinolone resistance protein NorB	1.81908071400657	0.00931060248472	2.33685677306587	0.008962614990839
OCPFDLNE_03078	hypothetical protein	3.37139550851222	3.17634018473021E-68	2.5336075744606	1.07911174363041E-13

## Sheet: T3
Common up-regulated genes for both 200Mpa and 400Mpa treatment							Up-regulated genes specific to 200MPa treatment					Up-regulated genes specific to 400MPa treatment					Enriched GO terms for Up-regulated genes specific to 200MPa treatment					Enriched GO terms for Up-regulated genes specific to 400MPa treatment
		200Mpa		400Mpa
		log2change	P-adj	log2change	P-adj				log2change	P-adj				log2change	P-adj		GO.ID	Term	P-val			GO.ID	Term	P-val
OCPFDLNE_00056	Accessory transcriptional regulator protein C	0.755732235038093	0.000544432995747	1.90386141532562	6.2503867998895E-22		OCPFDLNE_02750	hypothetical protein	2.5708736157045	1.31300193552952E-35		OCPFDLNE_00921	DEAD-box ATP-dependent RNA helicase CshA	1.55709499420342	5.96382469495018E-18		GO:0006412	translation	0.00014			GO:0009236	cobalamin biosynthetic process	1.70E-16
OCPFDLNE_00057	Accessory transcriptional regulator protein A	1.38439211847334	6.66378385325972E-10	1.65159958072273	5.10009178667625E-11		OCPFDLNE_00701	hypothetical protein	2.15390493282173	1.27370470699021E-27		OCPFDLNE_01205	Ethanolamine utilization protein EutJ	1.72087903580359	1.99303109664326E-14		GO:0006662	glycerol ether metabolic process	0.00124			GO:0072511	divalent inorganic cation transport	9.10E-05
OCPFDLNE_00141	Divergent 4fe-4s mono-cluster	1.09182842943912	8.50505602939975E-06	1.37870361092034	1.6116906477565E-08		OCPFDLNE_01411	Cold shock protein CspC	2.19592166382897	2.51260799160739E-27		OCPFDLNE_01209	CoA-dependent propionaldehyde dehydrogenase	1.82846161368986	6.00973404668749E-13		GO:0048523	negative regulation of cellular process	0.00161			GO:0000041	transition metal ion transport	0.00018
OCPFDLNE_00142	hypothetical protein	2.12553436013856	2.92103934509997E-12	1.51339283316059	3.41447647959807E-07		OCPFDLNE_02487	Oligo-beta-mannoside-specific phosphotransferase enzyme IIB component	1.70629507488412	3.14709563861767E-22		OCPFDLNE_01202	Carbon dioxide-concentrating mechanism protein CcmK	1.74434752744463	2.37731132334997E-12		GO:0045454	cell redox homeostasis	0.00334			GO:0046174	polyol catabolic process	0.00688
OCPFDLNE_00202	Bifunctional UDP-N-acetylglucosamine diphosphorylase/glucosamine-1-phosphate N-acetyltransferase GlmU	0.793991635836666	0.007798633777992	1.14237639691097	9.53840040829719E-08		OCPFDLNE_02351	Transcriptional regulator Spx	1.79695391953645	1.89349238244578E-20		OCPFDLNE_01238	Cobalamin biosynthesis protein CbiD (Fragment)	2.07950020084416	2.48362943297943E-11		GO:0006508	proteolysis	0.02441			GO:0034219	carbohydrate transmembrane transport	0.01467
OCPFDLNE_00204	Listeriolysin positive regulatory factor A	1.71736782432299	3.40379490244539E-08	1.88871112377935	2.06851600737305E-09		OCPFDLNE_02350	Adapter protein MecA	1.62731961117173	4.00457949191334E-15		OCPFDLNE_01204	Phosphate propanoyltransferase	2.0458006103217	2.92317585903872E-11							GO:0008213	protein alkylation	0.01602
OCPFDLNE_00206	Cholesterol-dependent cytolysin listeriolysin O	1.17479108541383	0.002387653008696	0.906543646830323	0.041978933397106		OCPFDLNE_00591	UPF0118 membrane protein yubA	1.43689509002974	1.34566955288571E-13		OCPFDLNE_01198	Propanediol dehydratase medium subunit PduD	1.53887653575921	1.5209548031829E-10							GO:0051180	vitamin transport	0.01602
OCPFDLNE_00214	L-lactate dehydrogenase	0.938873566875913	5.96827654161455E-07	1.04447697440416	1.16946282243585E-09		OCPFDLNE_02141	Large-conductance mechanosensitive channel	1.46130916591997	1.64496355032967E-12		OCPFDLNE_01200	Propanediol dehydratase reactivation factor large subunit	1.49496540987503	1.70163274169874E-10							GO:0051181	cofactor transport	0.02338
OCPFDLNE_00287	ArgE/DapE family deacylase	1.94815701815242	2.94929283177718E-34	1.63488440975875	2.23110676815315E-17		OCPFDLNE_01342	RNA-binding protein Hfq	1.80836076392089	3.03537332694344E-12		OCPFDLNE_01211	Glycerol uptake facilitator	2.15691371745705	2.3103252086512E-10							GO:0009401	phosphoenolpyruvate-dependent sugar phosphotransferase system	0.04867
OCPFDLNE_00301	Class III anaerobic ribonucleoside-triphosphate reductase catalytic subunit	0.648293891805523	0.028027305458109	0.938733926641307	0.001024123247453		OCPFDLNE_02312	Thiol reductase thioredoxin	2.38469020670883	5.65448637674765E-12		OCPFDLNE_01201	Propanediol utilization diol dehydratase-reactivating factor small chain	2.0809204074885	2.32517560319912E-10
OCPFDLNE_00309	PhoP family transcriptional regulator	1.15230300035655	7.57504934471305E-09	1.47507720454479	2.5823566943708E-11		OCPFDLNE_01867	hypothetical protein	1.44996122042317	9.74344156115505E-12		OCPFDLNE_02748	Bifunctional dihydrofolate reductase-thymidylate synthase	1.22707234395335	1.36899848847E-09
OCPFDLNE_00409	hypothetical protein	1.02186372347079	2.20745100429737E-05	1.51969247907366	2.13709547899516E-12		OCPFDLNE_03050	Transcriptional regulator, y4mF family	1.19343512531151	1.68485772847714E-11		OCPFDLNE_01234	ECF transporter S component	1.32754233310825	1.60909054593858E-09
OCPFDLNE_00410	hypothetical protein	0.719368428300046	2.87254813242814E-05	0.749043454473444	1.23111119948476E-05		OCPFDLNE_01516	GatB/Yqey domain-containing protein	1.3622397007077	8.58271370014878E-11		OCPFDLNE_00005	DNA replication and repair protein RecF	1.39169742705618	8.52232952760852E-09
OCPFDLNE_00411	hypothetical protein	1.12703857907636	8.54280401830535E-07	0.857351548983594	3.51822182299534E-06		OCPFDLNE_02981	hypothetical protein	1.88292819104025	2.28375655681985E-10		OCPFDLNE_01755	Glycerate dehydrogenase	1.1406827283427	8.88068019373093E-09
OCPFDLNE_00442	PRD/PTS system IIA 2 domain-containing regulatory protein	0.980185381134442	0.017681161299008	1.71845397794773	7.84385568937567E-05		OCPFDLNE_02417	hypothetical protein	2.38328448957478	1.57180634023893E-09		OCPFDLNE_01199	Propanediol dehydratase small subunit PduE	1.52302969171407	2.01937204527539E-08
OCPFDLNE_00445	PTS system fructose-specific EIIB'BC component	2.21737474204712	0.001025688864738	1.82207883434024	0.01647435678349		OCPFDLNE_00193	hypothetical protein	1.22079557096684	1.58641258796492E-09		OCPFDLNE_01247	Cobalt-precorrin-2 C-methyltransferase	2.97229544246903	9.53840040829719E-08
OCPFDLNE_00446	Mannosylglycerate hydrolase	1.15578376581479	0.00701542287174	1.56112526846116	7.19911119631017E-05		OCPFDLNE_02767	hypothetical protein	1.77934680015315	2.37510089087317E-09		OCPFDLNE_02964	hypothetical protein	1.76370352436909	1.01024703585127E-07
OCPFDLNE_00450	Truncated internalin A	0.8135071260754	7.22482508236876E-05	1.17267373161119	1.15971904561786E-12		OCPFDLNE_01523	Heat-inducible transcriptional repressor HrcA	2.36133540475207	5.87835882477486E-09		OCPFDLNE_01242	Cobalamin biosynthesis protein CbiG	1.7683469554495	1.96046954085726E-07
OCPFDLNE_00451	Internalin B	1.3467312686976	4.36103542785287E-13	1.64601779716769	1.7226802103248E-24		OCPFDLNE_01517	30S ribosomal protein S21	1.03641695681006	5.96088583637458E-08		OCPFDLNE_01455	Pyruvate formate-lyase-activating enzyme	1.01926478345825	2.51409367300386E-07
OCPFDLNE_00461	Capsule synthesis positive regulator AcpB	1.55023454846313	3.46566189251236E-08	0.888739026056267	0.006247553631136		OCPFDLNE_01758	Cysteinyl-tRNA synthetase related protein	0.988662581069711	4.10015993229389E-07		OCPFDLNE_01241	Cobalt-precorrin-4 methyltransferase	1.93466509043256	3.40799881750651E-07
OCPFDLNE_00514	Universal stress protein UspA	3.79623824991036	3.07011358050243E-82	2.03511719984172	5.79242906030452E-30		OCPFDLNE_00035	hypothetical protein	1.42985555531755	4.22378946901538E-07		OCPFDLNE_00607	Transcriptional regulator	1.96955613981028	3.68399437502467E-07
OCPFDLNE_00587	Phospholipase/carboxylesterase	1.4345301823693	7.55454089264248E-11	0.8581137641589	0.000390768605291		OCPFDLNE_01648	General stress protein	0.913673071511513	1.39742309173413E-06		OCPFDLNE_01197	Propanediol dehydratase large subunit PduC	1.1704302613026	4.05205820667509E-07
OCPFDLNE_00632	N-acetyltransferase	1.26634571666428	6.16175122390743E-07	1.40479925917154	3.55041197541241E-09		OCPFDLNE_00847	hypothetical protein	0.939806357992039	1.89204240435797E-06		OCPFDLNE_01240	Precorrin-8W decarboxylase CbiT	2.16733913795177	7.58953822927941E-07
OCPFDLNE_00633	Multifunctional acyl-CoA thioesterase I and protease I and lysophospholipase L1	1.13251443605012	8.54280401830535E-07	1.56264549353163	9.20959250831768E-17		OCPFDLNE_01958	Chitinase D	1.84099993934872	2.01098714790457E-06		OCPFDLNE_00374	Fumarate reductase flavoprotein subunit	1.01802391854752	1.02096019648274E-06
OCPFDLNE_00634	YkoS	2.16119482768612	2.76233958404301E-14	1.44940894153071	7.50254262827748E-09		OCPFDLNE_00053	Peptidase propeptide and ypeb domain subfamily	1.14522881228728	3.53836943344715E-06		OCPFDLNE_02905	Ascorbate-specific phosphotransferase system enzyme IIB component	1.63527150663883	1.60365642766241E-06
OCPFDLNE_00724	hypothetical protein	0.614857540669178	0.046105618000542	0.784238233169611	0.012344918445836		OCPFDLNE_01116	Alpha-ketoacid dehydrogenase subunit beta	1.09654134174543	4.07227895036776E-06		OCPFDLNE_02112	UDP-diphospho-muramoylpentapeptide beta-N-acetylglucosaminyltransferase	1.52770983150495	1.90206170344549E-06
OCPFDLNE_00827	Diacylglycerol kinase catalytic subunit	0.663904353980861	0.025248393018553	1.09274379386929	3.12070697592701E-05		OCPFDLNE_02541	hypothetical protein	3.98602487240426	6.31366639422594E-06		OCPFDLNE_01243	Precorrin methylase	1.73322438765417	2.68044019662757E-06
OCPFDLNE_00853	hypothetical protein	0.698372292716175	0.001625344364995	0.616137783025655	0.013196656041501		OCPFDLNE_02678	hypothetical protein	1.04333016045837	7.52133486184932E-06		OCPFDLNE_01868	tRNA (guanine-N(1)-)-methyltransferase	0.868380222118711	3.28249150270663E-06
OCPFDLNE_00926	hypothetical protein	2.30815875378528	2.20745100429737E-05	1.54446982480655	0.037318429690073		OCPFDLNE_01004	Iron-sulphur cluster biosynthesis	0.972332814925097	1.2207157645199E-05		OCPFDLNE_01235	Cobyrinate a,c-diamide synthase	1.42544277297995	5.39921173246639E-06
OCPFDLNE_00972	Transcription activator	2.04794427990765	1.589062541738E-19	0.922497268709676	0.000352884874218		OCPFDLNE_02010	Bacterial nucleoid protein Hbs	1.07750089135529	1.58010863515018E-05		OCPFDLNE_01246	Sirohydrochlorin cobaltochelatase CbiK	1.9879726242834	6.76503020024234E-06
OCPFDLNE_00974	NAD-dependent succinate-semialdehyde dehydrogenase	0.992989598970286	7.73780354956281E-09	0.929506522897771	1.4195305155497E-07		OCPFDLNE_01130	Translational GTPase TypA	1.09751644740699	2.00587294567076E-05		OCPFDLNE_02568	Phosphoglycerate kinase	0.929299613252854	7.02722324663069E-06
OCPFDLNE_00980	Lincomycin resistance ABC-F type ribosomal protection protein	1.04941978780193	2.91527846421998E-05	2.21365490774741	5.09009821826344E-23		OCPFDLNE_01264	HTH-type transcriptional regulator YodB	1.14005978386895	2.00587294567076E-05		OCPFDLNE_01212	Probable propionate kinase	1.59505822078565	7.69730538959379E-06
OCPFDLNE_00998	Lmo0937 family membrane protein (Fragment)	2.75221102282598	2.41813722786723E-05	2.47340228784375	0.011026810003019		OCPFDLNE_02723	50S ribosomal protein L31 type B	0.942456363183615	2.20745100429737E-05		OCPFDLNE_02816	hypothetical protein	1.56740293924709	1.11323821546938E-05
OCPFDLNE_01013	hypothetical protein	2.92129589565822	6.86751236968763E-32	0.627583607214292	0.035182319710564		OCPFDLNE_02819	hypothetical protein	1.68651936772972	2.3548333179961E-05		OCPFDLNE_03031	Trigger enzyme beta-glucoside-specific phosphotransferase system EIIBCA component	1.22164523631015	2.59625979092436E-05
OCPFDLNE_01016	N-acetylglucosamine-6-phosphate deacetylase	1.78870191319022	7.88254662010656E-18	1.61928536339483	7.39825360274454E-18		OCPFDLNE_00546	Tagatose-bisphosphate aldolase	0.782526589439707	4.04178856335405E-05		OCPFDLNE_02939	PTS lactose transporter subunit IIC	0.909564520799068	4.15744897797977E-05
OCPFDLNE_01017	Glucosamine-6-phosphate deaminase	1.13888026529885	2.06583357099701E-05	1.41294758963562	2.42012661235047E-09		OCPFDLNE_02367	YetJ	1.13578706873156	4.12619067310283E-05		OCPFDLNE_01196	Propanediol utilization microcompartment protein PduB	1.27925353237344	5.07054186976256E-05
OCPFDLNE_01018	hypothetical protein	1.25195006559915	8.4833740300208E-07	1.06687706938521	2.77961161224171E-05		OCPFDLNE_02925	Predicted DNA-binding protein, MmcQ/YjbR family	1.40107569722725	5.27791353076848E-05		OCPFDLNE_00884	Pyruvate-flavodoxin oxidoreductase	0.919040715861484	5.28399006459639E-05
OCPFDLNE_01024	Predicted dithiol-disulfide isomerase	0.720199302965305	0.000853960389969	1.53510907666948	6.43322021003505E-17		OCPFDLNE_02500	Putative membrane protein yuiD	1.14598017434548	6.20278180693601E-05		OCPFDLNE_02459	Glutamate decarboxylase beta	0.882300877706026	5.58667144050585E-05
OCPFDLNE_01032	D-alanyl carrier protein	1.01512269921837	0.01038271455329	1.01876257728829	0.011296378569089		OCPFDLNE_02420	N-6 Adenine-specific DNA methylase YitW	1.27031983855921	7.76601049396486E-05		OCPFDLNE_02458	Glutamate gamma-aminobutyrate antiporter	0.889602618660272	7.474760477595E-05
OCPFDLNE_01055	hypothetical protein	3.11312076010336	4.24818847805465E-48	0.714292990127302	0.005154516000351		OCPFDLNE_01863	50S ribosomal protein L19	1.12721078369432	8.18365195138452E-05		OCPFDLNE_01454	Formate C-acetyltransferase	0.613457255347732	8.67529910885246E-05
OCPFDLNE_01058	ATP-dependent Clp protease ATP-binding subunit ClpE	2.58970705356063	2.48690959994266E-43	1.75072076982809	2.0624278390547E-27		OCPFDLNE_01182	ATP-dependent Clp protease proteolytic subunit	1.71307202514917	0.000101766264688		OCPFDLNE_00970	HTH-type transcriptional repressor YtrA	1.47113593366832	9.87497012501571E-05
OCPFDLNE_01131	hypothetical protein	2.54126324478183	5.28576758084959E-33	1.93793696060382	2.22213103971854E-20		OCPFDLNE_02364	hypothetical protein	2.30552254307757	0.000121716552907		OCPFDLNE_01244	Cobalt-precorrin-6A reductase CbiJ	1.63317171962426	0.000112596791143
OCPFDLNE_01179	HTH-type transcriptional regulator AdhR	1.26709251651038	0.00578551023263	1.69389699221374	0.000907910159821		OCPFDLNE_02777	hypothetical protein	0.867817228284766	0.000164236996091		OCPFDLNE_01989	Glycoside transferase	1.31300453162599	0.000131204008247
OCPFDLNE_01190	Alpha-ribazole-5-phosphate synthase CblS	0.892856413715713	0.028226461663189	1.06501376734743	0.032704052051527		OCPFDLNE_02106	Yggt family protein (Fragment)	1.33106116162745	0.000182795775921		OCPFDLNE_01239	Synthesis of vitamin b12 adenosyl cobalamide	2.01431341393574	0.000160551493257
OCPFDLNE_01203	Propanediol utilization microcompartment protein PduA	0.858028067389847	0.002272131330489	1.6257142709506	1.218902169798E-08		OCPFDLNE_02561	Preprotein translocase subunit SecG	1.45698071973705	0.000186432323274		OCPFDLNE_01251	Cobalt import ATP-binding protein CbiO	1.73670780755914	0.000226416102238
OCPFDLNE_01206	Propanediol utilization protein PduM	0.962353590193901	0.02123464090942	1.77298405201266	7.60396793614009E-05		OCPFDLNE_01350	Cell division suppressor protein YneA	1.81934131467149	0.000194883441523		OCPFDLNE_02903	Phosphotriesterase	1.10067640702246	0.000247934510168
OCPFDLNE_01207	Carbon dioxide concentrating mechanism protein CcmL	1.27372605744948	0.006252081645438	2.78894063715454	3.98829957645404E-07		OCPFDLNE_03017	ADP-ribose-binding protein	1.3638113591696	0.000200983381536		OCPFDLNE_02790	Phage minor capsid protein 2	0.893427151609856	0.000250451207151
OCPFDLNE_01208	ATP/cobalamin adenosyltransferase	0.63249775457066	0.019587657587626	2.06156176780375	3.75874172192357E-17		OCPFDLNE_02370	hypothetical protein	1.0778408238427	0.000211976703634		OCPFDLNE_01248	Cobalamin biosynthesis protein CbiM	1.94185470514834	0.000361179618463
OCPFDLNE_01210	Propanol dehydrogenase PduQ	0.668435429945573	0.0179143937361	2.06479377712606	8.02044307891497E-16		OCPFDLNE_02785	hypothetical protein	1.17073790756684	0.000324819004388		OCPFDLNE_01031	D-alanine esterification of lipoteichoic acid and wall teichoic acid	0.654314045611563	0.000543260092816
OCPFDLNE_01245	Uroporphyrinogen-III C-methyltransferase	0.70407405234505	0.031181225877932	2.26200868086305	1.18544578325053E-09		OCPFDLNE_02642	ATP-dependent Clp endopeptidase proteolytic subunit ClpP	1.07703546534743	0.000440177354518		OCPFDLNE_02231	Minor capsid protein E	0.94181613086509	0.000575475242767
OCPFDLNE_01301	Alpha-phosphotrehalase	2.24628275224995	2.54112161417621E-26	1.55577236378817	6.49099881268E-17		OCPFDLNE_01298	UPF0750 membrane protein yxkD	2.43506405144712	0.000457159512528		OCPFDLNE_02387	Putative ABC transporter ATP-binding protein YxlF	1.77887094063097	0.000647361304289
OCPFDLNE_01302	PTS system trehalose-specific EIIBC component	1.48951372717398	3.40379490244539E-08	1.27330382829819	1.03462994733456E-06		OCPFDLNE_01003	DNA protection during starvation protein 2	0.62219811950752	0.000491858283011		OCPFDLNE_02425	4-hydroxyphenylacetate degradation bifunctional isomerase/decarboxylase	1.33837529347137	0.000737350561469
OCPFDLNE_01304	hypothetical protein	1.93546186874823	1.00885213071805E-14	1.50500826809906	8.13267859546026E-12		OCPFDLNE_00269	hypothetical protein	1.77928655987908	0.000553452097977		OCPFDLNE_01236	Cobalamin biosynthesis protein CobD	1.32606013040295	0.000777094247178
OCPFDLNE_01387	hypothetical protein	2.18518625186915	7.3468976414449E-27	1.63635492073288	7.35641614470746E-12		OCPFDLNE_01133	hypothetical protein	1.08906602867123	0.000611940477258		OCPFDLNE_02349	Competence protein CoiA	1.8653999182371	0.000800130875503
OCPFDLNE_01471	hypothetical protein	1.06839345018371	2.97185941949795E-08	0.854568651863306	0.000102173846912		OCPFDLNE_01717	Membrane protein insertion efficiency factor YidD	1.84299741954943	0.000627511269222		OCPFDLNE_00395	AraC family transcriptional regulator	0.629629585711534	0.000848089545829
OCPFDLNE_01502	RNA polymerase sigma factor SigA	1.32941945415013	6.88267071934645E-13	0.766522023078009	1.0764095389754E-05		OCPFDLNE_01119	hypothetical protein	1.67729848492342	0.000748062329604		OCPFDLNE_00971	Clp protease ClpA	1.10534792787498	0.000875937498749
OCPFDLNE_01508	DNA recombination protein RecO	0.958254274634482	0.002508072425419	0.696295499523636	0.047430330290946		OCPFDLNE_01549	hypothetical protein	0.884493264714251	0.000767128745314		OCPFDLNE_00288	Putative transcriptional regulators	1.29782954645971	0.000932643845716
OCPFDLNE_01521	Molecular chaperone DnaK	1.03079647872313	6.68266372985316E-05	0.751840166139486	0.005640684135521		OCPFDLNE_01415	DNA recombination protein RecN	0.842676047739938	0.000923136573643		OCPFDLNE_02455	Cof subfamily of IIB subfamily of haloacid dehalogenase superfamily/HAD-superfamily hydrolase, subfamily IIB	1.06956401850291	0.001049965804435
OCPFDLNE_01574	YrvD	2.12895010437836	8.58299586845577E-22	0.878593916935869	0.000161234230149		OCPFDLNE_02980	N-acetyltransferase	1.33548508887385	0.000932833363061		OCPFDLNE_00004	RNA binding protein involved in ribosome maturation	1.22248857636834	0.001217579351978
OCPFDLNE_01628	Universal stress protein UspA	1.87207364334424	2.51260799160739E-27	1.00770751997565	1.07523322584675E-06		OCPFDLNE_01118	Dihydrolipoyl dehydrogenase	0.78950846984677	0.001022255548199		OCPFDLNE_02176	hypothetical protein	1.61170650232939	0.001260225002821
OCPFDLNE_01680	Bifunctional acetaldehyde-CoA/alcohol dehydrogenase	2.15571581804352	7.90779350728698E-25	2.41593888847668	6.24815939994577E-48		OCPFDLNE_02416	Intracellular proteinase	0.73342447148274	0.001155052929034		OCPFDLNE_01609	Replicative DNA helicase loader DnaB	0.816285183726156	0.001351008393722
OCPFDLNE_01761	YfhP	0.651334510288317	0.000452970804887	0.920008012669749	1.10009924806012E-06		OCPFDLNE_02507	Disulfide oxidoreductase YuzD	0.732923116025226	0.001292831663692		OCPFDLNE_01121	hypothetical protein	0.846925039101656	0.001355561901573
OCPFDLNE_01765	Putative CDP-abequose synthase	0.898322856034392	1.23186129362009E-05	0.741083438230571	0.001187593595856		OCPFDLNE_01445	Putative competence-damage inducible protein	1.78336252271554	0.001331884155481		OCPFDLNE_00006	DNA gyrase subunit B	0.675580841537435	0.001482810298433
OCPFDLNE_01790	Outer surface protein	1.15055324411316	1.65950717012668E-05	1.02949031456064	1.02096019648274E-06		OCPFDLNE_01314	Trigger factor	0.678351577457878	0.001557974978616		OCPFDLNE_01993	Keto-acid formate acetyltransferase	0.665107147917682	0.001514189134807
OCPFDLNE_01791	Lichenan-specific phosphotransferase enzyme IIA component	2.18037839055777	1.23123723362756E-11	1.88592580530444	4.36363781813888E-18		OCPFDLNE_02766	hypothetical protein	2.0530480296764	0.001561755584995		OCPFDLNE_01237	Cobalt-precorrin-8 methylmutase	1.55378177798356	0.001592795542731
OCPFDLNE_01792	Oligo-beta-mannoside-specific phosphotransferase enzyme IIB component	1.76378724856297	8.46955012056683E-10	2.19412565741147	2.24155446384227E-25		OCPFDLNE_00707	IgA FC receptor	0.64438112079138	0.001661146100439		OCPFDLNE_02456	hypothetical protein	1.92850927593261	0.002163381848777
OCPFDLNE_01906	hypothetical protein	1.82912395019855	3.65790805606979E-14	0.813565273365421	0.001214173206983		OCPFDLNE_00784	hypothetical protein	1.17208933207877	0.001686165363845		OCPFDLNE_02805	DNA-packaging protein	1.69016065956324	0.002167054017579
OCPFDLNE_01981	CCA-adding enzyme	0.711767475849794	0.027726558800308	0.660348173845034	0.047796692979107		OCPFDLNE_02428	YhzC	1.37911561638409	0.001808134772743		OCPFDLNE_01988	Hypothetical sensory transduction histidine kinase	1.10311106323516	0.002334972928007
OCPFDLNE_02039	ABC transporter permease	1.17985583846484	0.025695009295228	1.30000645955917	0.004021147073986		OCPFDLNE_02784	hypothetical protein	0.938702854173737	0.001985251606017		OCPFDLNE_02038	HTH-type transcriptional regulator RutR	2.09122774606385	0.002545349409466
OCPFDLNE_02040	ABC transporter (ATP-binding protein)	1.58263453580704	0.001419042198741	1.89945171897215	0.000164098624299		OCPFDLNE_01348	hypothetical protein	0.732190156785957	0.002079956134246		OCPFDLNE_02079	Mannosyl-D-glycerate transport/metabolism system repressor MngR	2.21137823434962	0.002545420351759
OCPFDLNE_02051	DNA polymerase IV	0.730667384645715	0.022917028345283	0.798954974723377	0.036806090930253		OCPFDLNE_02582	hypothetical protein	1.14742075360496	0.002324090856495		OCPFDLNE_02779	hypothetical protein	1.47862049800575	0.002841575146765
OCPFDLNE_02068	Alpha-acetolactate decarboxylase	1.76535839467947	6.87311794298668E-21	1.1784730798222	1.96046954085726E-07		OCPFDLNE_01132	hypothetical protein	1.69510384690253	0.002372764136762		OCPFDLNE_01117	Dihydrolipoyllysine-residue acetyltransferase component of pyruvate dehydrogenase complex	0.691669066414804	0.003217673369709
OCPFDLNE_02074	Fructosamine deglycase frlB	2.0818301929397	2.4775421148545E-05	2.48138023234124	1.73248384426167E-11		OCPFDLNE_00268	50S ribosomal protein L10	1.09151363173905	0.002387653008696		OCPFDLNE_03045	Beta-glucoside-specific phosphotransferase enzyme II ABC component	1.41671172842563	0.003381425729204
OCPFDLNE_02075	Glucosamine 6-phosphate synthetase, contains amidotransferase and phosphosugar isomerase domains	2.01502081364785	0.004972952328546	2.45323842249744	4.24953559355794E-09		OCPFDLNE_00586	Transcriptional coactivator p15 (Pc4)	0.945838835684705	0.002424349146417		OCPFDLNE_01626	Metallopeptidase	0.687327815772943	0.003672961961519
OCPFDLNE_02076	PTS system mannose-specific transporter subunit IID	3.2248852026462	0.005515855555543	2.24419955060407	0.001677952194225		OCPFDLNE_00616	ABC transporter transmembrane region	0.780794532227867	0.002782812362074		OCPFDLNE_02567	Triose-phosphate isomerase	0.616463781087935	0.00400169642002
OCPFDLNE_02077	PTS system mannose-specific EIIC component	3.26006612177311	0.001483457577961	2.5378506339476	1.43460086173931E-05		OCPFDLNE_01184	hypothetical protein	1.0691522594189	0.002868139156803		OCPFDLNE_02248	L-fuculose-phosphate aldolase	0.601721348440079	0.006073910615136
OCPFDLNE_02078	PTS system mannose-specific EIIAB component	2.54391999740826	0.000140984591854	2.23170182673744	5.04779204511039E-06		OCPFDLNE_00296	Crp/Fnr family transcriptional regulator	1.40917251365131	0.002948008887085		OCPFDLNE_02313	Ribonucleotide reductase-associated flavodoxin	0.83139824149967	0.006073910615136
OCPFDLNE_02092	Cold shock protein CspD	2.29648248530905	7.6240546868513E-22	1.28161970985987	1.14541749543954E-05		OCPFDLNE_00302	Anaerobic ribonucleoside-triphosphate reductase activating protein (Fragment)	1.79025884520378	0.003247175054327		OCPFDLNE_00404	3D-(3,5/4)-trihydroxycyclohexane-1,2-dione hydrolase	1.2311320014959	0.006247553631136
OCPFDLNE_02105	RNA-binding protein S4	1.62754127160773	1.32305598446915E-08	1.12827408746397	0.000118897043088		OCPFDLNE_02564	hypothetical protein	3.04126387035881	0.003247175054327		OCPFDLNE_02217	hypothetical protein	1.26967324181557	0.00636551758242
OCPFDLNE_02107	Cell division protein SepF	0.993648643699971	5.9034073329589E-05	0.636054195567175	0.023980974790694		OCPFDLNE_00745	Flagellin	4.86672720755775	0.003258575448813		OCPFDLNE_02792	Terminase large subunit	0.721289371699359	0.006539722380385
OCPFDLNE_02108	YggS family pyridoxal phosphate-dependent enzyme (Fragment)	0.729350116806225	0.003247175054327	0.725571073713937	0.00252954398483		OCPFDLNE_01630	hypothetical protein	0.778384139172125	0.003443996639118		OCPFDLNE_03069	N-acyl-L-amino acid amidohydrolase	3.16117421671623	0.006680547490818
OCPFDLNE_02111	Cell division protein DivIB	1.38038517965429	0.004826408855938	1.33406001169406	0.008648645089129		OCPFDLNE_00121	Putative toxin-antitoxin system, toxin component	1.4434601787327	0.003447040472301		OCPFDLNE_02791	hypothetical protein	0.661669692864703	0.007527027131822
OCPFDLNE_02142	hypothetical protein	1.12142953967077	0.004541801045036	1.44713931183747	0.000934872616331		OCPFDLNE_00600	Formate-nitrite transporter	1.69124104310766	0.00385004925997		OCPFDLNE_02803	hypothetical protein	1.17580895918057	0.007527027131822
OCPFDLNE_02143	hypothetical protein	1.58346787822348	0.001410775481154	1.07803635973202	0.039449637279144		OCPFDLNE_03079	Nitroreductase	3.65812189007909	0.005479223914192		OCPFDLNE_02222	hypothetical protein	1.13999295400957	0.007576443713786
OCPFDLNE_02144	Choloylglycine hydrolase	2.1290128583701	1.47502722374149E-37	1.23743450635662	4.36047162037987E-10		OCPFDLNE_02318	General stress response protein CsbD	1.96036536368058	0.005532855334768		OCPFDLNE_01195	Propanediol utilization microcompartment protein PduA	0.959596751159926	0.007819405997801
OCPFDLNE_02145	60 kDa chaperonin	2.00039209646793	2.34313561824079E-26	0.664819945573011	0.002765597936804		OCPFDLNE_00393	hypothetical protein	1.99487767253405	0.005689909479008		OCPFDLNE_00841	2-hydroxyisocaproyl-CoA dehydratase activator	0.656703171770343	0.0078993699133
OCPFDLNE_02146	Chaperonin	1.32758444456716	4.83158540270334E-05	0.81635845214576	0.044805397661622		OCPFDLNE_01754	PerR peroxide-sensing regulator	0.838433537993207	0.005992833452751		OCPFDLNE_02259	Ferrous iron transport protein B	1.11748468921614	0.008391030068638
OCPFDLNE_02215	Peptidoglycan L-alanyl-D-glutamate endopeptidase CwlK	1.01176272951776	0.003651844447761	1.01595021465769	0.001592795542731		OCPFDLNE_01214	Propanediol utilization protein PduX	2.69407704105245	0.006126349212944		OCPFDLNE_01252	Cobyric acid synthase CobQ	0.752555575728048	0.008789517511068
OCPFDLNE_02218	Phage baseplate upper protein	0.774136513001658	0.016233688882838	1.21952220206168	3.51413451564525E-06		OCPFDLNE_01528	30S ribosomal protein S20	1.6399453190705	0.006252081645438		OCPFDLNE_02233	hypothetical protein	0.99913515037302	0.009926282835521
OCPFDLNE_02219	hypothetical protein	0.98599653248241	0.00015674752523	0.741713752343339	0.008537501633586		OCPFDLNE_02214	hypothetical protein	2.4337402719543	0.006252081645438		OCPFDLNE_03068	Quinolone resistance protein NorB	2.07755654024628	0.009985246153382
OCPFDLNE_02220	hypothetical protein	1.17248862006271	0.016426673100056	0.896275528085348	0.032116955182287		OCPFDLNE_00203	Ribose-phosphate pyrophosphokinase	0.940171901117135	0.006524368410543		OCPFDLNE_00479	Oleate hydratase	1.06236657298051	0.012274564402189
OCPFDLNE_02221	hypothetical protein	0.899267013699871	4.50568737160713E-05	0.940760587856577	4.27297394512146E-05		OCPFDLNE_00054	Regulator	0.613449811261556	0.00696018193455		OCPFDLNE_02787	hypothetical protein	0.884446900664578	0.012470031555621
OCPFDLNE_02224	Phage major tail protein, TP901-1 family	1.30521435294436	0.003265687427434	0.932528208313397	0.028405359553852		OCPFDLNE_00866	Subtilase	1.08207780390172	0.007378858425579		OCPFDLNE_00823	Transcriptional repressor of the arabinose operon	1.59334918918079	0.012812904445544
OCPFDLNE_02226	hypothetical protein	1.01401954460071	0.040683840850568	1.52093829492767	9.97647550478022E-05		OCPFDLNE_02781	Kappa-carrageenase	0.830808721457615	0.00753302519407		OCPFDLNE_00417	PTS system fructose-specific transporter subunit IIB	1.3758983717741	0.013017682886755
OCPFDLNE_02228	hypothetical protein	1.02781237856135	0.001022255548199	0.897852228026613	0.002559773585114		OCPFDLNE_00989	Putative cysteine protease ywpE	0.938055335184209	0.007692319276075		OCPFDLNE_02498	Multiple resistance and pH homeostasis protein G	1.41317672019376	0.014064444393957
OCPFDLNE_02232	hypothetical protein	0.948327342564324	0.017478080907062	1.16156289354272	0.0047222218426		OCPFDLNE_00725	YdaT	2.61577757029087	0.007749075703881		OCPFDLNE_00979	PRD domain-containing protein	1.06633589559619	0.014267202544398
OCPFDLNE_02234	Phage portal protein	0.756435192755982	0.014602058652823	1.26521731571732	1.44877305268732E-05		OCPFDLNE_02189	hypothetical protein	1.12123926320744	0.008056821512242		OCPFDLNE_02689	Transcriptional regulatory protein DegU	0.732149319005721	0.01483196169673
OCPFDLNE_02235	hypothetical protein	0.812310271384661	0.008320820248484	0.756325597618498	0.008787745556627		OCPFDLNE_01577	Preprotein translocase subunit YajC	1.29937819500584	0.008381736271425		OCPFDLNE_00416	PTS system mannose-specific EIIBCA component	1.2880761621033	0.016838865123512
OCPFDLNE_02239	Serine-aspartate repeat-containing protein F	1.76455632527851	7.53120267984476E-17	1.66417672375925	5.45019434654465E-24		OCPFDLNE_02486	Putative hemin import ATP-binding protein HrtA	1.11166986232082	0.008582355218716		OCPFDLNE_01911	Carbamoyl phosphate synthase large subunit	1.08253798629601	0.016942133575934
OCPFDLNE_02276	Kojibiose phosphorylase	1.44916337904995	1.96164222797174E-08	0.637854891908096	0.012264738589025		OCPFDLNE_01277	Thioredoxin	0.743928911872738	0.008640286860667		OCPFDLNE_02977	Benzoate--CoA ligase	1.0083675548821	0.017303090696727
OCPFDLNE_02277	Maltodextrose utilization protein MalA	0.854806110694475	0.003568694571546	0.968689963598231	2.38574403241538E-05		OCPFDLNE_03010	Putative drug efflux/lipid export ABC transporter, ATP-binding and permease protein	1.5399328269876	0.008723689184154		OCPFDLNE_00682	Minor structural protein GP75	1.6777386287877	0.01801927397839
OCPFDLNE_02278	Maltodextrin transport system permease protein mdxG	0.904807212491329	0.009179593708254	1.10774993719288	0.000183472683414		OCPFDLNE_00477	hypothetical protein	0.849408423509662	0.008728746051952		OCPFDLNE_02757	ABC transporter permease	2.444691831927	0.019605245059082
OCPFDLNE_02279	Maltodextrin transport system permease protein MalC	0.836406566865861	0.006126349212944	1.28644029779512	9.09222552563373E-08		OCPFDLNE_02205	hypothetical protein	3.47095897740603	0.008783407641879		OCPFDLNE_02320	Sugar phosphate isomerase/epimerase	1.64340685579533	0.019961745886629
OCPFDLNE_02292	Crp/Fnr family transcriptional regulator	2.33451596353199	6.45386988104946E-18	1.29909821936846	1.08556029302654E-05		OCPFDLNE_01124	hypothetical protein	1.60767311324938	0.009079786176243		OCPFDLNE_02815	hypothetical protein	1.45523235288034	0.020611118410474
OCPFDLNE_02303	Phosphomannose isomerase	1.74942643874204	5.79272580652895E-06	2.08696968596178	7.50254262827748E-09		OCPFDLNE_01629	Acetate kinase	0.826855345127961	0.009859509209333		OCPFDLNE_02202	DNA replication protein DnaC	1.26489776672295	0.020895757737453
OCPFDLNE_02319	Predicted dehydrogenase	1.37383187172554	0.00250414301098	1.70582030800162	1.29880228230871E-05		OCPFDLNE_03080	Thioredoxin	0.882887427558012	0.010087624949505		OCPFDLNE_02338	hypothetical protein	1.14216824009124	0.023582960697195
OCPFDLNE_02333	Limonene hydroxylase	1.15609680924562	2.35333859851181E-06	1.2896231641565	9.87181029484677E-08		OCPFDLNE_00581	Mannoside-phospho-beta-d-glucosidase	1.3997904996025	0.010602138487285		OCPFDLNE_02793	Terminase small subunit	0.602162539219691	0.023582960697195
OCPFDLNE_02335	Cyclopentanol dehydrogenase	1.92106537527267	3.79747721904179E-11	1.224059010699	0.000505700527325		OCPFDLNE_00828	hypothetical protein	0.964824165721737	0.011043483779431		OCPFDLNE_00924	Antibiotic biosynthesis monooxygenase	1.09879599770192	0.024025180526823
OCPFDLNE_02365	2,3-bisphosphoglycerate-dependent phosphoglycerate mutase	1.72600131839752	2.86199633321141E-22	0.658938183119239	0.008648645089129		OCPFDLNE_01588	50S ribosomal protein L27	0.838459777991682	0.012423462696682		OCPFDLNE_01250	Energy-coupling factor ABC transporter transmembrane protein	1.77733511805837	0.0261247436405
OCPFDLNE_02366	ATP-dependent chaperone ClpB	0.902443443008208	5.74382876617146E-06	1.08283990718618	3.00716792930323E-08		OCPFDLNE_01873	30S ribosomal protein S16	0.816325765900163	0.01256350713574		OCPFDLNE_02581	hypothetical protein	0.765034493977214	0.026916407431911
OCPFDLNE_02373	Heme-degrading monooxygenase HmoB	3.56262293803568	1.02267542311566E-32	1.77133683196948	9.0623402298641E-08		OCPFDLNE_03019	hypothetical protein	1.78478250542167	0.013000669773753		OCPFDLNE_00426	Cobalamin synthesis protein	0.969101802752864	0.02884970484642
OCPFDLNE_02390	Arsenate reductase	1.77374938418065	3.09905442604415E-17	1.07370472306682	1.5897221149205E-05		OCPFDLNE_02223	hypothetical protein	1.01089232312083	0.014039966229119		OCPFDLNE_01899	Methionyl-tRNA formyltransferase	1.03520070020404	0.02884970484642
OCPFDLNE_02391	Putative transporter ydbO	1.63546921827116	0.000293221957152	1.76129324612973	8.07794150778724E-05		OCPFDLNE_02974	Cytochrome bd ubiquinol oxidase subunit II	0.669085665951304	0.014602058652823		OCPFDLNE_01189	Ethanolamine utilization protein EutP	1.08022575096729	0.028977972380079
OCPFDLNE_02402	Methylated-DNA--protein-cysteine S-methyltransferase	1.3933402656385	3.08835460220374E-09	1.65480597367031	1.28900890597758E-08		OCPFDLNE_02510	Low temperature requirement protein C	1.0007231706199	0.014763418366205		OCPFDLNE_00427	hypothetical protein	2.28558124247713	0.030585105550698
OCPFDLNE_02422	5-amino-6-(5-phospho-D-ribitylamino)uracil phosphatase YitU	1.01627661913295	1.41076750358544E-06	1.19060405842812	8.10558118431182E-09		OCPFDLNE_02795	hypothetical protein	1.40253470871324	0.014763418366205		OCPFDLNE_02181	hypothetical protein	1.55338551854609	0.032704052051527
OCPFDLNE_02426	ATP-dependent helicase/nuclease subunit A	0.761555392952355	0.007096978638818	0.79938943170265	0.000653578877652		OCPFDLNE_00267	Ribosomal protein (Fragment)	0.857692511231944	0.015255340752985		OCPFDLNE_00443	PTS system fructose-specific transporter subunit IIA	2.16129371045834	0.032970599686439
OCPFDLNE_02453	HdeD family acid-resistance protein (Fragment)	1.17293822502779	8.58551832381947E-07	0.738959820802323	0.003483905733413		OCPFDLNE_01858	50S ribosomal protein L20	1.27180674174844	0.016343233345129		OCPFDLNE_02900	Sugar isomerase domain-containing protein	0.990969101615967	0.033339152995983
OCPFDLNE_02454	Glucosamine-6-phosphate deaminase	1.2509688825358	7.35006563575073E-11	1.12210462890042	2.09814537721648E-06		OCPFDLNE_01501	SAM-dependent methyltransferase	1.18286738689792	0.016937762628678		OCPFDLNE_01610	Transcriptional repressor NrdR	0.647435280517988	0.033397986894741
OCPFDLNE_02505	hypothetical protein	1.88328363430109	1.34421275980111E-30	1.32992819050431	4.0921382907948E-14		OCPFDLNE_00560	Predicted signal-transduction protein containing cAMP-binding and CBS domains	0.609857412300168	0.018344492359988		OCPFDLNE_02947	HTH-type transcriptional regulator BetI	1.90706457440216	0.033470077551991
OCPFDLNE_02511	UPF0053 protein yhdP	1.21925330609172	0.000210539944723	0.88490850181084	0.009701888254962		OCPFDLNE_01872	KH domain-containing protein	2.42499766420899	0.018407580388561		OCPFDLNE_00811	Ring-cleaving dioxygenase mhqO	1.43239752695071	0.033646973399806
OCPFDLNE_02543	Glutamate decarboxylase beta	0.997525218888026	1.04651178770978E-08	0.681300016185659	0.000484733173831		OCPFDLNE_02423	Membrane protein YitT	1.08374125494406	0.018783760990086		OCPFDLNE_00976	PTS cellobiose transporter subunit IIC	0.791525618824642	0.034884762962832
OCPFDLNE_02569	Glyceraldehyde-3-phosphate dehydrogenase	1.78558825607981	1.69998652786895E-24	1.45808932434609	2.30076072918884E-14		OCPFDLNE_00617	Thiosulfate sulfurtransferase GlpE	0.800122966507987	0.020037895064617		OCPFDLNE_00289	Ring-cleaving dioxygenase mhqO	0.695011389823479	0.034971867845069
OCPFDLNE_02570	Putative transcriptional regulator CggR	1.52288434793789	1.45275500651655E-10	2.72309749038718	8.15335205608611E-58		OCPFDLNE_02347	hypothetical protein	1.55581501256106	0.020098792730005		OCPFDLNE_01188	Propanediol utilization microcompartment protein PduU	1.3640094280835	0.037224673621238
OCPFDLNE_02583	Cro/C1-type-helix-turn-helix domain-containing protein	1.86205849595262	4.06569929231013E-06	2.41374060330665	9.60356516380374E-09		OCPFDLNE_00951	Indirect negative regulation of sigma B dependent gene expression	0.778551221963895	0.020453649478139		OCPFDLNE_02740	Predicted HD superfamily hydrolase	0.748609275926664	0.039233647101083
OCPFDLNE_02584	AP2 domain-containing protein (Fragment)	1.78313435961462	3.90777998699639E-16	2.17728033800466	2.44374819000668E-14		OCPFDLNE_00052	30S ribosomal protein S18	1.76277458339664	0.023479292589722		OCPFDLNE_00978	Aryl-phospho-beta-D-glucosidase BglH	0.601008247633768	0.039420132852729
OCPFDLNE_02685	Ribosome hibernation promoting factor	2.20904405454318	1.85133041884872E-44	1.48746411307399	4.4029341065411E-10		OCPFDLNE_02765	HTH-type transcriptional repressor NemR	2.17157170595762	0.024789241913019		OCPFDLNE_03030	Aryl-phospho-beta-D-glucosidase BglH	0.738766140289458	0.044665622944747
OCPFDLNE_02743	hypothetical protein	2.30956114504991	1.64496355032967E-12	1.39235844620011	0.019715727985401		OCPFDLNE_00025	Putative phosphosugar isomerase/binding protein	2.49048425428969	0.024879051825446		OCPFDLNE_01999	3-phosphoshikimate 1-carboxyvinyltransferase	0.950528625185056	0.046883424580509
OCPFDLNE_02744	hypothetical protein	1.65382731061045	2.60820397016307E-09	1.19651636438796	3.6132250881104E-05		OCPFDLNE_01377	30S ribosomal protein S15	0.666121886061096	0.025893919258383		OCPFDLNE_00876	hypothetical protein	0.60310750122536	0.047796692979107
OCPFDLNE_02746	Predicted integral membrane protein	1.13267655913971	0.000153184343129	0.683988829826625	0.037907203811877		OCPFDLNE_01779	Aminoglycoside 3-N-acetyltransferase	1.15087740297656	0.026125005426271		OCPFDLNE_02209	ImmA/IrrE family metallo-endopeptidase	0.796719055130708	0.049207939083545
OCPFDLNE_02747	Bifunctional pyrazinamidase/nicotinamidase	0.8360593424772	0.001518139150823	0.974346206930965	4.37435846667179E-05		OCPFDLNE_01826	Glutamyl-tRNA amidotransferase	0.889372552280027	0.026599414622275		OCPFDLNE_00431	Zinc transporter ZIP11	0.935765385600674	0.049232136230122
OCPFDLNE_02749	Alcohol dehydrogenase	1.10745120631068	1.51010988507629E-09	0.93142557454607	4.72929117341269E-06		OCPFDLNE_00331	Low specificity L-threonine aldolase	0.97727621241953	0.027052337724449
OCPFDLNE_02768	hypothetical protein	1.38854938454262	0.004480428756063	1.80387614244782	0.001313664355902		OCPFDLNE_02983	MarR family transcriptional regulator	1.99838192785976	0.029188776146331
OCPFDLNE_02769	hypothetical protein	2.02962931702239	1.48455685984488E-06	1.42966754822159	0.013902387958297		OCPFDLNE_01021	Protease	1.42878543220895	0.030650080342851
OCPFDLNE_02770	Cro/C1-type-helix-turn-helix domain-containing protein	1.60077861646619	0.005529310485175	2.46906342514457	0.000365370555826		OCPFDLNE_01299	hypothetical protein	0.745559624125223	0.031353480404514
OCPFDLNE_02771	AP2 domain-containing protein (Fragment)	1.73722686002566	1.07166383256999E-10	1.8061276705803	4.6277808731095E-10		OCPFDLNE_02073	PTS system mannose-specific transporter subunits IIA	2.40612471316645	0.031353480404514
OCPFDLNE_02773	Peptidoglycan L-alanyl-D-glutamate endopeptidase CwlK	0.946292998864647	3.2884976129505E-05	0.637496758332648	0.034096686269349		OCPFDLNE_02509	Putative nitrogen fixation protein YutI	1.04344820332908	0.033002819666304
OCPFDLNE_02776	hypothetical protein	0.901844275922523	6.68009331125278E-06	0.773091467459688	0.001350834944032		OCPFDLNE_01050	Transcriptional activatory protein BadR	1.34850903178997	0.035094556842038
OCPFDLNE_02778	Phage tail tape measure protein, TP901 family, core region	0.690291535766633	0.000469074324881	0.704451418792285	0.000877153477146		OCPFDLNE_00482	Antibiotic resistance protein VanZ	1.98167789694194	0.035810051754389
OCPFDLNE_02780	hypothetical protein	0.768520435805882	0.007524073123597	0.868670348724897	0.036592331231746		OCPFDLNE_02337	hypothetical protein	1.22624309927221	0.036393737625073
OCPFDLNE_02782	Ig domain-containing protein	0.764336821628456	0.001561151327593	0.838355482643224	0.00208282683108		OCPFDLNE_02124	50S ribosomal protein L32	1.4881856628632	0.036425514804797
OCPFDLNE_02783	hypothetical protein	0.859351523128475	0.002406223170294	0.674151431635809	0.028017925892683		OCPFDLNE_03018	Energy-dependent translational throttle protein EttA	1.48472261928942	0.036904403583276
OCPFDLNE_02786	Putative head-tail connector protein	0.733640724973121	0.011767287347016	0.697533536998356	0.015708836793406		OCPFDLNE_01822	Molybdate metabolism regulator	0.967033278334146	0.037173094034444
OCPFDLNE_02788	Lactobacillus delbrueckii phage mv4 main capsid protein	0.753985562988631	0.000676136774722	0.73480854308807	0.001971632087082		OCPFDLNE_02739	4-oxalocrotonate tautomerase	1.69816922681365	0.039688339434962
OCPFDLNE_02796	Phage transcriptional regulator	1.80066364307069	1.5529600843756E-10	0.961958208480537	0.003781946991412		OCPFDLNE_02431	PTS system fructose-specific transporter subunit IIABC	0.935554405196551	0.040608769044317
OCPFDLNE_02798	hypothetical protein	1.23344744196546	0.000100332070524	1.42739255577105	0.00010696722103		OCPFDLNE_01045	Transcriptional regulatory protein YpdB	1.16454723944997	0.040780526538691
OCPFDLNE_02799	hypothetical protein	1.14278347077807	0.000867411064917	1.23440670925441	0.000893912330501		OCPFDLNE_01980	Bifunctional ligase/repressor BirA	0.792996272021345	0.041146467026786
OCPFDLNE_02800	hypothetical protein	1.74554745439123	9.35800015232899E-05	0.989368665634859	0.043878633238916		OCPFDLNE_00358	Inorganic pyrophosphatase	1.90606057358292	0.045174500250239
OCPFDLNE_02801	Single-stranded DNA-binding protein 3	0.889549751965864	0.001561755584995	1.15989936836388	0.001161821531273		OCPFDLNE_02229	hypothetical protein	1.35457807037743	0.045338404678662
OCPFDLNE_02802	hypothetical protein	0.855311442173532	0.023479292589722	1.5227339615333	0.000175771508742		OCPFDLNE_02506	hypothetical protein	1.62087814859502	0.046204371231171
OCPFDLNE_02804	hypothetical protein	0.909196057771498	0.009838615228531	1.20630999769174	0.002739238913785		OCPFDLNE_01479	ATPase components of ABC transporters with duplicated ATPase domains	0.674253594851716	0.047604240059662
OCPFDLNE_02807	DUF1642 domain-containing protein (Fragment)	0.625666797169061	0.044259277742001	0.972688026231481	0.002825557860265		OCPFDLNE_02362	Ketoacyl-ACP synthase III	0.678219858195836	0.047604240059662
OCPFDLNE_02809	DNA replication protein DnaD	0.879500711347687	0.002782812362074	1.39974492898774	1.5897221149205E-05		OCPFDLNE_02430	hypothetical protein	1.20959840510492	0.048484222311204
OCPFDLNE_02810	hypothetical protein	0.688295833139865	0.012153200879084	1.31173035146698	8.04300910702363E-05
OCPFDLNE_02817	DNA-binding domain-containing protein	0.792464183214038	0.001971226565332	1.40827779809768	1.62393569258745E-06
OCPFDLNE_02818	hypothetical protein	0.692212598867677	0.003227586384951	1.20631276554432	0.042648981587612
OCPFDLNE_02820	hypothetical protein	1.12777098406763	0.000462835580263	0.893107743613263	0.03556294452173
OCPFDLNE_02821	hypothetical protein	0.734044597526003	0.037909888518324	0.957880308190527	0.015446979272137
OCPFDLNE_02857	Methyltransferase	1.36457580799031	4.13769109540325E-05	1.75092420044248	1.18544578325053E-09
OCPFDLNE_02858	Acetamidase	0.977273468549091	0.001355118348399	1.82673403897646	3.11796024808952E-14
OCPFDLNE_02892	FMN-binding domain protein	1.2286028039039	8.70365146211626E-11	0.875995683521717	3.17984816508737E-06
OCPFDLNE_02893	NADH dehydrogenase-like protein YjlD	1.07263253873008	1.02624214438941E-06	0.600642224913628	0.012209780376685
OCPFDLNE_02904	Ascorbate-specific phosphotransferase system enzyme IIC component	0.665659630546852	0.0179143937361	1.20839336597289	5.47708751372711E-06
OCPFDLNE_02906	Ascorbate-specific phosphotransferase enzyme IIA component	0.957114251340107	0.012575028106955	2.14432384184869	6.93725601867767E-10
OCPFDLNE_02914	Ribulose-phosphate 3-epimerase	1.89436483521502	5.29579261191862E-12	2.03282044359155	2.84268247380094E-13
OCPFDLNE_02915	Transketolase	1.91045578813387	6.50825475176438E-17	1.85423589756456	1.3121775039308E-17
OCPFDLNE_02916	Ribulose phosphate epimerase	2.45913517311411	2.70123072035458E-07	2.70726715560873	4.626804799413E-14
OCPFDLNE_02917	Ribose 5-phosphate isomerase RpiB	2.35725752629461	1.51010988507629E-09	2.44077584829352	1.46665053475741E-13
OCPFDLNE_02918	D-arabitol-phosphate dehydrogenase	2.73600561485734	7.85292248844179E-29	2.44624227432034	2.84442224115494E-29
OCPFDLNE_02919	Sugar-phosphate dehydrogenase	2.48401468810292	1.45092411235953E-26	2.41711634358043	4.88836184806686E-32
OCPFDLNE_02920	PTS system galactitol-specific transporter subunit IIC	2.47240944433712	3.77843518273359E-22	2.36198620708792	1.25228525302344E-20
OCPFDLNE_02921	Galactitol-specific phosphotransferase enzyme IIB component	1.66402619885313	3.3011118147442E-06	2.08401640821045	1.66145860186384E-13
OCPFDLNE_02922	Mannitol-specific phosphotransferase enzyme IIA component	1.29032200256136	2.42946016588461E-06	2.10930482098249	6.79799129888934E-23
OCPFDLNE_02923	Transcriptional regulator MtlR	1.5040938217427	4.37230166172854E-14	1.54165712559368	1.40548124373793E-17
OCPFDLNE_02924	hypothetical protein	0.961684654137931	0.000284875056454	0.794279404589104	0.002117659427825
OCPFDLNE_02926	Glyoxalase	1.25237195189771	5.45233305354277E-05	1.43554660350171	3.13708847281601E-07
OCPFDLNE_02927	HTH-type transcriptional activator RhaS	1.15405920518589	7.03813166339147E-05	1.4317628482899	3.5302150656403E-08
OCPFDLNE_02928	Universal stress protein UspA	2.08588203953853	1.0614751801849E-31	2.21828470584103	4.67453865570447E-32
OCPFDLNE_02929	Putative sugar phosphate isomerase YwlF	2.19208572370021	3.95284718396903E-32	1.78336038705466	1.14699627443548E-13
OCPFDLNE_02938	Cellobiose-specific phosphotransferase enzyme IIB component	2.08178297007925	1.83308949671857E-13	2.33972310979942	2.27640613288025E-32
OCPFDLNE_02952	Phosphoenolpyruvate-dihydroxyacetone phosphotransferase dihydroxyacetone binding subunit DhaK	0.99024446616257	1.67602703851486E-06	1.26595416003504	1.87179739074308E-09
OCPFDLNE_02953	Phosphoenolpyruvate-dihydroxyacetone phosphotransferase, ADP-binding subunit DhaL	1.23380201639834	1.36158866965749E-12	1.09050920010055	1.49048757007484E-10
OCPFDLNE_02954	PTS system mannnose-specific family transporter subunit IIA	1.86518602075382	2.02045918888765E-17	0.936450157313322	6.30027316651259E-05
OCPFDLNE_02966	hypothetical protein	2.31734382049563	1.618563235255E-12	0.97811789666308	0.037153869933415
OCPFDLNE_03032	Beta-glucoside operon transcriptional antiterminator	1.33332522339876	5.32295755178497E-06	0.78365570038288	0.026655069470236
OCPFDLNE_03067	Catalyzes the cleavage of p-aminobenzoyl-glutamate to p-aminobenzoate and glutamate, subunit A	2.02609252360473	0.018649514526356	2.07429802490409	0.015770880051461
OCPFDLNE_03078	hypothetical protein	2.56293007989874	3.37669538429284E-43	1.15599447644876	2.93015473889654E-08

## Sheet: T4
Common up-regulated genes for both 200Mpa and 400Mpa treatment							Up-regulated genes specific to 200MPa treatment					Up-regulated genes specific to 400MPa treatment					Enriched GO terms for Up-regulated genes specific to 200MPa treatment					Enriched GO terms for Up-regulated genes specific to 400MPa treatment
		200Mpa		400Mpa
		log2change	P-adj	log2change	P-adj				log2change	P-adj				log2change	P-adj		GO.ID	Term	P-val			GO.ID	Term	P-val
OCPFDLNE_00005	DNA replication and repair protein RecF	0.767667010303922	0.021702507164517	1.72805718933273	1.43525673031004E-17		OCPFDLNE_00053	Peptidase propeptide and ypeb domain subfamily	3.08204943636355	1.21506677822346E-44		OCPFDLNE_02938	Cellobiose-specific phosphotransferase enzyme IIB component	3.63979424713419	6.67791001861204E-60		GO:0006412	translation	6.30E-11			GO:0009236	cobalamin biosynthetic process	1.20E-11
OCPFDLNE_00006	DNA gyrase subunit B	1.01838302988993	0.000170688140968	1.396054302095	4.78077595494938E-13		OCPFDLNE_00193	hypothetical protein	2.98530501602944	5.9627233500083E-32		OCPFDLNE_02459	Glutamate decarboxylase beta	1.64856423772164	1.25944319648166E-27		GO:0006457	protein folding	0.00054			GO:0009401	phosphoenolpyruvate-dependent sugar phosphotransferase system	0.00012
OCPFDLNE_00012	Phosphomevalonate kinase	1.36393630337927	0.00266941937808	1.14003957915287	0.002150844451059		OCPFDLNE_01411	Cold shock protein CspC	3.22479151138107	2.15176362649142E-27		OCPFDLNE_02458	Glutamate gamma-aminobutyrate antiporter	1.50423540928071	1.01674580161736E-26		GO:0048523	negative regulation of cellular process	0.0032			GO:0034219	carbohydrate transmembrane transport	0.00568
OCPFDLNE_00057	Accessory transcriptional regulator protein A	0.903878142593221	0.003678536666612	1.04859290211696	5.85364866653036E-07		OCPFDLNE_02661	hypothetical protein	2.35939516953859	1.99245411129961E-22		OCPFDLNE_01197	Propanediol dehydratase large subunit PduC	1.95039461122569	3.85401212422912E-24		GO:0006979	response to oxidative stress	0.00566			GO:0009311	oligosaccharide metabolic process	0.01001
OCPFDLNE_00141	Divergent 4fe-4s mono-cluster	0.628739516614243	0.014321358310646	1.32930124109959	1.1921638987279E-07		OCPFDLNE_01523	Heat-inducible transcriptional repressor HrcA	2.96762392578782	5.00976426023351E-20		OCPFDLNE_01245	Uroporphyrinogen-III C-methyltransferase	3.24753385399894	5.23567737185528E-24		GO:0045892	negative regulation of transcription, DNA-templated	0.01707			GO:0051181	cofactor transport	0.01001
OCPFDLNE_00142	hypothetical protein	1.58011943623103	1.37578011551868E-07	1.67392072090385	4.24085983494645E-10		OCPFDLNE_02642	ATP-dependent Clp endopeptidase proteolytic subunit ClpP	2.0545243210654	2.65802030459517E-17		OCPFDLNE_01199	Propanediol dehydratase small subunit PduE	2.38095179951767	3.34155934558566E-23		GO:0098869	cellular oxidant detoxification	0.01707			GO:0032774	RNA biosynthetic process	0.01727
OCPFDLNE_00214	L-lactate dehydrogenase	1.2307775044377	4.28094883429872E-08	1.1431871980155	4.11734381146293E-13		OCPFDLNE_01182	ATP-dependent Clp protease proteolytic subunit	2.46173409227686	2.78620937176576E-16		OCPFDLNE_01202	Carbon dioxide-concentrating mechanism protein CcmK	2.20754940552324	3.34155934558566E-23		GO:0009432	SOS response	0.02875			GO:0032508	DNA duplex unwinding	0.02577
OCPFDLNE_00268	50S ribosomal protein L10	1.09403400038287	0.00285327946511	1.053483480133	0.002188327116812		OCPFDLNE_02564	hypothetical protein	2.11647849570798	4.08899936030332E-16		OCPFDLNE_01242	Cobalamin biosynthesis protein CbiG	3.11877635377748	1.93699908702054E-21							GO:0046434	organophosphate catabolic process	0.03787
OCPFDLNE_00287	ArgE/DapE family deacylase	1.61079503147301	3.59454074713514E-16	1.62138608027336	4.76640547889994E-16		OCPFDLNE_01090	Ribonuclease J	2.29639916791285	2.77255057199083E-15		OCPFDLNE_00419	Mannosylglycerate hydrolase	1.8192116708084	1.26719590183258E-18							GO:0043414	macromolecule methylation	0.03855
OCPFDLNE_00309	PhoP family transcriptional regulator	2.27895454079943	5.72810838244497E-24	2.16161893005639	3.80367677743157E-24		OCPFDLNE_01682	hypothetical protein	1.73342061846867	2.31711284889498E-13		OCPFDLNE_02567	Triose-phosphate isomerase	1.4187030371729	2.32366396764515E-18
OCPFDLNE_00395	AraC family transcriptional regulator	0.758058961009926	0.002019526013186	0.948094669411498	5.21187617135696E-09		OCPFDLNE_00784	hypothetical protein	2.75295814639261	5.10404137578705E-12		OCPFDLNE_01243	Precorrin methylase	3.24661927417954	3.65664378953257E-18
OCPFDLNE_00409	hypothetical protein	1.04164559658896	5.08694075086389E-05	1.75025295241345	7.34575635981324E-13		OCPFDLNE_02417	hypothetical protein	3.41789668767453	5.32761012441866E-11		OCPFDLNE_01238	Cobalamin biosynthesis protein CbiD (Fragment)	2.61634646697732	3.66726647408942E-18
OCPFDLNE_00410	hypothetical protein	1.13736891186796	1.37578011551868E-07	1.39588353087593	1.67608289073072E-22		OCPFDLNE_00701	hypothetical protein	1.91813720255554	5.42932914591464E-11		OCPFDLNE_02234	Phage portal protein	1.79710142426614	9.72054764571427E-17
OCPFDLNE_00411	hypothetical protein	1.00705328744392	2.869432151159E-06	1.5047625025574	2.54389061126558E-18		OCPFDLNE_02660	DNA-binding transcriptional activator PspC	1.46388530798685	2.76941584186147E-10		OCPFDLNE_01234	ECF transporter S component	1.81666071728164	7.85994141882121E-16
OCPFDLNE_00420	Putative licABCH operon regulator	0.996354883644449	0.001706164850921	1.33351632777838	1.6098560495184E-05		OCPFDLNE_00847	hypothetical protein	1.44210901460125	1.68737868497417E-09		OCPFDLNE_02905	Ascorbate-specific phosphotransferase system enzyme IIB component	3.07605246666121	3.25308210364043E-15
OCPFDLNE_00446	Mannosylglycerate hydrolase	1.46388739372602	0.001849859361724	2.76667622410541	5.04411541461559E-12		OCPFDLNE_02051	DNA polymerase IV	1.59886589998746	3.07342597342247E-09		OCPFDLNE_00374	Fumarate reductase flavoprotein subunit	1.53252110558474	1.1091872148188E-14
OCPFDLNE_00450	Truncated internalin A	1.14092120029493	2.32870631814391E-10	2.19346435718279	3.05449910021286E-45		OCPFDLNE_01704	30S ribosomal protein S2	1.46997782004846	3.88691090026898E-09		OCPFDLNE_02903	Phosphotriesterase	2.33541707659016	6.12273266094609E-14
OCPFDLNE_00451	Internalin B	2.66886789860606	4.20488317664289E-26	3.39190044863168	4.65462909519306E-78		OCPFDLNE_02487	Oligo-beta-mannoside-specific phosphotransferase enzyme IIB component	1.64537229493998	5.57676016271986E-09		OCPFDLNE_01241	Cobalt-precorrin-4 methyltransferase	2.5877403740383	2.31020073788421E-13
OCPFDLNE_00479	Oleate hydratase	2.53976428555429	1.44106897518319E-08	2.13147210434027	5.55048595532186E-08		OCPFDLNE_01014	hypothetical protein	1.61182735162584	1.61915710985156E-08		OCPFDLNE_01244	Cobalt-precorrin-6A reductase CbiJ	3.01164518577254	7.84244237204606E-13
OCPFDLNE_00514	Universal stress protein UspA	2.34715265197538	2.34661281982993E-22	2.51953791556133	3.01673980641799E-33		OCPFDLNE_00581	Mannoside-phospho-beta-d-glucosidase	2.44088826101488	3.39588562911461E-08		OCPFDLNE_02566	2,3-bisphosphoglycerate-independent phosphoglycerate mutase	1.11404343011344	1.24249784129921E-12
OCPFDLNE_00607	Transcriptional regulator	2.19481719724122	7.56746681720227E-05	2.69345505308032	3.41967173747519E-11		OCPFDLNE_01589	YsxB	1.48571982469406	5.57009791617699E-08		OCPFDLNE_02791	hypothetical protein	1.34037442419455	1.3060312842652E-12
OCPFDLNE_00608	hypothetical protein	2.37658916595743	3.13889073171111E-08	2.36855125778337	1.21874875090065E-13		OCPFDLNE_02966	hypothetical protein	1.81479806366022	1.54084571433324E-07		OCPFDLNE_02810	hypothetical protein	2.01352358978411	3.11101880855794E-12
OCPFDLNE_00609	Cell surface protein	0.882564014828619	0.003157170752302	1.54664418495993	2.10193013088845E-07		OCPFDLNE_01703	Translation elongation factor Ts	1.4492640328263	3.08987140468864E-07		OCPFDLNE_02789	hypothetical protein	1.15442026537331	8.89278272994527E-12
OCPFDLNE_00616	ABC transporter transmembrane region	0.997403700391078	0.000653693581699	0.978729394438717	4.0364019394241E-05		OCPFDLNE_01648	General stress protein	1.19066213298223	3.29693976836642E-07		OCPFDLNE_01031	D-alanine esterification of lipoteichoic acid and wall teichoic acid	1.14814174012245	1.27940226092169E-11
OCPFDLNE_00632	N-acetyltransferase	1.09574287623976	0.000130393161091	1.77356496464777	6.25688377091694E-15		OCPFDLNE_01522	Nucleotide exchange factor GrpE	2.03880596658799	1.92967291420294E-06		OCPFDLNE_02233	hypothetical protein	1.86759885746078	1.7567135029553E-11
OCPFDLNE_00633	Multifunctional acyl-CoA thioesterase I and protease I and lysophospholipase L1	0.8469002623502	0.001212019099627	1.83082328648793	2.58289809213703E-19		OCPFDLNE_01116	Alpha-ketoacid dehydrogenase subunit beta	1.27783951066998	3.36350685534687E-06		OCPFDLNE_01239	Synthesis of vitamin b12 adenosyl cobalamide	3.15351415345445	3.32318695864607E-11
OCPFDLNE_00634	YkoS	0.864273766238681	0.023708948386239	1.39752316311896	5.75351765270499E-08		OCPFDLNE_00249	UVR domain-containing protein (Fragment)	1.85824635352842	3.52625147166046E-06		OCPFDLNE_02788	Lactobacillus delbrueckii phage mv4 main capsid protein	1.15070491646398	3.44841332434022E-11
OCPFDLNE_00804	hypothetical protein	1.99307246625672	0.011095063495702	1.70812610661781	0.021133334365603		OCPFDLNE_02362	Ketoacyl-ACP synthase III	1.59739253714087	4.89880585843963E-06		OCPFDLNE_00056	Accessory transcriptional regulator protein C	1.14629823348617	4.36458468387858E-11
OCPFDLNE_00828	hypothetical protein	1.15548973481262	0.005351171177136	1.68927914232285	8.83447817554694E-06		OCPFDLNE_02141	Large-conductance mechanosensitive channel	1.11080952285632	5.10583354722853E-06		OCPFDLNE_01235	Cobyrinate a,c-diamide synthase	1.72188400903906	1.22209652963962E-10
OCPFDLNE_00853	hypothetical protein	1.24038412541182	1.51817905653206E-06	0.768971311818999	0.000328194060146		OCPFDLNE_00823	Transcriptional repressor of the arabinose operon	1.88973119199356	5.56778062604064E-06		OCPFDLNE_02965	PTS sugar transporter subunit IIC	1.4128995663136	5.42473755154978E-10
OCPFDLNE_00921	DEAD-box ATP-dependent RNA helicase CshA	3.53044244483415	7.52841152095226E-07	3.47956351495441	9.8912345455201E-78		OCPFDLNE_01683	ABC-type sugar transport system, ATPase component	1.2297641895378	7.56585319952589E-06		OCPFDLNE_02249	Carbohydrate kinase	1.28704840789033	6.57661809584695E-10
OCPFDLNE_00926	hypothetical protein	2.43875163530015	0.000158628361384	1.25516546873551	0.047028267783017		OCPFDLNE_01314	Trigger factor	1.00587637903628	1.01295090199527E-05		OCPFDLNE_02112	UDP-diphospho-muramoylpentapeptide beta-N-acetylglucosaminyltransferase	2.00570701782035	6.66019118975645E-10
OCPFDLNE_00971	Clp protease ClpA	1.12749671874187	0.02002883950111	1.38648049201224	0.000162377201354		OCPFDLNE_02350	Adapter protein MecA	0.996014476526069	1.78478921572318E-05		OCPFDLNE_01963	hypothetical protein	1.3023992318311	1.13438754757595E-09
OCPFDLNE_00972	Transcription activator	1.46804393021912	1.5821740369767E-05	0.876952825327547	2.79536498676786E-05		OCPFDLNE_01873	30S ribosomal protein S16	1.75666542929491	3.47428535834017E-05		OCPFDLNE_00884	Pyruvate-flavodoxin oxidoreductase	1.22164857493096	1.25012968463042E-09
OCPFDLNE_00974	NAD-dependent succinate-semialdehyde dehydrogenase	1.62726132301064	3.7195157420101E-09	1.23072079021835	2.15763239810341E-12		OCPFDLNE_01446	hypothetical protein	0.974806887017919	4.45816764709967E-05		OCPFDLNE_00418	PTS system fructose-specific transporter subunit IIC	2.30593456410688	1.4419142885523E-09
OCPFDLNE_00980	Lincomycin resistance ABC-F type ribosomal protection protein	1.59935171808173	2.0830953301037E-08	2.25329401056277	3.45935589915718E-19		OCPFDLNE_02977	Benzoate--CoA ligase	2.00350746935979	6.0633162701228E-05		OCPFDLNE_02333	Limonene hydroxylase	1.7915866061994	1.56856148918018E-09
OCPFDLNE_01013	hypothetical protein	1.94964833832225	1.38477790703224E-14	1.43346556374659	1.24149659524541E-07		OCPFDLNE_01083	Predicted membrane protein	1.65538318484301	6.6179479289096E-05		OCPFDLNE_01236	Cobalamin biosynthesis protein CobD	2.04350101938315	1.66444279872306E-09
OCPFDLNE_01016	N-acetylglucosamine-6-phosphate deacetylase	2.23111472642369	9.18201000967339E-26	1.67271974312712	3.51158505643205E-15		OCPFDLNE_02652	Thioredoxin-disulfide reductase	0.895661492236714	8.08410841989E-05		OCPFDLNE_00104	Fructose-specific phosphotransferase enzyme IIB component	1.41906244598237	1.75662654809507E-09
OCPFDLNE_01017	Glucosamine-6-phosphate deaminase	1.14646026950459	4.31543920119071E-05	1.42324398440263	7.03582296851367E-09		OCPFDLNE_01590	50S ribosomal protein L21	1.31574837941968	8.91003601461975E-05		OCPFDLNE_02799	hypothetical protein	1.90164369304094	2.84996424576257E-09
OCPFDLNE_01018	hypothetical protein	1.4900267344223	2.37271228574656E-08	1.17255775142859	8.13362496061422E-06		OCPFDLNE_02384	YheB	1.85959492176819	9.50656548187449E-05		OCPFDLNE_02906	Ascorbate-specific phosphotransferase enzyme IIA component	2.29461456045657	3.33805665049095E-09
OCPFDLNE_01021	Protease	1.43005020687203	0.036483493981495	2.50304504511844	0.000478861959615		OCPFDLNE_02043	Tellurite resistance protein TelA	1.05145224154672	0.000105922288071		OCPFDLNE_02975	Cytochrome bd ubiquinol oxidase subunit I	1.11975841715483	3.33805665049095E-09
OCPFDLNE_01055	hypothetical protein	2.45647245732434	7.20228807854783E-14	1.36659228113372	1.63954346322567E-08		OCPFDLNE_01377	30S ribosomal protein S15	1.06519174710337	0.000124044029374		OCPFDLNE_02892	FMN-binding domain protein	0.98244735180764	4.24604528224311E-09
OCPFDLNE_01058	ATP-dependent Clp protease ATP-binding subunit ClpE	3.97044819382382	2.81499990010919E-62	2.7188400377557	3.05449910021286E-45		OCPFDLNE_01480	hypothetical protein	0.980701758228123	0.000124044029374		OCPFDLNE_02248	L-fuculose-phosphate aldolase	1.20693109303997	5.42862922814584E-09
OCPFDLNE_01117	Dihydrolipoyllysine-residue acetyltransferase component of pyruvate dehydrogenase complex	0.871163468268198	0.006966966131487	0.624801983064647	0.003141466615331		OCPFDLNE_02420	N-6 Adenine-specific DNA methylase YitW	1.5887251671882	0.000128203989874		OCPFDLNE_01240	Precorrin-8W decarboxylase CbiT	2.73549339265265	6.06941817666719E-09
OCPFDLNE_01118	Dihydrolipoyl dehydrogenase	0.954242692561251	0.002025787589697	0.731290988607618	4.14737639332192E-05		OCPFDLNE_00248	Transcriptional regulator CtsR	1.81380873956134	0.000129510922687		OCPFDLNE_02082	Acetolactate synthase large subunit	1.41149209086737	8.65357826458622E-09
OCPFDLNE_01130	Translational GTPase TypA	2.372654967036	1.0010234316171E-14	0.864174924841005	0.001155473076165		OCPFDLNE_02688	Fatty acid-binding protein DegV	0.963226544185653	0.000139614902583		OCPFDLNE_02077	PTS system mannose-specific EIIC component	3.34879152281024	1.26292001070826E-08
OCPFDLNE_01131	hypothetical protein	1.16853173514195	5.07720798050869E-05	1.91110170225798	1.46863089327404E-27		OCPFDLNE_02149	Redox-sensing transcriptional repressor Rex	0.892104355701196	0.000139614902583		OCPFDLNE_02972	ABC membrane transporter (ATP-binding protein) required for cytochrome bd function	1.68804556780686	1.34094854368116E-08
OCPFDLNE_01147	dTDP-4-dehydrorhamnose reductase	0.805104653618758	0.024616637611798	0.851029998040836	0.003806453141865		OCPFDLNE_00393	hypothetical protein	3.58088447375728	0.000141159915027		OCPFDLNE_02809	DNA replication protein DnaD	1.60844121306794	1.69703374262011E-08
OCPFDLNE_01179	HTH-type transcriptional regulator AdhR	1.19650027089222	0.020553825225785	1.92660000485174	1.98015001451686E-07		OCPFDLNE_01132	hypothetical protein	2.32907545330827	0.000147568951997		OCPFDLNE_02893	NADH dehydrogenase-like protein YjlD	1.10713163911435	4.8564828142077E-08
OCPFDLNE_01198	Propanediol dehydratase medium subunit PduD	0.702284071541915	0.017494730947905	2.00947726465442	1.78580365645528E-16		OCPFDLNE_00019	Bacterial SH3 domain family	1.6786123104755	0.000161491039542		OCPFDLNE_01868	tRNA (guanine-N(1)-)-methyltransferase	0.970624123911819	7.68879077947831E-08
OCPFDLNE_01200	Propanediol dehydratase reactivation factor large subunit	0.848068369348301	0.00105981466031	2.24040630399624	1.41970861035471E-31		OCPFDLNE_01350	Cell division suppressor protein YneA	1.70929032167683	0.000164989894123		OCPFDLNE_01024	Predicted dithiol-disulfide isomerase	0.922335425225916	8.7361694432263E-08
OCPFDLNE_01201	Propanediol utilization diol dehydratase-reactivating factor small chain	0.833588098015826	0.021528985108164	2.34837336659541	1.19551425757494E-13		OCPFDLNE_02365	2,3-bisphosphoglycerate-dependent phosphoglycerate mutase	1.11245903384847	0.000165042162396		OCPFDLNE_02816	hypothetical protein	1.80037417999222	1.06084102789688E-07
OCPFDLNE_01203	Propanediol utilization microcompartment protein PduA	1.01387949613223	0.000482226621141	2.08246551452188	3.51171727677477E-15		OCPFDLNE_00998	Lmo0937 family membrane protein (Fragment)	2.36431720721227	0.000192022356298		OCPFDLNE_01551	hypothetical protein	0.8894939991647	1.08519343178034E-07
OCPFDLNE_01204	Phosphate propanoyltransferase	1.15035475781284	0.00030226839613	2.61789335795285	6.8569149672945E-20		OCPFDLNE_01892	50S ribosomal protein L28	1.69925098105143	0.000204433481893		OCPFDLNE_00202	Bifunctional UDP-N-acetylglucosamine diphosphorylase/glucosamine-1-phosphate N-acetyltransferase GlmU	1.09438680431341	1.36459566870543E-07
OCPFDLNE_01205	Ethanolamine utilization protein EutJ	0.86551040066963	0.002391542213894	2.53172698220063	3.09192942175304E-28		OCPFDLNE_00269	hypothetical protein	2.02951387016143	0.000218423605969		OCPFDLNE_01943	Pyruvate phosphate dikinase	0.982960220263691	1.67460888734964E-07
OCPFDLNE_01206	Propanediol utilization protein PduM	1.42093449146386	0.001160637364065	2.32663941093014	1.56856148918018E-09		OCPFDLNE_01493	Transcriptional regulator ZurR	2.6207264635146	0.000282567449439		OCPFDLNE_02802	hypothetical protein	1.69604279231402	2.13373093941147E-07
OCPFDLNE_01207	Carbon dioxide concentrating mechanism protein CcmL	1.10966456819794	0.022353896370693	2.82281896968419	1.68635867469098E-08		OCPFDLNE_00960	PTS cellobiose transporter subunit IIC	4.12098518741372	0.000304436622735		OCPFDLNE_02927	HTH-type transcriptional activator RhaS	1.29288613329562	2.51765713677631E-07
OCPFDLNE_01208	ATP/cobalamin adenosyltransferase	1.57580455751815	6.66965216861393E-09	2.95402674406566	3.67735062198529E-30		OCPFDLNE_00818	Metal-independent alpha-mannosidase	3.71843782782244	0.000319050240261		OCPFDLNE_00978	Aryl-phospho-beta-D-glucosidase BglH	1.31214461560447	2.75773418994332E-07
OCPFDLNE_01209	CoA-dependent propionaldehyde dehydrogenase	1.56213550194435	3.66435200025659E-08	2.71091051643706	8.75266022666723E-24		OCPFDLNE_00785	GIY-YIG nuclease family protein	2.51340184286222	0.000408418986172		OCPFDLNE_02455	Cof subfamily of IIB subfamily of haloacid dehalogenase superfamily/HAD-superfamily hydrolase, subfamily IIB	1.34921993192039	6.12126657787918E-07
OCPFDLNE_01210	Propanol dehydrogenase PduQ	1.64339026844003	4.51446525442313E-09	2.67574896581486	9.83951958378118E-29		OCPFDLNE_00035	hypothetical protein	1.17329141073542	0.000415841332651		OCPFDLNE_01195	Propanediol utilization microcompartment protein PduA	1.48030291574654	7.31807014270732E-07
OCPFDLNE_01211	Glycerol uptake facilitator	1.99789675682671	3.18697433692825E-08	2.58640685197838	4.328513169628E-16		OCPFDLNE_01133	hypothetical protein	1.23765927849607	0.000442103840093		OCPFDLNE_02793	Terminase small subunit	1.09022081635746	7.58936209030196E-07
OCPFDLNE_01212	Probable propionate kinase	1.5583154625456	0.000154761227166	1.92527086124143	2.25646784718121E-08		OCPFDLNE_02379	Foldase protein PrsA	0.912255889152821	0.000478342365542		OCPFDLNE_00841	2-hydroxyisocaproyl-CoA dehydratase activator	1.17737436631656	1.07336931743984E-06
OCPFDLNE_01214	Propanediol utilization protein PduX	3.38719444095438	0.001849859361724	3.21841649229262	0.049380463515482		OCPFDLNE_02561	Preprotein translocase subunit SecG	1.53334464948783	0.000489597547993		OCPFDLNE_01993	Keto-acid formate acetyltransferase	1.07227581047041	1.07336931743984E-06
OCPFDLNE_01247	Cobalt-precorrin-2 C-methyltransferase	1.64858963148813	0.012248022423403	3.5596213883016	5.17516386258704E-10		OCPFDLNE_01015	hypothetical protein	1.03907886201266	0.000610659053423		OCPFDLNE_02223	hypothetical protein	1.59981809592086	1.07336931743984E-06
OCPFDLNE_01248	Cobalamin biosynthesis protein CbiM	2.18681093524468	0.001086565901	3.36016398829249	2.52598831104086E-07		OCPFDLNE_02359	Organic hydroperoxide resistance protein OhrA	1.09770357425593	0.000620681976753		OCPFDLNE_02973	ABC transporter CydDC cysteine exporter CydD	1.34098680761853	1.08576169950133E-06
OCPFDLNE_01249	Cobalt ABC transporter substrate-binding protein CbiN	2.52535950081018	0.006966966131487	3.98848064056805	0.005174692483239		OCPFDLNE_01649	YtxG	0.867688294313441	0.000663561966565		OCPFDLNE_01196	Propanediol utilization microcompartment protein PduB	1.23430942120923	1.46954969337952E-06
OCPFDLNE_01250	Energy-coupling factor ABC transporter transmembrane protein	2.31825714578657	0.002011993690946	3.05369619501082	0.000604931593814		OCPFDLNE_02730	hypothetical protein	0.966727421185917	0.000731753578076		OCPFDLNE_02546	Extradiol dioxygenase	0.893000599160867	1.55542000695643E-06
OCPFDLNE_01251	Cobalt import ATP-binding protein CbiO	1.78058007050241	0.000340191730041	2.41251927143982	4.46480229873106E-06		OCPFDLNE_01184	hypothetical protein	1.355998601087	0.000739677106971		OCPFDLNE_00105	PTS system mannose-specific transporter subunit IIC	1.46322547085232	1.59821791961624E-06
OCPFDLNE_01264	HTH-type transcriptional regulator YodB	1.52197841481077	1.88635172585936E-06	0.669397911439649	0.01143077055188		OCPFDLNE_01003	DNA protection during starvation protein 2	0.789061769240939	0.000753129879334		OCPFDLNE_02252	PTS system galactitol-specific transporter subunit IIB	1.08322220408202	1.67262659229832E-06
OCPFDLNE_01298	UPF0750 membrane protein yxkD	3.77075011894786	2.68693098110406E-05	1.94940278604788	0.011362127185012		OCPFDLNE_02541	hypothetical protein	1.5074499770801	0.000810703295854		OCPFDLNE_02807	DUF1642 domain-containing protein (Fragment)	1.38095594903989	1.85180423328731E-06
OCPFDLNE_01301	Alpha-phosphotrehalase	1.9058042637492	9.13607271326683E-15	2.280148897228	2.38645204424557E-32		OCPFDLNE_02983	MarR family transcriptional regulator	5.1172727406897	0.001009651581842		OCPFDLNE_00442	PRD/PTS system IIA 2 domain-containing regulatory protein	1.91291817327573	3.55384342743205E-06
OCPFDLNE_01302	PTS system trehalose-specific EIIBC component	1.20844782650026	0.000277094979405	1.72508310371597	8.99038341017563E-10		OCPFDLNE_01119	hypothetical protein	1.92688087292058	0.001108758971854		OCPFDLNE_00970	HTH-type transcriptional repressor YtrA	1.57617247707831	4.23033028259384E-06
OCPFDLNE_01304	hypothetical protein	2.59942404803286	4.22372883567548E-20	2.34610686341639	1.12740333071119E-23		OCPFDLNE_01863	50S ribosomal protein L19	1.05947479704943	0.001415278506179		OCPFDLNE_01246	Sirohydrochlorin cobaltochelatase CbiK	2.03340668183899	4.44526780682579E-06
OCPFDLNE_01348	hypothetical protein	1.51457015201321	1.76563365218872E-10	0.700970995866556	0.000201646818003		OCPFDLNE_01644	30S ribosomal protein S4	0.865527223287789	0.00143581150797		OCPFDLNE_02805	DNA-packaging protein	2.22369370150796	4.90390507329942E-06
OCPFDLNE_01387	hypothetical protein	1.55250190568144	0.016495317698213	1.63803866623504	1.43165307319545E-20		OCPFDLNE_02391	Putative transporter ydbO	1.74821019733314	0.001615624458913		OCPFDLNE_01454	Formate C-acetyltransferase	1.0589640268699	5.61603781584488E-06
OCPFDLNE_01455	Pyruvate formate-lyase-activating enzyme	0.872869015033659	0.001721922886321	2.14941453089283	6.71405802672785E-23		OCPFDLNE_02167	DUF3310 domain-containing protein (Fragment)	5.37971232639831	0.001659407354329		OCPFDLNE_02779	hypothetical protein	1.77932395580131	8.18982835859467E-06
OCPFDLNE_01471	hypothetical protein	0.861308994297445	0.002178678666142	0.625452582866047	0.000253115891751		OCPFDLNE_01588	50S ribosomal protein L27	1.07396840084605	0.001734265255828		OCPFDLNE_02974	Cytochrome bd ubiquinol oxidase subunit II	1.11742382594403	1.20291365439765E-05
OCPFDLNE_01479	ATPase components of ABC transporters with duplicated ATPase domains	2.15970576308102	1.26879670567858E-11	0.728741781821962	0.017659782872274		OCPFDLNE_01958	Chitinase D	1.39534618458741	0.001766172866508		OCPFDLNE_00204	Listeriolysin positive regulatory factor A	1.0442048100081	1.22060787660682E-05
OCPFDLNE_01488	hypothetical protein	1.89926412383008	1.37578011551868E-07	1.3946647208019	0.000418287703713		OCPFDLNE_01990	Putative cyclic-di-GMP phosphodiesterase YjcC	1.37000259485699	0.001835526727233		OCPFDLNE_00416	PTS system mannose-specific EIIBCA component	2.00517506418675	1.48609116909094E-05
OCPFDLNE_01500	GTP cyclohydrolase 1 type 2 homolog	1.96765501985232	1.26364393600764E-07	1.03628997680891	0.000174918868879		OCPFDLNE_01086	Trk system potassium uptake protein TrkA	1.14477984882865	0.001840876443573		OCPFDLNE_02250	Phosphotransferase system sugar-specific permease component	0.841363866100778	1.66700430607289E-05
OCPFDLNE_01502	RNA polymerase sigma factor SigA	1.15903379952016	4.31109540015269E-06	0.824932219803722	5.17781151142056E-07		OCPFDLNE_02980	N-acetyltransferase	1.29567544277669	0.002026865821374		OCPFDLNE_00782	Glucosamine--fructose-6-phosphate aminotransferase	0.654572272422668	2.06999675999317E-05
OCPFDLNE_01516	GatB/Yqey domain-containing protein	1.36824659324879	9.14403602300526E-07	0.920281206935134	4.19791467319098E-05		OCPFDLNE_01549	hypothetical protein	0.97338626569514	0.002071870280148		OCPFDLNE_02222	hypothetical protein	1.8309310730079	2.11669692164003E-05
OCPFDLNE_01517	30S ribosomal protein S21	1.04433285971169	2.03586251733581E-06	0.664095739353827	0.000559823441302		OCPFDLNE_01495	Putative metal (Zinc) transport protein(ABC transporter, ATP-binding protein)	1.29422727184596	0.002087202904396		OCPFDLNE_02227	hypothetical protein	1.73190600129763	2.32438873556666E-05
OCPFDLNE_01521	Molecular chaperone DnaK	1.36986290057252	1.16030295778426E-06	1.25074349054767	5.79526115940096E-07		OCPFDLNE_01794	Putative ATP-dependent RNA helicase YfmL	0.935013584786832	0.002178678666142		OCPFDLNE_03044	ADP ribosyl glycohydrolase	3.20774989238916	2.70609938819279E-05
OCPFDLNE_01574	YrvD	2.38064040600843	2.78620937176576E-16	1.14235925729769	3.14978928407398E-07		OCPFDLNE_00591	UPF0118 membrane protein yubA	0.99115347840749	0.002188389417858		OCPFDLNE_02902	Creatinine amidohydrolase	1.79050789565344	3.04484191604024E-05
OCPFDLNE_01628	Universal stress protein UspA	0.82732086287424	0.001801027490214	1.11724436488878	3.8275903151605E-10		OCPFDLNE_02658	Putative membrane protein YvlD	1.1568105206059	0.002365902403122		OCPFDLNE_02232	hypothetical protein	1.25752899770046	3.24979194488185E-05
OCPFDLNE_01629	Acetate kinase	0.936881526732756	0.009339811929412	0.816859659038908	0.007480716618241		OCPFDLNE_00951	Indirect negative regulation of sigma B dependent gene expression	1.15169727942507	0.002365902403122		OCPFDLNE_01906	hypothetical protein	0.917066089089579	3.42990625051432E-05
OCPFDLNE_01680	Bifunctional acetaldehyde-CoA/alcohol dehydrogenase	1.30858966345249	1.9294468975635E-08	4.01097742761753	6.54250648557481E-21		OCPFDLNE_02819	hypothetical protein	1.55400603458608	0.002400887024338		OCPFDLNE_02319	Predicted dehydrogenase	1.63048718592931	4.31211980523223E-05
OCPFDLNE_01761	YfhP	0.73990708624454	0.00248399546091	0.913678775984237	5.15126206346951E-09		OCPFDLNE_01818	Bacitracin export permease protein BceB	1.33020154083503	0.002400887024338		OCPFDLNE_02426	ATP-dependent helicase/nuclease subunit A	0.859381838924982	4.50297294501743E-05
OCPFDLNE_01765	Putative CDP-abequose synthase	1.47183767774093	2.33904315498462E-05	0.628909585781655	0.002616361543028		OCPFDLNE_01663	Membrane component of multidrug resistance system	2.56522620187274	0.002433712251525		OCPFDLNE_02901	2-dehydro-3-deoxy-phosphogluconate aldolase	1.70083758273057	8.79131459094223E-05
OCPFDLNE_01790	Outer surface protein	2.17762239969647	7.61728451369513E-17	2.22151670059527	5.86542786312306E-28		OCPFDLNE_00051	Single-stranded DNA-binding protein A	0.89094645245817	0.00248399546091		OCPFDLNE_02180	DNA-directed DNA polymerase	1.2443226998583	9.28521161661589E-05
OCPFDLNE_01791	Lichenan-specific phosphotransferase enzyme IIA component	2.70810983504395	7.71611793282074E-22	2.79951301974681	5.24662569400394E-34		OCPFDLNE_00617	Thiosulfate sulfurtransferase GlpE	1.02838027214533	0.002743131267129		OCPFDLNE_00875	Plasma-membrane calcium-translocating P-type ATPase	0.792258786295825	0.000126452454506
OCPFDLNE_01792	Oligo-beta-mannoside-specific phosphotransferase enzyme IIB component	2.0106963996025	3.37081731954072E-09	2.92523649006292	9.4968341864213E-41		OCPFDLNE_00061	Adenylosuccinate synthetase	1.26566643857766	0.002883909497641		OCPFDLNE_00445	PTS system fructose-specific EIIB'BC component	2.98591575084094	0.000126934159363
OCPFDLNE_01858	50S ribosomal protein L20	1.42002462916976	0.020193539857152	1.46332655110375	0.020976703068319		OCPFDLNE_02389	Penicillin-binding protein 1F	1.0646197267769	0.002936569349931		OCPFDLNE_02964	hypothetical protein	1.11140592065887	0.000136150927909
OCPFDLNE_01867	hypothetical protein	1.19670062295151	2.33904315498462E-05	0.843328628022903	6.82753007991958E-05		OCPFDLNE_02886	50S ribosomal protein L4	1.05275102397832	0.002936569349931		OCPFDLNE_02863	30S ribosomal protein S13	0.894336646966377	0.000138143420259
OCPFDLNE_01940	Predicted membrane bound oxidoreductase, hemolysin III	0.9776598236889	0.017395875399087	0.797101160348666	0.014953912403444		OCPFDLNE_02723	50S ribosomal protein L31 type B	0.713057479298916	0.003101789850417		OCPFDLNE_00417	PTS system fructose-specific transporter subunit IIB	2.40349085280853	0.000142713937463
OCPFDLNE_01981	CCA-adding enzyme	1.0203030620903	0.002563426345946	1.05228577948266	0.000450094945559		OCPFDLNE_02795	hypothetical protein	1.72548960256857	0.00374137708947		OCPFDLNE_00827	Diacylglycerol kinase catalytic subunit	0.857728014793892	0.000153144587623
OCPFDLNE_01989	Glycoside transferase	1.20779364797163	0.004671030703232	0.791603429879594	0.01101617570854		OCPFDLNE_01720	1,4-dihydroxy-2-naphthoyl-CoA synthase	0.922043379421467	0.00374137708947		OCPFDLNE_02111	Cell division protein DivIB	1.97183569851304	0.000153144587623
OCPFDLNE_02040	ABC transporter (ATP-binding protein)	1.67613363758469	0.004839299852642	1.57878362667449	0.000695238855347		OCPFDLNE_02131	hypothetical protein	1.54099641728162	0.00376548774965		OCPFDLNE_02804	hypothetical protein	1.32001939795722	0.000160195415718
OCPFDLNE_02068	Alpha-acetolactate decarboxylase	2.75572207663903	4.56610565777555E-28	1.6694644349707	6.31283345544034E-13		OCPFDLNE_01501	SAM-dependent methyltransferase	2.20188358537947	0.003848322673465		OCPFDLNE_00404	3D-(3,5/4)-trihydroxycyclohexane-1,2-dione hydrolase	1.7511590871677	0.00017337370542
OCPFDLNE_02074	Fructosamine deglycase frlB	2.15607906854749	6.02980974717133E-05	3.25144999566227	1.85776334219879E-18		OCPFDLNE_00477	hypothetical protein	1.04987709991539	0.003848322673465		OCPFDLNE_03067	Catalyzes the cleavage of p-aminobenzoyl-glutamate to p-aminobenzoate and glutamate, subunit A	3.1876226240126	0.000175554854214
OCPFDLNE_02075	Glucosamine 6-phosphate synthetase, contains amidotransferase and phosphosugar isomerase domains	2.14450038187622	0.000780819718349	3.34961663284096	9.54850919895051E-13		OCPFDLNE_02358	Tryptophanyl-tRNA ligase	1.66034129698098	0.003891138290927		OCPFDLNE_01237	Cobalt-precorrin-8 methylmutase	1.64384152535606	0.000177624110294
OCPFDLNE_02076	PTS system mannose-specific transporter subunit IID	2.91266140267401	0.002904552229064	3.02245749856222	2.70287039284644E-05		OCPFDLNE_01819	Putative metabolite uptake ABC transporter, ATP-binding protein	1.75117171714567	0.003970370755059		OCPFDLNE_02745	Dipeptide-binding protein DppE	1.11334398291584	0.000204963410174
OCPFDLNE_02078	PTS system mannose-specific EIIAB component	2.91925350083028	0.000124044029374	3.34951725595714	1.35355376572473E-08		OCPFDLNE_02189	hypothetical protein	1.56037931838435	0.004112721998978		OCPFDLNE_02229	hypothetical protein	1.63062573796035	0.000206633134122
OCPFDLNE_02092	Cold shock protein CspD	1.788699172193	3.05532637169072E-08	0.955828532387892	2.37755977033978E-05		OCPFDLNE_01494	hypothetical protein	1.95368564350509	0.004255732636517		OCPFDLNE_02900	Sugar isomerase domain-containing protein	1.48876797444798	0.000217678960396
OCPFDLNE_02105	RNA-binding protein S4	1.56047786702382	2.68332479036602E-07	1.11549585075069	9.96472533413746E-06		OCPFDLNE_02042	5-bromo-4-chloroindolyl phosphate hydrolysis protein	1.04431799440495	0.004347258253574		OCPFDLNE_02797	hypothetical protein	1.76991974789675	0.000267937840291
OCPFDLNE_02107	Cell division protein SepF	0.721875045833142	0.037211289466296	0.813398733741294	0.001562582120501		OCPFDLNE_01717	Membrane protein insertion efficiency factor YidD	1.7458021732494	0.004445798409949		OCPFDLNE_02934	Two-component system sensor histidine kinase KdpD	0.95280034380515	0.000271296123052
OCPFDLNE_02144	Choloylglycine hydrolase	1.08055270711849	0.000122374860224	1.42289752328036	1.98259760315776E-16		OCPFDLNE_01860	Translation initiation factor IF-3	1.10025017616287	0.004573249235345		OCPFDLNE_02811	hypothetical protein	1.63454791553118	0.000275354675688
OCPFDLNE_02145	60 kDa chaperonin	1.59459163517814	7.20228807854783E-14	1.10859684437243	5.17781151142056E-07		OCPFDLNE_01315	ATP-dependent Clp protease ATP-binding subunit ClpX	0.765388877165865	0.005093345726229		OCPFDLNE_02821	hypothetical protein	1.21770910317733	0.000287358730547
OCPFDLNE_02168	hypothetical protein	1.15241757522359	0.038381125553093	1.89858733341079	0.000200788193378		OCPFDLNE_02106	Yggt family protein (Fragment)	1.24408467271032	0.0051420952734		OCPFDLNE_01980	Bifunctional ligase/repressor BirA	1.22894910244964	0.000323005390607
OCPFDLNE_02175	hypothetical protein	1.62853880068636	0.024400260701579	1.38249244322985	0.037456515483118		OCPFDLNE_02242	Putative transcription regulators	2.0655837463806	0.005290262330203		OCPFDLNE_03068	Quinolone resistance protein NorB	3.66934727793936	0.000341355851766
OCPFDLNE_02185	hypothetical protein	1.25045400963353	0.040173655932344	1.50701038214201	0.001791757882339		OCPFDLNE_02142	hypothetical protein	1.18662772407925	0.00591609191804		OCPFDLNE_02212	hypothetical protein	2.36049937166986	0.000358754835882
OCPFDLNE_02214	hypothetical protein	2.10901510814513	0.023115035967555	1.64950826342581	0.016476539824179		OCPFDLNE_01631	Thiol peroxidase	0.664952226521437	0.006318100641855		OCPFDLNE_02423	Membrane protein YitT	1.60422319495549	0.000361054926073
OCPFDLNE_02215	Peptidoglycan L-alanyl-D-glutamate endopeptidase CwlK	1.34845621658153	0.00051148463237	1.56682630496732	1.08946421062254E-08		OCPFDLNE_00267	Ribosomal protein (Fragment)	0.996537061229076	0.006375210018894		OCPFDLNE_01911	Carbamoyl phosphate synthase large subunit	1.57346541596295	0.000369735284866
OCPFDLNE_02218	Phage baseplate upper protein	0.722563761433672	0.024316138673049	1.79073321863083	2.6895271403096E-15		OCPFDLNE_02884	50S ribosomal protein L2	0.860049791916111	0.006491062408406		OCPFDLNE_02867	Preprotein translocase subunit SecY	0.699344326999903	0.000418759732248
OCPFDLNE_02219	hypothetical protein	0.913610311654726	0.006588651199353	1.61587354173972	1.15875852539067E-13		OCPFDLNE_01823	23S rRNA (Uracil-5-)-methyltransferase RumA	1.45703342582617	0.006514005353625		OCPFDLNE_01191	Bifunctional adenosylcobinamide kinase/adenosylcobinamide-phosphate guanylyltransferase	2.46253126981304	0.000478709389501
OCPFDLNE_02220	hypothetical protein	1.12523046798765	0.022346719403682	1.32825488008761	0.000719658367063		OCPFDLNE_02428	YhzC	1.41361751869775	0.006865586165571		OCPFDLNE_03069	N-acyl-L-amino acid amidohydrolase	2.9086599830607	0.00057136875701
OCPFDLNE_02221	hypothetical protein	0.953001341212485	0.00011980692456	1.31495058991845	3.37918389275676E-14		OCPFDLNE_02146	Chaperonin	0.905892086256588	0.007215406555713		OCPFDLNE_01032	D-alanyl carrier protein	1.27853046960685	0.000665935606472
OCPFDLNE_02224	Phage major tail protein, TP901-1 family	1.53468438659509	0.001698335197793	1.46360257203659	3.36776039984782E-05		OCPFDLNE_00426	Cobalamin synthesis protein	1.11911965191008	0.008662223114658		OCPFDLNE_02425	4-hydroxyphenylacetate degradation bifunctional isomerase/decarboxylase	1.26149861699885	0.000701923174292
OCPFDLNE_02225	hypothetical protein	1.16517277971948	0.011002380313037	1.78035532088015	1.12149221202526E-08		OCPFDLNE_00010	D-glycero-alpha-D-manno-heptose 7-phosphate kinase	1.14319588435048	0.009040296387474		OCPFDLNE_02187	Replicative DNA helicase	1.33101787013885	0.000712813963304
OCPFDLNE_02226	hypothetical protein	1.42550717620692	0.013467847645167	1.72801752207978	7.3285084368646E-06		OCPFDLNE_02134	Protoheme IX farnesyltransferase	0.772938510984636	0.009111391932332		OCPFDLNE_02313	Ribonucleotide reductase-associated flavodoxin	0.892773626079782	0.000760157465261
OCPFDLNE_02228	hypothetical protein	1.08953242373083	0.001119930826661	1.37193049038193	8.39124000908347E-09		OCPFDLNE_00621	hypothetical protein	1.10404425593922	0.009448689136663		OCPFDLNE_01189	Ethanolamine utilization protein EutP	1.46662977591978	0.000792519689727
OCPFDLNE_02231	Minor capsid protein E	0.792525987697411	0.022306047869034	1.28161283417909	3.37803794282896E-08		OCPFDLNE_01577	Preprotein translocase subunit YajC	1.50653390866114	0.009611781873388		OCPFDLNE_02171	SPBc2 prophage-derived protein yorM	1.64125849846706	0.000822549641905
OCPFDLNE_02235	hypothetical protein	0.929516453906007	0.004495234662224	1.2944763971728	7.95397300188073E-09		OCPFDLNE_01349	Transcriptional repressor LexA	0.635935452185454	0.009711322817174		OCPFDLNE_01178	HTH-type transcriptional regulator AdhR	1.56716897260868	0.001094818202481
OCPFDLNE_02239	Serine-aspartate repeat-containing protein F	1.95052473508507	5.0938996289268E-21	1.91162529141899	1.93141230839472E-22		OCPFDLNE_02851	30S ribosomal protein S9	0.901011109828363	0.010393703468662		OCPFDLNE_00106	PTS system fructose-specific transporter subunit IID	0.917285153898145	0.001189687694082
OCPFDLNE_02259	Ferrous iron transport protein B	1.06006633884103	0.02054769232718	1.02583140641271	0.014280028502601		OCPFDLNE_00050	30S ribosomal protein S6	0.802717390503026	0.010394425568863		OCPFDLNE_02511	UPF0053 protein yhdP	0.916634180516304	0.001229880924748
OCPFDLNE_02276	Kojibiose phosphorylase	1.54717930654396	3.25105016666042E-08	1.83714591633632	4.92770814973638E-19		OCPFDLNE_02543	Glutamate decarboxylase beta	0.719632391969283	0.01120190764449		OCPFDLNE_02803	hypothetical protein	1.38092052532605	0.001235813908526
OCPFDLNE_02277	Maltodextrose utilization protein MalA	1.11381760714532	0.005093345726229	2.35727134019393	1.01501259770619E-27		OCPFDLNE_01528	30S ribosomal protein S20	1.60963643188589	0.011946035289587		OCPFDLNE_00206	Cholesterol-dependent cytolysin listeriolysin O	1.45812991054458	0.001260885030858
OCPFDLNE_02278	Maltodextrin transport system permease protein mdxG	1.3685535176083	0.000915942655832	2.00346574279924	2.20873134572227E-14		OCPFDLNE_01905	Fibronectin/fibrinogen binding protein, putative	1.04909051002195	0.012113384403709		OCPFDLNE_01252	Cobyric acid synthase CobQ	0.834656399386883	0.001261014589681
OCPFDLNE_02279	Maltodextrin transport system permease protein MalC	1.8465760896173	2.31321612958352E-08	2.16840419123035	1.09277850902075E-24		OCPFDLNE_02881	Ribosomal protein S3 (Fragment)	0.769716040476601	0.012311515697928		OCPFDLNE_02108	YggS family pyridoxal phosphate-dependent enzyme (Fragment)	0.648790052575934	0.001358832954691
OCPFDLNE_02280	Maltodextrin-binding protein	1.60582116424461	1.4314678556139E-09	1.11402814100814	7.90402276888113E-15		OCPFDLNE_01423	Putative aminotripeptidase	1.5913870916336	0.013646209251072		OCPFDLNE_02820	hypothetical protein	1.07191757733698	0.001358832954691
OCPFDLNE_02292	Crp/Fnr family transcriptional regulator	2.00207717743695	4.40151016368154E-10	1.48961678348156	3.99791101617121E-09		OCPFDLNE_02847	Transcriptional regulator	1.23576206210014	0.014800753136435		OCPFDLNE_02876	50S ribosomal protein L24	0.852074176332428	0.001390047265654
OCPFDLNE_02303	Phosphomannose isomerase	2.11314918602645	3.45246113061997E-06	1.95358225462043	4.59189301960002E-08		OCPFDLNE_00182	N-acetylglucosamine repressor	1.36659565340604	0.015412050900578		OCPFDLNE_00444	PTS system fructose-specific transporter subunit IIB	4.27668532526204	0.001596571673019
OCPFDLNE_02312	Thiol reductase thioredoxin	2.25039672966417	5.78520914304934E-09	1.19912117396209	0.029007658506237		OCPFDLNE_00284	Class 1 internalin InlE	0.75382656769937	0.015526299720917		OCPFDLNE_01837	Bifunctional purine biosynthesis protein PurH	1.51999287234239	0.001629955352202
OCPFDLNE_02318	General stress response protein CsbD	2.26929566698025	1.51393586554531E-15	0.975460258793083	0.000249676796735		OCPFDLNE_01299	hypothetical protein	1.05982340542952	0.015769477190065		OCPFDLNE_02498	Multiple resistance and pH homeostasis protein G	1.76067302405845	0.001880000225153
OCPFDLNE_02335	Cyclopentanol dehydrogenase	1.13083471519083	0.001022778357951	1.03137338927101	0.014335952434247		OCPFDLNE_00834	Mannose-specific phosphotransferasesystem component IID	0.682903096740746	0.016845880367814		OCPFDLNE_00301	Class III anaerobic ribonucleoside-triphosphate reductase catalytic subunit	0.815566899223425	0.001907205108249
OCPFDLNE_02347	hypothetical protein	1.61098325497421	0.035968491841965	1.47297985251363	0.020738920912598		OCPFDLNE_00192	Ribosomal RNA small subunit methyltransferase A	1.01189001503517	0.018409225475267		OCPFDLNE_01379	Small ribosomal subunit biogenesis GTPase RsgA	0.744819074762315	0.0019770463377
OCPFDLNE_02351	Transcriptional regulator Spx	2.00908221306681	1.54944950609162E-12	0.858778234833629	6.19668294670792E-05		OCPFDLNE_02772	hypothetical protein	1.00133991500545	0.019107731476918		OCPFDLNE_02775	hypothetical protein	1.21807239323925	0.002073878980195
OCPFDLNE_02366	ATP-dependent chaperone ClpB	1.55532499185357	6.21666080289952E-12	1.10279891825309	5.42862922814584E-09		OCPFDLNE_02860	50S ribosomal protein L17	0.979373044451401	0.019407239835845		OCPFDLNE_02815	hypothetical protein	1.74925771170126	0.002092808756282
OCPFDLNE_02373	Heme-degrading monooxygenase HmoB	1.20442701144158	0.003108815413116	2.37939967209818	1.46888377495911E-14		OCPFDLNE_00725	YdaT	2.1105488683016	0.020193539857152		OCPFDLNE_02931	Excinuclease ABC subunit A	0.873122051176405	0.002095726431733
OCPFDLNE_02387	Putative ABC transporter ATP-binding protein YxlF	1.93854667554552	0.033048481946119	1.92370092063353	0.000327328396745		OCPFDLNE_02875	50S ribosomal protein L5	0.931997641532397	0.020552128143181		OCPFDLNE_02073	PTS system mannose-specific transporter subunits IIA	2.71144488585373	0.002174324761249
OCPFDLNE_02390	Arsenate reductase	1.57173768367029	3.89460326974906E-11	1.29884611505314	9.30501645401537E-14		OCPFDLNE_01560	tRNA-specific 2-thiouridylase MnmA	1.147892708766	0.021527983435561		OCPFDLNE_02768	hypothetical protein	1.25103838456471	0.00224927066298
OCPFDLNE_02402	Methylated-DNA--protein-cysteine S-methyltransferase	1.98788573307251	5.70570737525502E-14	2.21705823800675	3.92776155823713E-18		OCPFDLNE_00036	hypothetical protein	1.61203654454475	0.021623239976548		OCPFDLNE_01601	Glutamate-1-semialdehyde aminotransferase	1.06327822409222	0.002272638674094
OCPFDLNE_02416	Intracellular proteinase	0.801744742211039	0.000218648573916	0.842477219462001	1.00811062094371E-07		OCPFDLNE_01320	Ribonuclease HII	1.2594302439902	0.022506121905588		OCPFDLNE_02386	Putative transmembrane protein YxlG	2.28179151519566	0.00232342234059
OCPFDLNE_02422	5-amino-6-(5-phospho-D-ribitylamino)uracil phosphatase YitU	1.55854490587753	3.14920713010939E-10	1.18634322573358	1.43886098534045E-10		OCPFDLNE_00819	Putative transmembrane permease MsmF	4.08349074503436	0.023115035967555		OCPFDLNE_01777	YihY/virulence factor BrkB family protein (Fragment)	1.15860755189883	0.002424664683353
OCPFDLNE_02453	HdeD family acid-resistance protein (Fragment)	1.93404062111525	5.32761012441866E-11	1.22165757258658	1.28668512683095E-07		OCPFDLNE_01150	Ribitol-5-phosphate dehydrogenase	0.634201341010787	0.023609906994689		OCPFDLNE_02202	DNA replication protein DnaC	1.54870700434593	0.002494077560878
OCPFDLNE_02454	Glucosamine-6-phosphate deaminase	1.46847479909426	3.89460326974906E-11	1.68881655015835	5.86131503251822E-20		OCPFDLNE_02509	Putative nitrogen fixation protein YutI	1.20565728448096	0.023708948386239		OCPFDLNE_01421	Dihydrolipoamide acetyltransferase component of pyruvate dehydrogenase complex	0.705357635655552	0.002535630054815
OCPFDLNE_02505	hypothetical protein	0.843745083573314	0.005769327640582	1.19564951770217	8.7211547886575E-10		OCPFDLNE_00478	TetR family dihydroxyacetone kinase regulator	1.32420589246326	0.024316138673049		OCPFDLNE_02758	Heme sensor protein HssS	1.01008646476787	0.002536401759988
OCPFDLNE_02568	Phosphoglycerate kinase	0.825607563343112	0.000394219976117	1.99775816431781	6.20326982649618E-33		OCPFDLNE_01550	Putative pre-16S rRNA nuclease	0.611506065909977	0.027079520856974		OCPFDLNE_00704	ESX secretion system protein YueB	0.621581002192726	0.002598063740444
OCPFDLNE_02569	Glyceraldehyde-3-phosphate dehydrogenase	1.90795289111727	8.43433774128453E-17	2.41538457622113	1.85344312695904E-48		OCPFDLNE_01213	Threonine-phosphate decarboxylase	1.78861121466604	0.028565450925284		OCPFDLNE_01190	Alpha-ribazole-5-phosphate synthase CblS	1.2533166384513	0.002616361543028
OCPFDLNE_02570	Putative transcriptional regulator CggR	0.802345430980137	0.00057987375171	3.51913858588487	2.47464773761658E-87		OCPFDLNE_01412	1-deoxy-D-xylulose-5-phosphate synthase	0.888478298763394	0.030224511305712		OCPFDLNE_00587	Phospholipase/carboxylesterase	0.648202544026995	0.002751964910739
OCPFDLNE_02573	Membrane protein, MmpL family	1.24564452275388	0.001114562732637	1.17944028998268	5.40573743618662E-05		OCPFDLNE_02367	YetJ	0.636870493488352	0.030368728342048		OCPFDLNE_03079	Nitroreductase	4.15248700569038	0.00303257672573
OCPFDLNE_02583	Cro/C1-type-helix-turn-helix domain-containing protein	1.70867277148943	0.000468627532071	2.17941400902462	2.50008210256832E-08		OCPFDLNE_00553	Predicted homoserine dehydrogenase, contains C-terminal SAF domain	2.0755568346139	0.031370761941134		OCPFDLNE_02861	DNA-directed RNA polymerase subunit alpha	0.634762827622736	0.003062261763531
OCPFDLNE_02584	AP2 domain-containing protein (Fragment)	1.86446140916189	1.8862809029355E-14	2.36776079355305	4.47908725975199E-24		OCPFDLNE_02125	DUF177 domain-containing protein	0.872166225707188	0.032166937199377		OCPFDLNE_00289	Ring-cleaving dioxygenase mhqO	0.811684572005172	0.003092213002178
OCPFDLNE_02678	hypothetical protein	0.872808309774258	0.00441377677802	0.938957501136849	2.32438873556666E-05		OCPFDLNE_01508	DNA recombination protein RecO	0.757011753708805	0.033296350058829		OCPFDLNE_02704	ATP synthase subunit beta	0.608262823403805	0.003115136461777
OCPFDLNE_02685	Ribosome hibernation promoting factor	1.23170791250918	1.76688195667227E-06	1.37153936708026	1.16044047570409E-19		OCPFDLNE_01340	Glycerol-3-phosphate dehydrogenase	0.676367382807272	0.034136516432043		OCPFDLNE_02079	Mannosyl-D-glycerate transport/metabolism system repressor MngR	2.01394083594043	0.003141466615331
OCPFDLNE_02743	hypothetical protein	5.45549887098423	6.25318603005434E-19	1.04169782314911	0.04120106143254		OCPFDLNE_01044	Glutathione peroxidase	0.902553377464922	0.037337662818642		OCPFDLNE_00060	Replicative DNA helicase	0.895894927937112	0.003171725656757
OCPFDLNE_02744	hypothetical protein	4.36921652868145	1.57967330889855E-54	0.913499963394134	0.000389412142167		OCPFDLNE_02143	hypothetical protein	1.21121200731376	0.038280543333184		OCPFDLNE_02236	Phage protein (Fragment)	1.35953159335557	0.00324607559863
OCPFDLNE_02746	Predicted integral membrane protein	1.26840396542856	0.000288089497778	0.963605794535727	0.000418287703713		OCPFDLNE_00724	hypothetical protein	0.723520407803112	0.039829000595873		OCPFDLNE_02251	Galactitol-specific phosphotransferase enzyme IIB component	0.766333516192221	0.003423863691162
OCPFDLNE_02747	Bifunctional pyrazinamidase/nicotinamidase	1.5840495397358	2.42376798112943E-08	1.39114541405775	7.05413508585446E-10		OCPFDLNE_00175	hypothetical protein	0.632069484315359	0.040047535453204		OCPFDLNE_02039	ABC transporter permease	1.36545077216443	0.003485184763367
OCPFDLNE_02748	Bifunctional dihydrofolate reductase-thymidylate synthase	1.599944476005	2.72754762792557E-09	1.45892325320501	6.78265941209475E-13		OCPFDLNE_02209	ImmA/IrrE family metallo-endopeptidase	0.803065442665845	0.041083228248792		OCPFDLNE_01630	hypothetical protein	0.726152963434397	0.003892101642637
OCPFDLNE_02749	Alcohol dehydrogenase	0.832056101327576	0.000504601194038	0.81414236090855	9.89547410658323E-05		OCPFDLNE_00316	HTH-type transcriptional regulator GltR	2.02612736034844	0.042829129402174		OCPFDLNE_01333	DNA topoisomerase IV subunit B	0.856301750230546	0.003947691376749
OCPFDLNE_02750	hypothetical protein	2.46204845967777	5.61357421482928E-22	1.29102190523156	0.026028999763676		OCPFDLNE_00052	30S ribosomal protein S18	1.4942661600718	0.043746688453359		OCPFDLNE_02873	30S ribosomal protein S8	0.679491519320989	0.004374575101141
OCPFDLNE_02767	hypothetical protein	1.46048125698234	1.3136421985028E-05	1.01884184421855	0.009125249128454		OCPFDLNE_01342	RNA-binding protein Hfq	0.752687691613297	0.043940083612231		OCPFDLNE_01192	Adenosylcobinamide-GDP ribazoletransferase	2.16177325935583	0.004938764590896
OCPFDLNE_02769	hypothetical protein	2.05721389078361	8.34562155831612E-06	1.63559112898421	0.000154305317691		OCPFDLNE_02217	hypothetical protein	1.27293061948383	0.044247066324196		OCPFDLNE_00443	PTS system fructose-specific transporter subunit IIA	2.41071418034742	0.004959141357352
OCPFDLNE_02770	Cro/C1-type-helix-turn-helix domain-containing protein	2.75800988030557	0.001538209525092	1.68832340775404	0.021334153027312		OCPFDLNE_01410	Geranyltranstransferase (Farnesyldiphosphate synthase)	0.991201191622032	0.046632596016206		OCPFDLNE_00288	Putative transcriptional regulators	1.20389220449175	0.005168349700204
OCPFDLNE_02771	AP2 domain-containing protein (Fragment)	1.45838961628103	2.88418620406354E-08	2.44673422255456	3.64772550601007E-21		OCPFDLNE_01848	hypothetical protein	1.06607150110111	0.047106456944351		OCPFDLNE_02199	hypothetical protein	1.85358865239458	0.005360249279457
OCPFDLNE_02773	Peptidoglycan L-alanyl-D-glutamate endopeptidase CwlK	0.836137352339934	0.001419079763301	0.946145295517146	0.000274967541401		OCPFDLNE_03106	50S ribosomal protein L34	1.56827251287764	0.047525226268647		OCPFDLNE_03030	Aryl-phospho-beta-D-glucosidase BglH	1.01051974672378	0.005476071656647
OCPFDLNE_02776	hypothetical protein	0.82514714018803	0.000177320758693	1.23625026272629	3.75676097942303E-10		OCPFDLNE_01847	5-(Carboxyamino)imidazole ribonucleotide mutase	1.54987767843345	0.048765956664719		OCPFDLNE_02812	hypothetical protein	1.83511613937139	0.005810861482395
OCPFDLNE_02777	hypothetical protein	0.880822344746556	0.000714497705	1.26478023134772	2.51013571810692E-10							OCPFDLNE_01623	Bifunctional oligoribonuclease and PAP phosphatase NrnA	0.903918286665235	0.006751957334921
OCPFDLNE_02778	Phage tail tape measure protein, TP901 family, core region	0.727096178902238	0.000823168402646	1.40671995598596	3.36355737147149E-23							OCPFDLNE_02870	30S ribosomal protein S5	0.654832782868341	0.00696436024126
OCPFDLNE_02780	hypothetical protein	0.695254353197106	0.039566274506473	1.10445611243292	6.01138897132638E-05							OCPFDLNE_02512	Spermidine acetyltransferase	1.46195225477306	0.007018247950421
OCPFDLNE_02782	Ig domain-containing protein	1.00567870268697	2.07831797720479E-05	1.43747288517081	2.79681031882724E-12							OCPFDLNE_00876	hypothetical protein	0.761020454303819	0.007374206620064
OCPFDLNE_02783	hypothetical protein	0.678960387994458	0.036425611276878	1.17330325490797	3.73010295624884E-06							OCPFDLNE_02201	hypothetical protein	1.98071715691534	0.00749736110732
OCPFDLNE_02784	hypothetical protein	1.20323198744848	8.34562155831612E-06	1.6013939610325	3.95841391151811E-11							OCPFDLNE_01175	ATP-binding/permease protein CydD	4.90497488744985	0.008071698543829
OCPFDLNE_02785	hypothetical protein	1.07044179631643	0.001669785731731	0.945746017465766	0.004639885947828							OCPFDLNE_00811	Ring-cleaving dioxygenase mhqO	1.87100233871247	0.008994049409709
OCPFDLNE_02786	Putative head-tail connector protein	0.781452207574282	0.00619057437042	1.34844687930909	3.33805665049095E-09							OCPFDLNE_03022	PTS sugar transporter subunit IIC	2.57078500696979	0.009197259687045
OCPFDLNE_02787	hypothetical protein	0.939766006038854	0.002524853431055	1.21360970029764	6.80250299942539E-05							OCPFDLNE_00537	Glycosyltransferase	1.07596192217269	0.009460971842788
OCPFDLNE_02790	Phage minor capsid protein 2	0.682227223464542	0.01221379331234	1.18319003385211	3.75296939000715E-08							OCPFDLNE_02781	Kappa-carrageenase	0.829615008600711	0.00960233609276
OCPFDLNE_02792	Terminase large subunit	0.627108182028991	0.010510346953037	1.35778646592683	7.06037803905389E-13							OCPFDLNE_02216	Holin, phage phi LC3	1.66497277714566	0.009649123382899
OCPFDLNE_02796	Phage transcriptional regulator	1.76335186372261	1.1357444742896E-07	1.45589864995036	7.41366201782159E-06							OCPFDLNE_02113	UDP-N-acetylmuramoyl-L-alanine--D-glutamate ligase	1.01942749365794	0.009712843698641
OCPFDLNE_02798	hypothetical protein	1.70870823367478	2.22313428922634E-07	1.72088152352848	4.24202075080211E-08							OCPFDLNE_02645	NADPH dehydrogenase NamA	0.675459094674558	0.010105953299945
OCPFDLNE_02800	hypothetical protein	1.15494198083107	0.014401369553311	1.89175479939371	0.000665935606472							OCPFDLNE_02774	Bacteriophage holin	1.0974130239276	0.010820177157505
OCPFDLNE_02801	Single-stranded DNA-binding protein 3	0.821383555804928	0.006286934941181	1.67192591444327	1.27379620257143E-10							OCPFDLNE_02183	hypothetical protein	0.978273429866806	0.011316075241835
OCPFDLNE_02817	DNA-binding domain-containing protein	1.18712518595908	6.91236520475874E-06	2.09848388501075	6.26166395825013E-19							OCPFDLNE_00291	ABC transporter permease subunit	2.30020779350804	0.012021995440614
OCPFDLNE_02818	hypothetical protein	0.731270508495442	0.008035854056869	1.65022845301661	1.1684616860947E-12							OCPFDLNE_01420	Branched-chain alpha-keto acid dehydrogenase	0.749470451439591	0.012250009390148
OCPFDLNE_02823	hypothetical protein	1.13380841945921	0.014292330405721	1.20034350997684	0.017787802123232							OCPFDLNE_02080	Putative HTH-type transcriptional regulator YurK	1.32161103241997	0.012630305838681
OCPFDLNE_02857	Methyltransferase	1.82811157719948	8.07906424152759E-07	1.87573861624712	1.588865866796E-11							OCPFDLNE_00976	PTS cellobiose transporter subunit IIC	0.771453239251977	0.013176785635929
OCPFDLNE_02858	Acetamidase	2.03333619103324	7.92295523512004E-11	2.09739568101173	2.58289809213703E-19							OCPFDLNE_02852	50S ribosomal protein L13	0.639851292425057	0.013363678891754
OCPFDLNE_02868	50S ribosomal protein L15	0.709382720131329	0.037503329387404	0.900577620326605	0.001220883761296							OCPFDLNE_02176	hypothetical protein	1.1900867519075	0.013384989620602
OCPFDLNE_02904	Ascorbate-specific phosphotransferase system enzyme IIC component	0.858575530792972	0.024900533496684	2.73538520114913	6.03491434030523E-25							OCPFDLNE_01520	Molecular chaperone DnaJ	0.910631717997335	0.013421155311926
OCPFDLNE_02911	30S ribosomal protein S12	0.899065199637663	0.007514369774198	0.648638962493832	0.044985742368846							OCPFDLNE_00004	RNA binding protein involved in ribosome maturation	0.860792681730822	0.014953912403444
OCPFDLNE_02914	Ribulose-phosphate 3-epimerase	2.20299413265417	1.97438630290598E-12	2.66137304943155	6.06471318792105E-18							OCPFDLNE_02038	HTH-type transcriptional regulator RutR	2.1094045692173	0.015215215850758
OCPFDLNE_02915	Transketolase	2.06546876692518	3.30966582749257E-20	2.74321955656789	7.80875752014601E-31							OCPFDLNE_01511	Cytidine deaminase	0.849554652742146	0.015596867309458
OCPFDLNE_02916	Ribulose phosphate epimerase	2.97054265189227	2.72754762792557E-09	3.76465846284853	1.96279365554488E-19							OCPFDLNE_02824	Transcriptional regulator	0.991613096015	0.015668294988334
OCPFDLNE_02917	Ribose 5-phosphate isomerase RpiB	3.15801280199627	1.63950603738598E-11	2.97806183497113	9.00311716262526E-14							OCPFDLNE_00615	ABC transporter transmembrane region	0.794528703932045	0.016476539824179
OCPFDLNE_02918	D-arabitol-phosphate dehydrogenase	3.1870532703777	3.03338749379367E-40	3.4154101858549	7.08325269731064E-51							OCPFDLNE_01608	Replicative DNA helicase loader DnaI	0.718892528159415	0.017206004009846
OCPFDLNE_02919	Sugar-phosphate dehydrogenase	2.57025431850169	4.8441312651003E-28	2.99596585002918	3.62680601951228E-41							OCPFDLNE_02595	Tail tape measure protein	1.24382349823534	0.017659782872274
OCPFDLNE_02920	PTS system galactitol-specific transporter subunit IIC	2.93034023798579	1.03820139207902E-24	2.99243063023742	3.99196904632929E-33							OCPFDLNE_02878	30S ribosomal protein S17	0.765485497156017	0.017802765770321
OCPFDLNE_02921	Galactitol-specific phosphotransferase enzyme IIB component	2.05630137908146	5.32761012441866E-11	2.56188231003712	3.07026296320859E-16							OCPFDLNE_02432	Phosphofructokinase	2.29636603481076	0.017946337829759
OCPFDLNE_02922	Mannitol-specific phosphotransferase enzyme IIA component	1.78609581902473	9.23297534308677E-12	2.53877785053553	6.88365173466872E-23							OCPFDLNE_00302	Anaerobic ribonucleoside-triphosphate reductase activating protein (Fragment)	1.60955475362476	0.018136656087814
OCPFDLNE_02923	Transcriptional regulator MtlR	1.74468157360218	2.38746611121327E-17	1.48326477059548	9.28901953188729E-14							OCPFDLNE_02197	DUF1642 domain-containing protein (Fragment)	1.58624327149562	0.018278878552232
OCPFDLNE_02924	hypothetical protein	0.820910743898045	0.007660120001348	1.58949274323262	3.79921613254296E-09							OCPFDLNE_02582	hypothetical protein	0.736383916900312	0.02257806260586
OCPFDLNE_02925	Predicted DNA-binding protein, MmcQ/YjbR family	1.45463581327426	0.000823168402646	1.93391548012953	6.73971068798806E-08							OCPFDLNE_01859	50S ribosomal protein L35	0.82702197339103	0.022744273686445
OCPFDLNE_02926	Glyoxalase	1.72141178251363	3.02168623671852E-07	1.4604506126288	7.69283850157364E-08							OCPFDLNE_00059	Ribosomal protein L9 (Fragment)	0.795316412851196	0.02330427562776
OCPFDLNE_02928	Universal stress protein UspA	1.71589922362702	1.05918377864243E-15	2.57009819279145	7.29812154747135E-44							OCPFDLNE_00256	Glutamate--tRNA ligase	0.612059555469456	0.023898892914349
OCPFDLNE_02929	Putative sugar phosphate isomerase YwlF	2.34667845959271	2.59865362785524E-27	2.34568990431967	2.08561313070913E-39							OCPFDLNE_02409	Inorganic phosphate transporter	0.661841898829606	0.024351104933612
OCPFDLNE_02939	PTS lactose transporter subunit IIC	1.76651589643376	1.71895187151178E-15	2.4962206616906	6.07989332638738E-31							OCPFDLNE_00977	Oligo-beta-mannoside-specific phosphotransferase enzyme IIA component	1.07703686752271	0.024824304791853
OCPFDLNE_02940	Lichenan-specific phosphotransferase enzyme IIA component	1.49761632548545	9.82244817268085E-11	1.69848214699576	2.28414115502294E-17							OCPFDLNE_02182	hypothetical protein	1.61687407657154	0.02546503365769
OCPFDLNE_02952	Phosphoenolpyruvate-dihydroxyacetone phosphotransferase dihydroxyacetone binding subunit DhaK	1.14745373595741	9.99981476607049E-10	1.31490221586553	3.68919029817982E-15							OCPFDLNE_01976	L-aspartate 1-decarboxylase	1.36926256288793	0.02633738633136
OCPFDLNE_02953	Phosphoenolpyruvate-dihydroxyacetone phosphotransferase, ADP-binding subunit DhaL	1.49135494735834	1.57673164047033E-13	1.52521104465514	3.70768035545883E-20							OCPFDLNE_02433	Lactose phosphotransferase system repressor	3.03802521642735	0.027011502893496
OCPFDLNE_02954	PTS system mannnose-specific family transporter subunit IIA	1.83403742929509	1.72955822216865E-12	1.40510974896147	4.98196636591896E-12							OCPFDLNE_02933	Two-component system KDP operon response regulator KdpE	0.902483020436569	0.027367512624644
OCPFDLNE_02981	hypothetical protein	1.55552219217272	2.31943544590568E-05	0.850193084457722	0.009460971842788							OCPFDLNE_02885	50S ribosomal protein L23	0.656922798478533	0.027873600433217
OCPFDLNE_02982	Multidrug transporter MatE	1.48781075692606	0.048604752795488	1.48188370372777	0.038699625890821							OCPFDLNE_00427	hypothetical protein	1.88161517565552	0.028825897487829
OCPFDLNE_03031	Trigger enzyme beta-glucoside-specific phosphotransferase system EIIBCA component	1.1654088687305	0.007660120001348	2.93832579424031	1.56242634151623E-19							OCPFDLNE_00429	hypothetical protein	1.82210995192306	0.030849205713373
OCPFDLNE_03032	Beta-glucoside operon transcriptional antiterminator	1.23932698390828	0.000304436622735	1.58656842442192	2.02901088651864E-07							OCPFDLNE_02840	Glyoxal reductase	0.940703302591445	0.031514020375825
OCPFDLNE_03045	Beta-glucoside-specific phosphotransferase enzyme II ABC component	1.33321118660993	0.027542424058481	2.88922421284815	4.68446665991136E-08							OCPFDLNE_02230	hypothetical protein	0.905339026996182	0.032604387806983
OCPFDLNE_03050	Transcriptional regulator, y4mF family	1.46253112089072	1.71810940965714E-08	0.703299526578106	0.000520905294893							OCPFDLNE_03020	Aryl-phospho-beta-D-glucosidase BglC	1.91012421944904	0.033538292794338
OCPFDLNE_03078	hypothetical protein	2.33811990627526	2.80145082835652E-24	1.54790283396575	8.95370567238468E-13							OCPFDLNE_00117	hypothetical protein	0.726170934266076	0.033866210195087
												OCPFDLNE_00803	hypothetical protein	3.89576104383432	0.034770444957456
												OCPFDLNE_00674	Prophage Lp3 protein 18	3.88719352290838	0.036795973398633
												OCPFDLNE_02181	hypothetical protein	1.26633815752392	0.037085903446706
												OCPFDLNE_01909	Dihydroorotate dehydrogenase B catalytic subunit	2.00599808162775	0.037499225919751
												OCPFDLNE_00044	Agmatine deiminase	1.57772374109294	0.03769408138371
												OCPFDLNE_00154	hypothetical protein	1.73106568250275	0.03769408138371
												OCPFDLNE_02978	Glucosamine-6-phosphate deaminase	2.61719384822553	0.037861953286903
												OCPFDLNE_02198	DNA-directed RNA polymerase 2 subunit	1.56448489740468	0.039213422383486
												OCPFDLNE_02179	hypothetical protein	1.64060324043741	0.039756757833073
												OCPFDLNE_02172	Thioredoxin	1.85875354939289	0.04120106143254
												OCPFDLNE_02311	MazG nucleotide pyrophosphohydrolase	2.72660894121475	0.04130985391927
												OCPFDLNE_01503	DNA primase	0.642137637485046	0.041344508894028
												OCPFDLNE_00045	Carbamate kinase	1.712320555131	0.041626464535903
												OCPFDLNE_01840	Amidophosphoribosyltransferase	0.802818240755154	0.043434187408202
												OCPFDLNE_02349	Competence protein CoiA	1.30572653271601	0.044651357152713
												OCPFDLNE_02513	Acid sugar phosphatase	0.64175377040992	0.046277063591062
												OCPFDLNE_00816	3',5'-cyclic adenosine monophosphate phosphodiesterase CpdA	0.792733845437784	0.046442059969352
												OCPFDLNE_02495	Monovalent cation/H+ antiporter subunit D	0.991533589664047	0.048666474865195
												OCPFDLNE_00203	Ribose-phosphate pyrophosphokinase	0.745203413943966	0.049380463515482

## Sheet: T5
Common up-regulated genes for both 200Mpa and 400Mpa treatment							Up-regulated genes specific to 200MPa treatment					Up-regulated genes specific to 400MPa treatment					Enriched GO terms for Up-regulated genes specific to 200MPa treatment					Enriched GO terms for Up-regulated genes specific to 400MPa treatment
		200Mpa		400Mpa
		log2change	P-adj	log2change	P-adj				log2change	P-adj				log2change	P-adj		GO.ID	Term	P-val			GO.ID	Term	P-val
OCPFDLNE_00004	RNA binding protein involved in ribosome maturation	0.859789882462344	0.04819376208327	1.15536071564181	0.001074171317868		OCPFDLNE_02744	hypothetical protein	2.16002797552938	1.73412046866834E-09		OCPFDLNE_00141	Divergent 4fe-4s mono-cluster	2.76143532683188	4.61414747944281E-23		GO:0042254	ribosome biogenesis	0.00068			GO:0009401	phosphoenolpyruvate-dependent sugar phosphotransferase system	0.0037
OCPFDLNE_00005	DNA replication and repair protein RecF	1.28402604460797	1.0988825550556E-05	0.826007897513696	0.002132498976705		OCPFDLNE_02743	hypothetical protein	2.369068421941	3.17229578734302E-07		OCPFDLNE_02458	Glutamate gamma-aminobutyrate antiporter	1.90206846910834	9.47597228661926E-21		GO:0045892	negative regulation of transcription, DNA-templated	0.00413			GO:0034219	carbohydrate transmembrane transport	0.0103
OCPFDLNE_00006	DNA gyrase subunit B	1.09030588475369	0.001140939785324	0.916660871637817	0.000782138150193		OCPFDLNE_02362	Ketoacyl-ACP synthase III	1.78386498872231	7.75549932451212E-07		OCPFDLNE_00409	hypothetical protein	2.0071407915417	8.19771665309792E-16		GO:0033554	cellular response to stress	0.00668			GO:0006355	regulation of transcription, DNA-templated	0.026
OCPFDLNE_00027	PTS system beta-glucoside-specific transporter subunits IIABC	1.35440263185807	0.038612382781345	2.29571180472938	9.2531235471685E-05		OCPFDLNE_02370	hypothetical protein	1.78088937589654	1.36947829005613E-06		OCPFDLNE_02546	Extradiol dioxygenase	1.5752023172227	1.42783132971584E-13		GO:0009432	SOS response	0.0072			GO:0071555	cell wall organization	0.0264
OCPFDLNE_00104	Fructose-specific phosphotransferase enzyme IIB component	1.0152072071479	0.000414455307057	2.25659174250717	2.74243636218712E-17		OCPFDLNE_01348	hypothetical protein	1.17536456788091	2.07789307574462E-06		OCPFDLNE_01628	Universal stress protein UspA	1.23395876495548	6.4876876264359E-11		GO:0006412	translation	0.00765			GO:0006536	glutamate metabolic process	0.0306
OCPFDLNE_00105	PTS system mannose-specific transporter subunit IIC	1.04399272847832	0.002954323409476	1.73845851126134	6.9366657700499E-07		OCPFDLNE_01250	Energy-coupling factor ABC transporter transmembrane protein	3.52302005514339	5.3842546971112E-06		OCPFDLNE_00633	Multifunctional acyl-CoA thioesterase I and protease I and lysophospholipase L1	1.67500925343638	1.06716344957639E-10		GO:0006457	protein folding	0.00913			GO:2000142	regulation of DNA-templated transcription, initiation	0.0441
OCPFDLNE_00142	hypothetical protein	1.03428431640535	0.049293688577655	2.52242683970663	5.63754567798947E-14		OCPFDLNE_03050	Transcriptional regulator, y4mF family	1.12749491380723	7.16498970798005E-06		OCPFDLNE_01868	tRNA (guanine-N(1)-)-methyltransferase	1.19459377881897	3.15817265664288E-10		GO:0006979	response to oxidative stress	0.02271
OCPFDLNE_00193	hypothetical protein	2.41337512944492	4.5546574396166E-12	1.80668880632562	2.24212770099002E-18		OCPFDLNE_02351	Transcriptional regulator Spx	1.37682069137864	7.9816606590289E-06		OCPFDLNE_02232	hypothetical protein	2.48693426135526	1.04296695943086E-09		GO:0072511	divalent inorganic cation transport	0.02271
OCPFDLNE_00214	L-lactate dehydrogenase	0.633219794436672	0.014627078744003	1.20794847190135	2.69862942303091E-08		OCPFDLNE_03045	Beta-glucoside-specific phosphotransferase enzyme II ABC component	2.56190328098851	1.71934980493071E-05		OCPFDLNE_02278	Maltodextrin transport system permease protein mdxG	2.02986543105956	1.49553545620456E-09		GO:0000041	transition metal ion transport	0.0296
OCPFDLNE_00287	ArgE/DapE family deacylase	0.737730456347929	0.02150829076824	1.68798232556262	5.30973478723763E-18		OCPFDLNE_01704	30S ribosomal protein S2	1.21225061066049	5.19461882350914E-05		OCPFDLNE_02810	hypothetical protein	1.76096492558511	1.68196688019439E-09		GO:0070887	cellular response to chemical stimulus	0.0347
OCPFDLNE_00291	ABC transporter permease subunit	2.12733337746296	0.005769101482209	2.46335597743532	0.044782730399167		OCPFDLNE_01523	Heat-inducible transcriptional repressor HrcA	1.78770196786275	5.81992628739007E-05		OCPFDLNE_00701	hypothetical protein	1.83651871348017	2.04769562048029E-09		GO:0065007	biological regulation	0.03628
OCPFDLNE_00309	PhoP family transcriptional regulator	2.3917485226515	1.9665040005489E-22	1.76212094721298	2.12004524237112E-19		OCPFDLNE_01207	Carbon dioxide concentrating mechanism protein CcmL	1.99482643224812	8.78668398323801E-05		OCPFDLNE_01963	hypothetical protein	1.77415081407023	2.72435439226802E-09
OCPFDLNE_00374	Fumarate reductase flavoprotein subunit	0.601368764762523	0.031027667938654	1.09162604713111	9.93413893959623E-07		OCPFDLNE_01298	UPF0750 membrane protein yxkD	3.27731132081126	0.000169750100397		OCPFDLNE_02892	FMN-binding domain protein	1.12684485340648	6.58008316600669E-09
OCPFDLNE_00416	PTS system mannose-specific EIIBCA component	1.9615928516842	0.002200329015283	3.75483004335202	1.68221415482379E-08		OCPFDLNE_01132	hypothetical protein	2.38770670814597	0.000187271086269		OCPFDLNE_01551	hypothetical protein	1.07336767572023	9.95190576801271E-09
OCPFDLNE_00417	PTS system fructose-specific transporter subunit IIB	1.86848161839339	0.002117401460658	2.59826326032213	0.000200379613204		OCPFDLNE_00410	hypothetical protein	0.956033146551152	0.000240994803054		OCPFDLNE_02318	General stress response protein CsbD	2.61144757361708	1.15606394474974E-08
OCPFDLNE_00418	PTS system fructose-specific transporter subunit IIC	1.5400531574004	0.000815495563014	3.11066010812423	3.00967609227698E-11		OCPFDLNE_01090	Ribonuclease J	1.11543028355415	0.000381645403904		OCPFDLNE_02233	hypothetical protein	1.91542249173869	1.52200303243662E-08
OCPFDLNE_00419	Mannosylglycerate hydrolase	0.863054008942027	0.011311040223168	1.80199118667767	1.40298878099362E-10		OCPFDLNE_01350	Cell division suppressor protein YneA	1.87916040088353	0.000473296521532		OCPFDLNE_02231	Minor capsid protein E	1.56847498626861	1.69050083307119E-08
OCPFDLNE_00420	Putative licABCH operon regulator	1.25504943882202	0.000369206835985	1.35007501280968	1.20526122288724E-05		OCPFDLNE_02248	L-fuculose-phosphate aldolase	1.01469581983849	0.000759036472579		OCPFDLNE_02803	hypothetical protein	2.66042573433412	1.92153028112483E-08
OCPFDLNE_00450	Truncated internalin A	0.991641554906714	1.23600099449553E-05	1.49131834219604	1.47219294576683E-14		OCPFDLNE_02642	ATP-dependent Clp endopeptidase proteolytic subunit ClpP	0.97624721257125	0.000815495563014		OCPFDLNE_02926	Glyoxalase	2.26318397607308	3.60064656274859E-08
OCPFDLNE_00451	Internalin B	2.10956434680296	1.36759010247989E-10	2.59394048417585	6.228591306062E-22		OCPFDLNE_01549	hypothetical protein	1.03909419409366	0.000971136993006		OCPFDLNE_02333	Limonene hydroxylase	1.583534617437	4.34539416286412E-08
OCPFDLNE_00479	Oleate hydratase	1.65784211685382	2.87499603995019E-05	1.25167164302785	0.020842053611282		OCPFDLNE_00834	Mannose-specific phosphotransferasesystem component IID	0.926897274474834	0.001160712592669		OCPFDLNE_00204	Listeriolysin positive regulatory factor A	1.54780025185207	2.05997226878087E-07
OCPFDLNE_00514	Universal stress protein UspA	1.93585247652189	7.97922882417248E-15	2.42184390882838	3.10260867168721E-34		OCPFDLNE_00960	PTS cellobiose transporter subunit IIC	5.57462613149795	0.001403910806253		OCPFDLNE_00202	Bifunctional UDP-N-acetylglucosamine diphosphorylase/glucosamine-1-phosphate N-acetyltransferase GlmU	1.21399496344093	5.04499105956452E-07
OCPFDLNE_00562	Proton-dependent oligopeptide transporter	0.873236347993831	0.011073719938698	1.22206139672215	0.000172255713062		OCPFDLNE_01860	Translation initiation factor IF-3	1.13783716185068	0.001557683483374		OCPFDLNE_02781	Kappa-carrageenase	1.87858418055724	5.85472090638883E-07
OCPFDLNE_00587	Phospholipase/carboxylesterase	1.01258601620579	0.002206078161435	1.04843932388466	0.000416720094127		OCPFDLNE_00828	hypothetical protein	1.38465483230415	0.001657053303153		OCPFDLNE_02921	Galactitol-specific phosphotransferase enzyme IIB component	1.94615362699014	6.74957420022138E-07
OCPFDLNE_00607	Transcriptional regulator	3.13464101975445	2.3274087454789E-10	2.76707948188568	6.30422021376046E-09		OCPFDLNE_01416	Phosphate butyryltransferase	1.79347441499558	0.001657053303153		OCPFDLNE_01031	D-alanine esterification of lipoteichoic acid and wall teichoic acid	1.04789636941125	1.38395353967995E-06
OCPFDLNE_00608	hypothetical protein	1.84112908282393	3.86349361078702E-06	2.21531594682653	6.60287627748031E-09		OCPFDLNE_02420	N-6 Adenine-specific DNA methylase YitW	1.31329405179341	0.001747415033275		OCPFDLNE_02215	Peptidoglycan L-alanyl-D-glutamate endopeptidase CwlK	1.4942547361206	1.38395353967995E-06
OCPFDLNE_00632	N-acetyltransferase	0.842448787904253	0.008055472578732	1.36218314679032	1.28255056052254E-05		OCPFDLNE_01349	Transcriptional repressor LexA	0.791716656853248	0.001825444145458		OCPFDLNE_02543	Glutamate decarboxylase beta	0.963370157335067	1.40447493095161E-06
OCPFDLNE_00634	YkoS	0.972979337642543	0.042596339049609	2.00649032238932	5.61255884453564E-10		OCPFDLNE_01590	50S ribosomal protein L21	0.914633572762119	0.001897673203056		OCPFDLNE_02277	Maltodextrose utilization protein MalA	1.61327963907749	1.5457909804792E-06
OCPFDLNE_00784	hypothetical protein	1.75156918320423	0.000229982864271	1.01523759848655	0.025954350965142		OCPFDLNE_01703	Translation elongation factor Ts	0.980382008428037	0.002279613785597		OCPFDLNE_01906	hypothetical protein	1.54677447024807	1.61075714654235E-06
OCPFDLNE_00835	Mannose-specific phosphotransferasesystem component IIC	0.732236726117859	0.018191517677691	1.42695756532366	2.3240155224007E-09		OCPFDLNE_00267	Ribosomal protein (Fragment)	1.28833786511115	0.002498071857898		OCPFDLNE_02784	hypothetical protein	1.51999513424605	1.64273460254785E-06
OCPFDLNE_00853	hypothetical protein	1.1808325772243	2.32897915040211E-06	0.866282868443335	0.001764585417612		OCPFDLNE_01873	30S ribosomal protein S16	1.25040754056312	0.002837579920234		OCPFDLNE_02927	HTH-type transcriptional activator RhaS	1.4994672443826	1.671594786384E-06
OCPFDLNE_00921	DEAD-box ATP-dependent RNA helicase CshA	2.60803711846219	3.69770883831468E-12	2.5699020217141	3.07003554826406E-19		OCPFDLNE_00106	PTS system fructose-specific transporter subunit IID	0.885962112819564	0.003480180324851		OCPFDLNE_00057	Accessory transcriptional regulator protein A	1.28822043592611	2.34429133521077E-06
OCPFDLNE_00972	Transcription activator	1.22038896521322	0.000688300788136	0.931532913886336	0.00076037415324		OCPFDLNE_01488	hypothetical protein	1.07838348056702	0.003560434498287		OCPFDLNE_02922	Mannitol-specific phosphotransferase enzyme IIA component	1.63056919642979	2.87223365035255E-06
OCPFDLNE_00974	NAD-dependent succinate-semialdehyde dehydrogenase	1.21944752923112	1.93090554735044E-07	1.03496080520718	7.63373640329948E-06		OCPFDLNE_00818	Metal-independent alpha-mannosidase	4.25698582045438	0.004279232204283		OCPFDLNE_02802	hypothetical protein	2.08360185301872	4.71826437604751E-06
OCPFDLNE_00980	Lincomycin resistance ABC-F type ribosomal protection protein	0.860052555746113	0.024862536767246	2.20734662691333	3.52353194694677E-17		OCPFDLNE_01585	GTPase Obg	1.25072731707259	0.004476867142715		OCPFDLNE_00707	IgA FC receptor	0.900683425096009	6.35031408703757E-06
OCPFDLNE_01003	DNA protection during starvation protein 2	0.978248018217663	8.13122800781875E-06	0.679435869526192	0.000567776305914		OCPFDLNE_02561	Preprotein translocase subunit SecG	1.22665117603453	0.004517108428806		OCPFDLNE_02971	Cell wall surface anchor family protein (LPXTG motif)	0.95293746337391	6.99965802692915E-06
OCPFDLNE_01013	hypothetical protein	1.65579911655278	1.35566203320061E-05	2.4089635348403	1.68196688019439E-09		OCPFDLNE_01501	SAM-dependent methyltransferase	1.75347379075078	0.004917789583922		OCPFDLNE_01941	Control catabolite protein of gluconeogenesis	1.93397535870569	7.21851685645738E-06
OCPFDLNE_01055	hypothetical protein	2.02108394815136	2.03863794981602E-09	2.46925107461753	2.05218596564885E-16		OCPFDLNE_01521	Molecular chaperone DnaK	1.00521001040806	0.005681530413702		OCPFDLNE_02234	Phage portal protein	1.13839603337561	1.06747026380643E-05
OCPFDLNE_01058	ATP-dependent Clp protease ATP-binding subunit ClpE	3.10434934903579	1.2724299519948E-41	1.65313343916415	4.37550020408333E-13		OCPFDLNE_01479	ATPase components of ABC transporters with duplicated ATPase domains	1.06477138660038	0.007419161897241		OCPFDLNE_00442	PRD/PTS system IIA 2 domain-containing regulatory protein	2.45519394742869	1.17438616552702E-05
OCPFDLNE_01130	Translational GTPase TypA	1.97876955679384	1.00918175887992E-09	1.23922418758312	2.18463427005459E-06		OCPFDLNE_01859	50S ribosomal protein L35	1.08688017165632	0.00822828982091		OCPFDLNE_01302	PTS system trehalose-specific EIIBC component	1.42558867420461	1.43971197702018E-05
OCPFDLNE_01131	hypothetical protein	1.13355267598259	0.000369206835985	2.8301968075257	1.05663712649716E-46		OCPFDLNE_01444	CDP-diacylglycerol--glycerol-3-phosphate 3-phosphatidyltransferase	1.93437154794874	0.00884401071651		OCPFDLNE_02459	Glutamate decarboxylase beta	0.945165418974152	1.52429453377633E-05
OCPFDLNE_01179	HTH-type transcriptional regulator AdhR	1.29908504685462	0.011037519598589	1.03656447110685	0.022120537160887		OCPFDLNE_02106	Yggt family protein (Fragment)	1.13992729601796	0.008913944075588		OCPFDLNE_00976	PTS cellobiose transporter subunit IIC	1.46812189134064	1.53455544881639E-05
OCPFDLNE_01197	Propanediol dehydratase large subunit PduC	0.901154889290573	0.001155176463061	1.09754599983285	2.171111135267E-05		OCPFDLNE_01858	50S ribosomal protein L20	1.69118487093576	0.009389805877708		OCPFDLNE_02768	hypothetical protein	2.19921607323786	1.62791442930549E-05
OCPFDLNE_01198	Propanediol dehydratase medium subunit PduD	1.17145518572004	0.000279690380526	1.26863413862779	6.90395867283233E-06		OCPFDLNE_01446	hypothetical protein	0.669926798447527	0.012053908964498		OCPFDLNE_00586	Transcriptional coactivator p15 (Pc4)	1.45123302228945	1.84578856139288E-05
OCPFDLNE_01199	Propanediol dehydratase small subunit PduE	1.28017547264531	5.62984052132135E-05	1.17314789993008	3.51469886728306E-05		OCPFDLNE_01182	ATP-dependent Clp protease proteolytic subunit	1.06280244844361	0.012142067687787		OCPFDLNE_00411	hypothetical protein	1.00448049363433	2.12460667405432E-05
OCPFDLNE_01200	Propanediol dehydratase reactivation factor large subunit	1.26636472501048	2.84659766389995E-06	1.32977032563542	1.01374986386811E-07		OCPFDLNE_00477	hypothetical protein	0.946114811278743	0.012159701073298		OCPFDLNE_02228	hypothetical protein	1.29044954854584	2.42833745033825E-05
OCPFDLNE_01201	Propanediol utilization diol dehydratase-reactivating factor small chain	1.57943661826028	8.44018163618528E-05	0.795244696333217	0.03904890718062		OCPFDLNE_00507	PTS system galactitol-specific transporter subunit IIC	3.81175668707325	0.013099978633422		OCPFDLNE_02818	hypothetical protein	1.00636294077755	2.97147896271944E-05
OCPFDLNE_01202	Carbon dioxide-concentrating mechanism protein CcmK	1.04128184927571	0.001841820696281	1.32863170627811	2.90000034208605E-06		OCPFDLNE_02652	Thioredoxin-disulfide reductase	0.673948808963817	0.013099978633422		OCPFDLNE_02787	hypothetical protein	1.54557563253922	3.69327956223545E-05
OCPFDLNE_01203	Propanediol utilization microcompartment protein PduA	1.18722351655122	0.000201065878971	1.75387009188623	1.11932843260462E-06		OCPFDLNE_01249	Cobalt ABC transporter substrate-binding protein CbiN	2.3720841028765	0.013954485371151		OCPFDLNE_02809	DNA replication protein DnaD	1.45820278808021	4.16810125544543E-05
OCPFDLNE_01204	Phosphate propanoyltransferase	1.88086873576601	5.6866454831367E-08	1.20862266190371	0.000311008380465		OCPFDLNE_02767	hypothetical protein	0.981325131388855	0.014504753517043		OCPFDLNE_01942	Phosphotransferase yqfL	1.47896796251732	4.20808791471396E-05
OCPFDLNE_01205	Ethanolamine utilization protein EutJ	1.68260280131788	3.83698051273881E-08	1.87819363125353	9.65134260729993E-14		OCPFDLNE_01863	50S ribosomal protein L19	0.977263133340339	0.015537890656849		OCPFDLNE_00591	UPF0118 membrane protein yubA	1.0232844881009	4.95512690012558E-05
OCPFDLNE_01206	Propanediol utilization protein PduM	2.21973036372441	1.16322843174609E-07	1.20365308224606	0.019039545934405		OCPFDLNE_00203	Ribose-phosphate pyrophosphokinase	0.999803866361917	0.016449785595995		OCPFDLNE_02078	PTS system mannose-specific EIIAB component	2.85237048154866	5.43182447097084E-05
OCPFDLNE_01208	ATP/cobalamin adenosyltransferase	1.760430272724	4.58390088366211E-08	1.381514257527	3.01411178875053E-06		OCPFDLNE_01765	Putative CDP-abequose synthase	0.755379509504333	0.016505467475098		OCPFDLNE_02801	Single-stranded DNA-binding protein 3	1.24248199861722	9.27623000478462E-05
OCPFDLNE_01209	CoA-dependent propionaldehyde dehydrogenase	1.88372754762699	4.33496544581834E-09	1.69533078770426	1.52200303243662E-08		OCPFDLNE_01789	Prophage P2a protein 6 endonuclease	1.51661274710351	0.017181784812923		OCPFDLNE_02074	Fructosamine deglycase frlB	2.44340819596026	9.56489730088231E-05
OCPFDLNE_01210	Propanol dehydrogenase PduQ	1.81842207174546	2.03863794981602E-09	1.35743312120474	1.1906075408558E-05		OCPFDLNE_02758	Heme sensor protein HssS	0.971155251170168	0.017760982186711		OCPFDLNE_02218	Phage baseplate upper protein	1.06851786137734	0.000116429710533
OCPFDLNE_01211	Glycerol uptake facilitator	1.67084658512502	9.57904098587974E-07	2.50283113674974	1.20414941049465E-07		OCPFDLNE_02980	N-acetyltransferase	1.2432684039342	0.018083234904375		OCPFDLNE_02075	Glucosamine 6-phosphate synthetase, contains amidotransferase and phosphosugar isomerase domains	2.7285705555207	0.000118325709834
OCPFDLNE_01212	Probable propionate kinase	1.45456404506231	0.000145514958972	1.33127463256653	0.002451332348788		OCPFDLNE_01649	YtxG	0.630670271102133	0.018223343829102		OCPFDLNE_02776	hypothetical protein	0.887967361680736	0.000118520071756
OCPFDLNE_01234	ECF transporter S component	0.705794228406505	0.012743363380936	0.926126566232695	0.001753746797326		OCPFDLNE_00011	Diphosphomevalonate decarboxylase	1.09826103265607	0.018709313983407		OCPFDLNE_01517	30S ribosomal protein S21	0.948198290411744	0.000122572230671
OCPFDLNE_01235	Cobyrinate a,c-diamide synthase	0.862619885076049	0.010881703020118	1.47289390333619	1.62791442930549E-05		OCPFDLNE_01314	Trigger factor	0.644690480845085	0.019944473096354		OCPFDLNE_02770	Cro/C1-type-helix-turn-helix domain-containing protein	3.20141183913174	0.000122572230671
OCPFDLNE_01236	Cobalamin biosynthesis protein CobD	1.04225191558531	0.007960451330623	1.69682168812025	0.000189267823609		OCPFDLNE_02966	hypothetical protein	1.00682746364181	0.020014415806629		OCPFDLNE_02816	hypothetical protein	1.35645927563037	0.000137454724822
OCPFDLNE_01237	Cobalt-precorrin-8 methylmutase	1.26110882599127	0.003142991292086	2.06353709897689	0.000149979257856		OCPFDLNE_03079	Nitroreductase	3.33103101864222	0.020780751462752		OCPFDLNE_01342	RNA-binding protein Hfq	1.63128773334211	0.000150111613431
OCPFDLNE_01238	Cobalamin biosynthesis protein CbiD (Fragment)	1.68663257349299	5.83568484237442E-07	2.46592246156017	1.49376937839437E-11		OCPFDLNE_01550	Putative pre-16S rRNA nuclease	0.603921466630384	0.021723557722414		OCPFDLNE_03017	ADP-ribose-binding protein	1.92369808751161	0.000159291861246
OCPFDLNE_01239	Synthesis of vitamin b12 adenosyl cobalamide	1.91404926864541	1.89589143185025E-05	1.84305424052716	0.001584051469321		OCPFDLNE_00823	Transcriptional repressor of the arabinose operon	1.12237463550963	0.022630224614507		OCPFDLNE_00970	HTH-type transcriptional repressor YtrA	1.57053544518803	0.000183527574459
OCPFDLNE_01240	Precorrin-8W decarboxylase CbiT	1.60688121643399	0.000950771540335	1.94312087569846	0.000480260706948		OCPFDLNE_01648	General stress protein	0.695535458445158	0.023005137543571		OCPFDLNE_02219	hypothetical protein	1.02813485216477	0.000188365607209
OCPFDLNE_01241	Cobalt-precorrin-4 methyltransferase	1.96359842560609	2.43502076890017E-07	2.25409559292912	1.38395353967995E-06		OCPFDLNE_02509	Putative nitrogen fixation protein YutI	1.37112124542373	0.023514739960844		OCPFDLNE_02786	Putative head-tail connector protein	1.13056733399741	0.000215499978903
OCPFDLNE_01242	Cobalamin biosynthesis protein CbiG	2.02547618336571	2.17547265354329E-07	1.4289821979253	0.000523807493304		OCPFDLNE_00478	TetR family dihydroxyacetone kinase regulator	1.25002645255097	0.023702354084086		OCPFDLNE_02793	Terminase small subunit	0.925288169322463	0.000222359001268
OCPFDLNE_01243	Precorrin methylase	2.15059537672071	6.41612121837129E-07	2.74351498813509	1.68196688019439E-09		OCPFDLNE_01368	Ribosome maturation factor RimP	0.844264725447868	0.024861402337491		OCPFDLNE_02821	hypothetical protein	1.4467391131442	0.000246621518579
OCPFDLNE_01244	Cobalt-precorrin-6A reductase CbiJ	2.47952240521185	7.45396771006592E-10	1.5054444156533	0.000735842996995		OCPFDLNE_02131	hypothetical protein	1.18115146355255	0.025222195605852		OCPFDLNE_02235	hypothetical protein	0.987419300160258	0.000247726164174
OCPFDLNE_01245	Uroporphyrinogen-III C-methyltransferase	2.27084622527487	1.05210582301154E-10	2.36934300334923	1.5743469703914E-10		OCPFDLNE_02981	hypothetical protein	1.06843889674058	0.02597701025238		OCPFDLNE_03067	Catalyzes the cleavage of p-aminobenzoyl-glutamate to p-aminobenzoate and glutamate, subunit A	5.87315205472515	0.000253252370469
OCPFDLNE_01246	Sirohydrochlorin cobaltochelatase CbiK	2.10564365490656	3.47591976350929E-06	2.01869313625341	3.69327956223545E-05		OCPFDLNE_02312	Thiol reductase thioredoxin	1.10816715011433	0.029957214863349		OCPFDLNE_01184	hypothetical protein	1.51603123203337	0.000295666574669
OCPFDLNE_01247	Cobalt-precorrin-2 C-methyltransferase	2.78225621652107	5.9821854152801E-08	1.96359799018055	0.001284500199108		OCPFDLNE_02092	Cold shock protein CspD	0.698819051063951	0.030409389679658		OCPFDLNE_02077	PTS system mannose-specific EIIC component	2.82560412444099	0.000332062134733
OCPFDLNE_01248	Cobalamin biosynthesis protein CbiM	2.55325246900542	3.07207324937059E-06	3.35519980650822	8.8139697822619E-06		OCPFDLNE_02811	hypothetical protein	1.4863882785907	0.030893161754868		OCPFDLNE_00531	Sodium-independent anion transporter	0.885559558916449	0.000334199343371
OCPFDLNE_01251	Cobalt import ATP-binding protein CbiO	1.85860647992011	0.00015227480353	1.65848661619165	0.005906517189399		OCPFDLNE_02317	hypothetical protein	0.711361313355777	0.034024347668143		OCPFDLNE_01299	hypothetical protein	1.94747110907685	0.000369387909153
OCPFDLNE_01252	Cobyric acid synthase CobQ	0.929088478442268	0.007396325306689	0.74447381346556	0.016817779003206		OCPFDLNE_02977	Benzoate--CoA ligase	1.09045432036971	0.03600162034994		OCPFDLNE_02230	hypothetical protein	1.7858526819367	0.000399564024178
OCPFDLNE_01264	HTH-type transcriptional regulator YodB	0.895243529502733	0.014327508570467	1.03851644279474	0.013760811843273		OCPFDLNE_02868	50S ribosomal protein L15	0.886865831727735	0.036035223998858		OCPFDLNE_02112	UDP-diphospho-muramoylpentapeptide beta-N-acetylglucosaminyltransferase	1.37148715643025	0.000425159333868
OCPFDLNE_01301	Alpha-phosphotrehalase	0.868262262200419	0.026065500228266	1.79037723740058	9.66398133881196E-13		OCPFDLNE_01836	Phosphoribosylamine--glycine ligase	1.55378188080169	0.036158262052504		OCPFDLNE_01190	Alpha-ribazole-5-phosphate synthase CblS	2.29384427284711	0.000440107053597
OCPFDLNE_01304	hypothetical protein	1.3503799880945	6.70022812165637E-08	2.04163326774394	4.31493189435549E-14		OCPFDLNE_00581	Mannoside-phospho-beta-d-glucosidase	1.31671514285787	0.036732184114413		OCPFDLNE_00426	Cobalamin synthesis protein	1.77187964000785	0.000443025881663
OCPFDLNE_01387	hypothetical protein	1.49299430704284	1.29805586198403E-07	1.40628178169545	3.95387371982905E-10		OCPFDLNE_00268	50S ribosomal protein L10	0.897580418682486	0.037994651489748		OCPFDLNE_00704	ESX secretion system protein YueB	0.889387919843626	0.000457070517863
OCPFDLNE_01411	Cold shock protein CspC	2.21557610779659	1.12027724505417E-11	0.724895714146365	0.045761822847201		OCPFDLNE_01189	Ethanolamine utilization protein EutP	0.970139499350102	0.039278563395201		OCPFDLNE_02455	Cof subfamily of IIB subfamily of haloacid dehalogenase superfamily/HAD-superfamily hydrolase, subfamily IIB	1.12334216180756	0.000502635818861
OCPFDLNE_01455	Pyruvate formate-lyase-activating enzyme	0.827078804574284	0.004407222667403	1.17675420363907	8.39849519454972E-08		OCPFDLNE_01958	Chitinase D	1.31940337828862	0.039278563395201		OCPFDLNE_02749	Alcohol dehydrogenase	0.865758500333132	0.000509366948099
OCPFDLNE_01500	GTP cyclohydrolase 1 type 2 homolog	1.80748707689238	1.18503359373643E-06	1.44388145726656	1.80363921602708E-05		OCPFDLNE_01480	hypothetical protein	0.643734203045831	0.039290115306724		OCPFDLNE_01016	N-acetylglucosamine-6-phosphate deacetylase	0.904738480508551	0.000535040823916
OCPFDLNE_01574	YrvD	1.37557190482242	9.57694892165811E-06	1.88994070035841	1.76542244912902E-10		OCPFDLNE_02010	Bacterial nucleoid protein Hbs	0.600734080034061	0.039290115306724		OCPFDLNE_02391	Putative transporter ydbO	1.65835733839501	0.000551755233262
OCPFDLNE_01680	Bifunctional acetaldehyde-CoA/alcohol dehydrogenase	0.776305473056477	0.000201065878971	2.21240051972465	8.26122034773636E-20		OCPFDLNE_01091	Putative transcriptional regulator (Fragment)	1.79025265529757	0.040323425721335		OCPFDLNE_02777	hypothetical protein	0.865205385821309	0.00058506884419
OCPFDLNE_01684	Muramoyltetrapeptide carboxypeptidase	0.863183821212504	0.04188641186686	0.900188954320662	0.027355635412473		OCPFDLNE_02392	UPF0053 protein yhdP	0.853719994180216	0.040532926216854		OCPFDLNE_02512	Spermidine acetyltransferase	2.17057982563248	0.000680177967553
OCPFDLNE_01761	YfhP	0.875374163569568	0.00071496374206	1.34110768901826	8.27952347381101E-16		OCPFDLNE_00630	hypothetical protein	1.31576834113739	0.042728156854101		OCPFDLNE_00404	3D-(3,5/4)-trihydroxycyclohexane-1,2-dione hydrolase	2.29924040851727	0.000689285711459
OCPFDLNE_01790	Outer surface protein	2.55155420332237	2.97969153959807E-15	1.50995432195553	3.68261498680423E-10		OCPFDLNE_02249	Carbohydrate kinase	0.633713665360929	0.044238259934553		OCPFDLNE_02797	hypothetical protein	2.16887535160614	0.000721808672193
OCPFDLNE_01791	Lichenan-specific phosphotransferase enzyme IIA component	3.07274460397646	1.41430445383341E-18	2.57278207661368	3.06157997961386E-28		OCPFDLNE_01522	Nucleotide exchange factor GrpE	1.21695462081034	0.045770833062343		OCPFDLNE_02852	50S ribosomal protein L13	1.0893435643482	0.000722289138774
OCPFDLNE_01792	Oligo-beta-mannoside-specific phosphotransferase enzyme IIB component	2.94319434548269	1.09142183749287E-27	1.85033848487796	7.28847212111184E-20		OCPFDLNE_01253	ATP-binding cobalamin adenosyltransferase	0.928729394851569	0.049293688577655		OCPFDLNE_02413	hypothetical protein	1.24194054827542	0.000763456184309
OCPFDLNE_01940	Predicted membrane bound oxidoreductase, hemolysin III	1.28015828709385	0.000424170696041	1.56598658712391	0.000157242257909							OCPFDLNE_02187	Replicative DNA helicase	1.65703815903568	0.00081356105595
OCPFDLNE_01989	Glycoside transferase	1.05326788878057	0.026135349579585	1.10124846680179	0.000164875719483							OCPFDLNE_00340	Putative peptidoglycan bound protein	1.20090809707134	0.000893099398586
OCPFDLNE_02051	DNA polymerase IV	0.860610100980785	0.011434208463012	1.09250698435322	0.003245269797465							OCPFDLNE_02917	Ribose 5-phosphate isomerase RpiB	1.83413569487082	0.000894972281789
OCPFDLNE_02068	Alpha-acetolactate decarboxylase	2.05912773977109	1.23835899308001E-11	1.62011409408231	2.34658820349583E-10							OCPFDLNE_00884	Pyruvate-flavodoxin oxidoreductase	0.836999474910087	0.000900594831896
OCPFDLNE_02082	Acetolactate synthase large subunit	1.43747400371389	2.32897915040211E-06	1.74349064559951	2.94385700130125E-14							OCPFDLNE_02176	hypothetical protein	1.83055978460876	0.000933347998973
OCPFDLNE_02105	RNA-binding protein S4	1.80483441636167	3.17229578734302E-07	1.0887169666302	0.000894972281789							OCPFDLNE_02225	hypothetical protein	1.15031818165675	0.000952984967091
OCPFDLNE_02108	YggS family pyridoxal phosphate-dependent enzyme (Fragment)	0.674149435260751	0.025436547599825	0.697926802580965	0.004077722955696							OCPFDLNE_02791	hypothetical protein	0.868898107570382	0.001170579928986
OCPFDLNE_02111	Cell division protein DivIB	1.77463538123929	0.001847975499905	1.31796130876141	0.03262325186237							OCPFDLNE_02805	DNA-packaging protein	2.18408285036754	0.001227424793598
OCPFDLNE_02141	Large-conductance mechanosensitive channel	1.0388732619274	9.45426309520279E-05	1.85837748788619	1.32129199943326E-08							OCPFDLNE_02581	hypothetical protein	0.992973953981256	0.001321811947774
OCPFDLNE_02144	Choloylglycine hydrolase	1.15948090445438	7.03370017300064E-05	1.48839256924754	2.68532798541797E-13							OCPFDLNE_00977	Oligo-beta-mannoside-specific phosphotransferase enzyme IIA component	1.60012535625168	0.001466970576953
OCPFDLNE_02145	60 kDa chaperonin	1.3677828361802	1.36947829005613E-06	1.08356211291277	5.06419447975921E-05							OCPFDLNE_02983	MarR family transcriptional regulator	5.29454745446152	0.001706230497487
OCPFDLNE_02221	hypothetical protein	0.716265394490276	0.034279479870345	1.19583725828151	1.31205021521698E-08							OCPFDLNE_02804	hypothetical protein	1.28629166084866	0.001764585417612
OCPFDLNE_02239	Serine-aspartate repeat-containing protein F	0.938419769208303	0.010414652996037	1.95343503551697	4.77038721472876E-23							OCPFDLNE_02107	Cell division protein SepF	0.871767043879531	0.002424891520096
OCPFDLNE_02259	Ferrous iron transport protein B	1.34578465279141	0.003480180324851	1.27359094260565	0.007877088087138							OCPFDLNE_01188	Propanediol utilization microcompartment protein PduU	1.98670746585084	0.002546651388846
OCPFDLNE_02279	Maltodextrin transport system permease protein MalC	0.868367863571183	0.03860869857717	2.32539494451924	4.47797860526794E-17							OCPFDLNE_01981	CCA-adding enzyme	1.03223251460361	0.002575862487939
OCPFDLNE_02292	Crp/Fnr family transcriptional regulator	1.96726495459244	1.6582062007356E-09	2.53024545981917	1.65758640123646E-14							OCPFDLNE_02347	hypothetical protein	3.3819200958602	0.002672178820895
OCPFDLNE_02303	Phosphomannose isomerase	2.42012056883683	5.57464614157422E-08	1.38912209850952	0.002776167910234							OCPFDLNE_00847	hypothetical protein	0.627645892532186	0.002776167910234
OCPFDLNE_02335	Cyclopentanol dehydrogenase	1.13313127701832	0.011588456832775	1.72794168844448	8.48323250332167E-05							OCPFDLNE_02416	Intracellular proteinase	0.663123199478385	0.002879477845532
OCPFDLNE_02365	2,3-bisphosphoglycerate-dependent phosphoglycerate mutase	1.02674601836481	0.000498344696346	1.13595022587544	4.85161610926886E-07							OCPFDLNE_02792	Terminase large subunit	0.792698751366223	0.002887303124678
OCPFDLNE_02366	ATP-dependent chaperone ClpB	0.690251901052924	0.014627078744003	0.721624210246539	0.00113056237884							OCPFDLNE_00285	Internalin-A	1.05349291188204	0.003001047131968
OCPFDLNE_02373	Heme-degrading monooxygenase HmoB	1.85093742080346	2.22024662303665E-05	2.14050050320973	3.0945898201857E-07							OCPFDLNE_02180	DNA-directed DNA polymerase	1.10261105581198	0.003013305394033
OCPFDLNE_02390	Arsenate reductase	0.844997229584417	0.006387892942566	1.90054502084329	5.1283061042938E-25							OCPFDLNE_00616	ABC transporter transmembrane region	0.960130219309866	0.003072832877256
OCPFDLNE_02402	Methylated-DNA--protein-cysteine S-methyltransferase	1.26159980693612	0.000134568865976	1.52583618189509	1.02879282310494E-07							OCPFDLNE_02224	Phage major tail protein, TP901-1 family	1.20860302219369	0.003305914311943
OCPFDLNE_02417	hypothetical protein	2.62185648567425	3.77180788099489E-06	2.04568091219066	0.003072832877256							OCPFDLNE_02788	Lactobacillus delbrueckii phage mv4 main capsid protein	0.750703047061199	0.003442842130323
OCPFDLNE_02422	5-amino-6-(5-phospho-D-ribitylamino)uracil phosphatase YitU	1.45736745767391	4.88499501405561E-09	1.04627257063581	6.21831475988539E-06							OCPFDLNE_02824	Transcriptional regulator	1.72317276497326	0.004141784275961
OCPFDLNE_02453	HdeD family acid-resistance protein (Fragment)	1.55692872398339	4.45963329961191E-07	1.21787999062254	1.38395353967995E-06							OCPFDLNE_01777	YihY/virulence factor BrkB family protein (Fragment)	1.4491770557287	0.004375552688998
OCPFDLNE_02454	Glucosamine-6-phosphate deaminase	1.12945425654632	1.32167769629285E-05	1.15848625797153	4.0678497346829E-10							OCPFDLNE_02496	Multiple resistance and pH homeostasis protein E	4.04930276867848	0.004571892085222
OCPFDLNE_02487	Oligo-beta-mannoside-specific phosphotransferase enzyme IIB component	1.01557583079777	0.000209605625074	0.874715411722869	0.001177302596643							OCPFDLNE_03069	N-acyl-L-amino acid amidohydrolase	3.24840036977279	0.004587018042455
OCPFDLNE_02505	hypothetical protein	0.959885775240841	0.001906247067383	2.23411955156893	1.33996955935222E-21							OCPFDLNE_01024	Predicted dithiol-disulfide isomerase	0.603143070039924	0.004594438651812
OCPFDLNE_02564	hypothetical protein	1.13702927449504	0.013077541756494	3.3116324518593	1.12314678306532E-09							OCPFDLNE_00395	AraC family transcriptional regulator	0.614404179702379	0.00462723408769
OCPFDLNE_02568	Phosphoglycerate kinase	0.739107727021141	0.001657053303153	1.08883132128297	9.03739473380332E-08							OCPFDLNE_02775	hypothetical protein	1.4977960112073	0.00471654232875
OCPFDLNE_02569	Glyceraldehyde-3-phosphate dehydrogenase	1.65919884628687	9.74354514695938E-12	1.86339755473501	1.73332390419137E-27							OCPFDLNE_01160	hypothetical protein	0.9853103045056	0.004805558392056
OCPFDLNE_02570	Putative transcriptional regulator CggR	0.98554842509281	0.007453303845716	2.47946667663478	2.07739142199819E-38							OCPFDLNE_01195	Propanediol utilization microcompartment protein PduA	1.20500573430803	0.004917069729775
OCPFDLNE_02573	Membrane protein, MmpL family	0.910045099698299	0.03004739062038	0.902772482526018	0.033069612253328							OCPFDLNE_02143	hypothetical protein	2.01328930039449	0.004956580506829
OCPFDLNE_02582	hypothetical protein	0.799301090093911	0.038212320367728	0.974474937780647	0.004202375388888							OCPFDLNE_01502	RNA polymerase sigma factor SigA	0.656791925598552	0.0050185952537
OCPFDLNE_02583	Cro/C1-type-helix-turn-helix domain-containing protein	1.70949433065608	0.000807897888979	2.33683784018363	1.6956251202383E-09							OCPFDLNE_01794	Putative ATP-dependent RNA helicase YfmL	0.803441347525023	0.005166162125845
OCPFDLNE_02584	AP2 domain-containing protein (Fragment)	1.56307779916344	5.66632846006884E-06	3.06479116841819	6.53638511687346E-34							OCPFDLNE_00611	hypothetical protein	2.15668598822675	0.005226060374641
OCPFDLNE_02685	Ribosome hibernation promoting factor	1.26143868472636	3.6879254096441E-09	1.00069366320759	2.52153755534776E-08							OCPFDLNE_02217	hypothetical protein	1.69687773125638	0.005247974218775
OCPFDLNE_02747	Bifunctional pyrazinamidase/nicotinamidase	1.17738519798041	8.57627330701574E-05	1.0983924268799	9.27623000478462E-05							OCPFDLNE_01461	Cell wall surface anchor family protein (LPXTG motif)	2.38589053593905	0.005310620098018
OCPFDLNE_02748	Bifunctional dihydrofolate reductase-thymidylate synthase	1.01948452776587	0.001278037247304	1.36773431367829	4.98239927743373E-08							OCPFDLNE_02216	Holin, phage phi LC3	2.10211875333506	0.005704906754372
OCPFDLNE_02750	hypothetical protein	1.6772525086426	8.61087224553695E-10	3.04244579853295	1.08531086020883E-15							OCPFDLNE_01520	Molecular chaperone DnaJ	1.37738079941111	0.005928650205121
OCPFDLNE_02751	Cadmium, cobalt and zinc/H(+)-K(+) antiporter	1.36462644751622	0.022329380329041	1.64850831443875	0.019436539700498							OCPFDLNE_00724	hypothetical protein	0.835061598600872	0.006011638695906
OCPFDLNE_02769	hypothetical protein	1.31435480023032	0.034024347668143	3.11456156265431	2.14057119114317E-06							OCPFDLNE_02812	hypothetical protein	2.63285158806688	0.006237686695198
OCPFDLNE_02771	AP2 domain-containing protein (Fragment)	1.12088971642321	0.004740649042581	2.29303660885742	4.59125334703908E-15							OCPFDLNE_00443	PTS system fructose-specific transporter subunit IIA	2.8545111336619	0.006295895664047
OCPFDLNE_02774	Bacteriophage holin	1.1305094334885	0.034470752988248	1.68176647688767	0.001982647776044							OCPFDLNE_02349	Competence protein CoiA	2.25772090824096	0.006408508578685
OCPFDLNE_02778	Phage tail tape measure protein, TP901 family, core region	0.732980141608102	0.015339421736234	0.79494008555678	7.90706819479384E-05							OCPFDLNE_02746	Predicted integral membrane protein	0.928466403711955	0.006531267679666
OCPFDLNE_02782	Ig domain-containing protein	1.03835976574252	0.002129841048999	1.00398117706874	0.000132788566341							OCPFDLNE_02924	hypothetical protein	0.958963485691982	0.006969680488406
OCPFDLNE_02796	Phage transcriptional regulator	0.954384004950909	0.018223343829102	1.1257578314931	0.002588619240494							OCPFDLNE_02409	Inorganic phosphate transporter	0.971937379861769	0.007846482436487
OCPFDLNE_02798	hypothetical protein	1.1641314743012	0.013732418195137	1.48354469833711	6.06806530235104E-05							OCPFDLNE_01303	NUDIX hydrolase	2.16203599595286	0.008722653078972
OCPFDLNE_02817	DNA-binding domain-containing protein	0.807371503049983	0.026456167298211	1.4938054981758	9.55393027709385E-08							OCPFDLNE_01047	Putative antibiotic transport system ATP-binding protein	1.47770792993739	0.009385755531896
OCPFDLNE_02857	Methyltransferase	1.93642278298472	3.32525974581155E-07	2.25569280776346	2.44455139057251E-12							OCPFDLNE_02222	hypothetical protein	1.31501474962443	0.00945772403274
OCPFDLNE_02858	Acetamidase	1.44098509189454	3.96207149290617E-05	1.46530129426902	2.3318787056352E-07							OCPFDLNE_00284	Class 1 internalin InlE	0.679741708338341	0.010279533722062
OCPFDLNE_02893	NADH dehydrogenase-like protein YjlD	0.717396515705869	0.010313308726407	0.887293493804483	0.001866134709327							OCPFDLNE_02815	hypothetical protein	2.09585835104711	0.011192348194024
OCPFDLNE_02903	Phosphotriesterase	1.33669195651323	0.002841514818574	2.28703721046234	1.89093534410371E-10							OCPFDLNE_02963	hypothetical protein	1.18924082921112	0.011459563252491
OCPFDLNE_02904	Ascorbate-specific phosphotransferase system enzyme IIC component	1.89502475644115	6.41612121837129E-07	2.51060280822769	2.70574336371497E-14							OCPFDLNE_02923	Transcriptional regulator MtlR	0.624285557227852	0.011829304179057
OCPFDLNE_02905	Ascorbate-specific phosphotransferase system enzyme IIB component	1.13832199727163	0.016963665051163	2.62436763687569	7.27005765695778E-09							OCPFDLNE_02079	Mannosyl-D-glycerate transport/metabolism system repressor MngR	2.21494285308392	0.012001679650128
OCPFDLNE_02906	Ascorbate-specific phosphotransferase enzyme IIA component	1.62010653404893	0.000815495563014	3.08129415851606	6.26653058473601E-10							OCPFDLNE_01033	DltB protein for D-alanine esterification of lipoteichoic acid and wall teichoic acid	0.812173685858975	0.01249246534714
OCPFDLNE_02914	Ribulose-phosphate 3-epimerase	1.01733290919027	0.030753051542965	1.1901890302124	0.004375552688998							OCPFDLNE_01988	Hypothetical sensory transduction histidine kinase	1.20854022035978	0.012895961772876
OCPFDLNE_02915	Transketolase	0.707957685519232	0.028842123663864	1.60752107838092	1.82309976530207E-09							OCPFDLNE_02142	hypothetical protein	1.26085523347966	0.012895961772876
OCPFDLNE_02918	D-arabitol-phosphate dehydrogenase	1.40403001596991	3.96207149290617E-05	1.71522404957551	1.43799972937306E-09							OCPFDLNE_01035	Teichoic acid D-Ala incorporation-associated protein DltX	1.02861719220568	0.013855557484552
OCPFDLNE_02919	Sugar-phosphate dehydrogenase	0.783334354989439	0.049898723512997	1.68793058652222	1.31581255093486E-10							OCPFDLNE_02146	Chaperonin	1.02187315745554	0.014075537030491
OCPFDLNE_02920	PTS system galactitol-specific transporter subunit IIC	1.29137048646861	0.000783518633218	2.33745004745408	1.64523944206695E-12							OCPFDLNE_00438	FtsW/RodA/SpoVE family cell cycle protein	2.64451779462655	0.01480866631394
OCPFDLNE_02925	Predicted DNA-binding protein, MmcQ/YjbR family	1.29254865409642	0.007752283897855	1.1827375884819	0.017722532105666							OCPFDLNE_02492	Cation proton antiporter	1.08494246548192	0.015044152486236
OCPFDLNE_02928	Universal stress protein UspA	1.43915267053669	3.6879254096441E-09	2.49617994223462	2.61048945303352E-21							OCPFDLNE_00695	Heavy metal translocating P-type ATPase	0.893815954442687	0.015965062115445
OCPFDLNE_02929	Putative sugar phosphate isomerase YwlF	1.8654862725131	6.25665270504664E-17	2.33848496293945	1.0248401622033E-25							OCPFDLNE_00978	Aryl-phospho-beta-D-glucosidase BglH	0.839255449533913	0.017386591754755
OCPFDLNE_02938	Cellobiose-specific phosphotransferase enzyme IIB component	3.62614905569003	3.77180788099489E-06	2.67008002629063	1.69461453815654E-30							OCPFDLNE_02916	Ribulose phosphate epimerase	1.2870946312748	0.017389895723416
OCPFDLNE_02939	PTS lactose transporter subunit IIC	2.20663295550876	8.0661525594627E-10	2.53120927740427	7.72469734714136E-35							OCPFDLNE_02790	Phage minor capsid protein 2	0.654011637694982	0.017566704036917
OCPFDLNE_02940	Lichenan-specific phosphotransferase enzyme IIA component	2.0865851792502	2.37719420670674E-08	1.55054971074759	8.5355649522298E-09							OCPFDLNE_02783	hypothetical protein	0.758512581304809	0.01784913708663
OCPFDLNE_02952	Phosphoenolpyruvate-dihydroxyacetone phosphotransferase dihydroxyacetone binding subunit DhaK	1.02466124332461	3.13251574765863E-06	1.06348202496409	3.8970729288458E-07							OCPFDLNE_00148	Ribonuclease	1.48684090828728	0.017895067321971
OCPFDLNE_02953	Phosphoenolpyruvate-dihydroxyacetone phosphotransferase, ADP-binding subunit DhaL	0.954881995052483	3.05109732497708E-05	0.642875389552524	0.004141784275961							OCPFDLNE_00206	Cholesterol-dependent cytolysin listeriolysin O	1.10846416293401	0.018250028095638
OCPFDLNE_02954	PTS system mannnose-specific family transporter subunit IIA	0.807467280601749	0.004795360510414	1.53622373060602	6.93756891392948E-08							OCPFDLNE_02169	hypothetical protein	2.277907959624	0.018852332962967
OCPFDLNE_02965	PTS sugar transporter subunit IIC	1.47736846905433	3.50995264062158E-07	1.72037769318387	5.49076899823396E-10							OCPFDLNE_01912	Carbamoyl phosphate synthase small subunit	2.45711958159415	0.01923049224068
OCPFDLNE_02982	Multidrug transporter MatE	1.78852100437108	0.009677042546737	2.26739163800345	0.031294246016753							OCPFDLNE_00876	hypothetical protein	0.803719395741714	0.019259377302024
OCPFDLNE_03031	Trigger enzyme beta-glucoside-specific phosphotransferase system EIIBCA component	1.69729475304572	3.96207149290617E-05	2.62385276187176	5.76519441542449E-13							OCPFDLNE_00288	Putative transcriptional regulators	1.21504314710856	0.019403024328979
OCPFDLNE_03032	Beta-glucoside operon transcriptional antiterminator	1.53941593644931	9.24841318321465E-06	1.05091073161269	0.001366467214374							OCPFDLNE_01042	Putative efflux transporter	1.7381881951821	0.019403024328979
OCPFDLNE_03068	Quinolone resistance protein NorB	2.38918976238627	0.038634533316051	5.27227844529899	0.000594512733659							OCPFDLNE_02814	hypothetical protein	4.15755757283694	0.019403024328979
OCPFDLNE_03078	hypothetical protein	2.00693583533765	4.08142024320446E-13	2.3224729299569	4.71635387749498E-16							OCPFDLNE_02955	HTH-type transcriptional regulator HexR	1.23608680739507	0.019436539700498
												OCPFDLNE_01433	UPF0750 membrane protein yqfU	1.1242408106396	0.021607819122357
												OCPFDLNE_00423	Low-affinity inorganic phosphate transporter	0.893398347117829	0.021629053675
												OCPFDLNE_01629	Acetate kinase	0.890037938671252	0.022094192053161
												OCPFDLNE_01112	Sulfur carrier protein ThiS adenylyltransferase	0.796666465404699	0.022126349685832
												OCPFDLNE_02080	Putative HTH-type transcriptional regulator YurK	1.55132527238498	0.022156584620345
												OCPFDLNE_01014	hypothetical protein	1.5469825068069	0.023180709753812
												OCPFDLNE_02334	Response regulator PleD	1.02282001033002	0.023180709753812
												OCPFDLNE_00971	Clp protease ClpA	0.928019598636025	0.023721721341139
												OCPFDLNE_01119	hypothetical protein	2.36247457806962	0.024196435183626
												OCPFDLNE_01754	PerR peroxide-sensing regulator	0.833786878864226	0.024343758170229
												OCPFDLNE_02179	hypothetical protein	2.58810914634261	0.024698211995346
												OCPFDLNE_02799	hypothetical protein	0.9371364611568	0.025220287737678
												OCPFDLNE_00629	hypothetical protein	4.03132233605738	0.025376527633314
												OCPFDLNE_02972	ABC membrane transporter (ATP-binding protein) required for cytochrome bd function	0.822351236731886	0.025412119789028
												OCPFDLNE_01611	Dephospho-CoA kinase	1.33027172978655	0.025769270799461
												OCPFDLNE_01353	Conserved domain protein (Fragment)	2.02662121792481	0.025954350965142
												OCPFDLNE_02571	DNA-directed RNA polymerase sigma subunit RpoN	0.666097533465683	0.02638041104879
												OCPFDLNE_02779	hypothetical protein	1.34491247308826	0.026979788131332
												OCPFDLNE_02171	SPBc2 prophage-derived protein yorM	1.6440967519607	0.027355635412473
												OCPFDLNE_02501	Putative ion-transport protein YfeO	0.883361876146214	0.027498308873221
												OCPFDLNE_01867	hypothetical protein	0.639465295339164	0.027620117099185
												OCPFDLNE_00060	Replicative DNA helicase	0.880806164451327	0.028016359010392
												OCPFDLNE_00615	ABC transporter transmembrane region	0.765744441928507	0.028016359010392
												OCPFDLNE_02756	Heme efflux system ATPase HrtA	3.97670535285093	0.02883551570334
												OCPFDLNE_02456	hypothetical protein	1.63916494986842	0.029986286407741
												OCPFDLNE_02209	ImmA/IrrE family metallo-endopeptidase	1.02032605727552	0.030192186801677
												OCPFDLNE_00802	hypothetical protein	2.50754390659199	0.031237279629176
												OCPFDLNE_00144	Oligopeptide transport system permease protein AppB	4.3662575906451	0.031294246016753
												OCPFDLNE_02185	hypothetical protein	1.46204710470562	0.031664620233326
												OCPFDLNE_00924	Antibiotic biosynthesis monooxygenase	1.10932874920851	0.031713994514695
												OCPFDLNE_02208	hypothetical protein	1.2091503274767	0.031948095340289
												OCPFDLNE_01725	Bifunctional homocysteine S-methyltransferase/methylenetetrahydrofolate reductase	3.43401141108694	0.032342873647764
												OCPFDLNE_02223	hypothetical protein	0.814210107894471	0.032348813189535
												OCPFDLNE_02931	Excinuclease ABC subunit A	0.784730738353843	0.032348813189535
												OCPFDLNE_02039	ABC transporter permease	1.49645726526469	0.033329512880024
												OCPFDLNE_00187	Oligosaccharide 4-alpha-D-glucosyltransferase	3.91055579494188	0.033469904345003
												OCPFDLNE_01046	hypothetical protein	1.68079277058319	0.033841100990423
												OCPFDLNE_02740	Predicted HD superfamily hydrolase	0.946770349293707	0.033841100990423
												OCPFDLNE_01686	hypothetical protein	1.47026504755786	0.035255102805259
												OCPFDLNE_02540	High-affinity heme uptake system protein IsdE	1.120222109665	0.035257518461845
												OCPFDLNE_02541	hypothetical protein	2.43594924963677	0.03550590079946
												OCPFDLNE_02431	PTS system fructose-specific transporter subunit IIABC	1.21438861007994	0.036004012661326
												OCPFDLNE_00445	PTS system fructose-specific EIIB'BC component	2.46566451309508	0.036199062632944
												OCPFDLNE_00422	Peptidase	1.55856000902572	0.036238825703918
												OCPFDLNE_00302	Anaerobic ribonucleoside-triphosphate reductase activating protein (Fragment)	2.21260407915064	0.036700176612909
												OCPFDLNE_03041	PTS sugar transporter subunit IIC	1.22674284014834	0.039948579988619
												OCPFDLNE_01764	Recombination regulator RecX	1.0449596224195	0.040701256465074
												OCPFDLNE_02511	UPF0053 protein yhdP	0.729971120730125	0.042419101034628
												OCPFDLNE_02321	PalA	1.46430794020476	0.043613102572524
												OCPFDLNE_00609	Cell surface protein	0.644209254097045	0.043975819106103
												OCPFDLNE_01178	HTH-type transcriptional regulator AdhR	1.11562840414639	0.044554371932543
												OCPFDLNE_02807	DUF1642 domain-containing protein (Fragment)	0.720235444697579	0.045582320681348
												OCPFDLNE_00594	hypothetical protein	3.31550137958835	0.046039337341206
												OCPFDLNE_02076	PTS system mannose-specific transporter subunit IID	2.00288422112374	0.046360748476741
												OCPFDLNE_02358	Tryptophanyl-tRNA ligase	1.16358345483454	0.048027005354555
												OCPFDLNE_01469	Glycine betaine ABC transport system, ATP-binding protein OpuAA	0.84063746334346	0.048177064992437
												OCPFDLNE_00044	Agmatine deiminase	2.33261864919373	0.048998712269438

## Sheet: T6
Common up-regulated genes for both 200Mpa and 400Mpa treatment							Up-regulated genes specific to 200MPa treatment					Up-regulated genes specific to 400MPa treatment					Enriched GO terms for Up-regulated genes specific to 200MPa treatment					Enriched GO terms for Up-regulated genes specific to 400MPa treatment
		200Mpa		400Mpa
		log2change	P-adj	log2change	P-adj				log2change	P-adj				log2change	P-adj		GO.ID	Term	P-val			GO.ID	Term	P-val
OCPFDLNE_00005	DNA replication and repair protein RecF	1.31747512554771	0.009098724710183	0.787958024885107	0.000705091193299		OCPFDLNE_00193	hypothetical protein	2.73078018102274	7.55260217433553E-19		OCPFDLNE_02570	Putative transcriptional regulator CggR	1.94144259462572	1.69258746161813E-36		GO:0006412	translation	0.00088			GO:0009401	phosphoenolpyruvate-dependent sugar phosphotransferase system	2E-05
OCPFDLNE_00053	Peptidase propeptide and ypeb domain subfamily	2.54580261337618	1.07786860090233E-11	0.827805576943061	0.001569119437154		OCPFDLNE_01130	Translational GTPase TypA	3.45097292083358	3.03539175676551E-18		OCPFDLNE_01131	hypothetical protein	2.47848218073644	6.16396179749702E-31		GO:0006631	fatty acid metabolic process	0.00166			GO:0034219	carbohydrate transmembrane transport	3.8E-05
OCPFDLNE_00418	PTS system fructose-specific transporter subunit IIC	2.00006436565235	0.003462591286617	2.64219923714089	9.22019727453847E-16		OCPFDLNE_00309	PhoP family transcriptional regulator	2.4111327377445	1.18027184487206E-11		OCPFDLNE_02505	hypothetical protein	2.06826743483986	3.19874247939988E-27		GO:0006414	translational elongation	0.01882			GO:0006355	regulation of transcription, DNA-templated	0.019
OCPFDLNE_00419	Mannosylglycerate hydrolase	1.23388718490423	0.022664098602365	1.43458142920089	8.84980178058763E-09		OCPFDLNE_02744	hypothetical protein	3.15661922894085	3.98191276831927E-07		OCPFDLNE_02584	AP2 domain-containing protein (Fragment)	2.73030804240682	1.09696060572788E-23		GO:0045892	negative regulation of transcription, DNA-templated	0.02317			GO:0006536	glutamate metabolic process	0.049
OCPFDLNE_00420	Putative licABCH operon regulator	1.30913561330305	0.049167121609999	0.916454909475156	0.00221016050358		OCPFDLNE_02422	5-amino-6-(5-phospho-D-ribitylamino)uracil phosphatase YitU	1.62390121804915	2.71537865066979E-05		OCPFDLNE_02857	Methyltransferase	2.64779304896063	2.93507141996149E-21		GO:0009432	SOS response	0.03295			GO:0030488	tRNA methylation	0.049
OCPFDLNE_00450	Truncated internalin A	1.11249725947592	0.000437354727911	1.31605252844275	1.15505408892077E-14		OCPFDLNE_02977	Benzoate--CoA ligase	2.64761698335956	2.93131188972996E-05		OCPFDLNE_00514	Universal stress protein UspA	2.31778595652492	5.97686682446271E-21		GO:0006457	protein folding	0.03835			GO:0022904	respiratory electron transport chain	0.049
OCPFDLNE_00451	Internalin B	2.63943156682418	1.21282328803265E-14	1.98744131097438	1.09696060572788E-23		OCPFDLNE_02362	Ketoacyl-ACP synthase III	2.40554609438429	4.96287188514055E-05		OCPFDLNE_02458	Glutamate gamma-aminobutyrate antiporter	2.40909238949857	1.17446267835495E-20
OCPFDLNE_00479	Oleate hydratase	2.6052929011917	0.000158408807916	0.975667750320279	0.036102354987423		OCPFDLNE_01479	ATPase components of ABC transporters with duplicated ATPase domains	2.21177220811046	5.40470853593643E-05		OCPFDLNE_00104	Fructose-specific phosphotransferase enzyme IIB component	2.13148455316112	5.30264483402294E-20
OCPFDLNE_00607	Transcriptional regulator	2.6624451335225	0.004422501488908	0.961927431512371	0.027014068919426		OCPFDLNE_01212	Probable propionate kinase	2.26320017587185	6.26968227541806E-05		OCPFDLNE_02144	Choloylglycine hydrolase	1.55488960105884	3.89051839032463E-18
OCPFDLNE_00608	hypothetical protein	2.85781251527693	2.11280543304301E-05	1.07321149023084	0.003305404694354		OCPFDLNE_01090	Ribonuclease J	2.02143368212224	6.48585469377659E-05		OCPFDLNE_02771	AP2 domain-containing protein (Fragment)	2.37655505566739	3.89051839032463E-18
OCPFDLNE_00701	hypothetical protein	1.17376248350659	0.011982050026415	2.18048258650751	2.56686843895274E-13		OCPFDLNE_02642	ATP-dependent Clp endopeptidase proteolytic subunit ClpP	1.86006979881755	7.55912918733607E-05		OCPFDLNE_00141	Divergent 4fe-4s mono-cluster	2.07146378922061	8.37804350062469E-18
OCPFDLNE_00835	Mannose-specific phosphotransferasesystem component IIC	0.869743321587211	0.038572437461078	1.9248999347047	4.04372145610792E-18		OCPFDLNE_02743	hypothetical protein	4.08571812811323	0.000206477561984		OCPFDLNE_02373	Heme-degrading monooxygenase HmoB	3.54306320671369	1.30257710108102E-17
OCPFDLNE_00921	DEAD-box ATP-dependent RNA helicase CshA	4.26815593379676	2.86487311881214E-26	1.43189320157817	2.38144816841351E-12		OCPFDLNE_00006	DNA gyrase subunit B	1.53200400702476	0.000418715829339		OCPFDLNE_02390	Arsenate reductase	1.59690463107445	2.27400392793436E-17
OCPFDLNE_00974	NAD-dependent succinate-semialdehyde dehydrogenase	1.27758996074421	0.000850913776284	0.71407168834158	1.25313396714551E-05		OCPFDLNE_01446	hypothetical protein	1.3287295621926	0.0005067792514		OCPFDLNE_00634	YkoS	2.14608606210703	1.07176600429842E-15
OCPFDLNE_01055	hypothetical protein	1.38672835367958	0.005533325132019	1.88885318695595	8.43055356349408E-12		OCPFDLNE_00847	hypothetical protein	1.3908044680972	0.000832498784873		OCPFDLNE_00142	hypothetical protein	2.08524959163676	3.77239710953186E-15
OCPFDLNE_01058	ATP-dependent Clp protease ATP-binding subunit ClpE	3.7762448856267	8.1935614639657E-29	1.00445924097642	1.39223211884457E-06		OCPFDLNE_02661	hypothetical protein	1.317709693993	0.000850913776284		OCPFDLNE_01906	hypothetical protein	1.93439983083748	1.29335972537341E-14
OCPFDLNE_01197	Propanediol dehydratase large subunit PduC	1.28818644352548	0.001504341398369	1.03715464310563	0.00047014579111		OCPFDLNE_01704	30S ribosomal protein S2	1.37934470005581	0.001145944633333		OCPFDLNE_01301	Alpha-phosphotrehalase	1.61912477783707	2.33869825407482E-14
OCPFDLNE_01198	Propanediol dehydratase medium subunit PduD	1.58314506542676	0.000343628375408	1.18025478101108	3.80571156799547E-05		OCPFDLNE_00853	hypothetical protein	1.30029251991307	0.001993205300454		OCPFDLNE_00287	ArgE/DapE family deacylase	1.24690301932571	3.6569456299533E-13
OCPFDLNE_01199	Propanediol dehydratase small subunit PduE	1.3466193765634	0.001438927407269	1.02659222280277	0.000466806413685		OCPFDLNE_01500	GTP cyclohydrolase 1 type 2 homolog	2.14500342440494	0.00202925629023		OCPFDLNE_02749	Alcohol dehydrogenase	1.28977391001803	9.94641160222298E-13
OCPFDLNE_01200	Propanediol dehydratase reactivation factor large subunit	1.7179013521511	0.000105335693712	1.19936436690557	2.05071642425674E-05		OCPFDLNE_01348	hypothetical protein	1.32117858821435	0.002183251798547		OCPFDLNE_00586	Transcriptional coactivator p15 (Pc4)	2.13586556982162	2.41188582022115E-12
OCPFDLNE_01202	Carbon dioxide-concentrating mechanism protein CcmK	1.00796088331407	0.018254586926761	1.575685840713	1.27131296016709E-09		OCPFDLNE_01488	hypothetical protein	1.84332692956773	0.002334463635945		OCPFDLNE_00980	Lincomycin resistance ABC-F type ribosomal protection protein	1.6633976939092	4.93499939756831E-12
OCPFDLNE_01203	Propanediol utilization microcompartment protein PduA	1.5218319199286	0.001378435962738	2.31001690912674	2.94046924859686E-14		OCPFDLNE_02259	Ferrous iron transport protein B	2.23728052414273	0.002387838712608		OCPFDLNE_02141	Large-conductance mechanosensitive channel	2.15757547014818	1.00193935150364E-11
OCPFDLNE_01204	Phosphate propanoyltransferase	2.1123119803423	3.72470992346047E-05	0.851327706413039	0.017368971637725		OCPFDLNE_01589	YsxB	1.21593181754371	0.002414465639574		OCPFDLNE_02927	HTH-type transcriptional activator RhaS	1.76602930283345	2.23901952493114E-11
OCPFDLNE_01205	Ethanolamine utilization protein EutJ	1.88261454323841	2.44971050684926E-06	1.22250188366169	2.07875770191712E-06		OCPFDLNE_01703	Translation elongation factor Ts	1.44178144250216	0.002566967144112		OCPFDLNE_00284	Class 1 internalin InlE	1.57004106187574	1.79944451083556E-10
OCPFDLNE_01206	Propanediol utilization protein PduM	2.27705883577679	0.003818334578888	1.02177504712515	0.043431280382797		OCPFDLNE_01905	Fibronectin/fibrinogen binding protein, putative	2.00813382273126	0.003236277130683		OCPFDLNE_02905	Ascorbate-specific phosphotransferase system enzyme IIB component	2.10783197159358	2.35051971398979E-10
OCPFDLNE_01208	ATP/cobalamin adenosyltransferase	2.12511476039861	1.42703447867235E-06	1.25080884903131	1.11646514394471E-05		OCPFDLNE_01182	ATP-dependent Clp protease proteolytic subunit	1.80949944503598	0.003994259227499		OCPFDLNE_02459	Glutamate decarboxylase beta	1.53123771733184	4.94384818508442E-10
OCPFDLNE_01209	CoA-dependent propionaldehyde dehydrogenase	2.08135750071674	2.27966333423526E-05	1.52163843686021	4.73818278332231E-09		OCPFDLNE_01201	Propanediol utilization diol dehydratase-reactivating factor small chain	1.60232464639031	0.004693792454205		OCPFDLNE_00587	Phospholipase/carboxylesterase	1.77481740565531	6.77796101022147E-10
OCPFDLNE_01210	Propanol dehydrogenase PduQ	2.47711085108148	3.50393868201244E-09	1.42348170989064	4.10057572423562E-08		OCPFDLNE_02652	Thioredoxin-disulfide reductase	1.14569581243279	0.004884500540324		OCPFDLNE_00633	Multifunctional acyl-CoA thioesterase I and protease I and lysophospholipase L1	1.22541826374972	9.99454140559982E-10
OCPFDLNE_01211	Glycerol uptake facilitator	2.17967718668647	2.11280543304301E-05	2.62294630632122	4.73701158598317E-11		OCPFDLNE_01723	Salicylate biosynthesis isochorismate synthase	1.29136999332963	0.005229352473021		OCPFDLNE_00417	PTS system fructose-specific transporter subunit IIB	3.56496959603914	1.22878084469064E-09
OCPFDLNE_01235	Cobyrinate a,c-diamide synthase	1.19282697829253	0.013701164874933	1.35079465972478	3.66904875426707E-05		OCPFDLNE_01378	Polyribonucleotide nucleotidyltransferase	1.24878436794975	0.005248083839819		OCPFDLNE_02333	Limonene hydroxylase	1.36230418046512	2.13534806357209E-09
OCPFDLNE_01237	Cobalt-precorrin-8 methylmutase	1.36082191715527	0.020720200466718	0.981639627012279	0.027572403815321		OCPFDLNE_00609	Cell surface protein	1.47609554653344	0.005533325132019		OCPFDLNE_00056	Accessory transcriptional regulator protein C	1.23671540054588	2.37343819081865E-09
OCPFDLNE_01238	Cobalamin biosynthesis protein CbiD (Fragment)	1.16987051825994	0.031081566714386	2.18369753443493	1.6624136899387E-11		OCPFDLNE_02953	Phosphoenolpyruvate-dihydroxyacetone phosphotransferase, ADP-binding subunit DhaL	1.05902208020661	0.005935499327838		OCPFDLNE_01013	hypothetical protein	1.98270821110879	2.47669269552415E-09
OCPFDLNE_01239	Synthesis of vitamin b12 adenosyl cobalamide	1.84685192241158	0.014349715824138	1.40911443809042	0.001481064665823		OCPFDLNE_02366	ATP-dependent chaperone ClpB	1.06305676183975	0.00647626171499		OCPFDLNE_02892	FMN-binding domain protein	1.36855205017928	2.68884561806065E-09
OCPFDLNE_01241	Cobalt-precorrin-4 methyltransferase	1.46005921606385	0.019648605364812	2.11918064542135	4.49582050701317E-09		OCPFDLNE_01590	50S ribosomal protein L21	1.20546631810767	0.008747032041518		OCPFDLNE_00204	Listeriolysin positive regulatory factor A	1.79461450157995	6.99542897066255E-09
OCPFDLNE_01242	Cobalamin biosynthesis protein CbiG	1.75851964587294	0.000535176001467	1.80023644138749	6.58138451487628E-08		OCPFDLNE_03050	Transcriptional regulator, y4mF family	1.1133021115521	0.008875797669119		OCPFDLNE_01387	hypothetical protein	1.3329701769559	1.03527880170817E-08
OCPFDLNE_01243	Precorrin methylase	1.48380037330373	0.009472341239701	2.21349101653904	7.99390434046094E-10		OCPFDLNE_01682	hypothetical protein	1.22406647898118	0.00925538616416		OCPFDLNE_02492	Cation proton antiporter	1.93810272652009	2.93661569517438E-08
OCPFDLNE_01244	Cobalt-precorrin-6A reductase CbiJ	2.14810091099219	0.000236149143927	1.18331940364839	0.001260325847335		OCPFDLNE_01722	2-succinyl-5-enolpyruvyl-6-hydroxy-3-cyclohexene-1-carboxylic-acid synthase	1.19339073407254	0.009523658102084		OCPFDLNE_01653	DNA translocase SftA	0.955448347362975	3.24783601876376E-08
OCPFDLNE_01245	Uroporphyrinogen-III C-methyltransferase	1.7463209337991	0.000209372421937	1.98773826528315	2.52404353526316E-09		OCPFDLNE_01411	Cold shock protein CspC	1.34674216718327	0.011232995510764		OCPFDLNE_00057	Accessory transcriptional regulator protein A	1.54076860469155	4.45366844257974E-08
OCPFDLNE_01246	Sirohydrochlorin cobaltochelatase CbiK	1.59391765621751	0.022889637867186	2.63892197741614	4.68650807182914E-10		OCPFDLNE_01340	Glycerol-3-phosphate dehydrogenase	1.02231227402246	0.011457582207939		OCPFDLNE_02852	50S ribosomal protein L13	1.50364254838318	9.86855084090609E-08
OCPFDLNE_01247	Cobalt-precorrin-2 C-methyltransferase	2.61120778311369	0.000375381961556	2.38724455116625	4.48504593078648E-07		OCPFDLNE_00012	Phosphomevalonate kinase	1.80321093854133	0.012088121443026		OCPFDLNE_02501	Putative ion-transport protein YfeO	1.80589458459468	1.37732937906356E-07
OCPFDLNE_01248	Cobalamin biosynthesis protein CbiM	2.5763819007489	0.001438927407269	3.48517609597729	4.10057572423562E-08		OCPFDLNE_01873	30S ribosomal protein S16	1.51277049373915	0.014454163038986		OCPFDLNE_00591	UPF0118 membrane protein yubA	1.18539621432259	1.47358525277797E-07
OCPFDLNE_01250	Energy-coupling factor ABC transporter transmembrane protein	2.89760952023028	0.003325723865242	2.4568890438234	0.00643552906351		OCPFDLNE_01644	30S ribosomal protein S4	1.0285080831342	0.018062729346139		OCPFDLNE_02583	Cro/C1-type-helix-turn-helix domain-containing protein	1.86214678286323	1.71960939043021E-07
OCPFDLNE_01251	Cobalt import ATP-binding protein CbiO	2.74954935952938	2.71537865066979E-05	1.48603849966471	0.000813835558375		OCPFDLNE_01794	Putative ATP-dependent RNA helicase YfmL	1.31570815679349	0.018254586926761		OCPFDLNE_01302	PTS system trehalose-specific EIIBC component	1.68704848308625	1.72294456040447E-07
OCPFDLNE_01252	Cobyric acid synthase CobQ	1.2253838054187	0.006626817773443	0.972951739159333	0.002110601043823		OCPFDLNE_01601	Glutamate-1-semialdehyde aminotransferase	1.44282891648889	0.018347936902918		OCPFDLNE_02926	Glyoxalase	1.67675379565075	1.72294456040447E-07
OCPFDLNE_01304	hypothetical protein	2.04849836362189	1.15846705503425E-10	1.2598607805946	8.44794103450232E-10		OCPFDLNE_01455	Pyruvate formate-lyase-activating enzyme	0.997771586977914	0.018607617958471		OCPFDLNE_02921	Galactitol-specific phosphotransferase enzyme IIB component	2.04884762191609	1.92145146090797E-07
OCPFDLNE_01574	YrvD	1.61003014708273	0.007145796920371	1.58638188453812	1.84765581585016E-08		OCPFDLNE_02884	50S ribosomal protein L2	0.929976771675105	0.020522341603029		OCPFDLNE_00707	IgA FC receptor	1.10266414659913	2.27884989296915E-07
OCPFDLNE_01680	Bifunctional acetaldehyde-CoA/alcohol dehydrogenase	0.968671285074919	0.005293553538396	1.59091511448134	3.53527516627858E-15		OCPFDLNE_01480	hypothetical protein	1.07259243117578	0.020968590126027		OCPFDLNE_01236	Cobalamin biosynthesis protein CobD	2.09778679708522	3.62349050926031E-07
OCPFDLNE_01790	Outer surface protein	2.22833900725812	5.97595442351124E-08	0.808178260523649	0.000184153118224		OCPFDLNE_01523	Heat-inducible transcriptional repressor HrcA	1.4971547614783	0.020968590126027		OCPFDLNE_02232	hypothetical protein	1.69557094905515	4.4487161348619E-07
OCPFDLNE_01791	Lichenan-specific phosphotransferase enzyme IIA component	3.22296152646734	2.30631440444033E-08	1.86546488737426	6.39138302526031E-13		OCPFDLNE_00581	Mannoside-phospho-beta-d-glucosidase	1.96656687526901	0.021089499586856		OCPFDLNE_02543	Glutamate decarboxylase beta	0.939548207028225	4.63563469778978E-07
OCPFDLNE_01792	Oligo-beta-mannoside-specific phosphotransferase enzyme IIB component	2.31077960211839	2.71537865066979E-05	1.15416965564338	1.01506703706734E-07		OCPFDLNE_01940	Predicted membrane bound oxidoreductase, hemolysin III	1.54649138275599	0.021213346192893		OCPFDLNE_02078	PTS system mannose-specific EIIAB component	3.11890268244235	4.66057533135856E-07
OCPFDLNE_02068	Alpha-acetolactate decarboxylase	2.43437262022256	4.50209811124123E-09	0.977816549464928	0.000284564418292		OCPFDLNE_01349	Transcriptional repressor LexA	0.970794213046342	0.029331197808245		OCPFDLNE_02278	Maltodextrin transport system permease protein mdxG	1.62846916316715	4.96244873925471E-07
OCPFDLNE_02082	Acetolactate synthase large subunit	2.62838671023543	7.05481575229936E-14	0.972492217602004	3.07707262087575E-06		OCPFDLNE_02886	50S ribosomal protein L4	1.13038314575388	0.030057176652747		OCPFDLNE_02919	Sugar-phosphate dehydrogenase	1.14813249207363	6.30790358443724E-07
OCPFDLNE_02105	RNA-binding protein S4	1.96131678600625	0.000375381961556	0.656587826564435	0.034984437488826		OCPFDLNE_01116	Alpha-ketoacid dehydrogenase subunit beta	0.980965341551844	0.031711857398299		OCPFDLNE_02903	Phosphotriesterase	1.77960200566631	6.98182056366877E-07
OCPFDLNE_02239	Serine-aspartate repeat-containing protein F	0.831035797112286	0.049167121609999	1.9463574316629	2.3261038669795E-19		OCPFDLNE_02389	Penicillin-binding protein 1F	1.13178556172027	0.032737403408574		OCPFDLNE_01774	23S rRNA (Uracil-5-)-methyltransferase RumA	1.34080507781506	1.1893701566393E-06
OCPFDLNE_02279	Maltodextrin transport system permease protein MalC	2.01658090072268	0.000479658579571	2.71813746710412	1.26658811131133E-19		OCPFDLNE_01416	Phosphate butyryltransferase	2.21212772215231	0.034135977655946		OCPFDLNE_02277	Maltodextrose utilization protein MalA	1.18550522963265	1.52773241266543E-06
OCPFDLNE_02280	Maltodextrin-binding protein	1.43448495139324	0.000236149143927	0.849822341163266	0.000271081478764		OCPFDLNE_02909	Elongation factor G	0.76842823579891	0.035080025180709		OCPFDLNE_00562	Proton-dependent oligopeptide transporter	1.4649172289779	1.70661839807802E-06
OCPFDLNE_02292	Crp/Fnr family transcriptional regulator	1.81466586776043	0.005861312580991	2.28347892846316	2.04783396485005E-12		OCPFDLNE_00285	Internalin-A	1.619392489794	0.035244998570933		OCPFDLNE_02971	Cell wall surface anchor family protein (LPXTG motif)	0.777332358208206	1.9603209059012E-06
OCPFDLNE_02365	2,3-bisphosphoglycerate-dependent phosphoglycerate mutase	1.01204174456725	0.019326298423615	0.925471387901684	8.45213885448534E-06		OCPFDLNE_01585	GTPase Obg	1.51637885316497	0.038210528326078		OCPFDLNE_00561	NADH-dependent butanol dehydrogenase a	1.33112418695781	2.11751227194116E-06
OCPFDLNE_02402	Methylated-DNA--protein-cysteine S-methyltransferase	1.16992556094356	0.039052304223074	0.804059098345529	0.003428011070412		OCPFDLNE_00823	Transcriptional repressor of the arabinose operon	1.78081576552856	0.041798873065745		OCPFDLNE_00374	Fumarate reductase flavoprotein subunit	0.937348521378733	2.29021339559921E-06
OCPFDLNE_02453	HdeD family acid-resistance protein (Fragment)	1.6199561620262	0.010157454394432	0.602537394852731	0.02892041164229		OCPFDLNE_00478	TetR family dihydroxyacetone kinase regulator	1.8493979259753	0.042760211469491		OCPFDLNE_02685	Ribosome hibernation promoting factor	0.94888756376904	2.29021339559921E-06
OCPFDLNE_02454	Glucosamine-6-phosphate deaminase	1.14170201290724	0.006854418006652	0.770515495150662	0.003310692514108		OCPFDLNE_01078	Glycine betaine/carnitine transport permease protein GbuB	2.15955806240069	0.044526211077019		OCPFDLNE_01868	tRNA (guanine-N(1)-)-methyltransferase	0.858185040975091	2.45837734818666E-06
OCPFDLNE_02487	Oligo-beta-mannoside-specific phosphotransferase enzyme IIB component	1.3110014080498	0.000378903562549	0.66422497923373	0.024514138849321		OCPFDLNE_00267	Ribosomal protein (Fragment)	1.25656037070155	0.045212430272712		OCPFDLNE_00105	PTS system mannose-specific transporter subunit IIC	1.60985865597147	2.87829610989006E-06
OCPFDLNE_02568	Phosphoglycerate kinase	1.2007685125237	0.002036213443332	1.16540005478226	2.54107574526055E-05		OCPFDLNE_00477	hypothetical protein	1.14839082332208	0.046514502711259		OCPFDLNE_02546	Extradiol dioxygenase	1.04945637748125	3.72940622069983E-06
OCPFDLNE_02569	Glyceraldehyde-3-phosphate dehydrogenase	1.93542993539539	5.87862279005656E-10	1.21315720750024	1.35505036865392E-10		OCPFDLNE_01863	50S ribosomal protein L19	1.2933319126644	0.048628522293426		OCPFDLNE_02581	hypothetical protein	1.5428827613295	4.15580463988594E-06
OCPFDLNE_02746	Predicted integral membrane protein	1.56930467209824	0.008875797669119	0.832109078777686	0.010459894365101		OCPFDLNE_01521	Molecular chaperone DnaK	0.979576484107454	0.049167121609999		OCPFDLNE_00202	Bifunctional UDP-N-acetylglucosamine diphosphorylase/glucosamine-1-phosphate N-acetyltransferase GlmU	1.11493683841774	4.16528866687207E-06
OCPFDLNE_02747	Bifunctional pyrazinamidase/nicotinamidase	1.45086742419101	0.00925538616416	1.5250637928626	4.4993589604111E-08		OCPFDLNE_02911	30S ribosomal protein S12	1.1031346016657	0.049833861732079		OCPFDLNE_01034	D-alanine--D-alanyl carrier protein ligase	1.07248600751937	5.5504721372897E-06
OCPFDLNE_02748	Bifunctional dihydrofolate reductase-thymidylate synthase	1.54103774974994	0.001779860864587	1.43592886522714	7.35494198995497E-07							OCPFDLNE_02803	hypothetical protein	1.67544487058862	7.39744749957313E-06
OCPFDLNE_02750	hypothetical protein	1.78196995031806	2.11280543304301E-05	1.80630432008809	1.72294456040447E-07							OCPFDLNE_03068	Quinolone resistance protein NorB	3.62479117428775	1.05895830398968E-05
OCPFDLNE_02858	Acetamidase	1.64823090742025	0.004787411874697	1.99283128513828	3.13993405081426E-13							OCPFDLNE_00935	LysM domain protein (LPXTG motif)	1.4807502782163	1.12161069227836E-05
OCPFDLNE_02904	Ascorbate-specific phosphotransferase system enzyme IIC component	1.76951010559128	0.006019346807109	1.9936665753974	4.5902890928224E-11							OCPFDLNE_02416	Intracellular proteinase	1.17007080765601	1.12161069227836E-05
OCPFDLNE_02906	Ascorbate-specific phosphotransferase enzyme IIA component	2.14625080559344	0.006758014497572	2.7175122089553	2.49245970759707E-10							OCPFDLNE_00603	HdeD family acid-resistance protein (Fragment)	1.28288307722142	1.25313396714551E-05
OCPFDLNE_02915	Transketolase	1.20246617144597	0.008416391013502	1.55552021556135	2.96271094811626E-13							OCPFDLNE_01941	Control catabolite protein of gluconeogenesis	1.60446770071304	1.49791915970097E-05
OCPFDLNE_02920	PTS system galactitol-specific transporter subunit IIC	1.33758269913665	0.022352278049903	2.08719834876407	1.25816152843537E-13							OCPFDLNE_02391	Putative transporter ydbO	1.7801999866977	1.72295572090036E-05
OCPFDLNE_02928	Universal stress protein UspA	1.08325161501427	0.011981234058755	2.39209547849439	3.67361470102133E-38							OCPFDLNE_02918	D-arabitol-phosphate dehydrogenase	1.17357598468868	1.81083589769078E-05
OCPFDLNE_02929	Putative sugar phosphate isomerase YwlF	1.59893174093023	1.87264626621453E-05	2.30090552587326	2.28619035492309E-37							OCPFDLNE_02917	Ribose 5-phosphate isomerase RpiB	1.86239028274885	1.83112663857065E-05
OCPFDLNE_02938	Cellobiose-specific phosphotransferase enzyme IIB component	3.74743731986515	2.57967931208109E-13	2.35662959661968	9.65090231077988E-37							OCPFDLNE_02334	Response regulator PleD	1.53480155712422	2.05837808499946E-05
OCPFDLNE_02939	PTS lactose transporter subunit IIC	2.81882305986506	2.19063378785341E-12	2.02883303983242	7.45018629081534E-14							OCPFDLNE_02955	HTH-type transcriptional regulator HexR	1.98986765117326	2.2488567338181E-05
OCPFDLNE_02940	Lichenan-specific phosphotransferase enzyme IIA component	2.59117883534179	3.07157363831302E-09	0.702050372335342	0.039913767225542							OCPFDLNE_01777	YihY/virulence factor BrkB family protein (Fragment)	1.90931347864043	2.79213489499311E-05
OCPFDLNE_02952	Phosphoenolpyruvate-dihydroxyacetone phosphotransferase dihydroxyacetone binding subunit DhaK	1.21087355182324	0.000519334170124	1.39831375429112	2.15375334129448E-10							OCPFDLNE_00416	PTS system mannose-specific EIIBCA component	1.90828976881766	2.85933531318462E-05
OCPFDLNE_02954	PTS system mannnose-specific family transporter subunit IIA	1.4293270210696	0.002975167378035	1.59939720880257	9.82466352752203E-12							OCPFDLNE_01988	Hypothetical sensory transduction histidine kinase	1.41562926316412	3.01038711982703E-05
OCPFDLNE_02965	PTS sugar transporter subunit IIC	1.52737355258357	0.003954873841452	1.76663844990274	1.01315547842574E-09							OCPFDLNE_02510	Low temperature requirement protein C	1.62464165904143	3.01316884527596E-05
OCPFDLNE_03031	Trigger enzyme beta-glucoside-specific phosphotransferase system EIIBCA component	1.5671442664951	0.021089499586856	2.24715266975929	5.52631005767343E-12							OCPFDLNE_01240	Precorrin-8W decarboxylase CbiT	1.95467875241807	3.14873698769341E-05
OCPFDLNE_03032	Beta-glucoside operon transcriptional antiterminator	1.52218639085792	0.026290961876168	0.971465864665954	0.001050514166926							OCPFDLNE_00426	Cobalamin synthesis protein	1.84105317771042	3.78279623595807E-05
OCPFDLNE_03045	Beta-glucoside-specific phosphotransferase enzyme II ABC component	2.09106544416829	0.02513606181993	2.46927355561819	1.01400881443411E-05							OCPFDLNE_02318	General stress response protein CsbD	1.85076456691354	4.41225826601703E-05
OCPFDLNE_03078	hypothetical protein	1.29995154793781	0.005533325132019	1.30509393237574	7.66026422293411E-07							OCPFDLNE_01184	hypothetical protein	1.50932283840378	5.07135288268146E-05
												OCPFDLNE_03017	ADP-ribose-binding protein	1.65554209488339	5.14137842455956E-05
												OCPFDLNE_02931	Excinuclease ABC subunit A	1.24386106197959	6.81642921039843E-05
												OCPFDLNE_02250	Phosphotransferase system sugar-specific permease component	0.878338982575258	7.8369019631997E-05
												OCPFDLNE_00600	Formate-nitrite transporter	2.37448666195122	7.97345607190383E-05
												OCPFDLNE_00423	Low-affinity inorganic phosphate transporter	1.34046774226883	8.50001108851957E-05
												OCPFDLNE_02923	Transcriptional regulator MtlR	0.773565009583756	9.71070265773345E-05
												OCPFDLNE_00313	MBL fold metallo-hydrolase	1.05622941255046	0.000144977564229
												OCPFDLNE_02564	hypothetical protein	2.15982009766298	0.000145257534222
												OCPFDLNE_00461	Capsule synthesis positive regulator AcpB	1.15089207511016	0.000152605352903
												OCPFDLNE_02500	Putative membrane protein yuiD	1.28495121865581	0.000157193037792
												OCPFDLNE_02495	Monovalent cation/H+ antiporter subunit D	2.30274814051744	0.00016269145929
												OCPFDLNE_01190	Alpha-ribazole-5-phosphate synthase CblS	1.75538853879729	0.000181837457546
												OCPFDLNE_01033	DltB protein for D-alanine esterification of lipoteichoic acid and wall teichoic acid	1.07185916798149	0.000182864301297
												OCPFDLNE_00972	Transcription activator	0.943153561419274	0.00018914404055
												OCPFDLNE_00409	hypothetical protein	0.934760677968953	0.000254817140797
												OCPFDLNE_02922	Mannitol-specific phosphotransferase enzyme IIA component	1.183687444569	0.000267476279657
												OCPFDLNE_02815	hypothetical protein	2.44080242579337	0.0002883474899
												OCPFDLNE_01754	PerR peroxide-sensing regulator	1.23128645903516	0.000290269697146
												OCPFDLNE_01942	Phosphotransferase yqfL	1.27136761737434	0.000312840570245
												OCPFDLNE_02964	hypothetical protein	1.1763579714079	0.000315582847185
												OCPFDLNE_01299	hypothetical protein	1.97381911183978	0.000363278483263
												OCPFDLNE_02496	Multiple resistance and pH homeostasis protein E	2.71012228078998	0.000368160543576
												OCPFDLNE_00696	Tetracycline resistance protein	2.46934015367203	0.00040665687398
												OCPFDLNE_01016	N-acetylglucosamine-6-phosphate deacetylase	0.836616951794178	0.0004336159458
												OCPFDLNE_02893	NADH dehydrogenase-like protein YjlD	0.927091074123039	0.000446947852437
												OCPFDLNE_02769	hypothetical protein	2.08790083112784	0.00051859361928
												OCPFDLNE_02784	hypothetical protein	1.00509567639996	0.000590025386361
												OCPFDLNE_02498	Multiple resistance and pH homeostasis protein G	2.49365960448839	0.000598140046374
												OCPFDLNE_01342	RNA-binding protein Hfq	1.34107593614592	0.000601750484482
												OCPFDLNE_02270	Bacitracin export permease protein BceB	1.63224795713303	0.000601750484482
												OCPFDLNE_02080	Putative HTH-type transcriptional regulator YurK	2.12265947231108	0.00060346879535
												OCPFDLNE_03069	N-acyl-L-amino acid amidohydrolase	3.30199328309603	0.000653792529837
												OCPFDLNE_00836	Sorbose-specific phosphotransferase enzyme IIB component	0.913799014901118	0.000704588145381
												OCPFDLNE_01046	hypothetical protein	2.8544558612005	0.000731223994866
												OCPFDLNE_01179	HTH-type transcriptional regulator AdhR	1.40284719979963	0.000731223994866
												OCPFDLNE_01502	RNA polymerase sigma factor SigA	0.640641969275196	0.000868678466119
												OCPFDLNE_02211	hypothetical protein	1.03228747131589	0.000987663543504
												OCPFDLNE_00976	PTS cellobiose transporter subunit IIC	1.07241531393737	0.001005365104585
												OCPFDLNE_02146	Chaperonin	1.29717410308211	0.001005365104585
												OCPFDLNE_01471	hypothetical protein	0.719126368388662	0.001006037055562
												OCPFDLNE_01761	YfhP	0.610409805569551	0.001041398230228
												OCPFDLNE_02074	Fructosamine deglycase frlB	1.64898741460085	0.001221215905726
												OCPFDLNE_02810	hypothetical protein	1.06153212675469	0.001281969012546
												OCPFDLNE_02040	ABC transporter (ATP-binding protein)	2.1635439857711	0.001334457172914
												OCPFDLNE_03067	Catalyzes the cleavage of p-aminobenzoyl-glutamate to p-aminobenzoate and glutamate, subunit A	3.19508673484368	0.001685829148024
												OCPFDLNE_00632	N-acetyltransferase	0.88163458033254	0.001700799748554
												OCPFDLNE_02255	Pyridoxal 5'-phosphate synthase lyase subunit PdxS	0.811423610269624	0.001731084270092
												OCPFDLNE_02582	hypothetical protein	1.13249124799879	0.001731084270092
												OCPFDLNE_02209	ImmA/IrrE family metallo-endopeptidase	1.25404159373289	0.001929970657779
												OCPFDLNE_02867	Preprotein translocase subunit SecY	0.815170379497255	0.002001019160215
												OCPFDLNE_02983	MarR family transcriptional regulator	3.33459746396884	0.002077309085628
												OCPFDLNE_01303	NUDIX hydrolase	2.00571892459107	0.00221674195509
												OCPFDLNE_00215	General stress protein CTC	0.831284072826925	0.002446679805236
												OCPFDLNE_00319	Putative licABCH operon regulator	1.3809688046992	0.002569575364797
												OCPFDLNE_02798	hypothetical protein	1.38418347071872	0.002656627848754
												OCPFDLNE_01117	Dihydrolipoyllysine-residue acetyltransferase component of pyruvate dehydrogenase complex	0.69928309515186	0.002793721994773
												OCPFDLNE_02456	hypothetical protein	2.17270070182203	0.002825046260488
												OCPFDLNE_02973	ABC transporter CydDC cysteine exporter CydD	1.0552228550047	0.003079341390814
												OCPFDLNE_00331	Low specificity L-threonine aldolase	1.60141756172306	0.003107407640727
												OCPFDLNE_02573	Membrane protein, MmpL family	1.18843484406039	0.003193361534707
												OCPFDLNE_02075	Glucosamine 6-phosphate synthetase, contains amidotransferase and phosphosugar isomerase domains	1.87417344625439	0.003428011070412
												OCPFDLNE_02541	hypothetical protein	3.37415148628947	0.00376403633933
												OCPFDLNE_00404	3D-(3,5/4)-trihydroxycyclohexane-1,2-dione hydrolase	1.59697700853381	0.004102545527751
												OCPFDLNE_00014	Cytochrome o ubiquinol oxidase subunit I	0.643737716850367	0.004466929576921
												OCPFDLNE_02821	hypothetical protein	1.06549168394844	0.004727544892095
												OCPFDLNE_01192	Adenosylcobinamide-GDP ribazoletransferase	3.1564674193316	0.004742486902564
												OCPFDLNE_02039	ABC transporter permease	1.42883647628782	0.005071309469386
												OCPFDLNE_02809	DNA replication protein DnaD	1.02245508645591	0.005270907339574
												OCPFDLNE_00174	Glucose uptake protein GlcU	1.15739879111251	0.005842279395924
												OCPFDLNE_02417	hypothetical protein	1.7575041868009	0.005979836695399
												OCPFDLNE_02143	hypothetical protein	1.75093423454444	0.005989439708145
												OCPFDLNE_02781	Kappa-carrageenase	1.05933973052424	0.006068768888167
												OCPFDLNE_02303	Phosphomannose isomerase	1.2417856453097	0.006143272737139
												OCPFDLNE_00301	Class III anaerobic ribonucleoside-triphosphate reductase catalytic subunit	0.833085194414357	0.006167699061796
												OCPFDLNE_02768	hypothetical protein	1.5418557854711	0.006206931789233
												OCPFDLNE_02076	PTS system mannose-specific transporter subunit IID	2.92570029296687	0.006576523225183
												OCPFDLNE_01587	Glycerol uptake facilitator	0.651014294143196	0.006717491785507
												OCPFDLNE_01609	Replicative DNA helicase loader DnaB	0.792575421234884	0.006717491785507
												OCPFDLNE_02233	hypothetical protein	0.932828673920167	0.006868065245205
												OCPFDLNE_01963	hypothetical protein	1.82484601384912	0.007081799330567
												OCPFDLNE_01308	PrsW family intramembrane metalloprotease	0.960443547616351	0.007177098188366
												OCPFDLNE_01024	Predicted dithiol-disulfide isomerase	0.626248634836745	0.007183729007316
												OCPFDLNE_01472	Divalent metal cation transporter MntH	0.787194593796255	0.007183729007316
												OCPFDLNE_02185	hypothetical protein	1.49843285857068	0.007232913749555
												OCPFDLNE_02916	Ribulose phosphate epimerase	1.42416376621876	0.007377566828245
												OCPFDLNE_00998	Lmo0937 family membrane protein (Fragment)	3.59364824196912	0.007542176394545
												OCPFDLNE_02914	Ribulose-phosphate 3-epimerase	0.983942698526388	0.007559112043081
												OCPFDLNE_01628	Universal stress protein UspA	0.658002613589997	0.007731323563203
												OCPFDLNE_02963	hypothetical protein	1.19343895887041	0.00783916752984
												OCPFDLNE_02145	60 kDa chaperonin	0.689235544808437	0.008033318771781
												OCPFDLNE_00884	Pyruvate-flavodoxin oxidoreductase	0.721678759739017	0.008244340433551
												OCPFDLNE_02112	UDP-diphospho-muramoylpentapeptide beta-N-acetylglucosaminyltransferase	0.993723477946087	0.008413297086177
												OCPFDLNE_01035	Teichoic acid D-Ala incorporation-associated protein DltX	1.47497267174931	0.009284927773344
												OCPFDLNE_01188	Propanediol utilization microcompartment protein PduU	1.54350358841362	0.009284927773344
												OCPFDLNE_01056	Acyltransferases family protein (Fragment)	1.9688940395623	0.009500691895001
												OCPFDLNE_00442	PRD/PTS system IIA 2 domain-containing regulatory protein	1.23207412635266	0.009902263196907
												OCPFDLNE_02210	hypothetical protein	1.61794167271859	0.010080150830356
												OCPFDLNE_02077	PTS system mannose-specific EIIC component	1.77238961828145	0.010155039214448
												OCPFDLNE_01779	Aminoglycoside 3-N-acetyltransferase	1.28647697613238	0.011056493325744
												OCPFDLNE_01004	Iron-sulphur cluster biosynthesis	0.733927994304436	0.011449498251181
												OCPFDLNE_02797	hypothetical protein	1.47160993633581	0.012233169903599
												OCPFDLNE_02817	DNA-binding domain-containing protein	0.751342014754944	0.012233169903599
												OCPFDLNE_03041	PTS sugar transporter subunit IIC	1.30254942230127	0.012428754311089
												OCPFDLNE_02395	NADH:flavin oxidoreductase/NADH oxidase	4.00792878115715	0.013005841579294
												OCPFDLNE_02215	Peptidoglycan L-alanyl-D-glutamate endopeptidase CwlK	0.834682781686441	0.013076733678015
												OCPFDLNE_01195	Propanediol utilization microcompartment protein PduA	1.24683695626128	0.013094257049142
												OCPFDLNE_02142	hypothetical protein	1.30367580941453	0.013228205229085
												OCPFDLNE_01178	HTH-type transcriptional regulator AdhR	1.3070799500111	0.013524186995236
												OCPFDLNE_00708	hypothetical protein	1.32521218059653	0.013884776947296
												OCPFDLNE_01469	Glycine betaine ABC transport system, ATP-binding protein OpuAA	0.951058377831424	0.014480797021383
												OCPFDLNE_00724	hypothetical protein	0.731061431561324	0.015703105779396
												OCPFDLNE_01936	Peptide methionine sulfoxide reductase MsrA	0.70057868015712	0.016245522499236
												OCPFDLNE_00206	Cholesterol-dependent cytolysin listeriolysin O	1.01634198582288	0.016930786461092
												OCPFDLNE_01686	hypothetical protein	1.39585945157444	0.017177718118039
												OCPFDLNE_02966	hypothetical protein	1.43053995921879	0.018208013938002
												OCPFDLNE_02901	2-dehydro-3-deoxy-phosphogluconate aldolase	1.206379506114	0.020559297226235
												OCPFDLNE_02218	Phage baseplate upper protein	0.656420792245072	0.021009799051617
												OCPFDLNE_02571	DNA-directed RNA polymerase sigma subunit RpoN	0.69990934592032	0.02152823794319
												OCPFDLNE_00446	Mannosylglycerate hydrolase	1.0580339710351	0.021768741084973
												OCPFDLNE_01346	Glutamine synthetase type I	1.40406632649429	0.021768741084973
												OCPFDLNE_02514	putative protein YutD	1.15288137378203	0.023328382894017
												OCPFDLNE_00926	hypothetical protein	2.0587259596662	0.026091446533346
												OCPFDLNE_02982	Multidrug transporter MatE	1.97729183641456	0.026091446533346
												OCPFDLNE_01191	Bifunctional adenosylcobinamide kinase/adenosylcobinamide-phosphate guanylyltransferase	1.86869479777973	0.026717313774803
												OCPFDLNE_00971	Clp protease ClpA	0.836386555536436	0.02679385674054
												OCPFDLNE_02335	Cyclopentanol dehydrogenase	0.917295630631712	0.027014068919426
												OCPFDLNE_00611	hypothetical protein	1.87241305681599	0.02779523969521
												OCPFDLNE_02079	Mannosyl-D-glycerate transport/metabolism system repressor MngR	1.70990544376246	0.028371857685537
												OCPFDLNE_00445	PTS system fructose-specific EIIB'BC component	1.96724775759515	0.028623757880098
												OCPFDLNE_02814	hypothetical protein	2.4070937250627	0.028782531066187
												OCPFDLNE_00438	FtsW/RodA/SpoVE family cell cycle protein	2.11029606507984	0.029794419213827
												OCPFDLNE_02924	hypothetical protein	0.668677316223284	0.029919853424983
												OCPFDLNE_02545	Beta-glucoside operon transcriptional antiterminator	1.10814254851521	0.030757861281479
												OCPFDLNE_00296	Crp/Fnr family transcriptional regulator	1.26019803555173	0.030782472781845
												OCPFDLNE_00288	Putative transcriptional regulators	1.29411133083965	0.031879489510462
												OCPFDLNE_00695	Heavy metal translocating P-type ATPase	0.685357419677796	0.032882992873379
												OCPFDLNE_02864	50S ribosomal protein L36	1.20494799247627	0.034173376685414
												OCPFDLNE_02770	Cro/C1-type-helix-turn-helix domain-containing protein	1.82504282328256	0.034908444155578
												OCPFDLNE_01691	SMC family ATPase	0.794182799967473	0.036089576935381
												OCPFDLNE_01912	Carbamoyl phosphate synthase small subunit	1.83912294014127	0.038174389263551
												OCPFDLNE_02175	hypothetical protein	1.62286048118787	0.038566542622979
												OCPFDLNE_02221	hypothetical protein	0.633776669772204	0.038786829311779
												OCPFDLNE_00526	Lincomycin resistance protein LmrB	2.03522314316205	0.038923428282413
												OCPFDLNE_00682	Minor structural protein GP75	1.42919117278617	0.038923428282413
												OCPFDLNE_01214	Propanediol utilization protein PduX	2.18400317478417	0.039285786468257
												OCPFDLNE_00117	hypothetical protein	0.871845681130301	0.039564837494589
												OCPFDLNE_02386	Putative transmembrane protein YxlG	1.82873404096433	0.039913767225542
												OCPFDLNE_00970	HTH-type transcriptional repressor YtrA	0.795836065265778	0.043162350083424
												OCPFDLNE_02430	hypothetical protein	1.37031116355207	0.043639363340974
												OCPFDLNE_00811	Ring-cleaving dioxygenase mhqO	1.90029296615261	0.043901138402324
												OCPFDLNE_02967	hypothetical protein	2.38801913474301	0.046145043082608
												OCPFDLNE_00394	hypothetical protein	1.09619929401501	0.047130128682508
												OCPFDLNE_01501	SAM-dependent methyltransferase	1.22855151061083	0.047178452717469
												OCPFDLNE_00444	PTS system fructose-specific transporter subunit IIB	2.7604891587703	0.047584703093783
												OCPFDLNE_02509	Putative nitrogen fixation protein YutI	1.8740774617089	0.047795298654176
												OCPFDLNE_03059	N-acetylmannosamine-6-phosphate 2-epimerase	2.23335509634187	0.047812751791996
												OCPFDLNE_00027	PTS system beta-glucoside-specific transporter subunits IIABC	1.08379613513347	0.049437353398518

## Sheet: T7
Common up-regulated genes for both 200Mpa and 400Mpa treatment							Up-regulated genes specific to 200MPa treatment					Up-regulated genes specific to 400MPa treatment					Enriched GO terms for Up-regulated genes specific to 200MPa treatment					Enriched GO terms for Up-regulated genes specific to 400MPa treatment
		200Mpa		400Mpa
		log2change	P-adj	log2change	P-adj				log2change	P-adj				log2change	P-adj		GO.ID	Term	P-val			GO.ID	Term	P-val
OCPFDLNE_00005	DNA replication and repair protein RecF	1.31747512554771	0.009098724710183	0.758709990622322	0.002427297667534		OCPFDLNE_01058	ATP-dependent Clp protease ATP-binding subunit ClpE	3.7762448856267	8.1935614639657E-29		OCPFDLNE_01131	hypothetical protein	2.48009553291991	1.79829971410223E-44		GO:0006071	glycerol metabolic process	0.00086			GO:0006412	translation	2.30E-06
OCPFDLNE_00006	DNA gyrase subunit B	1.53200400702476	0.000418715829339	1.04356034874243	4.33902190087603E-06		OCPFDLNE_02569	Glyceraldehyde-3-phosphate dehydrogenase	1.93542993539539	5.87862279005656E-10		OCPFDLNE_02584	AP2 domain-containing protein (Fragment)	2.68949748096419	3.21216501448622E-31		GO:0045892	negative regulation of transcription, DNA-templated	0.01143			GO:0009401	phosphoenolpyruvate-dependent sugar phosphotransferase system	7.70E-06
OCPFDLNE_00012	Phosphomevalonate kinase	1.80321093854133	0.012088121443026	1.50817347863155	0.000272062884246		OCPFDLNE_02750	hypothetical protein	1.78196995031806	2.11280543304301E-05		OCPFDLNE_02277	Maltodextrose utilization protein MalA	3.17394646563375	9.21921415235012E-28		GO:0009432	SOS response	0.01641			GO:0034219	carbohydrate transmembrane transport	0.00013
OCPFDLNE_00053	Peptidase propeptide and ypeb domain subfamily	2.54580261337618	1.07786860090233E-11	1.42689688812809	9.6417411441692E-12		OCPFDLNE_02422	5-amino-6-(5-phospho-D-ribitylamino)uracil phosphatase YitU	1.62390121804915	2.71537865066979E-05		OCPFDLNE_02903	Phosphotriesterase	3.42074722786258	3.67143721596949E-21		GO:0006457	protein folding	0.01919			GO:0044205	'de novo' UMP biosynthetic process	0.00137
OCPFDLNE_00193	hypothetical protein	2.73078018102274	7.55260217433553E-19	1.8966281786343	6.01783836046678E-17		OCPFDLNE_02642	ATP-dependent Clp endopeptidase proteolytic subunit ClpP	1.86006979881755	7.55912918733607E-05		OCPFDLNE_02771	AP2 domain-containing protein (Fragment)	2.23276265127452	1.05377481664583E-18		GO:0006508	proteolysis	0.02912			GO:0009225	nucleotide-sugar metabolic process	0.0192
OCPFDLNE_00285	Internalin-A	1.619392489794	0.035244998570933	1.20190137072573	0.000346808789054		OCPFDLNE_02487	Oligo-beta-mannoside-specific phosphotransferase enzyme IIB component	1.3110014080498	0.000378903562549		OCPFDLNE_00514	Universal stress protein UspA	1.99186359971072	2.73906581343121E-16		GO:0006066	alcohol metabolic process	0.04511			GO:0009226	nucleotide-sugar biosynthetic process	0.02372
OCPFDLNE_00309	PhoP family transcriptional regulator	2.4111327377445	1.18027184487206E-11	2.3900714211892	4.5954133649028E-24		OCPFDLNE_01446	hypothetical protein	1.3287295621926	0.0005067792514		OCPFDLNE_02278	Maltodextrin transport system permease protein mdxG	2.91467037619675	2.95564150965988E-16
OCPFDLNE_00418	PTS system fructose-specific transporter subunit IIC	2.00006436565235	0.003462591286617	3.0169691987148	5.68840707913821E-15		OCPFDLNE_02952	Phosphoenolpyruvate-dihydroxyacetone phosphotransferase dihydroxyacetone binding subunit DhaK	1.21087355182324	0.000519334170124		OCPFDLNE_01387	hypothetical protein	1.45641746228772	2.94502877534157E-14
OCPFDLNE_00419	Mannosylglycerate hydrolase	1.23388718490423	0.022664098602365	2.50839773026713	1.18303874179395E-22		OCPFDLNE_02661	hypothetical protein	1.317709693993	0.000850913776284		OCPFDLNE_02144	Choloylglycine hydrolase	1.34522044387759	4.25467333594967E-13
OCPFDLNE_00420	Putative licABCH operon regulator	1.30913561330305	0.049167121609999	1.24111903030586	8.04704303530703E-05		OCPFDLNE_02568	Phosphoglycerate kinase	1.2007685125237	0.002036213443332		OCPFDLNE_02922	Mannitol-specific phosphotransferase enzyme IIA component	2.07068537933348	7.2712053296504E-13
OCPFDLNE_00450	Truncated internalin A	1.11249725947592	0.000437354727911	1.48461799142549	9.25791061892533E-09		OCPFDLNE_01348	hypothetical protein	1.32117858821435	0.002183251798547		OCPFDLNE_02583	Cro/C1-type-helix-turn-helix domain-containing protein	2.40018699885202	3.03799054042476E-11
OCPFDLNE_00451	Internalin B	2.63943156682418	1.21282328803265E-14	3.6655355680952	3.21120094409267E-89		OCPFDLNE_02259	Ferrous iron transport protein B	2.23728052414273	0.002387838712608		OCPFDLNE_02685	Ribosome hibernation promoting factor	1.25395377127867	3.08490318748422E-11
OCPFDLNE_00477	hypothetical protein	1.14839082332208	0.046514502711259	0.969061046601051	0.000517351514105		OCPFDLNE_02954	PTS system mannnose-specific family transporter subunit IIA	1.4293270210696	0.002975167378035		OCPFDLNE_00287	ArgE/DapE family deacylase	1.13281480129894	3.20464863139448E-11
OCPFDLNE_00479	Oleate hydratase	2.6052929011917	0.000158408807916	1.26968829811292	0.003309267401669		OCPFDLNE_01905	Fibronectin/fibrinogen binding protein, putative	2.00813382273126	0.003236277130683		OCPFDLNE_02905	Ascorbate-specific phosphotransferase system enzyme IIB component	2.35157688793771	2.36081335550309E-10
OCPFDLNE_00607	Transcriptional regulator	2.6624451335225	0.004422501488908	3.15665454642232	5.78722162690587E-18		OCPFDLNE_01182	ATP-dependent Clp protease proteolytic subunit	1.80949944503598	0.003994259227499		OCPFDLNE_02276	Kojibiose phosphorylase	1.57226739524254	2.40507282709223E-10
OCPFDLNE_00608	hypothetical protein	2.85781251527693	2.11280543304301E-05	2.40699185744438	6.97544730816927E-12		OCPFDLNE_02652	Thioredoxin-disulfide reductase	1.14569581243279	0.004884500540324		OCPFDLNE_00562	Proton-dependent oligopeptide transporter	1.83283191620297	6.03598810762742E-10
OCPFDLNE_00609	Cell surface protein	1.47609554653344	0.005533325132019	1.45118289439693	1.02464066496121E-07		OCPFDLNE_01723	Salicylate biosynthesis isochorismate synthase	1.29136999332963	0.005229352473021		OCPFDLNE_02919	Sugar-phosphate dehydrogenase	1.60226951626751	7.17995134472338E-10
OCPFDLNE_00835	Mannose-specific phosphotransferasesystem component IIC	0.869743321587211	0.038572437461078	0.835498477438625	0.002854890673695		OCPFDLNE_01680	Bifunctional acetaldehyde-CoA/alcohol dehydrogenase	0.968671285074919	0.005293553538396		OCPFDLNE_00142	hypothetical protein	1.72166999238745	2.39867183793571E-09
OCPFDLNE_00847	hypothetical protein	1.3908044680972	0.000832498784873	0.67928265800848	0.00187307303702		OCPFDLNE_02953	Phosphoenolpyruvate-dihydroxyacetone phosphotransferase, ADP-binding subunit DhaL	1.05902208020661	0.005935499327838		OCPFDLNE_00104	Fructose-specific phosphotransferase enzyme IIB component	1.31917020498448	3.03314616756875E-09
OCPFDLNE_00853	hypothetical protein	1.30029251991307	0.001993205300454	0.617125206014817	0.003862436340558		OCPFDLNE_02366	ATP-dependent chaperone ClpB	1.06305676183975	0.00647626171499		OCPFDLNE_02106	Yggt family protein (Fragment)	2.07529749388418	7.2204362231691E-09
OCPFDLNE_00921	DEAD-box ATP-dependent RNA helicase CshA	4.26815593379676	2.86487311881214E-26	3.73360833422448	2.87560077725089E-62		OCPFDLNE_02746	Predicted integral membrane protein	1.56930467209824	0.008875797669119		OCPFDLNE_02918	D-arabitol-phosphate dehydrogenase	1.68288874636436	1.09014220739332E-08
OCPFDLNE_00974	NAD-dependent succinate-semialdehyde dehydrogenase	1.27758996074421	0.000850913776284	0.775986302056379	0.000696699330663		OCPFDLNE_03050	Transcriptional regulator, y4mF family	1.1133021115521	0.008875797669119		OCPFDLNE_00980	Lincomycin resistance ABC-F type ribosomal protection protein	1.46488019120751	1.69792155347396E-08
OCPFDLNE_01055	hypothetical protein	1.38672835367958	0.005533325132019	0.995912562979478	4.44828870041599E-06		OCPFDLNE_01722	2-succinyl-5-enolpyruvyl-6-hydroxy-3-cyclohexene-1-carboxylic-acid synthase	1.19339073407254	0.009523658102084		OCPFDLNE_01240	Precorrin-8W decarboxylase CbiT	2.41450012736841	2.28701453115093E-08
OCPFDLNE_01090	Ribonuclease J	2.02143368212224	6.48585469377659E-05	1.18058211972686	3.38667605197138E-06		OCPFDLNE_01411	Cold shock protein CspC	1.34674216718327	0.011232995510764		OCPFDLNE_01911	Carbamoyl phosphate synthase large subunit	2.64120925982903	2.73619383021318E-08
OCPFDLNE_01130	Translational GTPase TypA	3.45097292083358	3.03539175676551E-18	2.60513709726309	4.3440631678072E-31		OCPFDLNE_00701	hypothetical protein	1.17376248350659	0.011982050026415		OCPFDLNE_00416	PTS system mannose-specific EIIBCA component	2.6782427432391	3.48948284465468E-08
OCPFDLNE_01197	Propanediol dehydratase large subunit PduC	1.28818644352548	0.001504341398369	1.20513645650355	2.01341112043804E-05		OCPFDLNE_01644	30S ribosomal protein S4	1.0285080831342	0.018062729346139		OCPFDLNE_01236	Cobalamin biosynthesis protein CobD	1.78695739738226	9.00147787918442E-08
OCPFDLNE_01198	Propanediol dehydratase medium subunit PduD	1.58314506542676	0.000343628375408	1.25667909041316	3.32553681729235E-07		OCPFDLNE_01523	Heat-inducible transcriptional repressor HrcA	1.4971547614783	0.020968590126027		OCPFDLNE_00141	Divergent 4fe-4s mono-cluster	1.2413334600495	9.59548064312623E-08
OCPFDLNE_01199	Propanediol dehydratase small subunit PduE	1.3466193765634	0.001438927407269	1.45605140304761	2.66003511083192E-09		OCPFDLNE_00581	Mannoside-phospho-beta-d-glucosidase	1.96656687526901	0.021089499586856		OCPFDLNE_02921	Galactitol-specific phosphotransferase enzyme IIB component	2.06804757503329	1.40223825434996E-07
OCPFDLNE_01200	Propanediol dehydratase reactivation factor large subunit	1.7179013521511	0.000105335693712	1.11704495338651	6.40649418128698E-05		OCPFDLNE_01940	Predicted membrane bound oxidoreductase, hemolysin III	1.54649138275599	0.021213346192893		OCPFDLNE_01765	Putative CDP-abequose synthase	1.16399853702053	1.82261395051611E-07
OCPFDLNE_01201	Propanediol utilization diol dehydratase-reactivating factor small chain	1.60232464639031	0.004693792454205	1.3929604650053	0.0001498880109		OCPFDLNE_01349	Transcriptional repressor LexA	0.970794213046342	0.029331197808245		OCPFDLNE_00976	PTS cellobiose transporter subunit IIC	1.96734396096577	3.07117709384316E-07
OCPFDLNE_01202	Carbon dioxide-concentrating mechanism protein CcmK	1.00796088331407	0.018254586926761	1.37333771876733	8.29422200123865E-07		OCPFDLNE_01116	Alpha-ketoacid dehydrogenase subunit beta	0.980965341551844	0.031711857398299		OCPFDLNE_00978	Aryl-phospho-beta-D-glucosidase BglH	1.63740615246775	3.45484137164942E-07
OCPFDLNE_01203	Propanediol utilization microcompartment protein PduA	1.5218319199286	0.001378435962738	1.62476197646687	8.44177138946631E-08		OCPFDLNE_02909	Elongation factor G	0.76842823579891	0.035080025180709		OCPFDLNE_01586	Glycerol kinase	1.20764982790546	3.54803175064116E-07
OCPFDLNE_01204	Phosphate propanoyltransferase	2.1123119803423	3.72470992346047E-05	1.41778496495378	0.000231559455008		OCPFDLNE_00823	Transcriptional repressor of the arabinose operon	1.78081576552856	0.041798873065745		OCPFDLNE_00105	PTS system mannose-specific transporter subunit IIC	1.39299846864083	4.64476321167256E-07
OCPFDLNE_01205	Ethanolamine utilization protein EutJ	1.88261454323841	2.44971050684926E-06	1.39400704785032	2.45661552853898E-08		OCPFDLNE_00478	TetR family dihydroxyacetone kinase regulator	1.8493979259753	0.042760211469491		OCPFDLNE_01368	Ribosome maturation factor RimP	1.22500761111825	5.00042691370922E-07
OCPFDLNE_01206	Propanediol utilization protein PduM	2.27705883577679	0.003818334578888	2.17051029744855	9.94000419596481E-07		OCPFDLNE_01078	Glycine betaine/carnitine transport permease protein GbuB	2.15955806240069	0.044526211077019		OCPFDLNE_00417	PTS system fructose-specific transporter subunit IIB	3.3519249618342	7.24374307690435E-07
OCPFDLNE_01208	ATP/cobalamin adenosyltransferase	2.12511476039861	1.42703447867235E-06	2.08086239176671	2.08596313302058E-14		OCPFDLNE_00267	Ribosomal protein (Fragment)	1.25656037070155	0.045212430272712		OCPFDLNE_00202	Bifunctional UDP-N-acetylglucosamine diphosphorylase/glucosamine-1-phosphate N-acetyltransferase GlmU	1.17514096505271	7.36120137334288E-07
OCPFDLNE_01209	CoA-dependent propionaldehyde dehydrogenase	2.08135750071674	2.27966333423526E-05	2.05428101598899	4.23883408274093E-14		OCPFDLNE_01863	50S ribosomal protein L19	1.2933319126644	0.048628522293426		OCPFDLNE_02107	Cell division protein SepF	1.14556385574241	8.48487281817001E-07
OCPFDLNE_01210	Propanol dehydrogenase PduQ	2.47711085108148	3.50393868201244E-09	2.26545462863409	2.07150449235121E-14		OCPFDLNE_01521	Molecular chaperone DnaK	0.979576484107454	0.049167121609999		OCPFDLNE_00313	MBL fold metallo-hydrolase	1.13640775256116	9.00783970666761E-07
OCPFDLNE_01211	Glycerol uptake facilitator	2.17967718668647	2.11280543304301E-05	1.87813623508332	6.15422928762954E-07							OCPFDLNE_00704	ESX secretion system protein YueB	1.01736074451515	1.22877329017982E-06
OCPFDLNE_01212	Probable propionate kinase	2.26320017587185	6.26968227541806E-05	0.907150034964829	0.026262214361966							OCPFDLNE_02910	30S ribosomal protein S7	0.990821228216915	1.27956619706405E-06
OCPFDLNE_01235	Cobyrinate a,c-diamide synthase	1.19282697829253	0.013701164874933	1.37446978170575	7.7842821843367E-07							OCPFDLNE_02888	30S ribosomal protein S10	1.20539715663112	1.53988862472762E-06
OCPFDLNE_01237	Cobalt-precorrin-8 methylmutase	1.36082191715527	0.020720200466718	1.8396960575301	5.55441256182954E-06							OCPFDLNE_01301	Alpha-phosphotrehalase	1.11268795773245	1.56920894386331E-06
OCPFDLNE_01238	Cobalamin biosynthesis protein CbiD (Fragment)	1.16987051825994	0.031081566714386	1.99953076045076	6.85022041333023E-09							OCPFDLNE_01628	Universal stress protein UspA	1.04225066210829	2.07669602370075E-06
OCPFDLNE_01239	Synthesis of vitamin b12 adenosyl cobalamide	1.84685192241158	0.014349715824138	1.93200898002054	1.44038602782596E-05							OCPFDLNE_00587	Phospholipase/carboxylesterase	1.26860831717747	2.22624519082049E-06
OCPFDLNE_01241	Cobalt-precorrin-4 methyltransferase	1.46005921606385	0.019648605364812	2.06786156101374	2.32545540655096E-07							OCPFDLNE_02108	YggS family pyridoxal phosphate-dependent enzyme (Fragment)	0.927673180655481	2.42382666986581E-06
OCPFDLNE_01242	Cobalamin biosynthesis protein CbiG	1.75851964587294	0.000535176001467	2.20482697183578	3.86788755576224E-09							OCPFDLNE_00409	hypothetical protein	1.43377469173795	2.7440140174922E-06
OCPFDLNE_01243	Precorrin methylase	1.48380037330373	0.009472341239701	2.38418278602506	1.40083436250399E-09							OCPFDLNE_00977	Oligo-beta-mannoside-specific phosphotransferase enzyme IIA component	2.75000966243893	2.85652563934923E-06
OCPFDLNE_01244	Cobalt-precorrin-6A reductase CbiJ	2.14810091099219	0.000236149143927	2.37343935318677	4.24144762000788E-08							OCPFDLNE_01989	Glycoside transferase	1.28068939604231	5.59996022328205E-06
OCPFDLNE_01245	Uroporphyrinogen-III C-methyltransferase	1.7463209337991	0.000209372421937	2.69821634848075	2.0560781671244E-14							OCPFDLNE_02916	Ribulose phosphate epimerase	2.71853519840693	6.04584642984073E-06
OCPFDLNE_01246	Sirohydrochlorin cobaltochelatase CbiK	1.59391765621751	0.022889637867186	2.88751046056511	2.0296507308142E-11							OCPFDLNE_01003	DNA protection during starvation protein 2	0.84431903532453	7.65611981974169E-06
OCPFDLNE_01247	Cobalt-precorrin-2 C-methyltransferase	2.61120778311369	0.000375381961556	2.95459788522318	9.25791061892533E-09							OCPFDLNE_02817	DNA-binding domain-containing protein	0.980467545973085	7.74198684855288E-06
OCPFDLNE_01248	Cobalamin biosynthesis protein CbiM	2.5763819007489	0.001438927407269	3.16815544530131	4.44059023500475E-06							OCPFDLNE_00051	Single-stranded DNA-binding protein A	0.896270921679866	1.19703086542559E-05
OCPFDLNE_01250	Energy-coupling factor ABC transporter transmembrane protein	2.89760952023028	0.003325723865242	2.37495022075025	0.000549926114383							OCPFDLNE_02902	Creatinine amidohydrolase	2.36658870390499	1.58827265494367E-05
OCPFDLNE_01251	Cobalt import ATP-binding protein CbiO	2.74954935952938	2.71537865066979E-05	2.39717070758666	3.48948284465468E-08							OCPFDLNE_02885	50S ribosomal protein L23	1.33670763317805	1.88649888863819E-05
OCPFDLNE_01252	Cobyric acid synthase CobQ	1.2253838054187	0.006626817773443	0.685947194851128	0.011836848497462							OCPFDLNE_02876	50S ribosomal protein L24	1.22428622791312	1.89858851636643E-05
OCPFDLNE_01304	hypothetical protein	2.04849836362189	1.15846705503425E-10	1.48871094361894	2.33172736778152E-20							OCPFDLNE_01179	HTH-type transcriptional regulator AdhR	1.50248096522881	2.47348708790866E-05
OCPFDLNE_01340	Glycerol-3-phosphate dehydrogenase	1.02231227402246	0.011457582207939	0.994490156190423	9.25791061892533E-09							OCPFDLNE_02923	Transcriptional regulator MtlR	1.02225558494304	2.47348708790866E-05
OCPFDLNE_01378	Polyribonucleotide nucleotidyltransferase	1.24878436794975	0.005248083839819	0.754769289720522	0.001696407447841							OCPFDLNE_00027	PTS system beta-glucoside-specific transporter subunits IIABC	2.71424084386528	2.64499388650833E-05
OCPFDLNE_01416	Phosphate butyryltransferase	2.21212772215231	0.034135977655946	2.10664801488789	7.3182686437464E-05							OCPFDLNE_01032	D-alanyl carrier protein	1.76406413515964	2.65524507816801E-05
OCPFDLNE_01455	Pyruvate formate-lyase-activating enzyme	0.997771586977914	0.018607617958471	1.24983809990988	8.13760603445486E-06							OCPFDLNE_02901	2-dehydro-3-deoxy-phosphogluconate aldolase	2.20955716465235	2.7704539325796E-05
OCPFDLNE_01479	ATPase components of ABC transporters with duplicated ATPase domains	2.21177220811046	5.40470853593643E-05	0.993492676957191	0.00062274681283							OCPFDLNE_01511	Cytidine deaminase	1.24506598820543	2.98257946803092E-05
OCPFDLNE_01480	hypothetical protein	1.07259243117578	0.020968590126027	0.774770707104635	0.000942987514891							OCPFDLNE_02758	Heme sensor protein HssS	1.40702325641316	3.81590254894545E-05
OCPFDLNE_01488	hypothetical protein	1.84332692956773	0.002334463635945	1.3524876936011	3.68122006758931E-06							OCPFDLNE_03030	Aryl-phospho-beta-D-glucosidase BglH	1.71317678765561	3.96108032489636E-05
OCPFDLNE_01500	GTP cyclohydrolase 1 type 2 homolog	2.14500342440494	0.00202925629023	1.84262817399836	7.40645630011137E-11							OCPFDLNE_01031	D-alanine esterification of lipoteichoic acid and wall teichoic acid	0.802774378029216	4.88342613755365E-05
OCPFDLNE_01574	YrvD	1.61003014708273	0.007145796920371	1.66996138041621	1.49562629604394E-15							OCPFDLNE_00374	Fumarate reductase flavoprotein subunit	0.842553370919633	5.25302276047E-05
OCPFDLNE_01585	GTPase Obg	1.51637885316497	0.038210528326078	1.34523331461138	0.00071226379717							OCPFDLNE_00802	hypothetical protein	2.87867727350373	6.08027354416644E-05
OCPFDLNE_01589	YsxB	1.21593181754371	0.002414465639574	1.41233387483514	5.39940290807313E-13							OCPFDLNE_02861	DNA-directed RNA polymerase subunit alpha	0.870255217546178	6.12270308982215E-05
OCPFDLNE_01590	50S ribosomal protein L21	1.20546631810767	0.008747032041518	0.792610855032008	0.001136803680311							OCPFDLNE_01117	Dihydrolipoyllysine-residue acetyltransferase component of pyruvate dehydrogenase complex	0.847716222788534	6.68612856853135E-05
OCPFDLNE_01601	Glutamate-1-semialdehyde aminotransferase	1.44282891648889	0.018347936902918	1.06518501110554	0.002645379816106							OCPFDLNE_00426	Cobalamin synthesis protein	1.60478321669457	8.25715789709232E-05
OCPFDLNE_01682	hypothetical protein	1.22406647898118	0.00925538616416	0.754652292241846	0.00031964209275							OCPFDLNE_02818	hypothetical protein	0.85181006772684	9.0335378299864E-05
OCPFDLNE_01703	Translation elongation factor Ts	1.44178144250216	0.002566967144112	0.903902070056394	0.000370993064642							OCPFDLNE_01403	Biotin carboxyl carrier protein of acetyl-CoA carboxylase	1.18214037576951	9.79121512052656E-05
OCPFDLNE_01704	30S ribosomal protein S2	1.37934470005581	0.001145944633333	1.17392322814186	1.18330794679842E-06							OCPFDLNE_01649	YtxG	0.725468446433136	0.000115400110859
OCPFDLNE_01790	Outer surface protein	2.22833900725812	5.97595442351124E-08	3.06731215714692	9.7359197794495E-64							OCPFDLNE_01178	HTH-type transcriptional regulator AdhR	1.72408750054789	0.000119811909208
OCPFDLNE_01791	Lichenan-specific phosphotransferase enzyme IIA component	3.22296152646734	2.30631440444033E-08	3.8679667009202	1.81876428878386E-53							OCPFDLNE_01912	Carbamoyl phosphate synthase small subunit	2.77893494763427	0.00013218014107
OCPFDLNE_01792	Oligo-beta-mannoside-specific phosphotransferase enzyme IIB component	2.31077960211839	2.71537865066979E-05	3.94897597909875	2.94792587656032E-79							OCPFDLNE_03039	Thermostable beta-glucosidase B	1.5720446283906	0.000142404516681
OCPFDLNE_01794	Putative ATP-dependent RNA helicase YfmL	1.31570815679349	0.018254586926761	0.816480889320911	0.00103613798638							OCPFDLNE_02917	Ribose 5-phosphate isomerase RpiB	2.44686441876233	0.00014462818258
OCPFDLNE_01873	30S ribosomal protein S16	1.51277049373915	0.014454163038986	1.4113737830544	9.07514666483631E-05							OCPFDLNE_02006	Heptaprenyl diphosphate synthase component II	1.19549674133379	0.000167872633587
OCPFDLNE_02068	Alpha-acetolactate decarboxylase	2.43437262022256	4.50209811124123E-09	1.93296690579488	7.02672964291299E-24							OCPFDLNE_01189	Ethanolamine utilization protein EutP	1.42460043489439	0.000184200821711
OCPFDLNE_02082	Acetolactate synthase large subunit	2.62838671023543	7.05481575229936E-14	1.84797038367606	1.80663776590243E-18							OCPFDLNE_02281	Intracellular maltogenic amylase	1.24644184104355	0.000184243135862
OCPFDLNE_02105	RNA-binding protein S4	1.96131678600625	0.000375381961556	0.990740477975996	0.000176891326018							OCPFDLNE_02962	hypothetical protein	0.92660120772759	0.000184243135862
OCPFDLNE_02239	Serine-aspartate repeat-containing protein F	0.831035797112286	0.049167121609999	0.979119534289047	5.22929748345434E-07							OCPFDLNE_02074	Fructosamine deglycase frlB	1.91563097728386	0.000201022822415
OCPFDLNE_02279	Maltodextrin transport system permease protein MalC	2.01658090072268	0.000479658579571	2.89563202464932	2.81313677542783E-30							OCPFDLNE_01602	Delta-aminolevulinic acid dehydratase	1.63793750111839	0.000209219641739
OCPFDLNE_02280	Maltodextrin-binding protein	1.43448495139324	0.000236149143927	1.84800145802532	1.77952378046416E-26							OCPFDLNE_00446	Mannosylglycerate hydrolase	2.20364038171814	0.000214089498252
OCPFDLNE_02292	Crp/Fnr family transcriptional regulator	1.81466586776043	0.005861312580991	1.46796123876009	8.61482875182074E-09							OCPFDLNE_02351	Transcriptional regulator Spx	0.790403227345437	0.000244737191476
OCPFDLNE_02362	Ketoacyl-ACP synthase III	2.40554609438429	4.96287188514055E-05	1.76349276368123	3.09184288477555E-10							OCPFDLNE_02391	Putative transporter ydbO	1.41619612361108	0.000310556362824
OCPFDLNE_02365	2,3-bisphosphoglycerate-dependent phosphoglycerate mutase	1.01204174456725	0.019326298423615	1.17587642353295	3.09732241091478E-11							OCPFDLNE_02373	Heme-degrading monooxygenase HmoB	1.26087844904055	0.00032277739044
OCPFDLNE_02389	Penicillin-binding protein 1F	1.13178556172027	0.032737403408574	1.45287930839407	5.14463188791637E-08							OCPFDLNE_00106	PTS system fructose-specific transporter subunit IID	1.03512017738846	0.000325477518385
OCPFDLNE_02402	Methylated-DNA--protein-cysteine S-methyltransferase	1.16992556094356	0.039052304223074	0.808674962952082	0.001663743752322							OCPFDLNE_02455	Cof subfamily of IIB subfamily of haloacid dehalogenase superfamily/HAD-superfamily hydrolase, subfamily IIB	0.976695388407986	0.000335910484445
OCPFDLNE_02453	HdeD family acid-resistance protein (Fragment)	1.6199561620262	0.010157454394432	1.47064491007495	1.31230202031461E-11							OCPFDLNE_01298	UPF0750 membrane protein yxkD	4.72760420707888	0.000342761013557
OCPFDLNE_02454	Glucosamine-6-phosphate deaminase	1.14170201290724	0.006854418006652	1.5201166911578	5.68054215006719E-13							OCPFDLNE_02857	Methyltransferase	1.33042491528092	0.000359599698771
OCPFDLNE_02743	hypothetical protein	4.08571812811323	0.000206477561984	1.67836082725359	1.03662303330662E-05							OCPFDLNE_01501	SAM-dependent methyltransferase	1.55510960577895	0.000370993064642
OCPFDLNE_02744	hypothetical protein	3.15661922894085	3.98191276831927E-07	1.6951198104289	1.3342537310913E-14							OCPFDLNE_02983	MarR family transcriptional regulator	4.09755396557756	0.00037298479205
OCPFDLNE_02747	Bifunctional pyrazinamidase/nicotinamidase	1.45086742419101	0.00925538616416	1.00889335862312	0.000634854217058							OCPFDLNE_00050	30S ribosomal protein S6	0.930474099704324	0.000375773382619
OCPFDLNE_02748	Bifunctional dihydrofolate reductase-thymidylate synthase	1.54103774974994	0.001779860864587	1.00874721293446	0.000206788924777							OCPFDLNE_01013	hypothetical protein	0.912734003777458	0.000417921520524
OCPFDLNE_02858	Acetamidase	1.64823090742025	0.004787411874697	1.64862853687585	6.38891255136248E-10							OCPFDLNE_01190	Alpha-ribazole-5-phosphate synthase CblS	1.4664466486505	0.000458581218748
OCPFDLNE_02884	50S ribosomal protein L2	0.929976771675105	0.020522341603029	0.663619686032944	0.007092836001752							OCPFDLNE_01648	General stress protein	0.719678350262183	0.000496362429689
OCPFDLNE_02886	50S ribosomal protein L4	1.13038314575388	0.030057176652747	0.791732052564611	0.021946274603812							OCPFDLNE_02810	hypothetical protein	0.877170366785233	0.000515880429749
OCPFDLNE_02904	Ascorbate-specific phosphotransferase system enzyme IIC component	1.76951010559128	0.006019346807109	2.47193616732322	2.25121020509016E-17							OCPFDLNE_02581	hypothetical protein	1.02216297727759	0.000522936775112
OCPFDLNE_02906	Ascorbate-specific phosphotransferase enzyme IIA component	2.14625080559344	0.006758014497572	2.37282574870793	4.00781950125477E-09							OCPFDLNE_02142	hypothetical protein	1.31226031847889	0.000561594339852
OCPFDLNE_02911	30S ribosomal protein S12	1.1031346016657	0.049833861732079	0.920390272195258	0.000914646646371							OCPFDLNE_02112	UDP-diphospho-muramoylpentapeptide beta-N-acetylglucosaminyltransferase	1.15740884066203	0.000574878992864
OCPFDLNE_02915	Transketolase	1.20246617144597	0.008416391013502	0.898301539328822	0.006179048703448							OCPFDLNE_02417	hypothetical protein	1.44302275726485	0.000578960880451
OCPFDLNE_02920	PTS system galactitol-specific transporter subunit IIC	1.33758269913665	0.022352278049903	2.18880826574679	5.4446056808614E-14							OCPFDLNE_00615	ABC transporter transmembrane region	1.13491613592607	0.000589957275054
OCPFDLNE_02928	Universal stress protein UspA	1.08325161501427	0.011981234058755	1.33708528606078	1.10478852107231E-06							OCPFDLNE_02982	Multidrug transporter MatE	2.2931091436944	0.000620241233732
OCPFDLNE_02929	Putative sugar phosphate isomerase YwlF	1.59893174093023	1.87264626621453E-05	1.42758980035247	1.23251638832529E-07							OCPFDLNE_02075	Glucosamine 6-phosphate synthetase, contains amidotransferase and phosphosugar isomerase domains	2.15442320295737	0.000675150753553
OCPFDLNE_02938	Cellobiose-specific phosphotransferase enzyme IIB component	3.74743731986515	2.57967931208109E-13	4.88970944409492	2.24361623719922E-102							OCPFDLNE_00703	Putative transcription regulators	1.21460464324786	0.000694696810908
OCPFDLNE_02939	PTS lactose transporter subunit IIC	2.81882305986506	2.19063378785341E-12	3.27646108076039	5.53179781967377E-59							OCPFDLNE_01147	dTDP-4-dehydrorhamnose reductase	1.01060709168788	0.000827458290701
OCPFDLNE_02940	Lichenan-specific phosphotransferase enzyme IIA component	2.59117883534179	3.07157363831302E-09	3.10861199202248	6.20350467208389E-41							OCPFDLNE_02887	50S ribosomal protein L3	0.874939761417349	0.000916628408511
OCPFDLNE_02965	PTS sugar transporter subunit IIC	1.52737355258357	0.003954873841452	3.9801543503307	1.33516483402048E-37							OCPFDLNE_01207	Carbon dioxide concentrating mechanism protein CcmL	1.948964104942	0.000959072618958
OCPFDLNE_02977	Benzoate--CoA ligase	2.64761698335956	2.93131188972996E-05	2.05512721523055	9.25791061892533E-09							OCPFDLNE_02852	50S ribosomal protein L13	0.846576572874084	0.001122683917539
OCPFDLNE_03031	Trigger enzyme beta-glucoside-specific phosphotransferase system EIIBCA component	1.5671442664951	0.021089499586856	3.20763539287148	2.74322707769041E-14							OCPFDLNE_02873	30S ribosomal protein S8	0.920668460814578	0.001385582733371
OCPFDLNE_03032	Beta-glucoside operon transcriptional antiterminator	1.52218639085792	0.026290961876168	1.41346731274569	4.79233895437977E-06							OCPFDLNE_00322	Aryl-phospho-beta-D-glucosidase BglC	3.77285545899309	0.001584318813361
OCPFDLNE_03045	Beta-glucoside-specific phosphotransferase enzyme II ABC component	2.09106544416829	0.02513606181993	1.8737523337071	0.000833448960803							OCPFDLNE_02866	Adenylate kinase	0.779150303432316	0.001634238185945
OCPFDLNE_03078	hypothetical protein	1.29995154793781	0.005533325132019	1.03002186425311	8.32266059597656E-05							OCPFDLNE_02798	hypothetical protein	0.992317607530757	0.001825191650154
												OCPFDLNE_01482	Zn-dependent hydrolase	0.777785732034864	0.001856310456579
												OCPFDLNE_00314	Sporulation membrane serine protease	0.602686415173077	0.00197543380277
												OCPFDLNE_00836	Sorbose-specific phosphotransferase enzyme IIB component	0.844879892706489	0.002103684580177
												OCPFDLNE_01119	hypothetical protein	1.9643757805504	0.002265715736935
												OCPFDLNE_01146	dTDP-glucose 4,6-dehydratase	0.846481656184714	0.002523451893269
												OCPFDLNE_02379	Foldase protein PrsA	0.679052759518116	0.002733905937769
												OCPFDLNE_03041	PTS sugar transporter subunit IIC	1.82922294249958	0.002795924587043
												OCPFDLNE_02971	Cell wall surface anchor family protein (LPXTG motif)	0.603277024211834	0.002854890673695
												OCPFDLNE_00010	D-glycero-alpha-D-manno-heptose 7-phosphate kinase	1.00398724535049	0.002967383880725
												OCPFDLNE_01420	Branched-chain alpha-keto acid dehydrogenase	0.823787897679096	0.002991180075253
												OCPFDLNE_01652	UDP-N-acetylmuramate--L-alanine ligase	0.674909813254834	0.003452176936108
												OCPFDLNE_02768	hypothetical protein	1.17900895732181	0.003513072358813
												OCPFDLNE_02318	General stress response protein CsbD	2.02920430109315	0.003638292166695
												OCPFDLNE_02512	Spermidine acetyltransferase	1.58205103321908	0.003862436340558
												OCPFDLNE_02900	Sugar isomerase domain-containing protein	1.80008887250248	0.003862436340558
												OCPFDLNE_01433	UPF0750 membrane protein yqfU	0.96232061107922	0.004105751831184
												OCPFDLNE_02864	50S ribosomal protein L36	1.42679662177954	0.004212333178012
												OCPFDLNE_01588	50S ribosomal protein L27	0.951410367462138	0.004394116972975
												OCPFDLNE_00970	HTH-type transcriptional repressor YtrA	0.993465488441776	0.004610899649289
												OCPFDLNE_01859	50S ribosomal protein L35	0.957252562073565	0.004763726368502
												OCPFDLNE_02865	Translation initiation factor IF-1	0.891086595947656	0.005086003454774
												OCPFDLNE_00614	Transcriptional regulator SlyA	1.2131679847549	0.005086353434882
												OCPFDLNE_00616	ABC transporter transmembrane region	0.737536469745463	0.005369395555723
												OCPFDLNE_01777	YihY/virulence factor BrkB family protein (Fragment)	1.04719886040264	0.005440449238523
												OCPFDLNE_01721	2-succinyl-6-hydroxy-2, 4-cyclohexadiene-1-carboxylate synthase	1.11214959871356	0.00557944026481
												OCPFDLNE_01154	hypothetical protein	1.20852464659045	0.005787129029184
												OCPFDLNE_02816	hypothetical protein	0.8567534524379	0.005959987749386
												OCPFDLNE_00972	Transcription activator	0.664493971484438	0.006173409735847
												OCPFDLNE_00634	YkoS	0.890416513388637	0.006427200657092
												OCPFDLNE_02870	30S ribosomal protein S5	0.77569717037263	0.006555291701683
												OCPFDLNE_00422	Peptidase	1.54704888558327	0.006642323994587
												OCPFDLNE_02964	hypothetical protein	0.790920835127813	0.006765873168318
												OCPFDLNE_01192	Adenosylcobinamide-GDP ribazoletransferase	2.7146664713848	0.00716690947658
												OCPFDLNE_01824	hypothetical protein	1.81841279760569	0.007618152944496
												OCPFDLNE_01954	Cold-shock protein, molecular chaperone, RNA-helicase co-factor CspD	0.900612834217124	0.008103285229635
												OCPFDLNE_00586	Transcriptional coactivator p15 (Pc4)	0.684437289823823	0.008453830488667
												OCPFDLNE_00286	Class 1 internalin InlE	4.82219208056335	0.008553432378223
												OCPFDLNE_02677	Major cardiolipin synthase ClsA	0.72732706536351	0.008607594748807
												OCPFDLNE_03044	ADP ribosyl glycohydrolase	2.26833001033998	0.00900905165292
												OCPFDLNE_01153	hypothetical protein	0.970834085309119	0.009391271204764
												OCPFDLNE_02233	hypothetical protein	0.731232120027683	0.009876240254262
												OCPFDLNE_02799	hypothetical protein	0.830272195684601	0.009960161995065
												OCPFDLNE_02863	30S ribosomal protein S13	0.779859912776595	0.01020144161612
												OCPFDLNE_01915	Uracil-xanthine permease	2.04346499898906	0.010254813268287
												OCPFDLNE_01421	Dihydrolipoamide acetyltransferase component of pyruvate dehydrogenase complex	0.688620551167592	0.010669912277532
												OCPFDLNE_01333	DNA topoisomerase IV subunit B	0.86080612245286	0.011285636369529
												OCPFDLNE_02871	50S ribosomal protein L18	0.827507401653753	0.011982735222911
												OCPFDLNE_02926	Glyoxalase	0.88498633673822	0.012474371199364
												OCPFDLNE_00425	DUF1149 domain-containing protein (Fragment)	1.61677785740002	0.013328133421404
												OCPFDLNE_00204	Listeriolysin positive regulatory factor A	0.632008330880358	0.01403012616474
												OCPFDLNE_03069	N-acyl-L-amino acid amidohydrolase	3.21542822283039	0.01403012616474
												OCPFDLNE_00014	Cytochrome o ubiquinol oxidase subunit I	0.643880185578522	0.014286350947103
												OCPFDLNE_01497	Probable endonuclease 4	1.093851959439	0.014707004594706
												OCPFDLNE_01302	PTS system trehalose-specific EIIBC component	0.768328614415397	0.01475779132643
												OCPFDLNE_02880	50S ribosomal protein L16	0.755128329034517	0.015228872948997
												OCPFDLNE_03040	Oligo-beta-mannoside-specific phosphotransferase enzyme IIB component	2.6484931782236	0.01525065110299
												OCPFDLNE_02077	PTS system mannose-specific EIIC component	1.85308536390755	0.015335358281523
												OCPFDLNE_02924	hypothetical protein	0.655654857879095	0.015335358281523
												OCPFDLNE_02882	50S ribosomal protein L22	0.651507536547926	0.015705230191635
												OCPFDLNE_01789	Prophage P2a protein 6 endonuclease	1.2727804785806	0.015895796359492
												OCPFDLNE_02582	hypothetical protein	0.725676264110897	0.015895796359492
												OCPFDLNE_01369	Transcription elongation factor NusA	0.665820235306782	0.016258530705217
												OCPFDLNE_02925	Predicted DNA-binding protein, MmcQ/YjbR family	0.851809637245495	0.016504178579887
												OCPFDLNE_01913	Dihydroorotase	1.68419764464962	0.016663181773418
												OCPFDLNE_02076	PTS system mannose-specific transporter subunit IID	2.54140435132101	0.017222577507142
												OCPFDLNE_00442	PRD/PTS system IIA 2 domain-containing regulatory protein	1.06042175820571	0.017597151653499
												OCPFDLNE_01860	Translation initiation factor IF-3	0.714982772530771	0.017597151653499
												OCPFDLNE_01910	Dihydroorotate dehydrogenase electron transfer subunit	4.18626626382506	0.018242709627751
												OCPFDLNE_00461	Capsule synthesis positive regulator AcpB	0.657425181692235	0.019211494416108
												OCPFDLNE_01145	dTDP-4-dehydrorhamnose 3,5-epimerase	0.754007696754532	0.019813619729576
												OCPFDLNE_03068	Quinolone resistance protein NorB	2.22528134187747	0.019813619729576
												OCPFDLNE_02883	30S ribosomal protein S19	0.625372741357502	0.019954218403629
												OCPFDLNE_01713	hypothetical protein	0.602395512086866	0.020187007942301
												OCPFDLNE_01404	Acetyl-CoA carboxylase biotin carboxylase subunit	0.720528613788089	0.020227420860108
												OCPFDLNE_00016	Quinol oxidase polypeptide IV	1.45541628150679	0.021628333844064
												OCPFDLNE_01587	Glycerol uptake facilitator	0.648565763783574	0.022589278423185
												OCPFDLNE_02358	Tryptophanyl-tRNA ligase	0.982483522115116	0.023642745400731
												OCPFDLNE_02963	hypothetical protein	0.775356737295042	0.024852558244552
												OCPFDLNE_00537	Glycosyltransferase	1.07298475723224	0.025669720723958
												OCPFDLNE_01906	hypothetical protein	0.679817850804915	0.025669720723958
												OCPFDLNE_02303	Phosphomannose isomerase	1.19780574804503	0.026009009911788
												OCPFDLNE_01975	ATP-dependent helicase DinG	1.16384088670874	0.026067070473144
												OCPFDLNE_02505	hypothetical protein	0.686995739073844	0.026106803314564
												OCPFDLNE_02803	hypothetical protein	0.819057594956391	0.02617528673669
												OCPFDLNE_02821	hypothetical protein	0.757676324306213	0.027370666283575
												OCPFDLNE_02769	hypothetical protein	1.01965960826892	0.027398697054376
												OCPFDLNE_02770	Cro/C1-type-helix-turn-helix domain-containing protein	1.53840089015776	0.028139287196872
												OCPFDLNE_00975	Phosphotransferase system lactose cellobiose-specific IIB subunit	1.78617197492495	0.028266941130124
												OCPFDLNE_01600	Valine--tRNA ligase	0.922786600171929	0.030433129896956
												OCPFDLNE_00320	PTS sugar transporter subunit IIC	2.17906053630373	0.031967130954881
												OCPFDLNE_02597	hypothetical protein	3.40093204295911	0.032137736447719
												OCPFDLNE_02313	Ribonucleotide reductase-associated flavodoxin	0.770395988529883	0.033508684093317
												OCPFDLNE_00837	PTS system mannose-specific transporter subunit IIA	0.723696334575606	0.034254399102102
												OCPFDLNE_01823	23S rRNA (Uracil-5-)-methyltransferase RumA	1.26642354288751	0.034378415387059
												OCPFDLNE_01542	5'-methylthioadenosine/S-adenosylhomocysteine nucleosidase	0.961143779453593	0.035241130072362
												OCPFDLNE_00631	hypothetical protein	1.0016659195354	0.036293659187561
												OCPFDLNE_00854	GTP pyrophosphokinase YwaC	1.09132252530184	0.036483556322392
												OCPFDLNE_00266	50S ribosomal protein L11	0.653348760562169	0.037591473842537
												OCPFDLNE_01707	Leucine--tRNA ligase	0.737676256860018	0.037591473842537
												OCPFDLNE_00803	hypothetical protein	2.28001579981389	0.037629724520829
												OCPFDLNE_02511	UPF0053 protein yhdP	0.704881665394113	0.03789855103076
												OCPFDLNE_02809	DNA replication protein DnaD	0.653330060604298	0.038479472789413
												OCPFDLNE_02111	Cell division protein DivIB	1.04593851223077	0.038815023462919
												OCPFDLNE_02545	Beta-glucoside operon transcriptional antiterminator	0.950155924162125	0.038928385076811
												OCPFDLNE_02217	hypothetical protein	0.871517197179399	0.040078897950198
												OCPFDLNE_02143	hypothetical protein	1.03122477750479	0.040882754020425
												OCPFDLNE_01445	Putative competence-damage inducible protein	1.18471480113199	0.041068843855009
												OCPFDLNE_02493	Multiple resistance and pH homeostasis protein B	1.9984134908097	0.045083549666744
												OCPFDLNE_01045	Transcriptional regulatory protein YpdB	0.995545778706573	0.0467318266607
												OCPFDLNE_01661	tRNA (guanine-N(7)-)-methyltransferase	1.47299487283551	0.047073725338284
												OCPFDLNE_01560	tRNA-specific 2-thiouridylase MnmA	0.969450542669272	0.047247397792961
												OCPFDLNE_00444	PTS system fructose-specific transporter subunit IIB	2.54158114035169	0.047814514923783
												OCPFDLNE_01603	Uroporphyrinogen-III synthetase	0.979699913384193	0.048465495190287
												OCPFDLNE_02874	30S ribosomal protein S14 type Z	0.985020459713552	0.048465495190287
												OCPFDLNE_01470	BilEB	0.776679297689465	0.048849901135205
												OCPFDLNE_00424	Glyoxalase/bleomycin resistance/extradiol dioxygenase family protein	1.12862737783664	0.04935586692857

## Sheet: T8
Common up-regulated genes for both 200Mpa and 400Mpa treatment							Up-regulated genes specific to 200MPa treatment					Up-regulated genes specific to 400MPa treatment					Enriched GO terms for Up-regulated genes specific to 200MPa treatment					Enriched GO terms for Up-regulated genes specific to 400MPa treatment
		200Mpa		400Mpa
		log2change	P-adj	log2change	P-adj				log2change	P-adj				log2change	P-adj		GO.ID	Term	P-val			GO.ID	Term	P-val
OCPFDLNE_00006	DNA gyrase subunit B	1.53200400702476	0.000418715829339	0.722273905423967	0.001628809594329		OCPFDLNE_01058	ATP-dependent Clp protease ATP-binding subunit ClpE	3.7762448856267	8.1935614639657E-29		OCPFDLNE_02458	Glutamate gamma-aminobutyrate antiporter	1.97841603257216	7.01173418162282E-34		GO:0006066	alcohol metabolic process	0.00097			GO:0006412	translation	2.60E-09
OCPFDLNE_00267	Ribosomal protein (Fragment)	1.25656037070155	0.045212430272712	0.921203413596351	0.027520935755389		OCPFDLNE_00193	hypothetical protein	2.73078018102274	7.55260217433553E-19		OCPFDLNE_02277	Maltodextrose utilization protein MalA	3.46277183052439	2.30235821074978E-25		GO:0009432	SOS response	0.00143			GO:0044205	'de novo' UMP biosynthetic process	0.00043
OCPFDLNE_00285	Internalin-A	1.619392489794	0.035244998570933	2.72358957633095	3.35163728564434E-11		OCPFDLNE_00053	Peptidase propeptide and ypeb domain subfamily	2.54580261337618	1.07786860090233E-11		OCPFDLNE_00782	Glucosamine--fructose-6-phosphate aminotransferase	1.44261472173676	5.21285563947472E-24		GO:0006071	glycerol metabolic process	0.00143			GO:0009401	phosphoenolpyruvate-dependent sugar phosphotransferase system	0.00226
OCPFDLNE_00309	PhoP family transcriptional regulator	2.4111327377445	1.18027184487206E-11	1.3419141920131	8.63889730836649E-08		OCPFDLNE_02569	Glyceraldehyde-3-phosphate dehydrogenase	1.93542993539539	5.87862279005656E-10		OCPFDLNE_01586	Glycerol kinase	1.7231131573834	6.28791950089077E-23		GO:0045892	negative regulation of transcription, DNA-templated	0.01588			GO:0034219	carbohydrate transmembrane transport	0.00747
OCPFDLNE_00418	PTS system fructose-specific transporter subunit IIC	2.00006436565235	0.003462591286617	3.67088006890798	1.53074052186381E-15		OCPFDLNE_02068	Alpha-acetolactate decarboxylase	2.43437262022256	4.50209811124123E-09		OCPFDLNE_02584	AP2 domain-containing protein (Fragment)	2.44703458556297	1.0649889260157E-21		GO:0006281	DNA repair	0.02357			GO:0019856	pyrimidine nucleobase biosynthetic process	0.01471
OCPFDLNE_00419	Mannosylglycerate hydrolase	1.23388718490423	0.022664098602365	2.73151335538949	6.4071407801762E-29		OCPFDLNE_02744	hypothetical protein	3.15661922894085	3.98191276831927E-07		OCPFDLNE_02459	Glutamate decarboxylase beta	1.69217223867338	4.11895190547637E-18		GO:0006096	glycolytic process	0.02651			GO:1901135	carbohydrate derivative metabolic process	0.018
OCPFDLNE_00420	Putative licABCH operon regulator	1.30913561330305	0.049167121609999	0.965528760609759	0.000829412453632		OCPFDLNE_02750	hypothetical protein	1.78196995031806	2.11280543304301E-05		OCPFDLNE_02903	Phosphotriesterase	3.98913849151198	2.11940204508357E-17		GO:0044237	cellular metabolic process	0.03685			GO:0042274	ribosomal small subunit biogenesis	0.0268
OCPFDLNE_00450	Truncated internalin A	1.11249725947592	0.000437354727911	1.91409978147739	2.35253180759754E-24		OCPFDLNE_02422	5-amino-6-(5-phospho-D-ribitylamino)uracil phosphatase YitU	1.62390121804915	2.71537865066979E-05		OCPFDLNE_00704	ESX secretion system protein YueB	1.83811705182731	3.20767085931966E-15							GO:0009225	nucleotide-sugar metabolic process	0.03982
OCPFDLNE_00451	Internalin B	2.63943156682418	1.21282328803265E-14	3.95490284186327	2.86928618912762E-75		OCPFDLNE_01090	Ribonuclease J	2.02143368212224	6.48585469377659E-05		OCPFDLNE_02278	Maltodextrin transport system permease protein mdxG	3.78891986853143	7.54279326883321E-15
OCPFDLNE_00477	hypothetical protein	1.14839082332208	0.046514502711259	1.15090533852558	0.000107052117658		OCPFDLNE_02642	ATP-dependent Clp endopeptidase proteolytic subunit ClpP	1.86006979881755	7.55912918733607E-05		OCPFDLNE_02905	Ascorbate-specific phosphotransferase system enzyme IIB component	3.20054397696796	9.12119431964331E-15
OCPFDLNE_00479	Oleate hydratase	2.6052929011917	0.000158408807916	1.18167270450377	0.011241931703421		OCPFDLNE_02743	hypothetical protein	4.08571812811323	0.000206477561984		OCPFDLNE_00562	Proton-dependent oligopeptide transporter	2.22193852509393	3.72732702384124E-14
OCPFDLNE_00607	Transcriptional regulator	2.6624451335225	0.004422501488908	1.66199793682626	0.000514479129094		OCPFDLNE_02105	RNA-binding protein S4	1.96131678600625	0.000375381961556		OCPFDLNE_02888	30S ribosomal protein S10	2.03543318845507	2.47879337206067E-13
OCPFDLNE_00608	hypothetical protein	2.85781251527693	2.11280543304301E-05	1.50791425356222	2.55397281958776E-05		OCPFDLNE_02487	Oligo-beta-mannoside-specific phosphotransferase enzyme IIB component	1.3110014080498	0.000378903562549		OCPFDLNE_01454	Formate C-acetyltransferase	1.16083201771592	3.89730642607471E-13
OCPFDLNE_00609	Cell surface protein	1.47609554653344	0.005533325132019	0.645274795884475	0.029270025430937		OCPFDLNE_01446	hypothetical protein	1.3287295621926	0.0005067792514		OCPFDLNE_02918	D-arabitol-phosphate dehydrogenase	2.08867501613624	4.2402175306213E-13
OCPFDLNE_00835	Mannose-specific phosphotransferasesystem component IIC	0.869743321587211	0.038572437461078	1.95816365548278	1.07798006486393E-17		OCPFDLNE_02952	Phosphoenolpyruvate-dihydroxyacetone phosphotransferase dihydroxyacetone binding subunit DhaK	1.21087355182324	0.000519334170124		OCPFDLNE_02892	FMN-binding domain protein	1.16757739862273	9.880813999655E-13
OCPFDLNE_00921	DEAD-box ATP-dependent RNA helicase CshA	4.26815593379676	2.86487311881214E-26	3.07712581798303	4.2727322692715E-50		OCPFDLNE_00847	hypothetical protein	1.3908044680972	0.000832498784873		OCPFDLNE_02863	30S ribosomal protein S13	1.74428600307841	1.55119095296952E-12
OCPFDLNE_01055	hypothetical protein	1.38672835367958	0.005533325132019	0.608735893214352	0.015593591256429		OCPFDLNE_00974	NAD-dependent succinate-semialdehyde dehydrogenase	1.27758996074421	0.000850913776284		OCPFDLNE_01131	hypothetical protein	1.19064279691859	6.79686412716717E-12
OCPFDLNE_01116	Alpha-ketoacid dehydrogenase subunit beta	0.980965341551844	0.031711857398299	1.20590875801795	2.45869052453661E-06		OCPFDLNE_02661	hypothetical protein	1.317709693993	0.000850913776284		OCPFDLNE_02861	DNA-directed RNA polymerase subunit alpha	1.54157871777819	1.2041442766899E-11
OCPFDLNE_01130	Translational GTPase TypA	3.45097292083358	3.03539175676551E-18	2.87671518045517	2.7125083661752E-29		OCPFDLNE_00853	hypothetical protein	1.30029251991307	0.001993205300454		OCPFDLNE_00051	Single-stranded DNA-binding protein A	1.53078715965116	1.55487545602846E-11
OCPFDLNE_01197	Propanediol dehydratase large subunit PduC	1.28818644352548	0.001504341398369	2.13227857894036	1.71234055626092E-13		OCPFDLNE_02568	Phosphoglycerate kinase	1.2007685125237	0.002036213443332		OCPFDLNE_00374	Fumarate reductase flavoprotein subunit	1.53849808695275	1.66429906637015E-11
OCPFDLNE_01198	Propanediol dehydratase medium subunit PduD	1.58314506542676	0.000343628375408	2.2722496858243	3.13820940214344E-12		OCPFDLNE_01348	hypothetical protein	1.32117858821435	0.002183251798547		OCPFDLNE_02873	30S ribosomal protein S8	1.883644857119	1.89921477462721E-11
OCPFDLNE_01199	Propanediol dehydratase small subunit PduE	1.3466193765634	0.001438927407269	1.72880141246673	4.47817221506161E-08		OCPFDLNE_02954	PTS system mannnose-specific family transporter subunit IIA	1.4293270210696	0.002975167378035		OCPFDLNE_02276	Kojibiose phosphorylase	1.6457871764825	3.35163728564434E-11
OCPFDLNE_01200	Propanediol dehydratase reactivation factor large subunit	1.7179013521511	0.000105335693712	1.56734970353595	2.86216027829477E-11		OCPFDLNE_01905	Fibronectin/fibrinogen binding protein, putative	2.00813382273126	0.003236277130683		OCPFDLNE_00014	Cytochrome o ubiquinol oxidase subunit I	1.32979332016376	4.17721307838481E-11
OCPFDLNE_01201	Propanediol utilization diol dehydratase-reactivating factor small chain	1.60232464639031	0.004693792454205	1.75513589078137	2.92112384278712E-05		OCPFDLNE_01182	ATP-dependent Clp protease proteolytic subunit	1.80949944503598	0.003994259227499		OCPFDLNE_02919	Sugar-phosphate dehydrogenase	2.18425771636421	4.34565943886221E-11
OCPFDLNE_01202	Carbon dioxide-concentrating mechanism protein CcmK	1.00796088331407	0.018254586926761	1.46809546350971	1.48481264993099E-07		OCPFDLNE_02652	Thioredoxin-disulfide reductase	1.14569581243279	0.004884500540324		OCPFDLNE_02870	30S ribosomal protein S5	1.5401189434991	5.48158864389182E-11
OCPFDLNE_01203	Propanediol utilization microcompartment protein PduA	1.5218319199286	0.001378435962738	1.72134586921895	1.76357469394147E-06		OCPFDLNE_01680	Bifunctional acetaldehyde-CoA/alcohol dehydrogenase	0.968671285074919	0.005293553538396		OCPFDLNE_02922	Mannitol-specific phosphotransferase enzyme IIA component	2.17033932986808	8.27476713473827E-11
OCPFDLNE_01204	Phosphate propanoyltransferase	2.1123119803423	3.72470992346047E-05	2.20094647123084	5.26846985284245E-09		OCPFDLNE_02292	Crp/Fnr family transcriptional regulator	1.81466586776043	0.005861312580991		OCPFDLNE_02314	Ribonucleoside-diphosphate reductase subunit beta	1.74198991338769	8.62830241397703E-11
OCPFDLNE_01205	Ethanolamine utilization protein EutJ	1.88261454323841	2.44971050684926E-06	1.47947756359583	3.67911532337307E-08		OCPFDLNE_02953	Phosphoenolpyruvate-dihydroxyacetone phosphotransferase, ADP-binding subunit DhaL	1.05902208020661	0.005935499327838		OCPFDLNE_02887	50S ribosomal protein L3	1.4694118549712	6.42916359557137E-10
OCPFDLNE_01206	Propanediol utilization protein PduM	2.27705883577679	0.003818334578888	1.61156929106958	0.002219931224073		OCPFDLNE_02366	ATP-dependent chaperone ClpB	1.06305676183975	0.00647626171499		OCPFDLNE_02771	AP2 domain-containing protein (Fragment)	1.79519792737357	7.98076494303299E-10
OCPFDLNE_01208	ATP/cobalamin adenosyltransferase	2.12511476039861	1.42703447867235E-06	2.19490220370674	3.35163728564434E-11		OCPFDLNE_02454	Glucosamine-6-phosphate deaminase	1.14170201290724	0.006854418006652		OCPFDLNE_02141	Large-conductance mechanosensitive channel	1.70209244059842	9.56274597342055E-10
OCPFDLNE_01209	CoA-dependent propionaldehyde dehydrogenase	2.08135750071674	2.27966333423526E-05	2.09733000685593	1.54781147443748E-11		OCPFDLNE_02915	Transketolase	1.20246617144597	0.008416391013502		OCPFDLNE_02975	Cytochrome bd ubiquinol oxidase subunit I	1.33595506808919	1.11841753957683E-09
OCPFDLNE_01210	Propanol dehydrogenase PduQ	2.47711085108148	3.50393868201244E-09	2.17871530048735	8.37080549697696E-12		OCPFDLNE_03050	Transcriptional regulator, y4mF family	1.1133021115521	0.008875797669119		OCPFDLNE_00202	Bifunctional UDP-N-acetylglucosamine diphosphorylase/glucosamine-1-phosphate N-acetyltransferase GlmU	1.47084834361407	2.17294748561349E-09
OCPFDLNE_01211	Glycerol uptake facilitator	2.17967718668647	2.11280543304301E-05	2.87119423897041	1.93306715209985E-09		OCPFDLNE_00005	DNA replication and repair protein RecF	1.31747512554771	0.009098724710183		OCPFDLNE_02871	50S ribosomal protein L18	1.6568906712382	2.40023397837207E-09
OCPFDLNE_01212	Probable propionate kinase	2.26320017587185	6.26968227541806E-05	1.37192148953356	0.001850269443856		OCPFDLNE_01682	hypothetical protein	1.22406647898118	0.00925538616416		OCPFDLNE_00947	Phosphoserine phosphatase RsbU (Sigma factor sigBregulation protein rsbU)	1.47859363062522	2.85281609440243E-09
OCPFDLNE_01235	Cobyrinate a,c-diamide synthase	1.19282697829253	0.013701164874933	1.84241333102583	1.81538725652243E-08		OCPFDLNE_01411	Cold shock protein CspC	1.34674216718327	0.011232995510764		OCPFDLNE_02923	Transcriptional regulator MtlR	1.25685487213115	4.06347589325923E-09
OCPFDLNE_01237	Cobalt-precorrin-8 methylmutase	1.36082191715527	0.020720200466718	2.64199937879704	5.75776918840767E-07		OCPFDLNE_01340	Glycerol-3-phosphate dehydrogenase	1.02231227402246	0.011457582207939		OCPFDLNE_00976	PTS cellobiose transporter subunit IIC	2.72182514177576	4.37818657981958E-09
OCPFDLNE_01238	Cobalamin biosynthesis protein CbiD (Fragment)	1.16987051825994	0.031081566714386	2.96556844764962	4.85826808468444E-14		OCPFDLNE_02928	Universal stress protein UspA	1.08325161501427	0.011981234058755		OCPFDLNE_01196	Propanediol utilization microcompartment protein PduB	2.03960276030572	6.19290774265329E-09
OCPFDLNE_01239	Synthesis of vitamin b12 adenosyl cobalamide	1.84685192241158	0.014349715824138	2.67325468693018	1.59082167509184E-06		OCPFDLNE_00701	hypothetical protein	1.17376248350659	0.011982050026415		OCPFDLNE_02281	Intracellular maltogenic amylase	3.11954529661577	7.2509716079892E-09
OCPFDLNE_01241	Cobalt-precorrin-4 methyltransferase	1.46005921606385	0.019648605364812	3.24231282676171	2.91611198545836E-11		OCPFDLNE_00012	Phosphomevalonate kinase	1.80321093854133	0.012088121443026		OCPFDLNE_00834	Mannose-specific phosphotransferasesystem component IID	1.45925824702401	1.05081173734629E-08
OCPFDLNE_01242	Cobalamin biosynthesis protein CbiG	1.75851964587294	0.000535176001467	2.4354789540487	4.17721307838481E-11		OCPFDLNE_01794	Putative ATP-dependent RNA helicase YfmL	1.31570815679349	0.018254586926761		OCPFDLNE_01236	Cobalamin biosynthesis protein CobD	2.74415979582359	1.29403173317052E-08
OCPFDLNE_01243	Precorrin methylase	1.48380037330373	0.009472341239701	2.56118995245432	3.13347660438772E-09		OCPFDLNE_02365	2,3-bisphosphoglycerate-dependent phosphoglycerate mutase	1.01204174456725	0.019326298423615		OCPFDLNE_02910	30S ribosomal protein S7	1.17624211147773	1.31097855545513E-08
OCPFDLNE_01244	Cobalt-precorrin-6A reductase CbiJ	2.14810091099219	0.000236149143927	2.20755940720238	5.20825819588545E-07		OCPFDLNE_01480	hypothetical protein	1.07259243117578	0.020968590126027		OCPFDLNE_02921	Galactitol-specific phosphotransferase enzyme IIB component	2.84808531708714	1.48378067506369E-08
OCPFDLNE_01245	Uroporphyrinogen-III C-methyltransferase	1.7463209337991	0.000209372421937	3.81825254459417	7.32538724800167E-17		OCPFDLNE_01523	Heat-inducible transcriptional repressor HrcA	1.4971547614783	0.020968590126027		OCPFDLNE_00978	Aryl-phospho-beta-D-glucosidase BglH	2.01028100428753	2.01627315955462E-08
OCPFDLNE_01246	Sirohydrochlorin cobaltochelatase CbiK	1.59391765621751	0.022889637867186	4.86941464156197	7.3575968610009E-10		OCPFDLNE_00581	Mannoside-phospho-beta-d-glucosidase	1.96656687526901	0.021089499586856		OCPFDLNE_01628	Universal stress protein UspA	0.909926235774848	2.05199168815471E-08
OCPFDLNE_01247	Cobalt-precorrin-2 C-methyltransferase	2.61120778311369	0.000375381961556	4.72315569697801	5.89739659692115E-09		OCPFDLNE_01940	Predicted membrane bound oxidoreductase, hemolysin III	1.54649138275599	0.021213346192893		OCPFDLNE_01420	Branched-chain alpha-keto acid dehydrogenase	1.95104836392602	2.77994259215667E-08
OCPFDLNE_01248	Cobalamin biosynthesis protein CbiM	2.5763819007489	0.001438927407269	4.99909663114678	9.51970530003543E-05		OCPFDLNE_01349	Transcriptional repressor LexA	0.970794213046342	0.029331197808245		OCPFDLNE_00514	Universal stress protein UspA	1.11873892873218	3.00774552905474E-08
OCPFDLNE_01250	Energy-coupling factor ABC transporter transmembrane protein	2.89760952023028	0.003325723865242	4.15999994921821	0.000417865444576		OCPFDLNE_02402	Methylated-DNA--protein-cysteine S-methyltransferase	1.16992556094356	0.039052304223074		OCPFDLNE_01146	dTDP-glucose 4,6-dehydratase	2.09295359651103	3.01099992532481E-08
OCPFDLNE_01251	Cobalt import ATP-binding protein CbiO	2.74954935952938	2.71537865066979E-05	3.89236657525871	8.90792728630718E-09		OCPFDLNE_00823	Transcriptional repressor of the arabinose operon	1.78081576552856	0.041798873065745		OCPFDLNE_02883	30S ribosomal protein S19	1.43741009641708	6.62900787755372E-08
OCPFDLNE_01252	Cobyric acid synthase CobQ	1.2253838054187	0.006626817773443	1.23248748220843	7.5898032591384E-06		OCPFDLNE_00478	TetR family dihydroxyacetone kinase regulator	1.8493979259753	0.042760211469491		OCPFDLNE_01511	Cytidine deaminase	2.14701700117229	6.85329298504786E-08
OCPFDLNE_01304	hypothetical protein	2.04849836362189	1.15846705503425E-10	0.767809201664016	4.06178783086505E-06		OCPFDLNE_01078	Glycine betaine/carnitine transport permease protein GbuB	2.15955806240069	0.044526211077019		OCPFDLNE_01404	Acetyl-CoA carboxylase biotin carboxylase subunit	1.84206372096162	7.05852714207173E-08
OCPFDLNE_01378	Polyribonucleotide nucleotidyltransferase	1.24878436794975	0.005248083839819	1.1586482590286	4.85656381115392E-05		OCPFDLNE_01863	50S ribosomal protein L19	1.2933319126644	0.048628522293426		OCPFDLNE_01033	DltB protein for D-alanine esterification of lipoteichoic acid and wall teichoic acid	1.75864398963381	9.57282463480711E-08
OCPFDLNE_01416	Phosphate butyryltransferase	2.21212772215231	0.034135977655946	2.9331959690738	0.000213543996516		OCPFDLNE_02239	Serine-aspartate repeat-containing protein F	0.831035797112286	0.049167121609999		OCPFDLNE_02885	50S ribosomal protein L23	1.81627358061879	1.03056518832829E-07
OCPFDLNE_01455	Pyruvate formate-lyase-activating enzyme	0.997771586977914	0.018607617958471	1.42609957602149	6.62668230610342E-10							OCPFDLNE_01419	2-oxoisovalerate dehydrogenase subunit alpha	1.95321167030345	1.72527201147944E-07
OCPFDLNE_01479	ATPase components of ABC transporters with duplicated ATPase domains	2.21177220811046	5.40470853593643E-05	0.782770153334604	0.045207652209423							OCPFDLNE_02583	Cro/C1-type-helix-turn-helix domain-containing protein	2.13567165469919	2.32569354906941E-07
OCPFDLNE_01488	hypothetical protein	1.84332692956773	0.002334463635945	1.2347536489396	0.007813937720519							OCPFDLNE_02872	50S ribosomal protein L6	1.68529995306293	2.4093957032244E-07
OCPFDLNE_01500	GTP cyclohydrolase 1 type 2 homolog	2.14500342440494	0.00202925629023	1.98620390829719	2.90772289652381E-10							OCPFDLNE_01117	Dihydrolipoyllysine-residue acetyltransferase component of pyruvate dehydrogenase complex	1.12508603311131	2.72721294337218E-07
OCPFDLNE_01521	Molecular chaperone DnaK	0.979576484107454	0.049167121609999	0.711121507964814	0.01189259538631							OCPFDLNE_02333	Limonene hydroxylase	1.47163062656708	3.32225197737951E-07
OCPFDLNE_01574	YrvD	1.61003014708273	0.007145796920371	0.637476654550449	0.006605265831044							OCPFDLNE_01602	Delta-aminolevulinic acid dehydratase	3.50692877503352	3.46504037507789E-07
OCPFDLNE_01585	GTPase Obg	1.51637885316497	0.038210528326078	1.41548248963382	0.000999114330027							OCPFDLNE_02866	Adenylate kinase	1.1984679621109	3.70521150406071E-07
OCPFDLNE_01589	YsxB	1.21593181754371	0.002414465639574	1.40502028435184	3.30455958362535E-10							OCPFDLNE_01911	Carbamoyl phosphate synthase large subunit	3.10544112470804	3.87964924073669E-07
OCPFDLNE_01590	50S ribosomal protein L21	1.20546631810767	0.008747032041518	0.925979666872717	0.000351062752815							OCPFDLNE_01240	Precorrin-8W decarboxylase CbiT	3.09813594756628	4.32037711461312E-07
OCPFDLNE_01601	Glutamate-1-semialdehyde aminotransferase	1.44282891648889	0.018347936902918	2.34762365844362	1.01180304863818E-06							OCPFDLNE_01652	UDP-N-acetylmuramate--L-alanine ligase	1.13182771904926	4.32037711461312E-07
OCPFDLNE_01644	30S ribosomal protein S4	1.0285080831342	0.018062729346139	0.928790509897504	8.8190130845071E-05							OCPFDLNE_00442	PRD/PTS system IIA 2 domain-containing regulatory protein	2.52206298299816	5.70687031670441E-07
OCPFDLNE_01703	Translation elongation factor Ts	1.44178144250216	0.002566967144112	1.01204023845982	0.001390920364215							OCPFDLNE_02250	Phosphotransferase system sugar-specific permease component	0.928419167084059	5.75776918840767E-07
OCPFDLNE_01704	30S ribosomal protein S2	1.37934470005581	0.001145944633333	1.10158471299379	5.36437320497709E-05							OCPFDLNE_02758	Heme sensor protein HssS	1.91693622734399	6.40794358170323E-07
OCPFDLNE_01722	2-succinyl-5-enolpyruvyl-6-hydroxy-3-cyclohexene-1-carboxylic-acid synthase	1.19339073407254	0.009523658102084	0.900641927057753	0.000985855095796							OCPFDLNE_01403	Biotin carboxyl carrier protein of acetyl-CoA carboxylase	1.96472183389333	7.34434076859649E-07
OCPFDLNE_01723	Salicylate biosynthesis isochorismate synthase	1.29136999332963	0.005229352473021	0.837786801578991	0.001039970778514							OCPFDLNE_01032	D-alanyl carrier protein	2.80273765888443	8.2814810645472E-07
OCPFDLNE_01790	Outer surface protein	2.22833900725812	5.97595442351124E-08	3.16961548568422	1.3895870072795E-74							OCPFDLNE_02882	50S ribosomal protein L22	1.55117405304042	1.13228578531773E-06
OCPFDLNE_01791	Lichenan-specific phosphotransferase enzyme IIA component	3.22296152646734	2.30631440444033E-08	3.47255738932809	1.75418289109229E-37							OCPFDLNE_00416	PTS system mannose-specific EIIBCA component	2.59372139713029	1.15719133654558E-06
OCPFDLNE_01792	Oligo-beta-mannoside-specific phosphotransferase enzyme IIB component	2.31077960211839	2.71537865066979E-05	3.2012635183407	1.26393391540753E-49							OCPFDLNE_03103	RNA-binding protein Jag	1.57105371392436	1.44109947205393E-06
OCPFDLNE_01873	30S ribosomal protein S16	1.51277049373915	0.014454163038986	1.99823302461851	4.42620856249923E-06							OCPFDLNE_02876	50S ribosomal protein L24	1.36759091414954	1.80189382177345E-06
OCPFDLNE_02082	Acetolactate synthase large subunit	2.62838671023543	7.05481575229936E-14	1.79999233575385	1.51970441391812E-17							OCPFDLNE_01721	2-succinyl-6-hydroxy-2, 4-cyclohexadiene-1-carboxylate synthase	1.89560876527898	1.80602897262006E-06
OCPFDLNE_02259	Ferrous iron transport protein B	2.23728052414273	0.002387838712608	1.18497276713608	0.019658230591513							OCPFDLNE_02252	PTS system galactitol-specific transporter subunit IIB	1.05276709526852	1.80602897262006E-06
OCPFDLNE_02279	Maltodextrin transport system permease protein MalC	2.01658090072268	0.000479658579571	7.07892170398237	4.53708259732592E-19							OCPFDLNE_00417	PTS system fructose-specific transporter subunit IIB	4.98614405191191	2.18502360583756E-06
OCPFDLNE_02280	Maltodextrin-binding protein	1.43448495139324	0.000236149143927	4.31998114385131	2.83166701990011E-94							OCPFDLNE_02249	Carbohydrate kinase	0.918353441131175	3.19391289021179E-06
OCPFDLNE_02362	Ketoacyl-ACP synthase III	2.40554609438429	4.96287188514055E-05	1.94820171385165	1.88615036341707E-09							OCPFDLNE_02962	hypothetical protein	1.17905175483992	3.33936374216133E-06
OCPFDLNE_02389	Penicillin-binding protein 1F	1.13178556172027	0.032737403408574	1.26226892281014	5.59902676561767E-05							OCPFDLNE_02902	Creatinine amidohydrolase	2.93985431935653	4.87016478045211E-06
OCPFDLNE_02453	HdeD family acid-resistance protein (Fragment)	1.6199561620262	0.010157454394432	1.03406094623209	3.40610031856272E-05							OCPFDLNE_01587	Glycerol uptake facilitator	0.979617691142388	6.16067013263943E-06
OCPFDLNE_02746	Predicted integral membrane protein	1.56930467209824	0.008875797669119	0.763971159065394	0.040437434668894							OCPFDLNE_03041	PTS sugar transporter subunit IIC	4.2490270140282	6.51254745819646E-06
OCPFDLNE_02747	Bifunctional pyrazinamidase/nicotinamidase	1.45086742419101	0.00925538616416	0.853624114420497	0.005005687254751							OCPFDLNE_03039	Thermostable beta-glucosidase B	1.84850447381077	7.98832196903219E-06
OCPFDLNE_02748	Bifunctional dihydrofolate reductase-thymidylate synthase	1.54103774974994	0.001779860864587	0.83107172300945	0.001481732485847							OCPFDLNE_00057	Accessory transcriptional regulator protein A	1.0894955738736	8.20098586454147E-06
OCPFDLNE_02858	Acetamidase	1.64823090742025	0.004787411874697	0.958370144554233	0.001300349567959							OCPFDLNE_00977	Oligo-beta-mannoside-specific phosphotransferase enzyme IIA component	3.44720109233526	9.10694821342273E-06
OCPFDLNE_02884	50S ribosomal protein L2	0.929976771675105	0.020522341603029	1.50526975934525	6.06518951912292E-11							OCPFDLNE_00980	Lincomycin resistance ABC-F type ribosomal protection protein	1.32037951201918	9.37835021517107E-06
OCPFDLNE_02886	50S ribosomal protein L4	1.13038314575388	0.030057176652747	1.53585773419992	2.45869052453661E-06							OCPFDLNE_02881	Ribosomal protein S3 (Fragment)	1.28709339719702	1.01325859868952E-05
OCPFDLNE_02904	Ascorbate-specific phosphotransferase system enzyme IIC component	1.76951010559128	0.006019346807109	3.69207606427958	5.38095500927486E-26							OCPFDLNE_01144	Glucose-1-phosphate thymidylyltransferase	1.43163905491227	1.3171298156582E-05
OCPFDLNE_02906	Ascorbate-specific phosphotransferase enzyme IIA component	2.14625080559344	0.006758014497572	3.26857063926009	0.001367898721927							OCPFDLNE_01496	Manganese-dependent inorganic pyrophosphatase	1.85120829644022	1.45168419817145E-05
OCPFDLNE_02909	Elongation factor G	0.76842823579891	0.035080025180709	0.738842334576716	0.000116680718881							OCPFDLNE_02901	2-dehydro-3-deoxy-phosphogluconate aldolase	2.50212368035237	1.49064457769062E-05
OCPFDLNE_02911	30S ribosomal protein S12	1.1031346016657	0.049833861732079	1.53339344289575	2.47573424068192E-06							OCPFDLNE_00013	Quinol oxidase subunit 2	0.854696301145558	1.9653991319554E-05
OCPFDLNE_02920	PTS system galactitol-specific transporter subunit IIC	1.33758269913665	0.022352278049903	2.49276950045935	4.30718155970625E-11							OCPFDLNE_01031	D-alanine esterification of lipoteichoic acid and wall teichoic acid	0.845665769312878	3.0722029309044E-05
OCPFDLNE_02929	Putative sugar phosphate isomerase YwlF	1.59893174093023	1.87264626621453E-05	1.01575779884264	2.22719015109728E-05							OCPFDLNE_01989	Glycoside transferase	1.25952105615002	3.29797859001183E-05
OCPFDLNE_02938	Cellobiose-specific phosphotransferase enzyme IIB component	3.74743731986515	2.57967931208109E-13	3.88930779766331	1.65352252006783E-63							OCPFDLNE_01145	dTDP-4-dehydrorhamnose 3,5-epimerase	1.87850836579619	3.38526474252079E-05
OCPFDLNE_02939	PTS lactose transporter subunit IIC	2.81882305986506	2.19063378785341E-12	3.21550906567837	7.93503400415797E-69							OCPFDLNE_00105	PTS system mannose-specific transporter subunit IIC	1.20198754129376	3.44681128403142E-05
OCPFDLNE_02940	Lichenan-specific phosphotransferase enzyme IIA component	2.59117883534179	3.07157363831302E-09	3.23999156372075	4.52387445105044E-39							OCPFDLNE_00615	ABC transporter transmembrane region	1.45446193847923	3.45436132178876E-05
OCPFDLNE_02965	PTS sugar transporter subunit IIC	1.52737355258357	0.003954873841452	4.66561121863268	6.45007958569746E-42							OCPFDLNE_01603	Uroporphyrinogen-III synthetase	2.53303392798477	3.99773620993273E-05
OCPFDLNE_02977	Benzoate--CoA ligase	2.64761698335956	2.93131188972996E-05	1.52509854779993	0.000240421398489							OCPFDLNE_01195	Propanediol utilization microcompartment protein PduA	1.69702082629726	4.14964660277732E-05
OCPFDLNE_03031	Trigger enzyme beta-glucoside-specific phosphotransferase system EIIBCA component	1.5671442664951	0.021089499586856	3.01140062399399	5.20621254372739E-11							OCPFDLNE_00142	hypothetical protein	1.23785721689395	4.19127012591821E-05
OCPFDLNE_03032	Beta-glucoside operon transcriptional antiterminator	1.52218639085792	0.026290961876168	1.35322580795031	9.75895836318227E-06							OCPFDLNE_01147	dTDP-4-dehydrorhamnose reductase	1.7193217914173	4.19127012591821E-05
OCPFDLNE_03045	Beta-glucoside-specific phosphotransferase enzyme II ABC component	2.09106544416829	0.02513606181993	1.73772775429436	0.006601041373701							OCPFDLNE_02106	Yggt family protein (Fragment)	1.67149068678116	4.81080700038261E-05
OCPFDLNE_03078	hypothetical protein	1.29995154793781	0.005533325132019	1.02246652856209	5.86083064404563E-05							OCPFDLNE_00027	PTS system beta-glucoside-specific transporter subunits IIABC	2.87694038654808	4.83274305552324E-05
												OCPFDLNE_00050	30S ribosomal protein S6	1.21874683423466	4.99137487019675E-05
												OCPFDLNE_00117	hypothetical protein	1.75065982853995	4.99601308932622E-05
												OCPFDLNE_00138	Bifunctional metallophosphatase/5'-nucleotidase	1.02679836315766	5.14590397234378E-05
												OCPFDLNE_01482	Zn-dependent hydrolase	1.06788683856181	5.52556143704146E-05
												OCPFDLNE_02313	Ribonucleotide reductase-associated flavodoxin	1.74460015507997	5.78256258657807E-05
												OCPFDLNE_01295	Multidrug resistance protein MdtG	1.46957398975752	6.35848209293919E-05
												OCPFDLNE_02880	50S ribosomal protein L16	1.19673389122232	6.43657629925555E-05
												OCPFDLNE_02006	Heptaprenyl diphosphate synthase component II	1.68571206506837	6.90051789018521E-05
												OCPFDLNE_01190	Alpha-ribazole-5-phosphate synthase CblS	2.20690100050345	8.79185717769412E-05
												OCPFDLNE_01207	Carbon dioxide concentrating mechanism protein CcmL	2.48019648467117	8.91124908453069E-05
												OCPFDLNE_01924	Manganese ABC transporter inner membrane permease protein SitD	0.746157442778058	9.31639001115888E-05
												OCPFDLNE_01189	Ethanolamine utilization protein EutP	1.99433795131693	9.98226191766498E-05
												OCPFDLNE_02862	30S ribosomal protein S11	1.44208348987822	0.000107052117658
												OCPFDLNE_00116	L-rhamnose operon regulatory protein RhaS	1.86715796844688	0.000111121820014
												OCPFDLNE_01333	DNA topoisomerase IV subunit B	1.37519094513746	0.000113461122455
												OCPFDLNE_01923	Manganese ABC transporter substrate-binding protein MntA	0.753219061893049	0.000118008283931
												OCPFDLNE_00426	Cobalamin synthesis protein	1.95464966400965	0.000155414769396
												OCPFDLNE_00106	PTS system fructose-specific transporter subunit IID	1.12159036059707	0.000164950319485
												OCPFDLNE_01395	Glycine cleavage system aminomethyltransferase GcvT	0.778667560968491	0.000175857254426
												OCPFDLNE_02964	hypothetical protein	1.3398181591509	0.000183734555174
												OCPFDLNE_01249	Cobalt ABC transporter substrate-binding protein CbiN	5.75904566369055	0.000197845453888
												OCPFDLNE_01369	Transcription elongation factor NusA	1.03660690256587	0.000203533512918
												OCPFDLNE_01961	Metal-dependent carboxypeptidase	1.28065418596787	0.000213940101485
												OCPFDLNE_02916	Ribulose phosphate epimerase	2.60308541417447	0.00022312439723
												OCPFDLNE_01913	Dihydroorotase	4.12237803101822	0.000239353530603
												OCPFDLNE_01713	hypothetical protein	0.851390979799556	0.000333448840136
												OCPFDLNE_01421	Dihydrolipoamide acetyltransferase component of pyruvate dehydrogenase complex	0.988398003693336	0.00039499649945
												OCPFDLNE_00836	Sorbose-specific phosphotransferase enzyme IIB component	1.04891539290018	0.000417865444576
												OCPFDLNE_01943	Pyruvate phosphate dikinase	0.749917348331181	0.000440818534094
												OCPFDLNE_02381	hypothetical protein	0.943869876404588	0.00045543936462
												OCPFDLNE_01497	Probable endonuclease 4	1.86113028658143	0.000471291812746
												OCPFDLNE_02865	Translation initiation factor IF-1	1.0994913040346	0.000537029993717
												OCPFDLNE_01604	Porphobilinogen deaminase	2.35920165223154	0.000565336505555
												OCPFDLNE_01143	Teichoic acid biosynthesis protein (Fragment)	1.20612276840134	0.000599829155475
												OCPFDLNE_01151	Teichoic acid glycerol-phosphate primase	2.13254603266738	0.000631038606599
												OCPFDLNE_00446	Mannosylglycerate hydrolase	2.48875396717022	0.000664080972628
												OCPFDLNE_01153	hypothetical protein	2.1631455567556	0.00087530584343
												OCPFDLNE_02867	Preprotein translocase subunit SecY	0.672283753240867	0.000998254718073
												OCPFDLNE_01214	Propanediol utilization protein PduX	5.37774714314877	0.001009780283324
												OCPFDLNE_00703	Putative transcription regulators	1.39785237527449	0.001066657979465
												OCPFDLNE_00616	ABC transporter transmembrane region	0.954731496351974	0.00111555351543
												OCPFDLNE_01513	Endoribonuclease YbeY	1.50575911812038	0.001150624105199
												OCPFDLNE_02320	Sugar phosphate isomerase/epimerase	5.0217413834096	0.00119513838609
												OCPFDLNE_01154	hypothetical protein	2.15355005356551	0.001425712766115
												OCPFDLNE_02875	50S ribosomal protein L5	1.28452004804556	0.001440150652051
												OCPFDLNE_01588	50S ribosomal protein L27	1.08581604789983	0.001481732485847
												OCPFDLNE_02116	Penicillin binding protein 2B transpeptidase involved in septal peptidoglycan synthesis	0.753160246477398	0.001497874993203
												OCPFDLNE_00946	Anti-sigma B factor RsbT	1.12111511151181	0.001571405514722
												OCPFDLNE_01912	Carbamoyl phosphate synthase small subunit	4.35712926419207	0.001633052194794
												OCPFDLNE_02392	UPF0053 protein yhdP	1.22252163817611	0.001767739085991
												OCPFDLNE_02877	50S ribosomal protein L14	1.13109702104687	0.001813171898608
												OCPFDLNE_01859	50S ribosomal protein L35	1.18811514634696	0.001832254084344
												OCPFDLNE_02924	hypothetical protein	0.876505014735538	0.001850454143404
												OCPFDLNE_01118	Dihydrolipoyl dehydrogenase	0.726267215629925	0.001906719947513
												OCPFDLNE_02075	Glucosamine 6-phosphate synthetase, contains amidotransferase and phosphosugar isomerase domains	2.36932873331373	0.001973786317746
												OCPFDLNE_02074	Fructosamine deglycase frlB	1.88671016373588	0.002235340620212
												OCPFDLNE_01188	Propanediol utilization microcompartment protein PduU	1.95964175983614	0.002258625607099
												OCPFDLNE_00866	Subtilase	1.60596407065051	0.002387189255433
												OCPFDLNE_02864	50S ribosomal protein L36	1.76783607967984	0.00253328400191
												OCPFDLNE_00195	Chitooligosaccharide deacetylase	1.11732920215933	0.0026510134875
												OCPFDLNE_02963	hypothetical protein	1.24462778586855	0.002659128397448
												OCPFDLNE_00320	PTS sugar transporter subunit IIC	4.76718053740464	0.002765873990028
												OCPFDLNE_02860	50S ribosomal protein L17	1.46145442650968	0.003413457160973
												OCPFDLNE_01407	Bifunctional methylenetetrahydrofolate dehydrogenase/methenyltetrahydrofolate cyclohydrolase FolD	1.82725173178011	0.003501741413849
												OCPFDLNE_01405	Alkaline-shock protein YqhY	1.44426392875405	0.003653748975559
												OCPFDLNE_00104	Fructose-specific phosphotransferase enzyme IIB component	0.691525844989179	0.003877912079595
												OCPFDLNE_01908	Orotidine 5'-phosphate decarboxylase	5.06609465397952	0.003877912079595
												OCPFDLNE_03030	Aryl-phospho-beta-D-glucosidase BglH	1.43835801256987	0.003985312849078
												OCPFDLNE_03068	Quinolone resistance protein NorB	4.21583271522154	0.003985891415175
												OCPFDLNE_02113	UDP-N-acetylmuramoyl-L-alanine--D-glutamate ligase	1.44498764942165	0.004602659197526
												OCPFDLNE_02455	Cof subfamily of IIB subfamily of haloacid dehalogenase superfamily/HAD-superfamily hydrolase, subfamily IIB	0.92854796729216	0.004602659197526
												OCPFDLNE_00322	Aryl-phospho-beta-D-glucosidase BglC	3.51091668386638	0.004611056346739
												OCPFDLNE_02878	30S ribosomal protein S17	1.14049812734853	0.004742925664761
												OCPFDLNE_01514	Cyclic-di-AMP phosphodiesterase PgpH	0.639986454584681	0.005202330742944
												OCPFDLNE_01898	16S rRNA methyltransferase B	1.45905931564286	0.005678724865468
												OCPFDLNE_02874	30S ribosomal protein S14 type Z	1.57993526891514	0.005678724865468
												OCPFDLNE_02233	hypothetical protein	0.711004076242987	0.005897186643957
												OCPFDLNE_00256	Glutamate--tRNA ligase	0.907569776616518	0.006109056442337
												OCPFDLNE_00255	2-C-methyl-D-erythritol 2,4-cyclodiphosphate synthase	1.3252163719094	0.006421072373495
												OCPFDLNE_01789	Prophage P2a protein 6 endonuclease	2.89681999653126	0.006421072373495
												OCPFDLNE_00975	Phosphotransferase system lactose cellobiose-specific IIB subunit	2.29350315991554	0.006423331665094
												OCPFDLNE_02770	Cro/C1-type-helix-turn-helix domain-containing protein	2.18423315525857	0.006708532605095
												OCPFDLNE_02496	Multiple resistance and pH homeostasis protein E	2.74617051081724	0.006842808295491
												OCPFDLNE_02893	NADH dehydrogenase-like protein YjlD	0.671793105854129	0.006897285155459
												OCPFDLNE_01029	RNA pseudouridine synthase	1.38135746884127	0.007275514441198
												OCPFDLNE_01438	D-allose transport system permease protein AlsC	2.26213209190803	0.007453293469831
												OCPFDLNE_02869	50S ribosomal protein L30	1.30900274553312	0.007877206791418
												OCPFDLNE_03019	hypothetical protein	3.0489973144369	0.007877206791418
												OCPFDLNE_01972	Asparagine--tRNA ligase	1.16726364876425	0.007953605506261
												OCPFDLNE_01895	Small ribosomal subunit biogenesis GTPase RsgA	1.08011333840795	0.007985050703809
												OCPFDLNE_02900	Sugar isomerase domain-containing protein	1.57533974476383	0.008342404339991
												OCPFDLNE_01503	DNA primase	0.835060130109513	0.008613977306716
												OCPFDLNE_01884	Malonyl CoA-acyl carrier protein transacylase	1.53029978576019	0.010380654178862
												OCPFDLNE_00443	PTS system fructose-specific transporter subunit IIA	3.30035076258975	0.010730608441811
												OCPFDLNE_00409	hypothetical protein	0.761937943734502	0.010911884366399
												OCPFDLNE_02973	ABC transporter CydDC cysteine exporter CydD	0.931550710972644	0.011044000643664
												OCPFDLNE_00188	Alpha amylase catalytic region	1.84385505007941	0.011143467087924
												OCPFDLNE_02306	Regulator of sulfur assimilation CysL, activates cysJI expression	2.30213514493456	0.012272267853061
												OCPFDLNE_01777	YihY/virulence factor BrkB family protein (Fragment)	1.1136648077156	0.012577865725592
												OCPFDLNE_02005	Nucleoside diphosphate kinase	2.10983292734671	0.012808713449666
												OCPFDLNE_01077	Glycine betaine carnitine ABC transporter ATP-binding subunit	1.70832429351306	0.01288100964832
												OCPFDLNE_02852	50S ribosomal protein L13	0.668267225561473	0.013042328558744
												OCPFDLNE_02498	Multiple resistance and pH homeostasis protein G	2.0480195664552	0.013168058699803
												OCPFDLNE_01253	ATP-binding cobalamin adenosyltransferase	1.3116051051374	0.01333186079687
												OCPFDLNE_02582	hypothetical protein	0.835383530826166	0.013724127388681
												OCPFDLNE_01707	Leucine--tRNA ligase	1.04575981871446	0.013865924010061
												OCPFDLNE_00537	Glycosyltransferase	1.4669742759009	0.013908408928044
												OCPFDLNE_02760	Formate dehydrogenase accessory sulfurtransferase FdhD	1.20995578527931	0.015397512029113
												OCPFDLNE_02983	MarR family transcriptional regulator	3.19038702734839	0.015727976717088
												OCPFDLNE_01594	Cell-shape determining protein MreD	2.44518671698107	0.016685428794841
												OCPFDLNE_02111	Cell division protein DivIB	1.46535308495282	0.016685428794841
												OCPFDLNE_01892	50S ribosomal protein L28	1.66330268504563	0.017287730767924
												OCPFDLNE_01942	Phosphotransferase yqfL	1.00307493306287	0.017287730767924
												OCPFDLNE_01498	DEAD-box ATP-dependent RNA helicase CshB	0.771758248897637	0.017340946689332
												OCPFDLNE_00695	Heavy metal translocating P-type ATPase	0.790233237460384	0.017472531119916
												OCPFDLNE_03040	Oligo-beta-mannoside-specific phosphotransferase enzyme IIB component	4.19280617123796	0.017472531119916
												OCPFDLNE_00059	Ribosomal protein L9 (Fragment)	1.13753042411259	0.017652450569621
												OCPFDLNE_01418	Dihydrolipoyl dehydrogenase	0.87165991419368	0.017736651047604
												OCPFDLNE_02107	Cell division protein SepF	0.637718714957138	0.017792042714902
												OCPFDLNE_02751	Cadmium, cobalt and zinc/H(+)-K(+) antiporter	1.5719778119771	0.017859354736765
												OCPFDLNE_02768	hypothetical protein	1.24833484739145	0.017983312472739
												OCPFDLNE_02358	Tryptophanyl-tRNA ligase	1.31920618580897	0.018575006565565
												OCPFDLNE_00203	Ribose-phosphate pyrophosphokinase	1.03909010796547	0.019125298941035
												OCPFDLNE_01860	Translation initiation factor IF-3	0.82492802848806	0.019559621132964
												OCPFDLNE_01510	GTPase Era	1.13797917448765	0.020563561440273
												OCPFDLNE_01609	Replicative DNA helicase loader DnaB	0.674209704116305	0.020783142947901
												OCPFDLNE_02581	hypothetical protein	0.834923409049264	0.020997180555357
												OCPFDLNE_01914	Aspartate carbamoyltransferase catalytic subunit	3.57643286335762	0.022988499466813
												OCPFDLNE_02400	Putative ABC transporter, membrane domain and ATP-binding protein	1.27857285247506	0.023006686203491
												OCPFDLNE_01437	Putative carbohydrate transport ATP-binding protein	1.27774790203053	0.024468859443172
												OCPFDLNE_02078	PTS system mannose-specific EIIAB component	2.00039153409461	0.024898375816361
												OCPFDLNE_02076	PTS system mannose-specific transporter subunit IID	2.53793876219666	0.025352083331615
												OCPFDLNE_02917	Ribose 5-phosphate isomerase RpiB	1.43214430230487	0.026785266038788
												OCPFDLNE_00266	50S ribosomal protein L11	0.735333061044467	0.027656290481461
												OCPFDLNE_01975	ATP-dependent helicase DinG	1.55046306402288	0.029116557747935
												OCPFDLNE_02982	Multidrug transporter MatE	2.11786945910407	0.029784599560098
												OCPFDLNE_01386	Putative glucose kinase	1.32808239102841	0.031836144438407
												OCPFDLNE_01766	Phosphatidylglycerol lysyltransferase	0.717370964942304	0.032176176081859
												OCPFDLNE_02857	Methyltransferase	0.801593250901809	0.032345097233672
												OCPFDLNE_01501	SAM-dependent methyltransferase	1.23692650099911	0.032698840627594
												OCPFDLNE_01719	O-succinylbenzoic acid--CoA ligase	1.12606275701763	0.033385435983874
												OCPFDLNE_00979	PRD domain-containing protein	1.3846504659699	0.033769987872683
												OCPFDLNE_02641	GlcNAc-binding protein A	0.616304960626153	0.033769987872683
												OCPFDLNE_03069	N-acyl-L-amino acid amidohydrolase	2.30922304946743	0.034574221019865
												OCPFDLNE_03067	Catalyzes the cleavage of p-aminobenzoyl-glutamate to p-aminobenzoate and glutamate, subunit A	2.99390315083699	0.036673093115067
												OCPFDLNE_00194	4-diphosphocytidyl-2-C-methyl-D-erythritol kinase	1.05931690809108	0.037282606523306
												OCPFDLNE_02649	Alpha-phosphoglucomutase	1.19177756664279	0.037560797750502
												OCPFDLNE_01138	Teichoic acids export ABC transporter ATP-binding subunit TagH	2.00613615220815	0.037865012095172
												OCPFDLNE_01608	Replicative DNA helicase loader DnaI	0.758293649048584	0.037886214056506
												OCPFDLNE_01150	Ribitol-5-phosphate dehydrogenase	0.669639725198019	0.040632396540813
												OCPFDLNE_02319	Predicted dehydrogenase	1.31870501455249	0.041456172552732
												OCPFDLNE_02676	Cell division topological determinant MinJ	0.855066315531643	0.041507641613502
												OCPFDLNE_02756	Heme efflux system ATPase HrtA	3.81266692601315	0.042623287183117
												OCPFDLNE_00273	HTH-type transcriptional regulator DegA	1.14301320264708	0.04275882692609
												OCPFDLNE_02312	Thiol reductase thioredoxin	1.52371970875803	0.043283183941731
												OCPFDLNE_02821	hypothetical protein	0.751736883844791	0.043727293695051
												OCPFDLNE_01600	Valine--tRNA ligase	1.11852167246004	0.043950458208513
												OCPFDLNE_02955	HTH-type transcriptional regulator HexR	1.11336858960731	0.043995472767254
												OCPFDLNE_01368	Ribosome maturation factor RimP	0.683756300711084	0.045137474150204
												OCPFDLNE_01452	DNA mismatch repair endonuclease MutL	0.882287696342641	0.045137474150204
												OCPFDLNE_01303	NUDIX hydrolase	1.35841090254261	0.045937409903462
												OCPFDLNE_01725	Bifunctional homocysteine S-methyltransferase/methylenetetrahydrofolate reductase	2.5720160197979	0.046327478201009
												OCPFDLNE_01484	Aspartokinase	0.766051807531735	0.046974911508685
												OCPFDLNE_00206	Cholesterol-dependent cytolysin listeriolysin O	1.08604451915038	0.047674481213367
												OCPFDLNE_03104	Membrane protein insertase YidC	0.738482512555644	0.048083308086233
												OCPFDLNE_01584	Prephenate dehydratase	2.21034528946925	0.048183188247743
												OCPFDLNE_00325	hypothetical protein	1.80113981238832	0.048445817524757

## Sheet: T9
Common up-regulated genes for both 200Mpa and 400Mpa treatment							Up-regulated genes specific to 200MPa treatment					Up-regulated genes specific to 400MPa treatment					Enriched GO terms for Up-regulated genes specific to 200MPa treatment					Enriched GO terms for Up-regulated genes specific to 400MPa treatment
		200Mpa		400Mpa
		log2change	P-adj	log2change	P-adj				log2change	P-adj				log2change	P-adj		GO.ID	Term	P-val			GO.ID	Term	P-val
OCPFDLNE_00005	DNA replication and repair protein RecF	1.31747512554771	0.009098724710183	0.812171173133742	0.000322357621598		OCPFDLNE_01058	ATP-dependent Clp protease ATP-binding subunit ClpE	3.7762448856267	8.1935614639657E-29		OCPFDLNE_02458	Glutamate gamma-aminobutyrate antiporter	3.09440554890792	1.3273945222518E-77		GO:0006066	alcohol metabolic process	0.0011			GO:0006412	translation	7.00E-06
OCPFDLNE_00006	DNA gyrase subunit B	1.53200400702476	0.000418715829339	1.0904870749703	2.09498958092876E-06		OCPFDLNE_00193	hypothetical protein	2.73078018102274	7.55260217433553E-19		OCPFDLNE_02250	Phosphotransferase system sugar-specific permease component	2.37619887926736	1.61238486635262E-28		GO:0006071	glycerol metabolic process	0.0017			GO:0009401	phosphoenolpyruvate-dependent sugar phosphotransferase system	0.00057
OCPFDLNE_00012	Phosphomevalonate kinase	1.80321093854133	0.012088121443026	1.50898309171137	0.005527681987004		OCPFDLNE_00053	Peptidase propeptide and ypeb domain subfamily	2.54580261337618	1.07786860090233E-11		OCPFDLNE_02277	Maltodextrose utilization protein MalA	4.03559952628391	5.72683722495708E-25		GO:0006414	translational elongation	0.0145			GO:0043093	FtsZ-dependent cytokinesis	0.00136
OCPFDLNE_00285	Internalin-A	1.619392489794	0.035244998570933	1.79799076526943	1.69085686481115E-07		OCPFDLNE_01304	hypothetical protein	2.04849836362189	1.15846705503425E-10		OCPFDLNE_02459	Glutamate decarboxylase beta	1.81528037653961	1.02844308720875E-22		GO:0045892	negative regulation of transcription, DNA-templated	0.0178			GO:0071555	cell wall organization	0.00257
OCPFDLNE_00309	PhoP family transcriptional regulator	2.4111327377445	1.18027184487206E-11	1.52766051441102	7.78102152997798E-11		OCPFDLNE_02569	Glyceraldehyde-3-phosphate dehydrogenase	1.93542993539539	5.87862279005656E-10		OCPFDLNE_01454	Formate C-acetyltransferase	1.48888613688827	2.41887975555184E-22		GO:0009432	SOS response	0.0255			GO:0034219	carbohydrate transmembrane transport	0.00283
OCPFDLNE_00418	PTS system fructose-specific transporter subunit IIC	2.00006436565235	0.003462591286617	3.98908297884417	1.54881343480798E-13		OCPFDLNE_02068	Alpha-acetolactate decarboxylase	2.43437262022256	4.50209811124123E-09		OCPFDLNE_02252	PTS system galactitol-specific transporter subunit IIB	2.49910540515494	4.95447942838169E-21		GO:0006096	glycolytic process	0.0297			GO:0044205	'de novo' UMP biosynthetic process	0.00766
OCPFDLNE_00419	Mannosylglycerate hydrolase	1.23388718490423	0.022664098602365	2.33801177780866	5.11650884888839E-24		OCPFDLNE_02744	hypothetical protein	3.15661922894085	3.98191276831927E-07		OCPFDLNE_02584	AP2 domain-containing protein (Fragment)	2.50844184698708	2.92819102127396E-19		GO:0006457	protein folding	0.0297			GO:0019856	pyrimidine nucleobase biosynthetic process	0.01887
OCPFDLNE_00450	Truncated internalin A	1.11249725947592	0.000437354727911	2.17370962872555	5.22453933540877E-45		OCPFDLNE_02929	Putative sugar phosphate isomerase YwlF	1.59893174093023	1.87264626621453E-05		OCPFDLNE_02249	Carbohydrate kinase	1.78053515600736	1.67999513833392E-18		GO:0044237	cellular metabolic process	0.0435			GO:0022904	respiratory electron transport chain	0.01887
OCPFDLNE_00451	Internalin B	2.63943156682418	1.21282328803265E-14	3.91509566800995	1.26451633045621E-84		OCPFDLNE_02750	hypothetical protein	1.78196995031806	2.11280543304301E-05		OCPFDLNE_01586	Glycerol kinase	1.51861008276139	6.96193224758953E-18							GO:0065002	intracellular protein transmembrane transport	0.01887
OCPFDLNE_00477	hypothetical protein	1.14839082332208	0.046514502711259	0.952395589691701	0.030308932050316		OCPFDLNE_02422	5-amino-6-(5-phospho-D-ribitylamino)uracil phosphatase YitU	1.62390121804915	2.71537865066979E-05		OCPFDLNE_00562	Proton-dependent oligopeptide transporter	2.8367319067881	8.84899471296093E-17							GO:0009252	peptidoglycan biosynthetic process	0.02066
OCPFDLNE_00478	TetR family dihydroxyacetone kinase regulator	1.8493979259753	0.042760211469491	1.64949815378132	0.012488870254342		OCPFDLNE_02642	ATP-dependent Clp endopeptidase proteolytic subunit ClpP	1.86006979881755	7.55912918733607E-05		OCPFDLNE_02276	Kojibiose phosphorylase	2.33545120907596	5.10893190698643E-16							GO:0008360	regulation of cell shape	0.02385
OCPFDLNE_00607	Transcriptional regulator	2.6624451335225	0.004422501488908	2.70813899913791	1.7879174815759E-07		OCPFDLNE_00479	Oleate hydratase	2.6052929011917	0.000158408807916		OCPFDLNE_00704	ESX secretion system protein YueB	1.82276805093705	1.27378425212493E-15							GO:0042274	ribosomal small subunit biogenesis	0.03407
OCPFDLNE_00608	hypothetical protein	2.85781251527693	2.11280543304301E-05	2.60553696589533	1.27836275368022E-10		OCPFDLNE_02743	hypothetical protein	4.08571812811323	0.000206477561984		OCPFDLNE_02903	Phosphotriesterase	3.93344418771701	1.86822418974531E-14							GO:0009225	nucleotide-sugar metabolic process	0.0473
OCPFDLNE_00609	Cell surface protein	1.47609554653344	0.005533325132019	1.04216003126271	0.000427470808092		OCPFDLNE_02487	Oligo-beta-mannoside-specific phosphotransferase enzyme IIB component	1.3110014080498	0.000378903562549		OCPFDLNE_02919	Sugar-phosphate dehydrogenase	2.04959792143304	4.75579496236776E-13
OCPFDLNE_00835	Mannose-specific phosphotransferasesystem component IIC	0.869743321587211	0.038572437461078	1.52695289828783	1.53391932319194E-14		OCPFDLNE_01446	hypothetical protein	1.3287295621926	0.0005067792514		OCPFDLNE_02922	Mannitol-specific phosphotransferase enzyme IIA component	2.12027997629576	4.27385579293316E-12
OCPFDLNE_00921	DEAD-box ATP-dependent RNA helicase CshA	4.26815593379676	2.86487311881214E-26	3.5658732744904	1.72597487103879E-57		OCPFDLNE_02952	Phosphoenolpyruvate-dihydroxyacetone phosphotransferase dihydroxyacetone binding subunit DhaK	1.21087355182324	0.000519334170124		OCPFDLNE_02905	Ascorbate-specific phosphotransferase system enzyme IIB component	3.97082683694481	1.45238309375767E-11
OCPFDLNE_01090	Ribonuclease J	2.02143368212224	6.48585469377659E-05	1.1658722062746	0.000143443754386		OCPFDLNE_00847	hypothetical protein	1.3908044680972	0.000832498784873		OCPFDLNE_00014	Cytochrome o ubiquinol oxidase subunit I	1.57997082557733	4.54680576529182E-11
OCPFDLNE_01116	Alpha-ketoacid dehydrogenase subunit beta	0.980965341551844	0.031711857398299	1.12581393880665	4.78406767606479E-05		OCPFDLNE_00974	NAD-dependent succinate-semialdehyde dehydrogenase	1.27758996074421	0.000850913776284		OCPFDLNE_00782	Glucosamine--fructose-6-phosphate aminotransferase	1.27105937563475	4.95314210359111E-11
OCPFDLNE_01130	Translational GTPase TypA	3.45097292083358	3.03539175676551E-18	3.26269004275493	4.83569611678596E-28		OCPFDLNE_02661	hypothetical protein	1.317709693993	0.000850913776284		OCPFDLNE_02975	Cytochrome bd ubiquinol oxidase subunit I	1.53192671595569	1.03732721197842E-10
OCPFDLNE_01197	Propanediol dehydratase large subunit PduC	1.28818644352548	0.001504341398369	2.43806063970109	5.62535543686445E-20		OCPFDLNE_00853	hypothetical protein	1.30029251991307	0.001993205300454		OCPFDLNE_00980	Lincomycin resistance ABC-F type ribosomal protection protein	1.92832001188365	1.73112233856543E-10
OCPFDLNE_01198	Propanediol dehydratase medium subunit PduD	1.58314506542676	0.000343628375408	2.11260426779837	7.64665116120032E-11		OCPFDLNE_02568	Phosphoglycerate kinase	1.2007685125237	0.002036213443332		OCPFDLNE_01628	Universal stress protein UspA	1.12121336845027	3.2348531627788E-10
OCPFDLNE_01199	Propanediol dehydratase small subunit PduE	1.3466193765634	0.001438927407269	2.64317644189955	1.07250989012123E-15		OCPFDLNE_01348	hypothetical protein	1.32117858821435	0.002183251798547		OCPFDLNE_00947	Phosphoserine phosphatase RsbU (Sigma factor sigBregulation protein rsbU)	1.74344859362023	3.36269884356401E-10
OCPFDLNE_01200	Propanediol dehydratase reactivation factor large subunit	1.7179013521511	0.000105335693712	2.07876407362115	5.75183478166691E-12		OCPFDLNE_01703	Translation elongation factor Ts	1.44178144250216	0.002566967144112		OCPFDLNE_00013	Quinol oxidase subunit 2	1.41071994448678	3.47847161718551E-10
OCPFDLNE_01201	Propanediol utilization diol dehydratase-reactivating factor small chain	1.60232464639031	0.004693792454205	1.6657719028934	0.000261572809336		OCPFDLNE_02954	PTS system mannnose-specific family transporter subunit IIA	1.4293270210696	0.002975167378035		OCPFDLNE_02248	L-fuculose-phosphate aldolase	1.35364449632498	3.59668615117299E-10
OCPFDLNE_01202	Carbon dioxide-concentrating mechanism protein CcmK	1.00796088331407	0.018254586926761	2.21182183456754	1.73279322971105E-15		OCPFDLNE_01905	Fibronectin/fibrinogen binding protein, putative	2.00813382273126	0.003236277130683		OCPFDLNE_01395	Glycine cleavage system aminomethyltransferase GcvT	1.51712239313702	5.3294970507675E-10
OCPFDLNE_01203	Propanediol utilization microcompartment protein PduA	1.5218319199286	0.001378435962738	1.83234545000911	8.06883698594128E-08		OCPFDLNE_01182	ATP-dependent Clp protease proteolytic subunit	1.80949944503598	0.003994259227499		OCPFDLNE_02281	Intracellular maltogenic amylase	3.52361676748076	5.71107863273708E-10
OCPFDLNE_01204	Phosphate propanoyltransferase	2.1123119803423	3.72470992346047E-05	1.66919595608803	6.49444965087618E-05		OCPFDLNE_02858	Acetamidase	1.64823090742025	0.004787411874697		OCPFDLNE_01131	hypothetical protein	1.46431521700489	1.48815854457297E-09
OCPFDLNE_01205	Ethanolamine utilization protein EutJ	1.88261454323841	2.44971050684926E-06	1.75953540530163	9.95246611056629E-13		OCPFDLNE_02652	Thioredoxin-disulfide reductase	1.14569581243279	0.004884500540324		OCPFDLNE_01117	Dihydrolipoyllysine-residue acetyltransferase component of pyruvate dehydrogenase complex	1.27890810577019	3.32654221302314E-09
OCPFDLNE_01206	Propanediol utilization protein PduM	2.27705883577679	0.003818334578888	2.41708486988514	0.000191052457223		OCPFDLNE_01680	Bifunctional acetaldehyde-CoA/alcohol dehydrogenase	0.968671285074919	0.005293553538396		OCPFDLNE_02278	Maltodextrin transport system permease protein mdxG	6.71630638488766	3.99542048339776E-09
OCPFDLNE_01208	ATP/cobalamin adenosyltransferase	2.12511476039861	1.42703447867235E-06	2.78220816580871	4.54648784939462E-18		OCPFDLNE_01055	hypothetical protein	1.38672835367958	0.005533325132019		OCPFDLNE_01144	Glucose-1-phosphate thymidylyltransferase	2.15358245275398	9.28104976952122E-09
OCPFDLNE_01209	CoA-dependent propionaldehyde dehydrogenase	2.08135750071674	2.27966333423526E-05	2.57638481575214	9.37240225990139E-13		OCPFDLNE_02953	Phosphoenolpyruvate-dihydroxyacetone phosphotransferase, ADP-binding subunit DhaL	1.05902208020661	0.005935499327838		OCPFDLNE_00707	IgA FC receptor	1.13956252747497	2.24217136487604E-08
OCPFDLNE_01210	Propanol dehydrogenase PduQ	2.47711085108148	3.50393868201244E-09	2.89049759036103	3.44845859580807E-17		OCPFDLNE_02366	ATP-dependent chaperone ClpB	1.06305676183975	0.00647626171499		OCPFDLNE_00834	Mannose-specific phosphotransferasesystem component IID	1.42019727463883	2.74072510813933E-08
OCPFDLNE_01211	Glycerol uptake facilitator	2.17967718668647	2.11280543304301E-05	3.84416390909887	2.16407078936874E-10		OCPFDLNE_02454	Glucosamine-6-phosphate deaminase	1.14170201290724	0.006854418006652		OCPFDLNE_02887	50S ribosomal protein L3	1.56081942719868	4.97888903907043E-08
[truncated: 257 more rows]
