# Supplementary material for: High-pressure processing-induced transcriptome response during recovery of Listeria monocytogenes
Source: BMC Genomics. 2021 Feb 12;22:117. doi: 10.1186/s12864-021-07407-6 (PMC7881616; doi:10.1186/s12864-021-07407-6)
Supplement: Supplementary file 24 — Additional file 24: Table S7. 200 MPa and 400 MPa specific upregulated genes in ScottA. The table is divided into five main columns. First column shows genes upregulated both at 200 MPa and 400 MPa. Second column shows genes upregulated at 200 MPa but not at 400 MPa. Third column shows genes upregulated at 400 MPa but not at 200 MPa. Fourth column shows GO terms enriched for second column genes. Fifth column shows GO terms enriched for third column genes. Time points were divided with sheets. [file 12864_2021_7407_MOESM24_ESM.ods]

## Sheet: T1
Common up-regulated genes for both 200Mpa and 400Mpa treatment							Up-regulated genes specific to 200MPa treatment					Up-regulated genes specific to 400MPa treatment					Enriched GO terms for Up-regulated genes specific to 200MPa treatment					Enriched GO terms for Up-regulated genes specific to 400MPa treatment
		200Mpa		400Mpa
		log2change	P-adj	log2change	P-adj				log2change	P-adj				log2change	P-adj		GO.ID	Term	P-val			GO.ID	Term	P-val
LMOSA_10200	hypothetical protein	1.69190308863545	0.035127256641594	1.48281676214461	0.042304331222109		LMOSA_5400	hypothetical protein	3.24172295157159	4.29491792458927E-29		LMOSA_4220	Phosphoglycerate mutase	2.2170225773559	8.02509464289621E-25		GO:0006662	glycerol ether metabolic process	0.0011			GO:0006006	glucose metabolic process	0.0028
LMOSA_10320	4Fe-4S mono-cluster protein YjdI	1.68817619358265	1.8854864025707E-12	1.33155999076643	8.68075624726566E-07		LMOSA_2810	Ribulose-phosphate 3-epimerase domain protein [Listeria monocytogenes str. Scott A]	2.94836066374403	2.1046228545103E-18		LMOSA_4230	Triose-phosphate isomerase	2.18431598713705	6.27672865965162E-16		GO:0006412	translation	0.0021			GO:0006189	'de novo' IMP biosynthetic process	0.0057
LMOSA_10930	Listeriolysin positive regulatory factor A	1.43867679003813	0.000191558827512	1.26326224233843	0.00215672579662		LMOSA_11170	hypothetical protein	3.60159680660223	2.99400663528588E-12		LMOSA_27150	tRNA (guanine-N(1)-)-methyltransferase	1.28774810999722	1.56765918842189E-10		GO:0045454	cell redox homeostasis	0.0039			GO:0006096	glycolytic process	0.0073
LMOSA_10940	Phosphatidyl-inositol-specific phospholipase C	0.945575607608336	1.52196578616879E-07	1.5510524124284	2.04277413332613E-15		LMOSA_22850	Cold shock protein signature	1.78143212256349	1.04591303111577E-11		LMOSA_3180	Membrane protein [Listeria monocytogenes str. Scott A]	2.74978441794046	2.87150758403585E-09		GO:0000917	division septum assembly	0.0323			GO:0006754	ATP biosynthetic process	0.0078
LMOSA_10950	Listeriolysin O [Listeria monocytogenes str. Scott A]	2.22557746345975	1.96817761113829E-31	2.56771783562088	6.06049820736308E-36		LMOSA_1450	hypothetical protein	2.07594074066133	1.527066945779E-11		LMOSA_9620	Minor capsid protein	2.03704999216782	7.40385513748279E-08		GO:0007155	cell adhesion	0.0437			GO:0015985	energy coupled proton transport, down electrochemical gradient	0.009
LMOSA_11030	L-lactate dehydrogenase	0.70518952659241	0.000191303228725	0.823528607215442	5.9256472218862E-05		LMOSA_20070	Methyltransferase domain protein [Listeria monocytogenes str. Scott A]	1.91701804531998	1.99039320073732E-10		LMOSA_16500	Ring-cleaving dioxygenase MhqA	2.07915601183224	1.90936703288388E-07		GO:0031324	negative regulation of cellular metabolic process	0.0496			GO:0006094	gluconeogenesis	0.0254
LMOSA_11040	50S ribosomal protein L25 [Listeria monocytogenes str. Scott A]	1.02638613248819	2.27236968226645E-07	0.972614947438348	2.08591509715035E-07		LMOSA_19570	hypothetical protein	2.13123798673549	2.65724965293331E-10		LMOSA_22250	Ribosomal-protein-alanine N-acetyltransferase	1.15670795021016	1.90936703288388E-07							GO:0006098	pentose-phosphate shunt	0.0391
LMOSA_11650	Internalin D [Listeria monocytogenes str. Scott A]	0.616072707705519	0.001224618976211	0.659969912152536	0.013689211721703		LMOSA_10820	ABC transporter permease	3.00955102639829	3.04341272033319E-10		LMOSA_12450	Transketolase	1.13866623657957	7.5366706392176E-07							GO:0099132	ATP hydrolysis coupled cation transmembrane transport	0.04
LMOSA_11680	Succinyl-diaminopimelate desuccinylase	1.930504903541	7.35792118715935E-33	1.66234046469169	1.66092674833105E-21		LMOSA_24910	Exclusion suppressor FxsA	1.70343643460688	3.75791473653369E-10		LMOSA_15530	Phage infection protein [Listeria monocytogenes str. Scott A]	1.25994558553096	9.76088493164947E-07
LMOSA_11690	Putative transcriptional regulators	0.991029327246542	0.01722157101576	1.2393922681065	0.004289084202716		LMOSA_1660	hypothetical protein	1.83957730313176	5.75016153744086E-10		LMOSA_4020	Extradiol dioxygenase	1.0953264709571	1.28471224695408E-06
LMOSA_11780	GNAT family acetyltransferase	3.36446059638891	1.50500207086881E-08	1.33442573233367	2.21401161543164E-05		LMOSA_28050	30S ribosomal protein S14	1.65292396478389	1.07087980475203E-08		LMOSA_20920	Putative transporte	1.18470352095437	1.89730799510435E-06
LMOSA_1210	Cyclic nucleotide-binding domain protein	2.38645887306059	7.89863099534819E-16	1.32704514574667	9.71754878682741E-05		LMOSA_21770	hypothetical protein	2.54846653866302	2.66475599824944E-08		LMOSA_6430	Excinuclease ABC subunit A	1.79784742538315	2.90804202278757E-06
LMOSA_12110	DNA/RNA helicase	1.25798830697955	0.027237731109317	1.96192727884722	0.002185758584843		LMOSA_15570	hypothetical protein	3.23695316842116	3.87676732252132E-08		LMOSA_12470	Dehydrogenases with different specificities	1.29266970640268	5.92803320988159E-06
LMOSA_12860	hypothetical protein	0.967453171776306	0.000123021871677	1.22926361855207	1.07964761259247E-05		LMOSA_27100	50S ribosomal protein L19	1.53242155406761	8.79427074417274E-08		LMOSA_20140	Bifunctional cobinamide kinase and cobinamide phosphate guanylyltransferase	3.03843054769278	1.3156147179901E-05
LMOSA_12870	hypothetical protein	0.650401211225581	0.000205806233966	0.915534424122914	5.05500436110187E-07		LMOSA_5140	50S ribosomal protein L31 type B	1.18567095217537	1.44093189479182E-07		LMOSA_13470	Truncated internalin A	0.945316330199407	1.79613317274352E-05
LMOSA_12880	hypothetical protein	1.56628648546851	4.24875713095745E-12	1.42861400534528	1.93837374878836E-07		LMOSA_4200	hypothetical protein	5.47142745209449	1.75819267635618E-07		LMOSA_9550	Phage portal protein [Listeria monocytogenes str. Scott A]	1.52898732155898	2.39822928804581E-05
LMOSA_13480	Internalin B [Listeria monocytogenes str. Scott A]	0.961611013112441	9.44365705195382E-08	1.28969209575353	3.53125278818713E-10		LMOSA_19470	Dihydrolipoyl dehydrogenase	0.948535135685744	2.65821258335431E-07		LMOSA_5690	MgtC family protein (Fragment)	1.37769607567448	3.39045380184164E-05
LMOSA_14020	DUF896 domain-containing protein	5.8985880208978	2.16027929476807E-16	2.82675617757351	1.21801160220178E-06		LMOSA_23910	30S ribosomal protein S21	1.27109323366007	3.36990758570522E-07		LMOSA_16530	Predicted esterase	1.39239307212472	3.39415894629175E-05
LMOSA_14200	Universal stress protein UspA	2.77653083304587	6.79005942776549E-48	2.12950477980122	9.95576301418444E-27		LMOSA_15020	Transcriptional regulator	1.60531391827234	5.07403667272167E-07		LMOSA_27900	Pyruvate phosphate dikinase	0.98756258741127	4.42640394250092E-05
LMOSA_14830	Phospholipase/carboxylesterase	0.993579521198251	0.001088552285464	1.02287417821858	0.000209788953447		LMOSA_16330	hypothetical protein	1.3598108557188	2.14859627637761E-06		LMOSA_15520	Putative transcription regulators	1.40552883923765	4.76913947586405E-05
LMOSA_15050	Protease synthase and sporulation negative regulatory protein PAI 1	1.56640704325167	1.72008544842105E-08	0.95476462257094	0.009796059506801		LMOSA_28850	TetR family transcriptional regulator	2.69280057739564	2.77473073677468E-06		LMOSA_21510	Putative tail endopeptidase	2.43641771080991	6.74123812928525E-05
LMOSA_15110	Putative drug efflux/lipid export ABC transporter, ATP-binding and permease protein	0.841110245546252	0.003548945382634	0.827145011695532	0.001628492766053		LMOSA_8840	Accessory transcriptional regulator protein A	1.03330046626203	4.62782555134475E-06		LMOSA_4940	ATP synthase epsilon chain	1.04387473603677	7.24769419073869E-05
LMOSA_15130	LRR-and LPXTG-motif protein [Listeria monocytogenes str. Scott A]	0.790216823698809	0.000167189411759	0.991051096473747	1.34375347596229E-05		LMOSA_3320	Oligo-beta-mannoside-specific phosphotransferase enzyme IIB component	0.99231598998929	4.63446665832459E-06		LMOSA_9540	Phage terminase large subunit	1.97565961849632	7.25888934222164E-05
LMOSA_15260	N-acetyltransferase	1.13115680320913	1.43300640180906E-06	1.3740030689757	1.23962749994751E-07		LMOSA_10330	Predicted acyltransferase with acyl-CoA N-acyltransferase domain	1.97850868041974	4.82142465947795E-06		LMOSA_12460	Probable transaldolase	1.09729075252303	7.64005457825172E-05
LMOSA_15270	Multifunctional acyl-CoA thioesterase I and protease I and lysophospholipase L1	0.722046275464344	0.000664928527705	1.43839315882712	1.05680487080627E-09		LMOSA_14820	Transcriptional coactivator p15 (Pc4)	1.35853368396453	5.0765690103596E-06		LMOSA_12490	Triosephosphate isomerase	1.18951949599331	8.75012575634384E-05
LMOSA_15280	YkoS	1.75385651015362	2.511979943522E-11	1.64920246178994	8.04738868651723E-10		LMOSA_1990	hypothetical protein	2.37717774937746	5.26429297141212E-06		LMOSA_9660	hypothetical protein	2.17724156262925	0.000108041497414
LMOSA_15300	hypothetical protein	2.49861176707024	4.73803965141716E-07	1.8834540497405	6.99360334598982E-05		LMOSA_25780	30S ribosomal protein S2	1.12194307546503	5.67247962215137E-06		LMOSA_9650	hypothetical protein	2.03063589915865	0.000139490716106
LMOSA_15310	Pyrimidine utilization protein B	2.46068715540286	1.70335573381133E-11	1.47916527422884	1.42153344911735E-05		LMOSA_19460	Dihydrolipoyllysine-residue acetyltransferase component of pyruvate dehydrogenase complex	0.81920191576406	9.36523493266353E-06		LMOSA_14350	Ggdef motif membrane protein [Listeria monocytogenes str. Scott A]	1.38023707334093	0.000196220635047
LMOSA_15500	hypothetical protein	2.80111392881161	1.38604966351864E-41	1.19977574715575	0.000190730129716		LMOSA_20990	Thioredoxin	1.38810564752207	9.8926958254668E-06		LMOSA_4950	ATP synthase subunit beta	0.906509355501206	0.000207028369802
LMOSA_160	RNA-binding protein S4	1.17914225641127	2.04567199568321E-06	0.994822689710584	7.6550157332387E-05		LMOSA_20060	ATP-dependent Clp protease proteolytic subunit	1.50282652215971	1.16162070276761E-05		LMOSA_25880	hypothetical protein	0.817851974923029	0.00022667392683
LMOSA_1620	Putative sigma-54-dependent transcriptional activator	0.820145632032677	0.000879719855563	0.751061201627676	0.006797825299252		LMOSA_14630	Magnesium and cobalt transport protein CorA	2.26682869230227	1.17491963803826E-05		LMOSA_4960	ATP synthase gamma chain	1.0499710332382	0.000234331068174
LMOSA_1640	Cyclopentanol dehydrogenase	1.53957178574724	1.22927462027405E-13	1.40900724708916	3.78488751148861E-11		LMOSA_19480	hypothetical protein	1.40482230930917	1.25993930002921E-05		LMOSA_11580	DNA-directed RNA polymerase subunit beta'	0.890192510542946	0.000343885548436
LMOSA_16610	Diacylglycerol kinase catalytic subunit	1.11765023112276	2.99462978408558E-06	1.19572479224495	2.44352096051771E-05		LMOSA_11180	Dihydropteroate synthase	2.81918231158554	2.18726632078923E-05		LMOSA_6390	Transcription regulator	1.35817875674279	0.000446556777029
LMOSA_16620	hypothetical protein	2.58107608451402	1.42581547377815E-17	2.04903601521066	3.77353034570944E-09		LMOSA_18930	PTS HPr component phosphorylation site	1.02720429533786	2.52709253035564E-05		LMOSA_18050	NAD-dependent succinate-semialdehyde dehydrogenase	0.77256888018144	0.000551309745732
LMOSA_16820	Nad-dependent epimerase dehydratase	0.607653133110829	0.002439456458382	0.602017202517435	0.010809091181841		LMOSA_1410	Thiol reductase thioredoxin	1.56960743622298	3.18008887732644E-05		LMOSA_8430	Cytochrome o ubiquinol oxidase subunit III	0.824257762115176	0.000798234323528
LMOSA_16840	Polyisoprenoid-binding protein YceI	1.19403440600938	3.5760743803032E-09	1.46594835865019	1.82581538445078E-12		LMOSA_3540	Putative membrane protein yuiD	0.949363595085631	3.39857222566688E-05		LMOSA_28940	Glucose-6-phosphate 1-dehydrogenase	0.980086943025091	0.00079843611699
LMOSA_16880	hypothetical protein	1.80115794491528	2.49102261584809E-11	1.25237925281165	7.84862700423402E-09		LMOSA_1630	DeoR faimly transcriptional regulator	1.8439109432675	3.47584472576715E-05		LMOSA_1820	Oligopeptide transport ATP-binding protein oppF	1.78498327303768	0.000806197504755
LMOSA_17600	Predicted metal-dependent hydrolase of the TIM-barrel fold	2.08012879680911	9.25752801169439E-08	1.22828335046889	0.010267077402413		LMOSA_6170	Ascorbate-specific phosphotransferase enzyme IIA component	2.2790878435183	4.7080420683457E-05		LMOSA_26880	Phosphoribosylformylglycinamidine cyclo-ligase	1.68894504808778	0.000826903339707
LMOSA_180	Cell division protein SepF	0.979247469338303	2.1238479655875E-05	0.919340943385769	0.000409926344153		LMOSA_7970	Thiol reductase thioredoxin	1.36701714922794	5.5345604131031E-05		LMOSA_16510	hypothetical protein	1.47918132487751	0.00107484664366
LMOSA_1800	Adaptor protein MecA	1.30020820978655	4.4517253475506E-09	1.29224035466709	4.66134898979136E-08		LMOSA_530	hypothetical protein	1.85077592530546	6.50003452911006E-05		LMOSA_9560	Phage minor capsid protein 2	1.28100296779784	0.001281581648202
LMOSA_18010	HTH-type transcriptional repressor YtrA	1.43627475110493	0.003953428562933	1.39632018585434	3.53125278818713E-10		LMOSA_17620	HTH-type transcriptional activator HxlR	3.46613073960918	9.34373551557875E-05		LMOSA_12480	Ribose-5-phosphate isomerase B	0.98833648740919	0.001331227060266
LMOSA_18030	Bacterial transcription activator [Listeria monocytogenes str. Scott A]	1.30745215094945	4.71404335389255E-08	0.818913944595452	0.025328363834568		LMOSA_28040	DNA-directed DNA polymerase	1.06562068472143	9.75997154787077E-05		LMOSA_9720	hypothetical protein	1.98840482083242	0.001427762010949
LMOSA_18040	Formate-nitrite transporter	0.951516190584493	0.009839881624956	0.77256888018144	0.000551309745732		LMOSA_9780	hypothetical protein	4.29360495507436	0.000106311261371		LMOSA_12160	Aromatic amino acid beta-eliminating lyase/threonine aldolase	1.28532392891927	0.00160727492561
LMOSA_1810	Transcriptional regulator Spx	1.42502436023443	1.09667042981618E-16	1.07890047486499	1.02483263570144E-05		LMOSA_6750	hypothetical protein	1.24843422040632	0.000119932631873		LMOSA_16670	Mannose-specific phosphotransferasesystem component IID	0.770226250685591	0.00160727492561
LMOSA_18280	DNA polymerase III subunit alpha	3.76371159077463	0.001531257488898	1.74004453297317	0.000615898322803		LMOSA_24250	hypothetical protein	0.755158847559825	0.000122290769368		LMOSA_13100	NusG domain II-containing protein	1.0576505666556	0.001905391789461
LMOSA_18330	Peroxide resistance protein Dpr	1.27841310517676	6.87971013269095E-09	0.748270557403816	0.001307608851478		LMOSA_22180	RNA-binding protein Hfq	1.41786372109733	0.000127253065528		LMOSA_23730	GTP cyclohydrolase 1 type 2 homolog	1.04322441020544	0.002093088627065
LMOSA_18430	hypothetical protein	3.7436585234223	4.29491792458927E-29	1.55853371624128	0.001438759811307		LMOSA_9310	hypothetical protein	2.5402316181792	0.000186773170078		LMOSA_14570	CBS domain	0.741211745814011	0.002102150842696
LMOSA_18460	N-acetylglucosamine-6-phosphate deacetylase	2.09643135429467	2.63094660569957E-26	1.41815311090972	9.68657786648278E-10		LMOSA_13920	Large subunit ribosomal protein L32	2.69244747443463	0.000197398757933		LMOSA_10220	Minor structural protein [Listeria monocytogenes str. Scott A]	2.61964200795487	0.002611535693008
LMOSA_18470	Glucosamine-6-phosphate deaminase	1.02001424044298	0.000350857473958	1.18506793475146	9.59098582076783E-06		LMOSA_6910	3-demethylubiquinone-9 3-methyltransferase	1.67332240633453	0.000222367433763		LMOSA_22940	Branched-chain alpha-keto acid dehydrogenase	1.03392682278842	0.002733561565771
LMOSA_18480	Transcriptional regulator	1.18507495569587	1.63269746119017E-06	1.02931652179171	6.57117068067749E-05		LMOSA_9510	Phage transcriptional regulator	2.41584916026687	0.00023395796258		LMOSA_21580	N-acetylmuramoyl-L-alanine amidase	1.94682526230937	0.002999988800713
LMOSA_18850	hypothetical protein	1.4390044928014	7.80006735728838E-15	1.17149616783669	2.61785893077433E-07		LMOSA_3900	Glycine cleavage system protein GcvH	1.08355613579763	0.000247356218825		LMOSA_14340	Cellulose synthase catalytic subunit	0.871790488311147	0.003571242601117
LMOSA_18880	ATP-dependent Clp protease ATP-binding subunit ClpE	3.64080888635222	1.00326352162767E-65	2.27461308124029	8.26495999307203E-22		LMOSA_11300	ATP-dependent Clp protease ATP-binding subunit ClpC	0.710400809934095	0.000292126615735		LMOSA_12760	hypothetical protein	0.791672326135688	0.00363115587659
LMOSA_1890	Organic hydroperoxide resistance protein OhrA	2.40884741072073	1.31657306790677E-15	2.32010543945653	2.70649227626565E-15		LMOSA_2240	Arsenical resistance operon transcriptional repressor ArsD	2.08284919909975	0.000323476124802		LMOSA_20120	Ethanolamine utilization protein EutP	1.78535066477118	0.004320114104633
LMOSA_1891	Organic hydroperoxide resistance transcriptional regulator	1.86822672373909	1.94469928236924E-17	2.46982876822735	7.7270221194645E-30		LMOSA_10900	Septation protein SpoVG	1.24207438191092	0.000356569565644		LMOSA_2230	hypothetical protein	1.88703343463878	0.004689159481547
LMOSA_1940	2,3-bisphosphoglycerate-dependent phosphoglycerate mutase	2.18467022668757	2.16069171328671E-28	1.53428671457269	2.07659050402265E-12		LMOSA_3970	hypothetical protein	5.09700903194821	0.0003799240648		LMOSA_11700	Hydroquinone-specific extradiol dioxygenase	0.80798929530051	0.004704253077921
LMOSA_19400	Molybdenum cofactor biosynthesis protein MoaB	1.80666710911867	4.98735931119822E-05	1.97599594859595	1.23277531315837E-06		LMOSA_9430	hypothetical protein	2.39644523151316	0.000459647777336		LMOSA_7140	Serine--tRNA ligase	1.12620051326493	0.004794308927222
LMOSA_19490	Lactate/malate dehydrogenase, alpha/beta protein	0.856616241985846	3.42171412481654E-05	0.831167217496963	0.000394859552873		LMOSA_28390	Pyruvate formate-lyase	0.905712661846937	0.000496844810841		LMOSA_3760	Iron-regulated ABC transporter membrane component SufB	0.686561271900892	0.005476266414635
LMOSA_1950	ATP-dependent chaperone ClpB	2.7424059940605	6.07847300187703E-41	1.78519604181279	3.2137805752962E-14		LMOSA_14430	Tagatose-bisphosphate aldolase	0.712363101594045	0.000527468262596		LMOSA_21460	Major tail protein b	2.70568830392385	0.005702436144512
LMOSA_19510	Bifunctional disulfide isomerase/thiol-disulfide oxidase	0.965769401196543	1.05045342654372E-05	0.695972771701013	0.027246633652029		LMOSA_6160	Ascorbate-specific phosphotransferase system enzyme IIB component	1.9515776410401	0.000532885244086		LMOSA_9150	Site-specific integrase	0.940340408054915	0.005894042763499
LMOSA_19560	Secreted protein [Listeria monocytogenes str. Scott A]	1.53752088161125	3.3299806097352E-19	0.644964172540017	0.022093017080411		LMOSA_15120	Putative rhodanese-like sulfur transferase	1.25876367599278	0.000861045861909		LMOSA_13070	Inorganic phosphate transporter	0.856082488602651	0.006801530818414
LMOSA_20090	PduS type ferredoxin, putative	0.752102830154532	0.04804281643412	0.978979473661411	1.28471224695408E-06		LMOSA_20950	Cell division protein ZapA	0.988306276424988	0.000862720879159		LMOSA_16290	Cysteine protease YvpB	1.96365631212392	0.007564402588329
LMOSA_20100	Polyhedral organelle shell protein PduT, putative	1.66305858667688	0.001558377873506	1.03205476444385	0.017982742467895		LMOSA_6150	PTS system ascorbate-specific transporter subunit IIC	1.38135712070445	0.000866091923111		LMOSA_3520	Acyl-[acyl-carrier-protein]-UDP-N-acetylglucosamine O-acyltransferase	1.52342629637421	0.007993775901796
LMOSA_20180	Propanediol utilization microcompartment protein PduA	1.59354714649321	0.000123790020168	1.99320247881576	0.000124952122023		LMOSA_18190	DNA-3-methyladenine glycosylase	1.55702352799893	0.000900008924658		LMOSA_6420	hypothetical protein	1.60964442454556	0.009267794446227
LMOSA_20190	Propanediol utilization microcompartment protein PduB	1.9075614966266	3.70308858886204E-08	2.15521539773462	2.40856987254915E-07		LMOSA_8440	Quinol oxidase polypeptide IV	1.33278227040412	0.001031811398455		LMOSA_28280	CCA-adding enzyme	1.03942720724432	0.01122969373646
LMOSA_2020	Antibiotic biosynthesis monooxygenase	2.59640306394957	5.23168311224751E-22	1.94047558888754	1.15498668106025E-09		LMOSA_17420	hypothetical protein	1.01674323230357	0.001161489432433		LMOSA_13090	Phosphate transporter (Fragment)	1.06407634327795	0.012314494349663
LMOSA_20200	Propanediol dehydratase large subunit PduC	2.27562425943335	1.06286481026368E-25	0.816578689910636	0.011434870800597		LMOSA_28030	Ribonuclease HI	1.49101518102755	0.001224618976211		LMOSA_12510	PTS-dependent dihydroxyacetone kinase, dihydroxyacetone-binding subunit DhaK	0.689853007437288	0.012893733264055
LMOSA_20210	Propanediol dehydratase medium subunit PduD	2.12810067554848	3.07009171116694E-14	2.08573186694395	4.14345169631849E-13		LMOSA_27390	50S ribosomal protein L28	1.81134986408934	0.001333206846268		LMOSA_21560	hypothetical protein	2.46907866904721	0.013745078739233
LMOSA_20220	Propanediol dehydratase small subunit PduE	2.59289208761733	3.7701257588803E-17	2.14654946989868	3.11128580950789E-12		LMOSA_20750	ATP-binding cobalamin adenosyltransferase	1.46934257059327	0.001336870630641		LMOSA_26900	Phosphoribosylformylglycinamidine synthase subunit PurL	1.12740814880304	0.013920807916606
LMOSA_20230	Diol dehydratase-reactivating factor alpha subunit	1.89182226869744	8.98067419545782E-19	2.13610592473858	4.62844033307283E-10		LMOSA_24230	hypothetical protein	1.06009569137038	0.001336870630641		LMOSA_23540	Pyridine nucleotide-disulfide oxidoreductase dimerization subunit	0.823503855923434	0.014766082792373
LMOSA_20240	Propanediol utilization diol dehydratase-reactivating factor small chain	2.2756417935503	1.17852687839946E-11	2.06026601039688	6.27672865965162E-16		LMOSA_14960	Formate-nitrite transporter	1.7005262058243	0.001387262695586		LMOSA_14870	UPF0118 membrane protein yubA	0.648517219645354	0.014943458879564
LMOSA_20250	Putative carboxysome shell protein	2.21928018132276	7.21100649180154E-21	2.45262644422715	7.84862700423402E-09		LMOSA_19450	Alpha-ketoacid dehydrogenase subunit beta	0.676153242305302	0.00142421613913		LMOSA_20370	L-threonine kinase	1.85830740049934	0.015259415231109
LMOSA_20260	Propanediol utilization microcompartment protein PduA	2.25520937498418	9.23706455306012E-18	2.30199865113983	4.36417697327212E-17		LMOSA_9230	hypothetical protein	2.04549323807134	0.002232660578555		LMOSA_4290	Membrane protein, MmpL family	0.905196727438351	0.016924569109829
LMOSA_20270	Phosphate propanoyltransferase	1.81014119432975	3.28468569162821E-10	2.18344274911837	4.61555970496345E-15		LMOSA_22530	30S ribosomal protein S15	1.00223494918967	0.002283101077155		LMOSA_9120	Methylated-DNA--protein-cysteine methyltransferase	1.36529795367574	0.017077593672476
LMOSA_20280	Ethanolamine utilization protein eutJ	2.23244026900114	1.29192537261558E-18	2.33037636252405	4.83078371028866E-14		LMOSA_22970	Putative aminotripeptidase	1.30505366371578	0.002334762831824		LMOSA_22430	DNA polymerase III subunit alpha	0.952643470875549	0.019502020078444
LMOSA_20290	Propanediol utilization protein PduM	2.01802723858358	1.28101080255791E-06	2.0622981465726	1.07050561167356E-10		LMOSA_27080	Internalin protein [Listeria monocytogenes str. Scott A]	1.5694089735003	0.002786697753643		LMOSA_23830	GTPase Era	0.781467813566225	0.020409948823729
LMOSA_20300	Carbon dioxide concentrating mechanism protein CcmL	2.27661662926308	3.58224193777465E-06	2.34254507675914	1.30009729553394E-08		LMOSA_10840	Chitooligosaccharide deacetylase	1.01743980181517	0.00291734899093		LMOSA_12810	3D-(3,5/4)-trihydroxycyclohexane-1,2-dione hydrolase	1.00298526308425	0.020541840284748
LMOSA_20310	ATP/cobalamin adenosyltransferase	1.84079774865939	1.48488392644309E-14	2.41776898796922	2.08975621918549E-08		LMOSA_26310	Aminoglycoside 3-N-acetyltransferase	1.27485963817286	0.002980663946325		LMOSA_24850	Dephospho-CoA kinase	1.03011488657055	0.022048192693432
LMOSA_20320	CoA-dependent propionaldehyde dehydrogenase	1.97168132454161	2.68837944360753E-15	2.22259873834238	1.32871006390667E-12		LMOSA_9410	hypothetical protein	1.91450774936655	0.00349759005926		LMOSA_19500	hypothetical protein	0.695972771701013	0.027246633652029
LMOSA_20330	Propionaldehyde reductase	2.37898868883075	2.82678978597716E-19	2.40480682092568	4.21560374015232E-14		LMOSA_10650	Glucose uptake protein GlcU	1.28498371520213	0.003728934797407		LMOSA_10130	HTH-type transcriptional repressor RghR	1.08378953933797	0.028950746633789
LMOSA_20340	Glycerol uptake facilitator	2.92586687101749	2.07079705281244E-20	2.4737551979804	3.40549845300713E-13		LMOSA_8270	RNA binding protein involved in ribosome maturation	1.17419127581723	0.003752032509971		LMOSA_20360	Threonine-phosphate decarboxylase	1.19757827387024	0.02918239839345
LMOSA_20350	Probable propionate kinase	1.6717382298636	8.15776681927898E-07	2.17938814343335	1.3123283664446E-09		LMOSA_11460	Ribosomal protein (Fragment)	1.31375369867806	0.003786152194357		LMOSA_26890	Amidophosphoribosyltransferase	1.03772008896867	0.029791716704425
LMOSA_20550	Transcriptional regulator	2.03889624777658	1.63043402814535E-13	1.64676914312982	5.12987911481053E-06		LMOSA_18010	HTH-type transcriptional repressor YtrA	1.43627475110493	0.003953428562933		LMOSA_26750	Aspartyl/glutamyl-tRNA amidotransferase subunit B	0.997504551785168	0.0305754367605
LMOSA_20560	ECF transporter S component	1.71843273539221	5.97175824483851E-10	0.917544647351172	0.005361538049491		LMOSA_24020	30S ribosomal protein S20	2.24987321603316	0.004234975829482		LMOSA_14290	Sodium-independent anion transporter	0.809833844096752	0.03158155765972
LMOSA_20570	Cobyrinate a,c-diamide synthase	2.42428388598739	1.02734032716734E-07	2.22070529425101	4.83078371028866E-14		LMOSA_4190	Putative lipolytic enzyme	1.07398149092966	0.004645204439964		LMOSA_15540	Transcriptional regulator	0.978528420885471	0.032214353069806
LMOSA_20580	Cobalamin biosynthesis protein CobD	2.2811044522368	0.012807527672011	2.24126575612619	2.47904002691707E-07		LMOSA_1930	hypothetical protein	1.92305460862665	0.005127189948585		LMOSA_14330	Dolichol-phosphate mannosyltransferase	1.17808208275641	0.038645540748545
LMOSA_20600	Cobalamin biosynthesis protein CbiD (Fragment)	2.78877296475633	3.53395585006862E-12	2.15397030027572	0.000264445104534		LMOSA_20590	Cobalt-precorrin-8 methylmutase	2.09963334365831	0.005157371725044		LMOSA_15450	Integral membrane protein (Fragment)	1.33036592009663	0.040467452770441
LMOSA_20610	Synthesis of vitamin b12 adenosyl cobalamide	2.97804782287451	7.70622696034474E-06	2.17552246585823	7.5741094152506E-08		LMOSA_21410	ATP-dependent Clp protease proteolytic subunit	1.94743658694094	0.005484550688228		LMOSA_15510	Magnesium and cobalt transport protein CorA	1.06235728907849	0.042957507517634
LMOSA_20620	Precorrin-8W decarboxylase CbiT	2.87539457910432	8.03245508031555E-06	1.63387886102367	0.009867575076549		LMOSA_11290	Protein-arginine kinase	0.711310918784172	0.005485280574647		LMOSA_11400	YacP	1.51120034401554	0.04472003029007
LMOSA_20630	Cobalt-precorrin-4 methyltransferase	2.84851682426607	4.92377614994763E-08	2.08979754443661	0.000235853023602		LMOSA_3650	Putative nitrogen fixation protein YutI	1.40228050309556	0.005488881859266		LMOSA_21310	DNA helicase phage-associated	1.68379924978803	0.045899695237172
LMOSA_20640	Cobalamin biosynthesis protein CbiG	2.69206200842003	4.67010135853347E-11	2.57604645885281	2.59314657139707E-10		LMOSA_6930	MarR family transcriptional regulator	1.6517161435967	0.005674703337499		LMOSA_2100	hypothetical protein	0.89834212700792	0.046284302160466
LMOSA_20650	Precorrin methylase	2.67680873120112	3.01645311324127E-11	2.41997763108179	2.11109129201932E-10		LMOSA_21320	DUF669 domain-containing protein	2.17903743788957	0.006042725509101		LMOSA_9530	Phage terminase small subunit	1.12591798285555	0.046573051933323
LMOSA_20660	CbiJ protein [Listeria monocytogenes str. Scott A]	2.76234643486781	1.20769945123472E-08	2.82279363070477	2.19640293272875E-12		LMOSA_16690	Sorbose-specific phosphotransferase enzyme IIB component	0.790571382958628	0.006447936592614		LMOSA_12020	PRD/PTS system IIA 2 domain protein [Listeria monocytogenes str. Scott A]	0.800465518090067	0.048055175468438
LMOSA_20670	Porphyrin biosynthesis protein includes: uroporphyrinogen-III methyltransferase and uroporphyrinogen-III synthase]	3.0112341936704	1.4982432107342E-13	3.04225167440457	3.82049073783338E-13		LMOSA_12570	Internalin [Listeria monocytogenes str. Scott A]	0.858060708522847	0.006807183215347		LMOSA_13610	Transglutaminase	0.956297228505112	0.048055175468438
LMOSA_20680	Sirohydrochlorin cobaltochelatase CbiK	2.48152590064456	1.60024207082795E-05	2.5836691803014	4.28121549617795E-13		LMOSA_8220	50S ribosomal protein L34	1.91871250347775	0.006898373439146		LMOSA_21830	Lysophospholipase, alpha-beta hydrolase superfamily	0.673194198780764	0.048744560092073
LMOSA_20690	Sirohydrochlorin cobaltochelatase	3.34359565573199	1.5603222171711E-08	2.42521631073945	1.23899367541901E-06		LMOSA_4600	Phosphate-specific transport system accessory protein PhoU	2.39052948357243	0.007273927676197		LMOSA_7020	Alpha amylase catalytic region	1.13303764576746	0.049889455917109
LMOSA_20700	Cobalt ECF transporter S component CbiM	2.58960498548181	1.49792230366674E-05	3.07693486376682	4.59247861685067E-11		LMOSA_26410	Lichenan-specific phosphotransferase enzyme IIA component	1.3565327864377	0.007292531716139
LMOSA_20710	Cobalt transport protein CbiN	3.61199749311724	0.000216530592264	2.56471085701455	3.71716415931312E-06		LMOSA_9640	Phage protein [Listeria monocytogenes str. Scott A]	1.86609783472462	0.007292531716139
LMOSA_20720	Energy-coupling factor ABC transporter transmembrane protein	3.27157524501539	1.86500743256569E-07	2.7084677655134	0.028303239253661		LMOSA_22770	Biotin carboxyl carrier protein of acetyl-CoA carboxylase	0.897462664859146	0.007444780237723
LMOSA_20730	Cobalt import ATP-binding protein CbiO	2.80249891331519	6.45175182561954E-08	2.45247344007132	9.62114162485608E-06		LMOSA_20130	Alpha-ribazole-5-phosphate synthase CblS	1.55998410228784	0.008019654443631
LMOSA_20740	Cobyric acid synthase CobQ	1.20823133863528	1.74596583390014E-05	2.3036260375514	6.33069033067294E-07		LMOSA_21550	hypothetical protein	2.63570665819161	0.008803247451207
LMOSA_20860	HTH-type transcriptional regulator YodB	1.99310038712017	1.09230687216644E-18	1.81948349422252	4.52077059388835E-09		LMOSA_6770	hypothetical protein	4.20898544388552	0.008844271626564
LMOSA_21080	Site-specific integrase	0.933002280471291	0.005713181328528	1.50001932369988	2.97110090218241E-07		LMOSA_17100	hypothetical protein	0.988311796116574	0.00889227202925
LMOSA_21300	Phage nucleotide-binding protein [Listeria monocytogenes str. Scott A]	2.17224161448293	0.00696911749339	1.30003010880941	0.000170389190965		LMOSA_15070	hypothetical protein	0.675109858180387	0.008904402703548
LMOSA_21330	Phage-associated DNA primase/helicase	1.6967200940492	0.000135465599477	2.36152237083908	0.010267077402413		LMOSA_21570	Phage phi LC3 family holin	2.55260362458005	0.00959575304117
LMOSA_21420	Major capsid protein a	1.12572150993401	0.047215300590395	1.19578354341445	0.020741522406408		LMOSA_13780	hypothetical protein	2.28400840389876	0.010813903510305
LMOSA_21490	Tail tape measure protein [Listeria monocytogenes str. Scott A]	1.30778966030667	0.021126957827547	1.36390282739977	0.039816993263376		LMOSA_16890	GTP pyrophosphokinase ywaC	1.02121508021892	0.011641523410651
LMOSA_21820	hypothetical protein	2.90752726112828	3.60043999351303E-37	2.48595001414339	3.83150751432275E-05		LMOSA_22880	Arginine repressor	1.22952866137602	0.011836136776063
LMOSA_21860	PrsW family intramembrane metalloprotease	0.933915838685625	0.002337578909019	0.702415669214005	0.002946191773148		LMOSA_25000	Metallopeptidase	0.657043137395784	0.011883789730103
LMOSA_22160	Alpha-glycerophosphate oxidase	2.80874532264726	1.3198958612706E-65	0.753556726810509	0.042957507517634		LMOSA_27290	Acyl carrier protein	0.986098742648949	0.012658442494773
LMOSA_22260	Transcriptional repressor LexA	0.664339433305861	0.002283101077155	1.01778562968076	1.18535605861716E-08		LMOSA_16240	PadR family transcriptional regulator, regulatory protein PadR	1.06355480476871	0.012764553383853
LMOSA_22550	Small ribosomal subunit biogenesis GTPase RsgA	1.34091966238158	1.36152819705233E-12	0.800101934246175	0.000645992407962		LMOSA_27050	50S ribosomal protein L20	1.56071491408009	0.013496542355148
LMOSA_22620	hypothetical protein	1.67872580679544	2.71651377400251E-14	1.34699154233997	3.02612438770168E-11		LMOSA_19200	Putative transcriptional regulator (Fragment)	1.48103613757829	0.014155324419018
LMOSA_22930	2-oxoisovalerate dehydrogenase subunit alpha	0.738220095141742	0.021288712902722	1.23164680420003	6.14973554353088E-06		LMOSA_21400	Phage portal protein (Fragment)	2.80082992066827	0.014155324419018
LMOSA_22950	Dihydrolipoamide acetyltransferase component of pyruvate dehydrogenase complex	0.754130257229125	0.014949506905588	0.759660734319413	0.012253126340895		LMOSA_24620	50S ribosomal protein L27	0.969097948062492	0.014187028848695
LMOSA_23190	hypothetical protein	0.905684650109669	0.000103881316452	1.18813182641685	0.000118969130225		LMOSA_7420	Trigger enzyme beta-glucoside-specific phosphotransferase system EIIBCA component	0.635432021048782	0.014187028848695
LMOSA_23440	hypothetical protein	1.20327827468996	3.18264188456618E-10	0.618832501355398	0.030190964129864		LMOSA_1190	Amino acid transporter	0.801666724320828	0.014253362520307
LMOSA_23550	Ribonuclease J	0.628127358522381	0.006818569717017	0.800609401434041	0.000149445808062		LMOSA_24440	D-aminoacyl-tRNA deacylase	1.24991797444412	0.014555950862687
LMOSA_23560	4-hydroxy-tetrahydrodipicolinate synthase	0.756327998686138	0.00521320533498	0.878722458087839	0.000263326892982		LMOSA_11270	Transcriptional regulator CtsR	0.88401820250915	0.016269324236012
LMOSA_23750	RNA polymerase sigma factor SigA	2.05586996605221	2.54528506610272E-29	0.7605565671646	0.005950633800484		LMOSA_11420	Preprotein translocase subunit SecE	1.80334459660111	0.016455954002251
LMOSA_23940	Molecular chaperone DnaJ	1.54520422745185	2.28532012819044E-06	1.92997720556176	7.39103536102051E-31		LMOSA_16300	Putative peptidoglycan bound protein (LPXTG motif)	1.599941841093	0.016569630868993
LMOSA_23950	Chaperone protein DnaK	1.70562288390948	2.34029964487633E-15	0.95098105532375	0.003774335755575		LMOSA_17710	Peptidoglycan-bound protein (LPXTG motif)	1.21213251908049	0.017067079514205
LMOSA_23960	Nucleotide exchange factor GrpE	2.25011407756204	7.17546981324104E-14	1.29654304771901	7.52951932302227E-09		LMOSA_23370	Transporter	1.42848377481167	0.017424256428237
LMOSA_23970	Heat-inducible transcriptional repressor HrcA	2.15772630732344	4.19469093185725E-11	1.5924301546957	7.34154074100281E-08		LMOSA_21810	NUDIX hydrolase	1.12496639114035	0.018221687323656
LMOSA_24480	YrvD	2.29825574764166	5.9793396036825E-17	1.30831442274021	2.28030620282088E-06		LMOSA_3610	hypothetical protein	2.38018050513329	0.019202670729868
LMOSA_24600	Glycerol kinase	1.3302197106819	1.10596647909428E-10	0.994360014778412	0.001711257093999		LMOSA_24510	Preprotein translocase subunit YajC	1.4108912951421	0.020199512189713
LMOSA_24610	Glycerol uptake facilitator	2.14188155731462	1.84736669613382E-28	0.663063524965609	0.003835395688971		LMOSA_2490	Class II fumarate hydratase	0.683953742368341	0.021006357872773
LMOSA_24750	Glutamate-1-semialdehyde 2,1-aminomutase	1.23367479854045	0.000160176452492	0.832065927615752	2.17735866296466E-05		LMOSA_11010	Putative heavy metal-binding protein	1.56976211389566	0.022046479631484
LMOSA_25020	Universal stress protein	2.52228678791153	1.82560600146179E-40	0.81713839812864	0.018109535624057		LMOSA_1470	General stress response protein CsbD	2.91509690624893	0.022046479631484
LMOSA_25220	General stress protein	1.30038514921246	4.42234696716759E-07	2.62584196968917	4.84981935839248E-47		LMOSA_27750	Mercuric-ion-binding periplasmic protein MerP	2.45657910381074	0.023129145843472
LMOSA_25230	YtxG	0.824352231052272	5.21424206098152E-05	0.831121278749285	0.000366927623985		LMOSA_24760	Delta-aminolevulinic acid dehydratase	1.03994133487224	0.023374627394973
LMOSA_2540	Arsenate reductase [Listeria monocytogenes str. Scott A]	3.10649935502342	3.3276053641785E-63	0.865884200366857	1.96354056478513E-05		LMOSA_22300	Conserved domain protein (Fragment)	1.16474970767316	0.023443436423842
LMOSA_25560	Bifunctional acetaldehyde-alcohol dehydrogenase	1.15748443660618	1.06975492948837E-11	1.88183845092716	1.45121844790037E-22		LMOSA_5600	HTH-type transcriptional regulator AdhR	1.07142970926606	0.02394429073843
LMOSA_26170	Putative CDP-abequose synthase	1.76960830271045	1.41721962767582E-19	1.87941588979988	7.16598482431834E-17		LMOSA_1770	hypothetical protein	1.96124677108884	0.024479916853968
LMOSA_26400	Outer surface protein	0.667045024947927	0.024127120690182	1.13217374812086	7.10922671141632E-08		LMOSA_1870	hypothetical protein	2.48815563699859	0.024584158259596
LMOSA_2660	Methylated-DNA--protein-cysteine S-methyltransferase	1.5557305703653	3.55120536192275E-13	0.678086966414592	0.034804623062656		LMOSA_2830	N-6 Adenine-specific DNA methylase YitW	0.961930240236104	0.025421629088795
LMOSA_27120	NAD(P)H dehydrogenase [quinone] 1	3.13978658563113	3.49931744828934E-06	1.84749490203395	6.36599965192013E-16		LMOSA_20850	hypothetical protein	1.15126933147835	0.025878282173497
LMOSA_27130	Hydroxyacylglutathione hydrolase	2.25828464114677	2.67366017196827E-05	1.63389382455189	0.04515493544268		LMOSA_16850	MarR family transcriptional regulator	0.900793820686842	0.026495856924961
LMOSA_27140	hypothetical protein	1.36832679321586	3.04341272033319E-10	1.60946435709499	0.001692960178277		LMOSA_6960	Cupin domain-containing protein	1.27603918046769	0.026599977108964
LMOSA_27530	Predicted short chain dehydrogenases(Associated with short-chain alcohol dehydrogenases)	1.37086232961655	1.45805096100527E-06	1.78110925815729	5.61149128501585E-17		LMOSA_21530	Putative short tail fiber	2.35960888591607	0.027174569369168
LMOSA_2800	Intracellular proteinase	1.4661292260896	1.77373281458498E-17	0.923209677949424	0.001787007039552		LMOSA_9470	UDP-N-acetylenolpyruvoylglucosamine reductase	1.98320623779274	0.028821796395233
LMOSA_2801	hypothetical protein	4.11108548374979	9.81490797593518E-05	1.31974830293879	5.71248617258642E-09		LMOSA_20110	Propanediol utilization microcompartment protein PduU	1.61522504719173	0.030738642366131
LMOSA_28060	Chitinase D	2.17023789074332	4.84540099320313E-07	1.19087751613848	0.011660340924444		LMOSA_17410	hypothetical protein	1.19589155337353	0.031289088457313
LMOSA_28860	ABC transporter permease	1.20921019062278	0.003728934797407	1.37277785700282	0.005950633800484		LMOSA_14950	hypothetical protein	0.759385586183003	0.031763014349231
LMOSA_28870	Bacitracin transporter bcrA	1.57591425796549	9.53121976602314E-05	1.24241660279303	0.000787960855654		LMOSA_28230	Aspartate 1-decarboxylase	1.03494565503742	0.032642543163074
LMOSA_2890	ATP-dependent helicase/nuclease subunit A	0.827629035172892	0.002232660578555	1.38640054124857	0.000792400045171		LMOSA_4030	ClbS/DfsB family four-helix bundle protein	1.45505147105174	0.032642543163074
LMOSA_28910	DNA polymerase IV	0.749351195138102	0.02394429073843	1.27562639878694	1.85552252403103E-05		LMOSA_350	DUF177 domain-containing protein	0.911130978079632	0.033330002412087
LMOSA_29070	Alpha-acetolactate decarboxylase	2.30616804124928	6.48714395358781E-34	1.00284241291319	0.000801315124685		LMOSA_25790	Sugar phosphotransferase enzyme II	1.45217918186113	0.034004916051228
LMOSA_2910	YhzC protein [Listeria monocytogenes str. Scott A]	1.4957070869088	3.77709839870269E-05	1.65709458685327	1.51035655080794E-18		LMOSA_1830	Oligopeptide transport ATP-binding protein OppD	1.10833642358824	0.034983731238611
LMOSA_29210	Acetolactate synthase large subunit	2.90515446250591	4.7243093376709E-35	1.12218293102362	0.004530955718132		LMOSA_18110	Erythromycin resistance ATP-binding protein MsrA	0.66276688967825	0.036996620090897
LMOSA_29310	Cold shock protein CspD	1.91288374452857	3.01576256014054E-06	1.67740367010678	1.43316862374845E-13		LMOSA_10490	High-affinity zinc uptake system binding-protein ZnuA	1.01784752112742	0.037871898263504
LMOSA_3600	Nucleoside-diphosphate-sugar epimerase	0.782211622170095	0.000309147994743	1.03168434379713	0.002394071989923		LMOSA_25920	hypothetical protein	2.55401884641244	0.041978385417786
LMOSA_3620	Disulfide oxidoreductase YuzD	1.4498218549995	2.18940110360243E-08	0.94210376626007	0.000157109867464		LMOSA_6710	Nucleoid-associated protein, YbaB/EbfC family	1.14876977590785	0.046454358835471
LMOSA_3660	Low temperature requirement protein C	1.47616362341442	5.21424206098152E-05	1.01187361839911	0.000645992407962		LMOSA_410	hypothetical protein	1.50129207113051	0.048958158514061
LMOSA_3990	Glutamate decarboxylase gamma	1.33552721925432	8.28520898441531E-14	0.985050299923402	0.033505933397188
LMOSA_4210	Enolase	1.05954344379918	5.78662919083124E-08	1.32306308668881	2.26027676172673E-12
LMOSA_4240	Phosphoglycerate kinase	0.752079367432463	0.000822811702077	1.66582320754732	6.92674802637721E-13
LMOSA_4250	Type I glyceraldehyde-3-phosphate dehydrogenase	0.941339966987098	9.54866952615022E-08	2.31541796525479	7.273702594194E-24
LMOSA_4260	Transcriptional regulator CggR	2.1952341975553	7.32554715374531E-24	2.2170789777683	9.95576301418444E-27
LMOSA_4340	ATP-dependent Clp endopeptidase proteolytic subunit ClpP	1.91437779938969	2.44539649072376E-17	3.48360285984944	7.39103536102051E-31
LMOSA_4610	Phosphate import ATP-binding protein PstB	2.21074505731615	7.30662683662335E-08	0.811579095198288	0.002809844016784
LMOSA_4770	Ribosome hibernation promoting factor	1.8732332880167	7.93676627619537E-22	3.25095533289797	4.32534070541585E-22
LMOSA_5340	Oligopeptide ABC transporter periplasmic oligopeptide-binding protein OppA	1.29087822951124	9.34318758712011E-05	1.56859626328502	1.16650123239477E-17
LMOSA_5360	Membrane protein, putative	1.16633431507101	4.10736351690599E-06	1.07369702878271	0.001686128466256
LMOSA_5370	Isochorismatase hydrolase	0.908550776141519	0.000458418863373	1.35039010830846	8.81118673949842E-07
LMOSA_5380	Dihydrofolate reductase	1.25957954197669	1.12858264451745E-06	0.929638448799942	0.002102150842696
LMOSA_5390	Zinc-binding alcohol dehydrogenase family protein	1.30038401122076	8.19275522758709E-10	1.10131811747317	9.05047133938561E-05
LMOSA_550	60 kDa chaperonin	2.29213143002267	6.03041368200791E-24	1.08241557381501	1.52970198560325E-05
LMOSA_5590	Aldo-keto reductase	0.864367901748391	0.011883789730103	1.48367519468114	7.4390839947753E-12
LMOSA_560	10 kDa chaperonin	2.93262994132734	1.46692546772845E-09	1.02823929758661	0.006896412303364
LMOSA_5600	HTH-type transcriptional regulator AdhR	1.07142970926606	0.02394429073843	1.36559804582639	0.001143787292482
LMOSA_5700	Acetamidase/formamidase protein [Listeria monocytogenes str. Scott A]	1.01700236769529	1.64368757045486E-06	1.05211201022319	2.14129203473535E-05
LMOSA_6400	Universal stress protein UspA	2.29450204268104	2.59925291842493E-40	2.15591439622018	3.91301752563876E-22
LMOSA_6410	Ribose 5-phosphate isomerase B/allose 6-phosphate isomerase	2.45636943328948	3.73030584635858E-33	2.07252319225932	1.16650123239477E-17
LMOSA_6500	Cellobiose-specific phosphotransferase enzyme IIB component	2.26917408063834	1.63843658874164E-16	0.80063010594689	0.028822139000033
LMOSA_6620	Phosphoenolpyruvate-dihydroxyacetone phosphotransferase, dihydroxyacetone binding subunit DhaK	0.724271868149954	0.000271392445874	1.00527882290764	2.49199199579993E-05
LMOSA_6630	Phosphoenolpyruvate-dihydroxyacetone phosphotransferase, ADP-binding subunit DhaL	0.807118164659939	0.000118331759933	0.993392215354809	2.4735396439002E-05
LMOSA_6640	Phosphoenolpyruvate-dihydroxyacetonephosphotransferase, subunit DhaM, DHA-specific IIA component	1.33888755102449	8.15776681927898E-07	0.730184646317179	0.015259415231109
LMOSA_7150	FMN-binding split barrel domain protein YdaG	1.15788069385421	4.04006193175236E-05	0.888162025065791	0.002071632161224
LMOSA_7280	O-acetyl-ADP-ribose deacetylase	2.88529332037092	1.26909570803622E-15	2.00921379189607	8.24764069482952E-07
LMOSA_7430	Beta-glucoside operon transcriptional antiterminator	1.79739966449134	8.4174492685577E-14	0.956743771609915	0.001033256466785
LMOSA_7590	Transcriptional regulator	1.47468366530479	2.34029964487633E-15	0.690848355873257	0.001279948266176
LMOSA_7950	hypothetical protein	3.75105792402835	8.22156103121012E-36	2.68558350953942	8.58467331172194E-21
LMOSA_7960	Nitroreductase	2.47708285459414	3.2460436080081E-06	1.83723769456664	0.000118309827029
LMOSA_80	Predicted nucleoside-diphosphate sugar epimerase	2.2598319510925	0.013360854457648	2.10970239154069	0.008174238945536
LMOSA_9210	Putative repressor protein [Listeria monocytogenes str. Scott A]	2.08746051791175	0.000614618026354	2.36630889061065	0.000325170106793
LMOSA_9220	hypothetical protein	1.80553060384003	0.000256806023485	1.8132839734197	0.011732424631877
LMOSA_9240	hypothetical protein	2.57767385274985	8.7789158401119E-07	2.36012312697402	2.44157729789246E-06
LMOSA_9250	hypothetical protein	2.4316283208951	9.56369300579196E-05	1.85122427837782	0.005533369470408
LMOSA_9270	Anti-repressor protein	1.77057464285144	1.85922923047536E-10	2.05803103077908	1.15498668106025E-09
LMOSA_9280	DNA-binding domain-containing protein	1.5211302495527	9.28974109662553E-08	2.12552843406226	1.69538107831205E-09
LMOSA_9290	Phage protein [Listeria monocytogenes str. Scott A]	2.01462459217503	2.59778695406291E-06	1.8470579690529	0.00017080148379
LMOSA_9300	hypothetical protein	2.30225443067572	1.85922923047536E-10	1.67230619207004	2.80195658555414E-05
LMOSA_9320	hypothetical protein	3.11580853769436	6.2799011075802E-05	2.89739203581998	0.000196122351318
LMOSA_9330	Bacteriophage resistance factor, PF05565 family	2.14186303939304	1.3137362785436E-08	1.89367206008353	4.41806616269379E-06
LMOSA_9340	Single-stranded DNA-binding protein, ERF family	1.80618615112562	4.4517253475506E-09	1.82123000441745	2.87150758403585E-09
LMOSA_9350	DNA replication protein DnaD	1.79331274263751	1.47421966849974E-08	1.68518546014627	9.58448041468802E-09
LMOSA_9360	hypothetical protein	2.05092628704876	0.021913821150161	2.13356198821282	0.002987512832754
LMOSA_9370	Modification methylase ScrFIB	1.70203247320122	2.67366017196827E-05	1.9365022648554	8.67454945154129E-06
LMOSA_9380	Gp35 protein [Listeria monocytogenes str. Scott A]	1.80866863047434	0.000128408163434	1.96973772389648	6.08589018484993E-05
LMOSA_9390	hypothetical protein	1.56857038880152	0.000589360095787	1.38792648782603	0.005935920109342
LMOSA_9400	hypothetical protein	1.81918311431124	0.000100393069246	1.85700707686193	0.000118479847338
LMOSA_9420	hypothetical protein	2.01174333201254	0.000241206314104	1.53281382046391	0.019460428656547
LMOSA_9450	hypothetical protein	1.4552557739588	0.00846602194123	1.96258052572953	0.001511967178512
LMOSA_9460	Single-stranded DNA-binding protein 2	1.28086675820588	0.001303804948949	1.63532665186388	7.39367433352644E-05
LMOSA_9490	hypothetical protein	1.43735432371784	0.000776578387937	1.6491273661157	0.000987853685496
LMOSA_9570	Phage minor structural protein GP20	1.41871443247874	2.90991491448066E-06	1.50182559444125	4.23602897800121E-06
LMOSA_9580	Phage coat protein [Listeria monocytogenes str. Scott A]	0.757290951664879	0.003438043071666	1.71516961979058	3.40540889505987E-11
LMOSA_9590	Head-tail connector protein	1.35187002623684	1.75289079145761E-05	2.02231368638459	1.30009729553394E-08
LMOSA_9600	Minor capsid protein	1.30066849073552	0.020199512189713	1.89078611756115	0.00071316410212
LMOSA_9610	Minor capsid protein	1.16096848189696	0.008904402703548	1.4685010123466	0.00305632064318
LMOSA_9630	Major tail shaft protein [Listeria monocytogenes str. Scott A]	1.48468495451564	3.85866593906841E-07	1.79329459122786	1.75221646748728E-07
LMOSA_9670	Tmp [Listeria monocytogenes str. Scott A]	0.993290040621273	9.76912415551379E-05	1.65121951815148	3.91550433575576E-10
LMOSA_9680	Phage protein gp17 [Listeria monocytogenes str. Scott A]	1.30319632509089	0.000360511377643	1.97524945207317	1.28471224695408E-06
LMOSA_9690	Putative tail endopeptidase	1.07452155656262	0.00508880068558	1.98832047610035	1.05162277306371E-07
LMOSA_9700	Pectin lyase fold containing protein	1.23872691515237	7.50477779425611E-05	1.86650320326111	7.40312404034734E-08
LMOSA_9710	Long tail fibre	1.09205807242792	0.000485529663321	2.23373977982864	1.52357606473923E-11
LMOSA_9740	hypothetical protein	2.04263352828621	0.002428145496396	2.2163645360068	0.001052204606591
LMOSA_9760	N-acetylmuramoyl-L-alanine amidase domain lysin	1.6632607680923	5.82339951981393E-08	1.79489001268664	3.32742961221342E-08
LMOSA_9770	Abortive infection bacteriophage resistance protein	1.48770091127521	0.000456546460849	1.38316240083263	0.002247808909226

## Sheet: T2
Common up-regulated genes for both 200Mpa and 400Mpa treatment							Up-regulated genes specific to 200MPa treatment					Up-regulated genes specific to 400MPa treatment					Enriched GO terms for Up-regulated genes specific to 200MPa treatment					Enriched GO terms for Up-regulated genes specific to 400MPa treatment
		200Mpa		400Mpa
		log2change	P-adj	log2change	P-adj				log2change	P-adj				log2change	P-adj		GO.ID	Term	P-val			GO.ID	Term	P-val
LMOSA_10320	4Fe-4S mono-cluster protein YjdI	0.9550077269748	3.47712801700404E-05	1.42945663418224	6.28901284828118E-09		LMOSA_17570	DEAD-box ATP-dependent RNA helicase CshA	1.85569832574608	5.39975779687218E-44		LMOSA_12450	Transketolase	1.34025086363406	1.80671543977344E-16		GO:0006412	translation	4.90E-13			GO:0006189	'de novo' IMP biosynthetic process	6.60E-05
LMOSA_10330	Predicted acyltransferase with acyl-CoA N-acyltransferase domain	1.71609769924789	1.04133297597189E-07	2.11264709224762	2.09423517780086E-07		LMOSA_25780	30S ribosomal protein S2	2.18198001842323	4.16749387501156E-40		LMOSA_18050	NAD-dependent succinate-semialdehyde dehydrogenase	1.19052436568422	1.952415449048E-15		GO:0043604	amide biosynthetic process	0.00041			GO:0015074	DNA integration	0.016
LMOSA_10650	Glucose uptake protein GlcU	1.56809688028576	0.00437516545404	1.46775270548737	0.000254812940593		LMOSA_19550	Translational GTPase TypA	1.83307762120667	9.86324825972759E-36		LMOSA_18030	Bacterial transcription activator [Listeria monocytogenes str. Scott A]	1.69999849570485	1.73982769341338E-12		GO:0006637	acyl-CoA metabolic process	0.00206			GO:0006310	DNA recombination	0.018
LMOSA_10820	ABC transporter permease	2.29092187430972	9.66669609143063E-14	0.686696483489435	0.000607817392103		LMOSA_11910	PhoP family transcriptional regulator	1.54064204121577	7.41163655687474E-30		LMOSA_12470	Dehydrogenases with different specificities	1.38454407367868	1.03231825900119E-11		GO:0006631	fatty acid metabolic process	0.0103			GO:0006144	purine nucleobase metabolic process	0.023
LMOSA_10930	Listeriolysin positive regulatory factor A	0.870658117898263	0.036482855977587	1.62339134467633	2.50188437847528E-05		LMOSA_26130	YfhP	1.12488443945626	6.68470933374001E-22		LMOSA_12480	Ribose-5-phosphate isomerase B	1.46525738669945	9.15115093270583E-11		GO:0034030	ribonucleoside bisphosphate biosynthetic process	0.01443			GO:1901136	carbohydrate derivative catabolic process	0.03
LMOSA_10940	Phosphatidyl-inositol-specific phospholipase C	0.880788375847665	6.60613414065213E-09	1.34619255273484	2.669462774117E-12		LMOSA_25770	Translation elongation factor Ts	1.70935314736957	3.91475609427075E-20		LMOSA_27900	Pyruvate phosphate dikinase	1.23607756421907	9.15115093270583E-11		GO:0034033	purine nucleoside bisphosphate biosynthetic process	0.01443			GO:0006281	DNA repair	0.031
LMOSA_10950	Listeriolysin O [Listeria monocytogenes str. Scott A]	2.14950648634545	4.21377889442993E-53	2.41573646010294	4.72591142087393E-45		LMOSA_11180	Dihydropteroate synthase	3.50329295108077	3.58742724402853E-19		LMOSA_12460	Probable transaldolase	1.28906776511891	2.13955837131627E-10		GO:0006364	rRNA processing	0.03262			GO:0046112	nucleobase biosynthetic process	0.04
LMOSA_11030	L-lactate dehydrogenase	0.808990906070943	3.55279370560893E-07	0.653651612014504	0.000849319223635		LMOSA_22850	Cold shock protein signature	1.84586520451064	9.31007185477733E-18		LMOSA_13470	Truncated internalin A	0.911819976915193	3.95985809063529E-09		GO:0006353	DNA-templated transcription, termination	0.03312			GO:1901606	alpha-amino acid catabolic process	0.04
LMOSA_11040	50S ribosomal protein L25 [Listeria monocytogenes str. Scott A]	1.21074863037538	1.52474099577349E-14	1.16139525888794	2.06909681508985E-12		LMOSA_8840	Accessory transcriptional regulator protein A	1.39421172732682	1.10292853136639E-15		LMOSA_2890	ATP-dependent helicase/nuclease subunit A	1.44253653489992	5.73002713087475E-09		GO:0006662	glycerol ether metabolic process	0.03312			GO:0009063	cellular amino acid catabolic process	0.04
LMOSA_11170	hypothetical protein	3.96181598290855	3.0245632786456E-23	2.2978471984994	0.006729131008173		LMOSA_24600	Glycerol kinase	1.04973739905536	7.63829494318039E-15		LMOSA_15530	Phage infection protein [Listeria monocytogenes str. Scott A]	1.11210878233665	8.94081173682109E-09		GO:0046654	tetrahydrofolate biosynthetic process	0.03312			GO:0071103	DNA conformation change	0.05
LMOSA_11680	Succinyl-diaminopimelate desuccinylase	1.72742688269436	4.94678810719685E-25	1.81510620358057	1.12004522475001E-18		LMOSA_22440	Ribosome maturation factor RimP	1.42474507151853	8.23315054650425E-15		LMOSA_3180	Membrane protein [Listeria monocytogenes str. Scott A]	2.2265721155238	1.58070036030506E-08		GO:0090503	RNA phosphodiester bond hydrolysis, exonucleolytic	0.03312
LMOSA_11780	GNAT family acetyltransferase	2.73267019081416	9.23720702267052E-29	1.43466239164626	5.44555279855308E-05		LMOSA_27630	Bifunctional pyr operon transcriptional regulator/uracil phosphoribosyltransferase PyrR	2.78238046528869	1.19038979426068E-13		LMOSA_15130	LRR-and LPXTG-motif protein [Listeria monocytogenes str. Scott A]	0.977169083323672	3.88037026326935E-08		GO:0042254	ribosome biogenesis	0.0445
LMOSA_1210	Cyclic nucleotide-binding domain protein	2.06764721984436	3.07862393159849E-11	1.33614185804333	6.56610271470709E-05		LMOSA_3320	Oligo-beta-mannoside-specific phosphotransferase enzyme IIB component	1.15445890351613	6.5570953013628E-13		LMOSA_20360	Threonine-phosphate decarboxylase	2.20448626273722	4.49493739455726E-08		GO:0045454	cell redox homeostasis	0.04999
LMOSA_12170	PTS cellbiose transporter subunit IIC	0.777979403028492	0.035253854995661	2.38460765390977	0.002024679298378		LMOSA_6200	Elongation factor G	0.923546768062981	2.2529976097692E-12		LMOSA_1800	Adaptor protein MecA	1.16339034926036	1.49742988933969E-07		GO:0006633	fatty acid biosynthetic process	0.04999
LMOSA_12570	Internalin [Listeria monocytogenes str. Scott A]	1.00363588343236	0.003254013517947	0.925697022220253	0.01046110026477		LMOSA_6930	MarR family transcriptional regulator	4.0386720846805	4.19001520266976E-12		LMOSA_6430	Excinuclease ABC subunit A	1.79561438773838	5.75274955493138E-07
LMOSA_12860	hypothetical protein	0.702345048687815	0.014904967203474	1.2129734883113	3.05534603505155E-05		LMOSA_28050	30S ribosomal protein S14	1.64863371630768	1.57633575704283E-11		LMOSA_9620	Minor capsid protein	1.64786734540534	1.0056034376067E-06
LMOSA_12870	hypothetical protein	0.933560277718178	3.32864992182996E-14	0.972024618268239	3.84234132717078E-05		LMOSA_6220	30S ribosomal protein S12	1.51031947203627	1.73275711239755E-11		LMOSA_4020	Extradiol dioxygenase	1.08964426532618	1.0177722261645E-06
LMOSA_12880	hypothetical protein	1.4768252853437	6.01997352064708E-18	0.671618924051524	7.87411545982807E-05		LMOSA_19470	Dihydrolipoyl dehydrogenase	0.883216173348603	1.58741279472467E-10		LMOSA_15520	Putative transcription regulators	1.63722347976939	1.39427506711329E-06
LMOSA_13070	Inorganic phosphate transporter	0.831536718411333	0.01323004570749	1.59687933901787	3.47227410829836E-12		LMOSA_27200	30S ribosomal protein S16	1.48917250155227	7.36923736000337E-09		LMOSA_9610	Minor capsid protein	1.95488980143989	2.62343290562067E-06
LMOSA_13480	Internalin B [Listeria monocytogenes str. Scott A]	1.14780208235317	9.89656677527045E-18	0.950964406718905	0.002965147409842		LMOSA_6210	30S ribosomal protein S7	0.996470928904066	7.4765674098133E-09		LMOSA_9680	Phage protein gp17 [Listeria monocytogenes str. Scott A]	1.70372177997775	2.88391899229939E-06
LMOSA_13520	Module of peptide synthetase	1.20864860906844	0.045220674160851	1.15431358379896	2.61749296417035E-10		LMOSA_6920	Multi antimicrobial extrusion protein Na+/drug antiporter	2.39573303212234	1.02708536080826E-08		LMOSA_4950	ATP synthase subunit beta	0.951052078768324	6.74630457499522E-06
LMOSA_14020	DUF896 domain-containing protein	4.2979172910847	1.63668914164459E-11	1.02578346951663	0.049910658183759		LMOSA_8830	Accessory transcriptional regulator protein C	0.864612608772142	1.32004030575808E-08		LMOSA_20920	Putative transporte	1.02639137312394	9.77782030052209E-06
LMOSA_14200	Universal stress protein UspA	2.80035712430163	2.92045375559446E-107	4.50392466217214	5.14194614229882E-11		LMOSA_9940	hypothetical protein	1.89119660855535	4.78430223646872E-08		LMOSA_5600	HTH-type transcriptional regulator AdhR	1.81559385488733	1.22837585145541E-05
LMOSA_14630	Magnesium and cobalt transport protein CorA	3.93773044348769	2.57427839058601E-06	2.26500248895918	2.10765210407384E-23		LMOSA_4200	hypothetical protein	3.20987017602438	5.60018302921404E-08		LMOSA_16610	Diacylglycerol kinase catalytic subunit	1.01275928000717	1.29505072515414E-05
LMOSA_14820	Transcriptional coactivator p15 (Pc4)	0.925091328672413	0.00327882706232	1.74403466574775	0.035189985620146		LMOSA_2530	Penicillin-binding protein 2C	0.850725956194243	8.89670996434555E-08		LMOSA_14430	Tagatose-bisphosphate aldolase	0.718208075144506	2.39682330693958E-05
LMOSA_14830	Phospholipase/carboxylesterase	0.808965941855251	0.000843260406432	1.40691957814207	1.96655165757907E-05		LMOSA_24250	hypothetical protein	0.923187551865825	1.08425858330164E-07		LMOSA_9660	hypothetical protein	2.14727839476108	3.87967211280857E-05
LMOSA_14870	UPF0118 membrane protein yubA	0.730872529599104	0.000273665584254	1.00150268845834	6.56610271470709E-05		LMOSA_23910	30S ribosomal protein S21	0.761904100760012	1.28519135713984E-07		LMOSA_26890	Amidophosphoribosyltransferase	1.61325144226794	4.49321440686524E-05
LMOSA_14960	Formate-nitrite transporter	1.67179562279046	0.00032083915918	0.873323790302308	0.001141912241647		LMOSA_27100	50S ribosomal protein L19	1.67047982051044	2.17745874859055E-07		LMOSA_890	Pyridoxal 5'-phosphate synthase glutaminase subunit PdxT	0.810841559184667	4.49321440686524E-05
LMOSA_15020	Transcriptional regulator	2.67221990044261	9.16964803292593E-14	1.08664497957891	0.015317170449455		LMOSA_23900	Glutamyl-tRNA(Gln) amidotransferase subunit E	0.887418510789821	2.58239401107413E-07		LMOSA_21860	PrsW family intramembrane metalloprotease	1.21444974861438	4.66500435012374E-05
LMOSA_15030	hypothetical protein	1.1529800794329	7.79721138786911E-08	1.69190499840496	7.87411545982807E-05		LMOSA_24340	tRNA-specific 2-thiouridylase MnmA	0.951097859175783	2.63437583101981E-07		LMOSA_9560	Phage minor capsid protein 2	1.46106768928182	4.69884475906598E-05
LMOSA_15050	Protease synthase and sporulation negative regulatory protein PAI 1	1.17219205700049	8.95444450555374E-05	0.820423946109457	0.003740252000321		LMOSA_16340	hypothetical protein	2.21996115089931	3.14512100809864E-07		LMOSA_14790	Secreted MUCin-binding domain protein [Listeria monocytogenes str. Scott A]	0.982553246857415	4.79105816687573E-05
LMOSA_15260	N-acetyltransferase	1.32464430452414	4.10992306023655E-09	1.00378591036439	0.001029297434846		LMOSA_23550	Ribonuclease J	0.81647445473171	7.26298268795933E-07		LMOSA_4940	ATP synthase epsilon chain	0.944975827838147	5.04477194742178E-05
LMOSA_15270	Multifunctional acyl-CoA thioesterase I and protease I and lysophospholipase L1	0.916226459569122	1.37758668700142E-08	1.07041583623955	1.75027450547E-05		LMOSA_6000	30S ribosomal protein S10	1.10564840865149	1.69020993244645E-06		LMOSA_26850	Phosphoribosylamine--glycine ligase	1.8456171092185	5.46208045529973E-05
LMOSA_15280	YkoS	1.51302059961441	1.99822972274151E-10	1.41962800046568	2.17871157545566E-17		LMOSA_11190	Dihydropteroate synthase	1.610080894508	1.7541710494433E-06		LMOSA_15640	Nucleotide-binding domain protein	1.58893932429736	6.23841795984928E-05
LMOSA_15300	hypothetical protein	2.5381640855167	3.07135679083854E-07	1.58595277978392	1.11814402831939E-10		LMOSA_5340	Oligopeptide ABC transporter periplasmic oligopeptide-binding protein OppA	1.47957333949436	2.84100282499679E-06		LMOSA_12490	Triosephosphate isomerase	0.896110246764121	7.73962107160517E-05
LMOSA_15310	Pyrimidine utilization protein B	2.65636266863931	2.36538739693578E-13	2.48948090935948	1.06323405799094E-09		LMOSA_5200	Glycosyltransferase LafA, responsible for the formation of Glc-DAG	0.790422557862686	3.30605026164688E-06		LMOSA_7420	Trigger enzyme beta-glucoside-specific phosphotransferase system EIIBCA component	0.834189868239509	0.000103462476918
LMOSA_15500	hypothetical protein	2.3172477578408	2.11637964717643E-46	2.00090175263797	4.35773888133545E-11		LMOSA_25180	30S ribosomal protein S4	1.07694895755848	3.46181841302531E-06		LMOSA_2860	Membrane protein YitT	1.51932540747553	0.00016338103319
LMOSA_15570	hypothetical protein	1.37570603611241	0.023908581152987	1.50811299037074	1.97802520641755E-10		LMOSA_22450	Transcription termination/antitermination protein NusA	0.760619148167557	3.6651449946547E-06		LMOSA_9690	Putative tail endopeptidase	1.49677362125455	0.000166424525318
LMOSA_160	RNA-binding protein S4	1.31476374754527	1.13635283742956E-09	1.68144281243931	2.8562986884594E-06		LMOSA_1450	hypothetical protein	1.17325312123163	4.06211414061381E-06		LMOSA_19900	hypothetical protein	2.81904904757143	0.000167967793321
LMOSA_16330	hypothetical protein	3.02253296508656	1.28705446533891E-32	0.96663058546009	0.000114106009155		LMOSA_28040	DNA-directed DNA polymerase	1.03286370528136	4.89322001075868E-06		LMOSA_26870	Phosphoribosylglycinamide formyltransferase	2.08702230042645	0.000168233257932
LMOSA_1640	Cyclopentanol dehydrogenase	1.49612552091337	9.33274311943392E-16	1.83963720373438	2.10299211751887E-07		LMOSA_3970	hypothetical protein	3.2593477852544	5.1141979219257E-06		LMOSA_14340	Cellulose synthase catalytic subunit	0.954089659987035	0.000182368447686
LMOSA_16500	Ring-cleaving dioxygenase MhqA	1.53706992223867	0.000544526793112	1.27430862567118	3.01280597053969E-09		LMOSA_22100	DNA topoisomerase IV subunit B	0.897241284231005	6.92698239531161E-06		LMOSA_9240	hypothetical protein	1.791452350338	0.000182368447686
LMOSA_16530	Predicted esterase	0.933958574732091	0.011986053216396	1.56096795290246	3.52614931643693E-05		LMOSA_5140	50S ribosomal protein L31 type B	0.887520486252803	7.33201049810617E-06		LMOSA_11690	Putative transcriptional regulators	1.30466847071637	0.000187363528107
LMOSA_16620	hypothetical protein	1.78280941973699	4.32800836705797E-10	1.29482873262462	9.45396649042336E-05		LMOSA_2080	Foldase protein PrsA	0.638873419210731	1.29654107996987E-05		LMOSA_16820	Nad-dependent epimerase dehydratase	0.743538759772244	0.000193737255601
LMOSA_16840	Polyisoprenoid-binding protein YceI	1.94518329829488	1.1684521748039E-33	1.8073904460725	3.14463117569428E-06		LMOSA_27620	Uracil-xanthine permease	1.52920200003425	2.02771529642565E-05		LMOSA_2550	Putative transporter ydbO	1.70985669572285	0.000206177782665
LMOSA_16880	hypothetical protein	1.54610187122587	1.09810835944948E-22	1.86337328713479	3.79408739447579E-16		LMOSA_22090	CoA-binding domain-containing protein	1.00158755594042	2.42112831268992E-05		LMOSA_20590	Cobalt-precorrin-8 methylmutase	2.36409943634771	0.000222206743643
LMOSA_16890	GTP pyrophosphokinase ywaC	1.75594543128583	1.61490036099017E-05	1.50628302577553	9.01948012797165E-12		LMOSA_22780	Biotin carboxylase subunit of acetyl-CoA carboxylase	0.910104293386469	2.56056514070536E-05		LMOSA_22940	Branched-chain alpha-keto acid dehydrogenase	0.958382432562086	0.000344156906237
LMOSA_17600	Predicted metal-dependent hydrolase of the TIM-barrel fold	1.90421204437133	2.05366046332535E-06	1.58553868764003	9.43497722594857E-05		LMOSA_16670	Mannose-specific phosphotransferasesystem component IID	0.688205111150673	4.35312409671828E-05		LMOSA_9230	hypothetical protein	2.11610559409319	0.000383625498523
LMOSA_1800	Adaptor protein MecA	1.78605892453199	1.53545793718763E-25	1.43095133528497	0.000174183874202		LMOSA_1960	YetJ	1.08371566324711	4.99032319688268E-05		LMOSA_1320	Phosphomannose isomerase	1.19463684683593	0.000412798272058
LMOSA_18030	Bacterial transcription activator [Listeria monocytogenes str. Scott A]	1.23477464017892	4.302378790871E-10	1.16339034926036	1.49742988933969E-07		LMOSA_27070	Translation initiation factor IF-3	1.37222364747601	7.24219023787521E-05		LMOSA_9210	Putative repressor protein [Listeria monocytogenes str. Scott A]	2.09546009972324	0.000416414997427
LMOSA_18050	NAD-dependent succinate-semialdehyde dehydrogenase	0.680842099067123	1.84266398594634E-07	1.69999849570485	1.73982769341338E-12		LMOSA_8440	Quinol oxidase polypeptide IV	1.36129811728588	9.40808821041722E-05		LMOSA_8770	Arginine deiminase	1.17546761631544	0.000442015520387
LMOSA_1810	Transcriptional regulator Spx	2.52240305496479	3.36922285314305E-82	1.19052436568422	1.952415449048E-15		LMOSA_6750	hypothetical protein	1.28532460708304	9.55025921675299E-05		LMOSA_21650	hypothetical protein	0.790646566589779	0.000451451950263
LMOSA_18200	Sortase A LPXTG specific	1.08068104239353	0.003307827753935	1.43421555387519	2.41042280344275E-12		LMOSA_27130	Hydroxyacylglutathione hydrolase	2.02792668245162	9.97037779526012E-05		LMOSA_21080	Site-specific integrase	1.11495964543004	0.000481084938431
LMOSA_18280	DNA polymerase III subunit alpha	2.55833815212322	7.57921072941334E-14	0.709129064322695	0.04235269716315		LMOSA_24350	Iron-sulfur cofactor synthesis	0.805984094430042	0.000118327842616		LMOSA_11700	Hydroquinone-specific extradiol dioxygenase	0.893033683553668	0.000482378133327
LMOSA_18330	Peroxide resistance protein Dpr	1.59387643965587	8.7970690437336E-43	1.93148569433794	2.08044907449522E-05		LMOSA_23520	ABC transporter ATP-binding protein uup	0.949657010869913	0.000126744819983		LMOSA_26860	Bifunctional purine biosynthesis protein PurH	1.45454602023996	0.000631397763555
LMOSA_18430	hypothetical protein	2.63372756078471	2.51886369952838E-25	1.22789084537241	1.4718734752846E-10		LMOSA_23610	hypothetical protein	1.43644366146806	0.000128563300029		LMOSA_9600	Minor capsid protein	1.87859168238771	0.000717293209573
LMOSA_18460	N-acetylglucosamine-6-phosphate deacetylase	1.83069947531213	1.06053997095932E-26	2.36160801649615	2.48256593990261E-11		LMOSA_2850	5-amino-6-(5-phospho-D-ribitylamino)uracil phosphatase YitU	0.690970980648251	0.000135239838096		LMOSA_25880	hypothetical protein	0.655857588026306	0.00074896994366
LMOSA_18470	Glucosamine-6-phosphate deaminase	1.08520296616405	5.46940594297685E-07	1.46851256044937	1.92400840777375E-17		LMOSA_19480	hypothetical protein	1.26813609191723	0.000163754531106		LMOSA_13100	NusG domain II-containing protein	1.02793959956097	0.00076293886575
LMOSA_18480	Transcriptional regulator	1.32323040033376	4.84358007723142E-10	0.980938963536115	5.20876012724534E-05		LMOSA_22530	30S ribosomal protein S15	1.07167056708547	0.000172021410938		LMOSA_12760	hypothetical protein	0.732072294110458	0.000859844364452
LMOSA_18850	hypothetical protein	1.34019384864901	4.82214933739344E-18	0.882184804627922	0.000163846252788		LMOSA_22770	Biotin carboxyl carrier protein of acetyl-CoA carboxylase	1.13889364357057	0.000207902293588		LMOSA_1620	Putative sigma-54-dependent transcriptional activator	0.801223358014133	0.000952339084469
LMOSA_18880	ATP-dependent Clp protease ATP-binding subunit ClpE	3.79411900658566	1.38090734106842E-142	1.01316620620608	3.22920558238647E-06		LMOSA_5980	50S ribosomal protein L4	0.942725931936504	0.000230499371642		LMOSA_28560	Bacterial nucleoid protein Hbs	0.852444622400482	0.00098598470415
LMOSA_1890	Organic hydroperoxide resistance protein OhrA	1.83707413023043	2.17813365475602E-10	2.03722901450678	1.6660135725244E-35		LMOSA_24240	Putative pre-16S rRNA nuclease	0.680368826902028	0.000266926795962		LMOSA_16700	PTS system mannose-specific transporter subunit IIA	0.69701970600726	0.001159070772649
LMOSA_1891	Organic hydroperoxide resistance transcriptional regulator	1.22249019938223	1.00799066439024E-06	2.38810519517113	7.32374730777894E-15		LMOSA_24740	Valine--tRNA ligase	1.38134834457919	0.000295717851737		LMOSA_9730	hypothetical protein	2.67539262401813	0.001269833407267
LMOSA_1940	2,3-bisphosphoglycerate-dependent phosphoglycerate mutase	1.43128261428921	5.57794139062242E-17	2.3132227954032	6.24879672730743E-23		LMOSA_5990	50S ribosomal protein L3	0.68953601557512	0.000295717851737		LMOSA_190	YggS family pyridoxal phosphate-dependent enzyme	0.801930600478633	0.001274290410989
LMOSA_19400	Molybdenum cofactor biosynthesis protein MoaB	1.2868317711178	0.000674673371411	1.34251367293137	4.00558963729598E-09		LMOSA_8790	Single-stranded DNA-binding protein 1	0.613970423176298	0.000435876446505		LMOSA_5330	hypothetical protein	0.854492063033446	0.001548512767316
LMOSA_19490	Lactate/malate dehydrogenase, alpha/beta protein	0.698339128724258	2.08944281948496E-05	1.25671917502493	0.001004820605747		LMOSA_10490	High-affinity zinc uptake system binding-protein ZnuA	1.35497122920711	0.000466037200282		LMOSA_180	Cell division protein SepF	0.841119075925392	0.001609878608712
LMOSA_1950	ATP-dependent chaperone ClpB	2.38477295428809	1.79090135014932E-48	0.776643786746126	0.000112066074695		LMOSA_17420	hypothetical protein	1.06153073751964	0.000480601603819		LMOSA_20130	Alpha-ribazole-5-phosphate synthase CblS	2.00867152025358	0.001780627755049
LMOSA_19560	Secreted protein [Listeria monocytogenes str. Scott A]	1.46122349211911	7.74125109297205E-23	1.5119511185352	7.86723798718995E-16		LMOSA_13840	Myosin-cross-reactive antigen	0.668297571983159	0.000540988396899		LMOSA_1460	Alkyl sulfatase	0.653314837031882	0.001901369509977
LMOSA_1990	hypothetical protein	2.43045402405053	2.878040541674E-34	0.606304708336168	0.019667471683179		LMOSA_11450	50S ribosomal protein L11	1.23822703725599	0.000720371253664		LMOSA_15750	Short-chain dehydrogenase/reductase SDR	1.37059338138704	0.001998514037451
LMOSA_20060	ATP-dependent Clp protease proteolytic subunit	0.92931118436966	0.010399614381268	1.18985128903972	1.72987949842389E-07		LMOSA_2490	Class II fumarate hydratase	0.950223798371562	0.000740425147144		LMOSA_12100	Restriction endonuclease	2.38460765390977	0.002024679298378
LMOSA_20070	Methyltransferase domain protein [Listeria monocytogenes str. Scott A]	1.35471705137261	4.93707954647271E-05	1.00668529368251	0.000131703825347		LMOSA_8780	30S ribosomal protein S6	0.747263421363595	0.000747998238216		LMOSA_11710	Phosphoglycerate mutase	0.806271278462669	0.00213325214739
LMOSA_20180	Propanediol utilization microcompartment protein PduA	2.0729374942291	2.05366046332535E-06	2.81904904757143	0.000167967793321		LMOSA_11460	Ribosomal protein (Fragment)	1.488938959466	0.000800752532051		LMOSA_21510	Putative tail endopeptidase	1.82081300336057	0.002170625641127
LMOSA_20190	Propanediol utilization microcompartment protein PduB	2.34642658373165	2.22694238632664E-13	0.822428737235704	0.0055844276845		LMOSA_6910	3-demethylubiquinone-9 3-methyltransferase	1.57500240990273	0.001078619645859		LMOSA_18190	DNA-3-methyladenine glycosylase	1.31326017150933	0.002544565738489
LMOSA_2020	Antibiotic biosynthesis monooxygenase	1.6166904917577	7.36923736000337E-09	0.919373361100199	0.013231376580603		LMOSA_5960	50S ribosomal protein L2	0.632738439059392	0.001140290029812		LMOSA_5120	Threonine synthase	1.44854358650566	0.002578220447249
LMOSA_20200	Propanediol dehydratase large subunit PduC	2.36211044584914	2.48864786052303E-26	2.36119591091554	1.42905084171324E-10		LMOSA_19190	Ribonuclease J	0.738186383786491	0.001143633807639		LMOSA_12510	PTS-dependent dihydroxyacetone kinase, dihydroxyacetone-binding subunit DhaK	0.6128702020251	0.002988415246976
LMOSA_20210	Propanediol dehydratase medium subunit PduD	2.10277341536157	1.03941027098844E-13	2.43759362627571	3.39998144771179E-14		LMOSA_10610	SAM-dependent methyltransferase	1.46592566722632	0.001266813493515		LMOSA_9530	Phage terminase small subunit	1.25679244069925	0.003473745922906
LMOSA_20220	Propanediol dehydratase small subunit PduE	2.56074580476399	2.44481886901E-17	1.39306435732168	4.85811727337136E-06		LMOSA_24940	Acetyl-coenzyme A carboxylase carboxyl transferase subunit alpha	1.10334462577516	0.001266813493515		LMOSA_20090	PduS type ferredoxin, putative	0.921053043287143	0.003608230601425
LMOSA_20230	Diol dehydratase-reactivating factor alpha subunit	2.20237769236516	1.06053997095932E-26	2.48130980742786	4.67646201508386E-28		LMOSA_17410	hypothetical protein	1.72583071939374	0.00131823319565		LMOSA_10200	hypothetical protein	1.86821459178384	0.003654756981545
LMOSA_20240	Propanediol utilization diol dehydratase-reactivating factor small chain	2.11765803848402	1.06207646532545E-10	2.61995796504655	1.48198235503321E-28		LMOSA_22470	Putative ribosomal protein ylxQ [Listeria monocytogenes str. Scott A]	0.94855318366557	0.001364080956162		LMOSA_28910	DNA polymerase IV	0.812367352816425	0.003654756981545
LMOSA_20250	Putative carboxysome shell protein	1.95714229066117	3.42006095603297E-12	2.95920435244127	3.30952183850525E-34		LMOSA_10600	DNA replication initiation control protein YabA	1.02857750746574	0.0014338663258		LMOSA_5320	hypothetical protein	0.996760359848256	0.003678001929361
LMOSA_20260	Propanediol utilization microcompartment protein PduA	2.64887330951026	2.87341538491076E-23	2.48356282680533	2.4877512737037E-36		LMOSA_420	Regulatory protein ylbF	0.787707229204343	0.001441328437643		LMOSA_3550	Chloride transporter, chloride channel (ClC) family	0.916872262844792	0.003788812833699
LMOSA_20270	Phosphate propanoyltransferase	2.00604987122343	4.30360801085212E-13	2.53571087816234	2.20154373689383E-18		LMOSA_10590	Stage 0 sporulation protein yaaT	0.808871726781551	0.001482828993598		LMOSA_9150	Site-specific integrase	0.865280967860997	0.004103090875384
LMOSA_20280	Ethanolamine utilization protein eutJ	2.38812406908501	7.92328520156241E-22	2.51104674184793	5.56285142669974E-32		LMOSA_80	Predicted nucleoside-diphosphate sugar epimerase	2.74817223562619	0.001644016665937		LMOSA_5590	Aldo-keto reductase	0.919380674819326	0.004721434944948
LMOSA_20290	Propanediol utilization protein PduM	3.06733492111941	2.01723045543733E-14	2.56757835672073	2.39404729967665E-28		LMOSA_18860	Acyltransferases family protein (Fragment)	1.53826498376326	0.001714841804512		LMOSA_9650	hypothetical protein	1.49827729056571	0.004721434944948
LMOSA_20300	Carbon dioxide concentrating mechanism protein CcmL	2.56124604597581	1.53195773128726E-09	2.22984778911993	3.67621878031872E-21		LMOSA_10840	Chitooligosaccharide deacetylase	0.941829158058087	0.001789525490954		LMOSA_6420	hypothetical protein	1.77536871434085	0.004909377311511
LMOSA_20310	ATP/cobalamin adenosyltransferase	2.30918377107471	2.02792345760909E-24	2.18227300731209	2.70420088843197E-24		LMOSA_20020	N-acetyltransferase	1.55342895187822	0.001933265400975		LMOSA_16510	hypothetical protein	1.24525818767795	0.005003374250667
LMOSA_20320	CoA-dependent propionaldehyde dehydrogenase	2.36204864315297	2.68786515366947E-21	3.00804081069857	4.36391431469362E-17		LMOSA_26440	ATP-dependent RNA helicase YfmL	0.622619428900348	0.002418223457738		LMOSA_19510	Bifunctional disulfide isomerase/thiol-disulfide oxidase	0.625283677642267	0.005153567392862
LMOSA_20330	Propionaldehyde reductase	2.68714060407741	7.80511542084804E-22	2.35148012235729	2.92247372598536E-10		LMOSA_10630	Ribosomal RNA small subunit methyltransferase I	1.2971260416422	0.003204514246098		LMOSA_14580	NADH-dependent butanol dehydrogenase a	0.865923881605878	0.005280218604104
LMOSA_20340	Glycerol uptake facilitator	2.90753775852534	1.91980126759511E-18	2.43105314132266	9.51187542493203E-29		LMOSA_5920	50S ribosomal protein L16	0.721847423923579	0.00332479982071		LMOSA_14570	CBS domain	0.740766930528659	0.00622971227567
LMOSA_20350	Probable propionate kinase	2.14461802159257	3.27426376272737E-10	2.45118677435686	2.57589203978981E-36		LMOSA_24700	Cell shape-determining protein MreB	0.692252064961637	0.003366958109149		LMOSA_9450	hypothetical protein	1.45092357046562	0.006746294356341
LMOSA_20550	Transcriptional regulator	1.8013447808532	8.28140780376241E-11	2.41132765156361	3.09923539988909E-27		LMOSA_6310	Zinc-containing alcohol dehydrogenase	0.990019084127323	0.003431203403423		LMOSA_15540	Transcriptional regulator	0.988410012471384	0.00682185783006
LMOSA_20560	ECF transporter S component	2.0963334272328	3.20256495110535E-18	2.72424451035911	2.10648685179747E-19		LMOSA_11920	Integral membrane sensor signal transduction histidine kinase	0.915338484968661	0.003628240881806		LMOSA_13090	Phosphate transporter (Fragment)	1.19821400066204	0.007071578022122
LMOSA_20570	Cobyrinate a,c-diamide synthase	2.5690823102082	7.74323490178994E-07	1.96498252236658	5.17984890727529E-09		LMOSA_23190	hypothetical protein	0.632287679552705	0.003851166980741		LMOSA_15510	Magnesium and cobalt transport protein CorA	1.41490400379586	0.007701425911974
LMOSA_20580	Cobalamin biosynthesis protein CobD	1.79161039148056	0.017402009740845	1.45833698951624	2.96394735767593E-06		LMOSA_27050	50S ribosomal protein L20	1.90099435168182	0.004146435099918		LMOSA_1630	DeoR faimly transcriptional regulator	1.6471582701758	0.008792682513232
LMOSA_20600	Cobalamin biosynthesis protein CbiD (Fragment)	2.72234919579545	4.302378790871E-10	1.81326345960199	8.14089428550343E-16		LMOSA_6740	hypothetical protein	1.15614000040918	0.004694810735025		LMOSA_9410	hypothetical protein	1.9108008350794	0.00943788444947
LMOSA_20610	Synthesis of vitamin b12 adenosyl cobalamide	2.92230632306956	2.3214804744992E-07	2.57708588080441	1.79716328313745E-12		LMOSA_3540	Putative membrane protein yuiD	0.718842272885997	0.005337108160019		LMOSA_9550	Phage portal protein [Listeria monocytogenes str. Scott A]	1.00306294125042	0.009463229706479
LMOSA_20620	Precorrin-8W decarboxylase CbiT	3.16856985764634	3.03079683648676E-06	3.44416063162047	3.86179127698433E-07		LMOSA_9540	Phage terminase large subunit	1.10893943028589	0.00591846257824		LMOSA_1090	Putative major teichoic acid biosynthesis protein C	2.77129237771229	0.009804471159094
LMOSA_20630	Cobalt-precorrin-4 methyltransferase	2.89705893415605	1.10809571920163E-08	2.93673958046018	2.98597804019533E-18		LMOSA_24910	Exclusion suppressor FxsA	1.0112066661424	0.007312583604298		LMOSA_9120	Methylated-DNA--protein-cysteine methyltransferase	1.19016228815273	0.01007963510964
LMOSA_20640	Cobalamin biosynthesis protein CbiG	3.24042697979239	2.3158597273869E-16	4.13489838498439	1.64650459623648E-15		LMOSA_13930	ADP-ribose pyrophosphatase	1.49040633394764	0.00817929377842		LMOSA_21520	hypothetical protein	2.03448313622658	0.010306079147987
LMOSA_20650	Precorrin methylase	2.76636022743781	5.67761863300323E-12	2.38805543630383	1.94405396023714E-05		LMOSA_6730	hypothetical protein	0.757651451493418	0.009187506615616		LMOSA_14350	Ggdef motif membrane protein [Listeria monocytogenes str. Scott A]	1.06040300026349	0.011262371009706
LMOSA_20660	CbiJ protein [Listeria monocytogenes str. Scott A]	3.79118254255976	9.2749113957749E-09	2.84002406674634	9.46043373390798E-15		LMOSA_19200	Putative transcriptional regulator (Fragment)	1.43360244854909	0.010399614381268		LMOSA_520	hypothetical protein	1.34869387611515	0.01130351589146
LMOSA_20670	Porphyrin biosynthesis protein includes: uroporphyrinogen-III methyltransferase and uroporphyrinogen-III synthase]	2.75511938579992	0.000746230026736	3.14279943642087	2.2881096901198E-22		LMOSA_21300	Phage nucleotide-binding protein [Listeria monocytogenes str. Scott A]	2.31123033039425	0.010928321371277		LMOSA_21830	Lysophospholipase, alpha-beta hydrolase superfamily	0.713103973790275	0.012025654372256
LMOSA_20680	Sirohydrochlorin cobaltochelatase CbiK	4.28789590751271	3.12741751114531E-10	3.05604039374284	2.70420088843197E-24		LMOSA_350	DUF177 domain-containing protein	1.03899204824736	0.011336728469391		LMOSA_7140	Serine--tRNA ligase	0.916909385689613	0.012131827149049
LMOSA_20690	Sirohydrochlorin cobaltochelatase	4.50556833672246	1.49907249202272E-08	3.97535551100883	5.34729282502256E-19		LMOSA_22460	Predicted nucleic-acid-binding protein implicated in transcription termination	0.666880882567886	0.011476172688969		LMOSA_28940	Glucose-6-phosphate 1-dehydrogenase	0.71142072416591	0.012566112647915
LMOSA_20700	Cobalt ECF transporter S component CbiM	3.55958321103461	1.73155474594687E-07	3.29759192466918	5.17876433228323E-27		LMOSA_22820	Exodeoxyribonuclease VII large subunit	0.869270540946361	0.011597387058926		LMOSA_9720	hypothetical protein	1.5831852837415	0.013144553336307
LMOSA_20710	Cobalt transport protein CbiN	4.01279338699015	8.5514304732692E-05	3.04411132007811	2.36425435385839E-10		LMOSA_22430	DNA polymerase III subunit alpha	0.890605963275304	0.011803993856878		LMOSA_9640	Phage protein [Listeria monocytogenes str. Scott A]	2.02955451171998	0.013272446106887
LMOSA_20720	Energy-coupling factor ABC transporter transmembrane protein	3.43987894751191	3.78539979058818E-07	3.47694272533102	6.59233962964282E-16		LMOSA_27870	Predicted membrane bound oxidoreductase, hemolysin III	0.835228312916118	0.011838091373324		LMOSA_26600	Glutamine ABC transporter ATP-binding component	2.39147599009173	0.015674832317719
LMOSA_20730	Cobalt import ATP-binding protein CbiO	3.03275021344852	2.38997259378141E-10	3.09620106454341	2.22117617881985E-11		LMOSA_27660	Ribosomal large subunit pseudouridine synthase D	1.22833280686934	0.011858288675161		LMOSA_8480	HTH-type transcriptional repressor YvoA	2.3036164253726	0.017306885763845
LMOSA_20740	Cobyric acid synthase CobQ	1.21344257965654	1.32867534387243E-05	2.35309707791918	0.00301102229635		LMOSA_22900	Phosphate butyryltransferase	2.19799850358606	0.011972160793805		LMOSA_26880	Phosphoribosylformylglycinamidine cyclo-ligase	1.27432203497819	0.018744943416266
LMOSA_20750	ATP-binding cobalamin adenosyltransferase	1.24496901008492	0.001807203377525	2.58662787163773	2.19582836258187E-06		LMOSA_28240	Pantothenate synthetase	0.744821092261102	0.012546442917887		LMOSA_21410	ATP-dependent Clp protease proteolytic subunit	2.04312024223591	0.019564576475365
LMOSA_20860	HTH-type transcriptional regulator YodB	1.99378150382927	6.16451366022881E-35	2.69019057565504	9.39740032479631E-11		LMOSA_20010	hypothetical protein	1.04942060659493	0.012761615279483		LMOSA_16290	Cysteine protease YvpB	1.61729066122595	0.019650329885993
LMOSA_21330	Phage-associated DNA primase/helicase	1.05571209365366	0.031531282434238	1.75284100851858	9.39121748919018E-15		LMOSA_19570	hypothetical protein	0.875694380479388	0.012954477777588		LMOSA_19500	hypothetical protein	0.606304708336168	0.019667471683179
LMOSA_21420	Major capsid protein a	1.53730491152329	0.0112419973243	1.55021083490979	6.56610271470709E-05		LMOSA_6160	Ascorbate-specific phosphotransferase system enzyme IIB component	1.54547069569341	0.013029921916176		LMOSA_2230	hypothetical protein	1.67911076692998	0.019759941419752
LMOSA_21820	hypothetical protein	1.75527310942813	1.56674524017852E-23	1.30415734591431	1.97370233978634E-05		LMOSA_13160	Zinc transporter ZIP11	0.954032955780663	0.013381565753009		LMOSA_24840	Transcriptional repressor NrdR	0.673169096002526	0.020866323280796
LMOSA_22160	Alpha-glycerophosphate oxidase	2.20431426224031	1.25637810573441E-68	1.85000096117971	0.000196931470291		LMOSA_10040	hypothetical protein	1.79373780542303	0.01446967587774		LMOSA_10120	Putative toxin-antitoxin system, toxin component	1.33448569152406	0.020911681893686
LMOSA_22180	RNA-binding protein Hfq	1.38696084816676	1.10824983868864E-07	1.3669276748126	0.03300286585758		LMOSA_4170	Preprotein translocase subunit SecG	0.920511076945601	0.015165436306763		LMOSA_2940	PTS system fructose-specific transporter subunit IIABC	1.15192020691329	0.021392882556137
LMOSA_22250	Ribosomal-protein-alanine N-acetyltransferase	0.674097241662579	4.00067822185131E-05	0.94720125200228	2.25207487390112E-05		LMOSA_20950	Cell division protein ZapA	0.855335333197324	0.015592812327643		LMOSA_23540	Pyridine nucleotide-disulfide oxidoreductase dimerization subunit	0.693882741190686	0.02212651445762
LMOSA_22260	Transcriptional repressor LexA	0.714517497167193	4.99032319688268E-05	1.02498468226965	2.20428474651503E-10		LMOSA_15110	Putative drug efflux/lipid export ABC transporter, ATP-binding and permease protein	0.62748111805808	0.015801412600546		LMOSA_10280	Sporulation-specific N-acetylmuramoyl-L-alanine amidase	2.11164937271117	0.022302247966283
LMOSA_22550	Small ribosomal subunit biogenesis GTPase RsgA	1.42769932151242	3.2316214541614E-17	0.751332276700685	0.047821168243824		LMOSA_20990	Thioredoxin	0.637608924531438	0.016933695175843		LMOSA_10250	hypothetical protein	2.5148462301811	0.022625630881312
LMOSA_22620	hypothetical protein	1.69659619899719	1.57077549654524E-14	0.975630378514395	3.0833830962333E-08		LMOSA_16350	hypothetical protein	1.86132591473699	0.017120164082836		LMOSA_16690	Sorbose-specific phosphotransferase enzyme IIB component	0.695721879788891	0.023645860091896
LMOSA_22950	Dihydrolipoamide acetyltransferase component of pyruvate dehydrogenase complex	0.898204143566612	0.000702108316238	0.895740223607635	1.20605451468506E-05		LMOSA_11470	50S ribosomal protein L10	1.33790992400934	0.017571184492239		LMOSA_6380	Glyoxalase family protein [Listeria monocytogenes str. Scott A]	0.901940287458212	0.024051570526337
LMOSA_23440	hypothetical protein	1.68445751788761	3.21176772751693E-27	1.00607573583969	6.18825182803547E-09		LMOSA_18020	Predicted membrane protein/transporter	0.831326076014228	0.018277694971025		LMOSA_1470	General stress response protein CsbD	1.5101367610534	0.025221701544125
LMOSA_23560	4-hydroxy-tetrahydrodipicolinate synthase	0.900081378005364	1.50303040178816E-05	1.64633528499561	7.1847474961461E-07		LMOSA_24400	Putative secreted protein (Fragment)	0.880102952459698	0.018834762733099		LMOSA_21190	L-asparaginase/archaeal Glu-tRNAGln amidotransferase subunit D	2.92884827759031	0.025784800697688
LMOSA_23730	GTP cyclohydrolase 1 type 2 homolog	0.754845400737277	0.049095919782698	0.979394055883578	0.000163846252788		LMOSA_2460	hypothetical protein	1.85249639664027	0.018834762733099		LMOSA_17320	Peptidoglycan binding protein [Listeria monocytogenes str. Scott A]	1.03754953451503	0.025939989889478
LMOSA_23750	RNA polymerase sigma factor SigA	2.15987164154863	1.46986548774376E-52	1.2480544901229	7.75164977679793E-08		LMOSA_27060	50S ribosomal protein L35	0.897676296610533	0.019013290681162		LMOSA_13860	Transcription activator, putative	0.848178641622907	0.026525098318433
LMOSA_23940	Molecular chaperone DnaJ	1.3914240928491	8.15191546005265E-06	0.666856903618999	0.004800489906888		LMOSA_2510	Putative ABC transporter ATP-binding protein YdbJ	1.15090539489072	0.019337439197416		LMOSA_14330	Dolichol-phosphate mannosyltransferase	1.17025890763833	0.029023526108847
LMOSA_23950	Chaperone protein DnaK	1.33828343644687	6.58602861933541E-14	1.21341382480745	0.000491244097165		LMOSA_11200	Dihydroneopterin aldolase	1.69581390480549	0.019536589367562		LMOSA_21580	N-acetylmuramoyl-L-alanine amidase	1.41877346990892	0.029382795422922
LMOSA_23960	Nucleotide exchange factor GrpE	1.82468731766342	1.53874823540771E-08	1.81929735678462	3.25178655358115E-24		LMOSA_27390	50S ribosomal protein L28	1.1305697494871	0.019724205239943		LMOSA_22930	2-oxoisovalerate dehydrogenase subunit alpha	0.654083314685526	0.03112147202697
LMOSA_23970	Heat-inducible transcriptional repressor HrcA	2.37310863229319	1.04620762598167E-14	0.808234078039756	0.008211347552138		LMOSA_23060	UPF0750 membrane protein yqfU	0.733785042585436	0.021293823337317		LMOSA_23370	Transporter	1.36897428752113	0.031487451571256
LMOSA_24230	hypothetical protein	0.809607567322005	0.001713652950004	1.02465541353217	2.33557420546312E-05		LMOSA_21460	Major tail protein b	2.39878920802529	0.022558163598935		LMOSA_8000	Glycosyl hydrolase	1.95949940124419	0.032006359572614
LMOSA_24480	YrvD	1.9668345493088	2.90712310383058E-12	1.26519721790117	4.88275313736026E-07		LMOSA_6170	Ascorbate-specific phosphotransferase enzyme IIA component	1.37413143081653	0.02329294041775		LMOSA_20110	Propanediol utilization microcompartment protein PduU	1.49957372396028	0.032707918318374
LMOSA_24610	Glycerol uptake facilitator	2.26778499974546	8.70904224228718E-68	1.41722270475953	6.6709616429218E-07		LMOSA_8340	D-glycero-alpha-D-manno-heptose 7-phosphate kinase	0.72466827220934	0.025275215552209		LMOSA_20100	Polyhedral organelle shell protein PduT, putative	1.3803757543508	0.032775004784836
LMOSA_24750	Glutamate-1-semialdehyde 2,1-aminomutase	0.840139714054844	0.006453069746322	1.00381052851572	0.000451451950263		LMOSA_530	hypothetical protein	1.40737984276881	0.026208685965749		LMOSA_18750	LytR family transcriptional regulator	1.34929248914424	0.033219450621368
LMOSA_25020	Universal stress protein	2.0599270895922	1.64843144795946E-58	1.244504440841	2.66630808796631E-05		LMOSA_22790	Alkaline-shock protein YqhY	0.829488794990925	0.028618142892356		LMOSA_18340	hypothetical protein YneR [Listeria monocytogenes str. Scott A]	0.780813183359492	0.034603343544692
LMOSA_25220	General stress protein	0.986063091247507	1.32489838731837E-11	0.832261929065606	1.48127384766039E-07		LMOSA_21760	UPF0750 membrane protein yxkD	1.1634325769261	0.030700591066861		LMOSA_10260	hypothetical protein	2.58710211834083	0.034713825841518
LMOSA_25230	YtxG	0.769976989630801	3.74450872328638E-07	0.880028401254824	0.004207467784774		LMOSA_16910	Sodium, potassium, lithium and rubidium/H+ antiporter	0.804378532197988	0.030718189371076		LMOSA_20120	Ethanolamine utilization protein EutP	1.16481401273874	0.034713825841518
LMOSA_2540	Arsenate reductase [Listeria monocytogenes str. Scott A]	2.77438257013182	1.07277212231467E-78	2.80668786451649	4.92670282554311E-40		LMOSA_7820	3-ketoacyl-acyl carrier protein reductase	1.28241905009906	0.030787875399344		LMOSA_3940	Ferrichrome transport ATP-binding protein FhuC	1.64190786360746	0.034713825841518
LMOSA_25560	Bifunctional acetaldehyde-alcohol dehydrogenase	1.38497086962875	4.11478550687879E-24	1.36501956934339	1.11777220798309E-09		LMOSA_25030	Acetate kinase	0.826455245620138	0.033373368139248		LMOSA_21490	Tail tape measure protein [Listeria monocytogenes str. Scott A]	1.24875513093727	0.036708458794119
LMOSA_26170	Putative CDP-abequose synthase	1.90121366360033	2.06048787189707E-23	1.21687988646019	3.13730492854068E-08		LMOSA_23260	Glycerol-3-phosphate responsive antiterminator GlpP	1.37678546252396	0.033863753604354		LMOSA_23740	SAM-dependent methyltransferase	1.21205576012315	0.037864160198397
LMOSA_2660	Methylated-DNA--protein-cysteine S-methyltransferase	1.30322425708151	7.7030036083787E-11	2.14005063941735	5.8442264859754E-22		LMOSA_24680	Cell shape-determining protein MreD	1.27244403553116	0.035314123913982		LMOSA_17100	hypothetical protein	0.774460256064807	0.038296135261735
LMOSA_27140	hypothetical protein	1.35166117918734	1.10292853136639E-15	1.77773698059512	6.36528241146859E-31		LMOSA_18040	Formate-nitrite transporter	0.6562835957147	0.035611325451084		LMOSA_9750	hypothetical protein	2.40177328867501	0.038359145458403
LMOSA_27150	tRNA (guanine-N(1)-)-methyltransferase	0.826453093379931	4.87379510143036E-08	1.60905599271182	2.65386361873471E-16		LMOSA_16250	DNA-binding ferritin-like protein (Dps family)	1.43245535778833	0.035801360152354		LMOSA_21290	hypothetical protein	2.23015808025343	0.040523363647844
LMOSA_27530	Predicted short chain dehydrogenases(Associated with short-chain alcohol dehydrogenases)	0.949694120310039	0.000585536602869	1.72542039936169	2.29512115430581E-13		LMOSA_26310	Aminoglycoside 3-N-acetyltransferase	1.08347262931543	0.036482855977587		LMOSA_9460	Single-stranded DNA-binding protein 2	0.94480219737716	0.041795966387905
LMOSA_2800	Intracellular proteinase	1.38905669139468	1.90396289506574E-22	2.39147599009173	0.015674832317719		LMOSA_10220	Minor structural protein [Listeria monocytogenes str. Scott A]	2.13566306251948	0.037458765003059		LMOSA_27120	NAD(P)H dehydrogenase [quinone] 1	1.35487362152003	0.043086705139223
LMOSA_2801	hypothetical protein	3.76104244347952	7.95592168562985E-07	1.59981753117394	9.14904852417898E-12		LMOSA_16300	Putative peptidoglycan bound protein (LPXTG motif)	1.40260659565067	0.037863589659341		LMOSA_9420	hypothetical protein	1.24777573835619	0.04366256227882
LMOSA_28060	Chitinase D	2.51695087589881	1.34127287334674E-10	1.01763641864267	1.4718734752846E-10		LMOSA_4270	DNA-directed RNA polymerase sigma subunit RpoN	0.636762456714996	0.038645295047145		LMOSA_9250	hypothetical protein	1.38252025289242	0.046131399953106
LMOSA_2810	Ribulose-phosphate 3-epimerase domain protein [Listeria monocytogenes str. Scott A]	2.81052333136266	1.89208722484061E-22	0.863546903176556	0.001695143719708		LMOSA_4600	Phosphate-specific transport system accessory protein PhoU	2.11638008116147	0.0408153707523		LMOSA_26680	Putative metabolite uptake ABC transporter, ATP-binding protein	0.901681857218683	0.046207472371434
LMOSA_28850	TetR family transcriptional regulator	1.731356849321	0.002649510395208	1.34786624428864	9.88532638455355E-17		LMOSA_12740	hypothetical protein	2.36684485336544	0.04487415462044		LMOSA_11270	Transcriptional regulator CtsR	0.689785593370637	0.049910658183759
LMOSA_28860	ABC transporter permease	1.0452521882058	0.030114363796492	1.83099599414578	1.66111045870197E-05		LMOSA_26750	Aspartyl/glutamyl-tRNA amidotransferase subunit B	0.743251651015638	0.047398655482088
LMOSA_28870	Bacitracin transporter bcrA	1.44031304330207	0.001565961810922	0.934049988760455	0.038296135261735		LMOSA_28270	Bifunctional ligase/repressor BirA	0.861333323686689	0.047398655482088
LMOSA_29070	Alpha-acetolactate decarboxylase	2.46761203446898	4.28477466869307E-57	1.47529520912941	0.000155819547907		LMOSA_7970	Thiol reductase thioredoxin	0.746506191705724	0.048557528718016
LMOSA_2910	YhzC protein [Listeria monocytogenes str. Scott A]	1.45613313897453	1.68459831625197E-05	1.34358067943507	0.018672320143608		LMOSA_7810	Transcriptional regulator	1.48093192306091	0.0488414006037
LMOSA_29210	Acetolactate synthase large subunit	3.67824039643107	1.16166105022551E-88	1.01122548306689	0.002692004394069		LMOSA_20000	Transcriptional regulator	1.47911537742552	0.048930998643234
LMOSA_29310	Cold shock protein CspD	1.49945901335846	5.02410793668801E-08	1.4284113720131	1.2956170664327E-05		LMOSA_11800	Haloacid dehalogenase	0.731974260689897	0.049284010290348
LMOSA_3600	Nucleoside-diphosphate-sugar epimerase	0.735829565673506	1.50303040178816E-05	1.87799602877648	3.04990472970209E-23		LMOSA_26060	PerR peroxide-sensing regulator	0.60723003844606	0.049284010290348
LMOSA_3620	Disulfide oxidoreductase YuzD	1.15110253238108	3.10157970702821E-06	2.0288797427309	6.18825182803547E-09
LMOSA_3660	Low temperature requirement protein C	0.993849940452943	0.006406387459824	1.9846003567794	3.38671935611165E-25
LMOSA_3990	Glutamate decarboxylase gamma	1.30634327807215	1.3322537429617E-16	1.27103327838692	9.37048890165897E-06
LMOSA_4200	hypothetical protein	3.20987017602438	5.60018302921404E-08	1.02371538363857	2.82315981825473E-07
LMOSA_4210	Enolase	0.944241923793471	7.15613139945528E-09	0.898850410397049	0.001459949602603
LMOSA_4220	Phosphoglycerate mutase	0.884616120407451	4.09552042104162E-07	0.962342849595207	0.014894438150627
LMOSA_4230	Triose-phosphate isomerase	0.938888640400193	1.84406530476809E-06	1.23326389342655	1.06612607051209E-11
LMOSA_4240	Phosphoglycerate kinase	1.14465264677526	1.85882980435875E-11	0.975098716654532	0.012935680228995
LMOSA_4250	Type I glyceraldehyde-3-phosphate dehydrogenase	1.27201617766319	5.09355241319838E-21	1.65720568231006	3.0492542162609E-21
LMOSA_4260	Transcriptional regulator CggR	2.43416657332404	2.93834737945035E-33	2.06700924875205	1.47419995203068E-26
LMOSA_4340	ATP-dependent Clp endopeptidase proteolytic subunit ClpP	2.1205757586724	5.36782897029258E-25	2.07634202099035	1.08654983687518E-23
LMOSA_4610	Phosphate import ATP-binding protein PstB	2.85194323589776	3.98085434405182E-13	2.20853766107747	2.03827393729656E-33
LMOSA_4770	Ribosome hibernation promoting factor	2.08676822284946	2.02701512349448E-50	2.04074765375331	2.57589203978981E-36
LMOSA_5360	Membrane protein, putative	1.11660689590436	1.08821747960964E-05	4.01400072949024	4.76222881684336E-103
LMOSA_5370	Isochorismatase hydrolase	0.865145838070884	0.000135239838096	1.10950813036824	6.89076254601252E-08
LMOSA_5380	Dihydrofolate reductase	0.772903483400001	0.001118474214898	3.1122126131442	5.87348982495595E-27
LMOSA_5390	Zinc-binding alcohol dehydrogenase family protein	1.14100673707762	2.65805295621192E-11	1.7209340221078	3.97043840884816E-17
LMOSA_5400	hypothetical protein	2.10304992681524	2.01989373996707E-19	0.976412910189107	0.001664484102259
LMOSA_5410	Zinc transporter ZitB	1.64082045919941	0.037951056791847	0.985600007211986	1.56409073518864E-05
LMOSA_550	60 kDa chaperonin	1.97971392034953	9.43833662909239E-27	1.11091651219932	1.35195302155259E-06
LMOSA_560	10 kDa chaperonin	1.91005472000571	0.000109784986556	1.29738593163347	4.66154202379201E-13
LMOSA_5690	MgtC family protein (Fragment)	1.58096909167166	1.6268795670084E-08	1.33179336553239	3.2482369832848E-05
LMOSA_5700	Acetamidase/formamidase protein [Listeria monocytogenes str. Scott A]	1.03785648379189	2.77204660053086E-07	1.53297103714547	0.034591663410855
LMOSA_6150	PTS system ascorbate-specific transporter subunit IIC	1.59573400663171	5.252350620344E-06	1.16581869209953	8.1681075959498E-07
LMOSA_6390	Transcription regulator	0.820747095752509	0.04906928667012	1.65701953877348	5.14311435316219E-05
LMOSA_6400	Universal stress protein UspA	2.12910901229461	4.45690002626408E-47	1.81559385488733	1.22837585145541E-05
LMOSA_6410	Ribose 5-phosphate isomerase B/allose 6-phosphate isomerase	2.40138164849788	2.79036890624749E-39	1.57691291785526	7.96142137146303E-10
LMOSA_6500	Cellobiose-specific phosphotransferase enzyme IIB component	1.39884159372762	1.04093210356472E-05	1.22176610185623	1.1742340314555E-06
LMOSA_6620	Phosphoenolpyruvate-dihydroxyacetone phosphotransferase, dihydroxyacetone binding subunit DhaK	0.758583310212286	1.14224028337668E-07	0.678755671892741	0.048056264979884
LMOSA_6630	Phosphoenolpyruvate-dihydroxyacetone phosphotransferase, ADP-binding subunit DhaL	0.793136866658468	1.23725020693099E-06	1.58094083937097	1.06729779775558E-06
LMOSA_6640	Phosphoenolpyruvate-dihydroxyacetonephosphotransferase, subunit DhaM, DHA-specific IIA component	0.996678228389831	1.29654107996987E-05	2.15280796983557	1.99171699241688E-33
LMOSA_7150	FMN-binding split barrel domain protein YdaG	1.47506322248662	1.24550766481621E-08	2.11656699132151	5.09195449151131E-27
LMOSA_7280	O-acetyl-ADP-ribose deacetylase	2.08647223286016	2.07467038493431E-08	1.21166096103321	4.49321440686524E-05
LMOSA_7430	Beta-glucoside operon transcriptional antiterminator	1.78315122620751	8.05786146837964E-12	1.15880458049717	1.79161663365735E-12
LMOSA_7590	Transcriptional regulator	1.35478192599155	1.24699792687798E-19	0.890061336621731	1.04522381251977E-07
LMOSA_7950	hypothetical protein	3.04546543055394	1.31446074731331E-28	0.911025752462989	6.10612485466609E-05
LMOSA_7960	Nitroreductase	3.60292189347728	7.15743395020588E-09	1.03889705522167	0.000778622561122
LMOSA_8270	RNA binding protein involved in ribosome maturation	1.65148623351334	2.30289788335929E-06	1.62943309157659	2.92022951187376E-05
LMOSA_8280	DNA replication and repair protein RecF	1.61497084349522	2.38066210021105E-14	1.09202558120876	4.42896103900497E-05
LMOSA_8430	Cytochrome o ubiquinol oxidase subunit III	0.745153422757327	0.000598890522627	0.781574163983569	0.003550980046683
LMOSA_8470	Bacterial SH3 domain family [Listeria monocytogenes str. Scott A]	1.52263126825837	0.001115477117957	2.4803977193838	1.01708593118897E-19
LMOSA_8810	Peptidase propeptide and ypeb domain subfamily	1.73175793567383	6.16042509936595E-15	3.54575281595901	4.50341272065769E-15
LMOSA_9220	hypothetical protein	1.54129727430225	0.012230757815515	1.25315368649313	0.000759982542284
LMOSA_9270	Anti-repressor protein	1.15635328119156	0.000115135934638	0.641358362528337	0.014468177446735
LMOSA_9280	DNA-binding domain-containing protein	1.43675619287392	7.79993178062761E-07	0.627650059049103	0.002676893450699
LMOSA_9290	Phage protein [Listeria monocytogenes str. Scott A]	1.39577927967829	0.00160348858502	1.27800120279731	0.004103090875384
LMOSA_9300	hypothetical protein	1.63579959727456	5.45432933916072E-05	0.794506303012464	0.000829631864377
LMOSA_9310	hypothetical protein	2.92014260921733	3.46439211237891E-05	2.2027609138559	5.19921049179394E-05
LMOSA_9320	hypothetical protein	1.8297151594192	0.0191860953255	1.97298208253218	2.16578758352865E-09
LMOSA_9330	Bacteriophage resistance factor, PF05565 family	1.6748039702191	9.41885339351742E-05	1.71425179389706	2.20428474651503E-10
LMOSA_9340	Single-stranded DNA-binding protein, ERF family	1.42763207816373	2.09042993646062E-06	1.75338538238386	1.58868602298847E-05
LMOSA_9350	DNA replication protein DnaD	1.72746620009627	1.11288880083958E-10	1.50337752966571	2.62208967229634E-05
LMOSA_9360	hypothetical protein	2.00848234910984	0.015103825588718	2.25574569772383	0.000140244962107
LMOSA_9370	Modification methylase ScrFIB	1.50152726343209	1.73599399864173E-05	2.37263862004003	0.000922026307089
LMOSA_9380	Gp35 protein [Listeria monocytogenes str. Scott A]	1.88990275459036	3.76399007254412E-05	1.79908834447103	2.79139915551775E-07
LMOSA_9390	hypothetical protein	2.09574902977583	0.000228183769885	2.13370499307114	5.10931633369424E-12
LMOSA_9400	hypothetical protein	1.54705383482747	0.001388813747568	1.76846257203695	6.58174306562497E-11
LMOSA_9430	hypothetical protein	1.8852232915464	0.033886728328151	1.94056480778918	0.01135504837167
LMOSA_9480	FAA1, Long-chain acyl-CoA synthetase	1.71079604287992	0.004279484754715	2.09396045888983	1.51523293838499E-10
LMOSA_9490	hypothetical protein	1.13637017184262	0.023558980079321	1.96536995055394	3.259619051867E-05
LMOSA_9510	Phage transcriptional regulator	2.15680112815143	0.000188967254154	1.6585864197879	0.001168928428003
LMOSA_9570	Phage minor structural protein GP20	0.855170113568683	0.002152158921881	1.38555254588144	0.00231099214235
LMOSA_9580	Phage coat protein [Listeria monocytogenes str. Scott A]	0.934261350350099	0.000133207200429	1.84485684396213	0.014972672666089
LMOSA_9590	Head-tail connector protein	1.2198828192085	9.89063022885426E-05	2.13783558932281	0.001310068531956
LMOSA_9630	Major tail shaft protein [Listeria monocytogenes str. Scott A]	1.29892345131496	2.8014345986327E-05	1.29128135407847	0.003616478403626
LMOSA_9670	Tmp [Listeria monocytogenes str. Scott A]	0.971871389302199	1.7541710494433E-06	1.66894801376753	0.032546399822386
LMOSA_9700	Pectin lyase fold containing protein	0.855175317411614	0.016002028940519	1.79994855047757	3.0833830962333E-08
LMOSA_9710	Long tail fibre	1.08886769629919	0.000358442363162	1.4823050625568	2.23859621289008E-09
LMOSA_9740	hypothetical protein	1.56441537039161	0.015634455153701	1.52651309738225	1.75027450547E-05
LMOSA_9760	N-acetylmuramoyl-L-alanine amidase domain lysin	1.11909546347587	0.000203893806082	1.38192161145098	0.000218455185481
LMOSA_9770	Abortive infection bacteriophage resistance protein	1.27474007257323	0.003032321553934	1.7369175734884	6.39090571683059E-11
LMOSA_9780	hypothetical protein	4.41712246082213	0.001247892055654	1.64740600937821	3.04772069525902E-05
				1.72104751210872	2.45869277179846E-07
				2.83449299721504	2.35009569546544E-05
				1.63463222955527	3.45290429537677E-06
				1.67103549372406	0.000282439462629
				3.19645200260447	0.017256181626771

## Sheet: T3
Common up-regulated genes for both 200Mpa and 400Mpa treatment							Up-regulated genes specific to 200MPa treatment					Up-regulated genes specific to 400MPa treatment					Enriched GO terms for Up-regulated genes specific to 200MPa treatment					Enriched GO terms for Up-regulated genes specific to 400MPa treatment
		200Mpa		400Mpa
		log2change	P-adj	log2change	P-adj				log2change	P-adj				log2change	P-adj		GO.ID	Term	P-val			GO.ID	Term	P-val
LMOSA_10320	4Fe-4S mono-cluster protein YjdI	1.01344783217296	0.001430090235051	1.45697167687569	1.10942974717899E-08		LMOSA_4340	ATP-dependent Clp endopeptidase proteolytic subunit ClpP	2.7905131699786	5.30888470546909E-27		LMOSA_15030	hypothetical protein	2.68175928306534	7.14521205693022E-19		GO:0072330	monocarboxylic acid biosynthetic process	0.00092			GO:0009401	phosphoenolpyruvate-dependent sugar phosphotransferase system	1.00E-06
LMOSA_10330	Predicted acyltransferase with acyl-CoA N-acyltransferase domain	1.45714590971811	0.000490528149728	1.94224498526512	3.76361891203115E-06		LMOSA_21820	hypothetical protein	2.26288560034111	2.70426825944489E-23		LMOSA_8280	DNA replication and repair protein RecF	1.80495482956058	1.05882366782935E-12		GO:0015939	pantothenate metabolic process	0.00095			GO:0034219	carbohydrate transmembrane transport	0.00053
LMOSA_10820	ABC transporter permease	1.72839276877461	1.83959158573551E-10	0.886856816799849	0.000201049022076		LMOSA_18430	hypothetical protein	3.02698008361191	3.59839361299598E-23		LMOSA_13470	Truncated internalin A	1.06096953878228	2.3999753428982E-10		GO:0043604	amide biosynthetic process	0.00231			GO:0044205	'de novo' UMP biosynthetic process	0.03379
LMOSA_10940	Phosphatidyl-inositol-specific phospholipase C	0.89827659978062	5.44174336607105E-05	1.17670405909374	4.59764061487579E-06		LMOSA_18280	DNA polymerase III subunit alpha	3.16943216472575	2.28809216552607E-18		LMOSA_18110	Erythromycin resistance ATP-binding protein MsrA	1.26712208976639	3.899469620569E-09		GO:0046034	ATP metabolic process	0.01251			GO:0006094	gluconeogenesis	0.04381
LMOSA_10950	Listeriolysin O [Listeria monocytogenes str. Scott A]	2.00830933334621	2.63680536667883E-23	1.59286578441071	9.02697260156673E-19		LMOSA_5400	hypothetical protein	2.35974549789268	9.85524715704001E-16		LMOSA_22440	Ribosome maturation factor RimP	1.36767415755706	5.32586768493E-08		GO:0006261	DNA-dependent DNA replication	0.01637			GO:0009056	catabolic process	0.04437
LMOSA_11030	L-lactate dehydrogenase	1.14761573340265	8.66949219103131E-07	0.910878910144492	0.000185010829794		LMOSA_22850	Cold shock protein signature	1.55883879191412	6.42990335943656E-15		LMOSA_18050	NAD-dependent succinate-semialdehyde dehydrogenase	1.00370989485486	2.91116130500896E-07		GO:0090502	RNA phosphodiester bond hydrolysis, endonucleolytic	0.01637
LMOSA_11040	50S ribosomal protein L25 [Listeria monocytogenes str. Scott A]	1.48997243361007	1.39314795982712E-11	0.623036115148227	0.004381784995257		LMOSA_24600	Glycerol kinase	1.58983017455612	3.3118662794342E-14		LMOSA_15530	Phage infection protein [Listeria monocytogenes str. Scott A]	1.18464656815056	8.4352123241856E-07		GO:0022904	respiratory electron transport chain	0.02007
LMOSA_11170	hypothetical protein	4.76939236592662	2.65437704978445E-07	3.57628822992236	1.64663661493082E-09		LMOSA_14020	DUF896 domain-containing protein	5.56814714809399	3.8362633232397E-14		LMOSA_720	Cell wall surface anchor family protein [Listeria monocytogenes str. Scott A]	1.22698107230412	1.92745756246293E-06		GO:0006662	glycerol ether metabolic process	0.02007
LMOSA_11180	Dihydropteroate synthase	3.62884948171276	2.38821258614661E-05	5.11208098414268	1.06839871118532E-09		LMOSA_2020	Antibiotic biosynthesis monooxygenase	2.35841405856666	2.92324288873397E-12		LMOSA_27620	Uracil-xanthine permease	2.5154737054764	2.78770787674766E-06		GO:0090503	RNA phosphodiester bond hydrolysis, exonucleolytic	0.02007
LMOSA_11290	Protein-arginine kinase	0.739321619131649	0.007968780695631	0.656507690883367	0.013659880588113		LMOSA_20060	ATP-dependent Clp protease proteolytic subunit	2.30977827757604	1.81688156708796E-11		LMOSA_12860	hypothetical protein	1.24912044740042	3.34506097548887E-06		GO:0006637	acyl-CoA metabolic process	0.02007
LMOSA_11680	Succinyl-diaminopimelate desuccinylase	2.11281321674162	2.63680536667883E-23	1.24929219833508	2.12692377738269E-10		LMOSA_20860	HTH-type transcriptional regulator YodB	1.69230509991165	5.08165548438812E-11		LMOSA_7420	Trigger enzyme beta-glucoside-specific phosphotransferase system EIIBCA component	1.15445318253899	4.08162673981902E-06		GO:0045454	cell redox homeostasis	0.0253
LMOSA_11780	GNAT family acetyltransferase	3.32696763664015	9.69762747022203E-30	0.938128789635542	0.002865124407747		LMOSA_29310	Cold shock protein CspD	2.07508561881219	6.01433296480884E-11		LMOSA_22100	DNA topoisomerase IV subunit B	1.15050923852667	6.08063866207915E-06		GO:0000041	transition metal ion transport	0.0292
LMOSA_11910	PhoP family transcriptional regulator	0.786077382263055	0.000739587537995	1.02051342557721	2.51965537044224E-06		LMOSA_20200	Propanediol dehydratase large subunit PduC	1.72835748469168	1.04497080837744E-10		LMOSA_16680	Mannose-specific phosphotransferasesystem component IIC	0.878141485964504	1.68854068337981E-05		GO:0072511	divalent inorganic cation transport	0.03964
LMOSA_1210	Cyclic nucleotide-binding domain protein	2.55719947724194	4.45819064444262E-13	1.23672061305945	0.000233602154308		LMOSA_14430	Tagatose-bisphosphate aldolase	1.43582048781215	3.35166962036977E-10		LMOSA_24350	Iron-sulfur cofactor synthesis	1.16461978770833	1.89534498360255E-05		GO:0007155	cell adhesion	0.03964
LMOSA_12570	Internalin [Listeria monocytogenes str. Scott A]	1.05123601113525	0.005758415065301	0.835952081234865	0.016005023934861		LMOSA_16620	hypothetical protein	2.01280133750598	6.08339890184557E-10		LMOSA_16700	PTS system mannose-specific transporter subunit IIA	1.04057540556606	2.43593589031558E-05		GO:0065003	protein-containing complex assembly	0.04625
LMOSA_12880	hypothetical protein	1.5699944254261	6.66906613334879E-18	0.998262795919906	6.03071461060625E-06		LMOSA_22180	RNA-binding protein Hfq	1.78768143284489	6.23588384824079E-10		LMOSA_15520	Putative transcription regulators	1.48783915612048	2.68601875850219E-05		GO:0042364	water-soluble vitamin biosynthetic process	0.04798
LMOSA_13070	Inorganic phosphate transporter	0.981814494252946	0.003014764018089	1.38714324098435	6.39094020749835E-05		LMOSA_20070	Methyltransferase domain protein [Listeria monocytogenes str. Scott A]	2.16256921542408	4.15740069580322E-08		LMOSA_3620	Disulfide oxidoreductase YuzD	1.24551128869498	4.66069545040944E-05		GO:0042398	cellular modified amino acid biosynthetic process	0.04956
LMOSA_13160	Zinc transporter ZIP11	0.934882262211788	0.043993613104337	1.14204106885645	0.008527236190166		LMOSA_23550	Ribonuclease J	1.19971734894118	6.54546405198634E-08		LMOSA_4230	Triose-phosphate isomerase	1.05886836182952	4.67966419278461E-05
LMOSA_13480	Internalin B [Listeria monocytogenes str. Scott A]	1.17002776903609	4.77390872103344E-08	1.16650697307392	1.24253598527824E-09		LMOSA_7590	Transcriptional regulator	1.09824353573028	3.85312210237369E-07		LMOSA_15650	Cell wall surface anchor family protein [Listeria monocytogenes str. Scott A]	1.14484786943361	4.87455699606525E-05
LMOSA_14200	Universal stress protein UspA	2.88335169471765	2.22012868589779E-40	1.73260375633972	4.49885062277135E-13		LMOSA_28390	Pyruvate formate-lyase	1.01714155468917	1.49450522538755E-06		LMOSA_9950	Fructose-specific phosphotransferase enzyme IIB component	1.41490408958051	7.82031310701333E-05
LMOSA_14630	Magnesium and cobalt transport protein CorA	2.63044846264839	0.007393072043986	2.4521391044729	0.001549189921435		LMOSA_11300	ATP-dependent Clp protease ATP-binding subunit ClpC	1.03579756828277	1.63107978726049E-06		LMOSA_180	Cell division protein SepF	1.00539715911636	0.000100983183209
LMOSA_1470	General stress response protein CsbD	1.90799783599528	9.17285127548285E-05	1.35325168297262	0.015357209758704		LMOSA_20730	Cobalt import ATP-binding protein CbiO	2.47379361773252	2.01869462795528E-06		LMOSA_11190	Dihydropteroate synthase	1.58849084564788	0.000102875328129
LMOSA_14820	Transcriptional coactivator p15 (Pc4)	1.43423094544961	5.04476065309332E-06	1.84523300996364	5.11099944546957E-09		LMOSA_19400	Molybdenum cofactor biosynthesis protein MoaB	1.65518926437977	6.53043147587958E-06		LMOSA_16670	Mannose-specific phosphotransferasesystem component IID	0.841992472240937	0.000125086962158
LMOSA_14830	Phospholipase/carboxylesterase	1.41351288789251	5.53614707478143E-07	0.984882524748429	0.000448386480563		LMOSA_9570	Phage minor structural protein GP20	1.26566032634701	7.99037877463307E-06		LMOSA_27610	Aspartate carbamoyltransferase catalytic subunit	1.84575942481413	0.000125086962158
LMOSA_14960	Formate-nitrite transporter	1.8755146877581	0.000160111659632	1.63611366367255	0.001447272959803		LMOSA_9300	hypothetical protein	1.78765874210685	8.84018791967615E-06		LMOSA_12870	hypothetical protein	0.644840188220765	0.000165715945318
LMOSA_15020	Transcriptional regulator	2.15613646269025	5.44941052949673E-06	4.01614125593546	1.28503171194781E-20		LMOSA_1410	Thiol reductase thioredoxin	2.00758510138667	9.07541754668496E-06		LMOSA_10970	Actin-assembly inducing protein (Fragment)	0.951148961937978	0.000266952221413
LMOSA_15130	LRR-and LPXTG-motif protein [Listeria monocytogenes str. Scott A]	0.885693531396627	0.000456700449985	0.951094910984772	2.41382803816107E-05		LMOSA_9670	Tmp [Listeria monocytogenes str. Scott A]	1.2424291779467	1.16634802438829E-05		LMOSA_11690	Putative transcriptional regulators	1.43719893510665	0.000291593397407
LMOSA_15260	N-acetyltransferase	1.78613381599622	6.76844681081248E-11	1.30654851946312	8.35701953023988E-06		LMOSA_15050	Protease synthase and sporulation negative regulatory protein PAI 1	1.4932727651133	2.69729301801637E-05		LMOSA_12450	Transketolase	0.915411468160112	0.000363156626143
LMOSA_15270	Multifunctional acyl-CoA thioesterase I and protease I and lysophospholipase L1	0.934250971534137	1.68549961837987E-05	1.38278082863647	5.22682259688913E-06		LMOSA_1660	hypothetical protein	1.82689756766527	3.86879637077685E-05		LMOSA_18030	Bacterial transcription activator [Listeria monocytogenes str. Scott A]	0.967038900364275	0.000436397197189
LMOSA_15280	YkoS	1.93222927822797	4.29704726703004E-11	1.5029067353476	1.29394697259616E-07		LMOSA_18860	Acyltransferases family protein (Fragment)	2.03666642464664	3.86879637077685E-05		LMOSA_22260	Transcriptional repressor LexA	0.838860013634342	0.000467249004505
LMOSA_15300	hypothetical protein	2.27384538817836	1.08578211410443E-05	2.31265799688814	5.11509010451255E-07		LMOSA_19470	Dihydrolipoyl dehydrogenase	1.14122873990604	4.3404510516636E-05		LMOSA_20170	Transcriptional regulator PocR	1.15729597158853	0.000590089851893
LMOSA_15310	Pyrimidine utilization protein B	2.32958072972294	6.23588384824079E-10	1.73382219365271	1.98452654571405E-06		LMOSA_14870	UPF0118 membrane protein yubA	1.10974005110118	4.59274993473169E-05		LMOSA_6140	Phosphotriesterase	1.30837172068195	0.000604369314862
LMOSA_15500	hypothetical protein	2.78648322035464	6.38938607744263E-39	0.672272566335225	0.019928275846113		LMOSA_9760	N-acetylmuramoyl-L-alanine amidase domain lysin	1.32213463812128	4.59274993473169E-05		LMOSA_8270	RNA binding protein involved in ribosome maturation	1.48301941232122	0.000644049220093
LMOSA_15570	hypothetical protein	1.48341839301882	2.36125373171386E-07	1.47735394596301	4.09558319520461E-05		LMOSA_23910	30S ribosomal protein S21	0.805378599677664	5.77731155324398E-05		LMOSA_26400	Outer surface protein	0.888902348661132	0.00067258159678
LMOSA_160	RNA-binding protein S4	1.10937173604277	0.000112932723484	1.19280211270947	9.50207041903542E-07		LMOSA_10930	Listeriolysin positive regulatory factor A	1.86430152415219	6.99534608413423E-05		LMOSA_25270	DNA translocase SftA	0.738596033738163	0.000748797630573
LMOSA_1620	Putative sigma-54-dependent transcriptional activator	0.770905770621261	0.0196338711929	1.15351377771611	5.76669780422657E-06		LMOSA_9580	Phage coat protein [Listeria monocytogenes str. Scott A]	1.04260861522434	0.000110106965933		LMOSA_20020	N-acetyltransferase	1.80576543841036	0.000782542243985
LMOSA_1630	DeoR faimly transcriptional regulator	1.63822070509901	0.017365884971366	1.53808590963095	0.0352877763122		LMOSA_8430	Cytochrome o ubiquinol oxidase subunit III	0.925815739257029	0.000113602384355		LMOSA_24830	Replicative DNA helicase loader DnaB	0.961693971063041	0.000791529871963
LMOSA_16330	hypothetical protein	2.58099012818762	3.63408492203814E-15	2.43101678744609	5.09556557523808E-11		LMOSA_3320	Oligo-beta-mannoside-specific phosphotransferase enzyme IIB component	0.992923732668794	0.000130393972569		LMOSA_6330	Galactitol-specific phosphotransferase enzyme IIB component	1.32519033153002	0.000793509742898
LMOSA_16340	hypothetical protein	2.17206792970726	8.26170782874832E-05	1.7545549671202	0.013428202018097		LMOSA_17860	Indirect negative regulation of sigma B dependent gene expression	1.6051573940814	0.000212642250619		LMOSA_1320	Phosphomannose isomerase	1.28410839313167	0.000947625752633
LMOSA_1640	Cyclopentanol dehydrogenase	1.17040085183738	2.00298459445282E-07	0.938321741774259	2.29725949780633E-06		LMOSA_9630	Major tail shaft protein [Listeria monocytogenes str. Scott A]	1.06116860691403	0.00040265769382		LMOSA_12460	Probable transaldolase	0.912793394517578	0.00096579674776
LMOSA_16500	Ring-cleaving dioxygenase MhqA	1.56663456214794	0.001607534542732	1.55564123218074	0.001249881693687		LMOSA_9270	Anti-repressor protein	1.20790961594394	0.000482193799262		LMOSA_8810	Peptidase propeptide and ypeb domain subfamily	0.985156438967638	0.00097736373804
LMOSA_16530	Predicted esterase	1.36698370482881	0.003741221628176	1.33208012886457	0.001208212137391		LMOSA_14990	HdeD family acid-resistance protein	1.01401933792043	0.000482545426516		LMOSA_12760	hypothetical protein	0.735605321310023	0.001229745909528
LMOSA_16610	Diacylglycerol kinase catalytic subunit	0.712912179511979	0.0176225936765	1.11497621107317	4.59764061487579E-06		LMOSA_9710	Long tail fibre	1.19453538083891	0.000535670837726		LMOSA_17420	hypothetical protein	1.05552321015076	0.001237312024804
LMOSA_16690	Sorbose-specific phosphotransferase enzyme IIB component	0.88337268345883	0.038620652554773	1.24051557672503	5.35357398243769E-06		LMOSA_27130	Hydroxyacylglutathione hydrolase	2.06948622288035	0.000611095903636		LMOSA_6270	Transketolase	1.13510162560527	0.001346309644538
LMOSA_16840	Polyisoprenoid-binding protein YceI	1.89418373218838	1.81658751112782E-12	1.2851951186126	6.20817343520035E-08		LMOSA_11650	Internalin D [Listeria monocytogenes str. Scott A]	0.863589441832957	0.000646018824903		LMOSA_6160	Ascorbate-specific phosphotransferase system enzyme IIB component	1.39239608047141	0.001356688646203
LMOSA_16880	hypothetical protein	1.17669335780349	1.28119832705567E-06	0.816269842415159	0.000266952221413		LMOSA_19200	Putative transcriptional regulator (Fragment)	2.2350021904677	0.000879993570904		LMOSA_12170	PTS cellbiose transporter subunit IIC	1.29444480796721	0.001427477352167
LMOSA_17570	DEAD-box ATP-dependent RNA helicase CshA	0.718910635127795	0.006458436609156	1.35210157838773	5.32185588722722E-08		LMOSA_9380	Gp35 protein [Listeria monocytogenes str. Scott A]	1.75150190151569	0.00091287509977		LMOSA_21110	Transcriptional regulator	1.19504586151514	0.00192965343728
LMOSA_17600	Predicted metal-dependent hydrolase of the TIM-barrel fold	2.09434730523566	2.56010952425637E-05	1.19155981945	0.002268774898654		LMOSA_22970	Putative aminotripeptidase	1.79677151720957	0.001005083667805		LMOSA_12490	Triosephosphate isomerase	0.792487354392343	0.002010589928011
LMOSA_1800	Adaptor protein MecA	1.59004260880679	4.38358031726305E-12	0.673102396849872	0.006523283227782		LMOSA_11580	DNA-directed RNA polymerase subunit beta'	0.760498991161645	0.001224504449472		LMOSA_12470	Dehydrogenases with different specificities	0.775043109970716	0.002094476669378
LMOSA_18030	Bacterial transcription activator [Listeria monocytogenes str. Scott A]	1.4284223914674	1.66236669912769E-09	0.967038900364275	0.000436397197189		LMOSA_17710	Peptidoglycan-bound protein (LPXTG motif)	1.70284592123588	0.001297065295711		LMOSA_18040	Formate-nitrite transporter	1.00677716025851	0.002307195914976
LMOSA_18040	Formate-nitrite transporter	1.17439274072173	0.001395300916801	1.00677716025851	0.002307195914976		LMOSA_28250	Ketopantoate hydroxymethyltransferase	1.32298133673528	0.001297065295711		LMOSA_3550	Chloride transporter, chloride channel (ClC) family	1.09950940899839	0.002329061162593
LMOSA_18050	NAD-dependent succinate-semialdehyde dehydrogenase	0.865593168741596	0.001081307512199	1.00370989485486	2.91116130500896E-07		LMOSA_18930	PTS HPr component phosphorylation site	0.853624149251558	0.001307608082625		LMOSA_4290	Membrane protein, MmpL family	1.22843113705261	0.002329061162593
LMOSA_1810	Transcriptional regulator Spx	1.92496929861077	3.61202317563789E-14	1.08288803748576	1.7027313882961E-05		LMOSA_9240	hypothetical protein	1.75813232750755	0.001407185266309		LMOSA_17090	Plasma-membrane calcium-translocating P-type ATPase	0.892662819698662	0.002748528696106
LMOSA_18330	Peroxide resistance protein Dpr	0.664182101119085	0.00073239108269	1.16240739939495	4.27734067524345E-08		LMOSA_23120	Branched-chain amino acid ABC transporter permease	1.34968931412848	0.001430090235051		LMOSA_16890	GTP pyrophosphokinase ywaC	1.6528492363251	0.002990964255514
LMOSA_18460	N-acetylglucosamine-6-phosphate deacetylase	1.93152651684367	5.91878535581488E-16	1.27386673210183	2.20987558311056E-10		LMOSA_19690	hypothetical protein	2.71983503838696	0.001478203630051		LMOSA_14580	NADH-dependent butanol dehydrogenase a	1.08099447863328	0.003138381425702
LMOSA_18470	Glucosamine-6-phosphate deaminase	0.900537557703584	0.002155723103286	0.888245372295199	0.0009955896145		LMOSA_9690	Putative tail endopeptidase	1.22692371883914	0.001570157003225		LMOSA_26420	Oligo-beta-mannoside-specific phosphotransferase enzyme IIB component	1.19806265963629	0.003169228407696
LMOSA_18480	Transcriptional regulator	1.27666268183351	4.2397095935625E-06	0.641429770069859	0.036581557341481		LMOSA_9370	Modification methylase ScrFIB	1.40143725501827	0.001605185965219		LMOSA_5590	Aldo-keto reductase	0.931848628957091	0.003266329281404
LMOSA_18850	hypothetical protein	1.58741574660327	4.21571680557902E-09	0.723815160352606	0.000561993801554		LMOSA_22940	Branched-chain alpha-keto acid dehydrogenase	1.04932760893935	0.001642640498939		LMOSA_13770	hypothetical protein	2.50719167546467	0.00349187805847
LMOSA_18880	ATP-dependent Clp protease ATP-binding subunit ClpE	4.11680990491285	5.66372710383725E-08	1.33664575269246	1.6916523484532E-13		LMOSA_9610	Minor capsid protein	1.27955072649667	0.001906573561912		LMOSA_10830	4-diphosphocytidyl-2-C-methyl-D-erythritol kinase	1.1587228908002	0.003605428255157
LMOSA_1890	Organic hydroperoxide resistance protein OhrA	1.74088826881342	4.25913889148094E-06	1.52401037725574	6.39094020749835E-05		LMOSA_16820	Nad-dependent epimerase dehydratase	0.906500271212911	0.001914238170287		LMOSA_24250	hypothetical protein	0.648290711948496	0.003666978190963
LMOSA_1891	Organic hydroperoxide resistance transcriptional regulator	1.70759005252156	0.016943618590591	1.20733792555293	1.04904905653275E-05		LMOSA_24750	Glutamate-1-semialdehyde 2,1-aminomutase	1.29360555133706	0.001975308303418		LMOSA_9110	Carboxyvinyl-carboxyphosphonate phosphorylmutase	2.6193941895929	0.003720494426761
LMOSA_18910	Triterpenoid carotenoid synthesis, phytoene desaturase	1.80595977991082	0.01118220583458	0.971377916777963	9.48350154597496E-06		LMOSA_9780	hypothetical protein	3.44097272119391	0.002662853635533		LMOSA_25880	hypothetical protein	0.651438723448472	0.004215549010078
LMOSA_1940	2,3-bisphosphoglycerate-dependent phosphoglycerate mutase	2.22375971858408	2.73708453355791E-17	0.857042808354339	0.045550516013583		LMOSA_10650	Glucose uptake protein GlcU	1.7401830680274	0.002962855408819		LMOSA_9960	PTS system mannose-specific transporter subunit IIC	1.47515360240317	0.004323055268008
LMOSA_19400	Molybdenum cofactor biosynthesis protein MoaB	1.65518926437977	6.53043147587958E-06	1.01203407452147	1.17946422239158E-08		LMOSA_15640	Nucleotide-binding domain protein	1.56208702108348	0.003069978705609		LMOSA_13100	NusG domain II-containing protein	0.921149178726222	0.00464943548508
LMOSA_19480	hypothetical protein	1.16632557190086	0.008455755471446	0.792656971833641	0.010713287286949		LMOSA_20710	Cobalt transport protein CbiN	4.91921552673163	0.003347411637299		LMOSA_8340	D-glycero-alpha-D-manno-heptose 7-phosphate kinase	1.02949725206908	0.004679632287029
LMOSA_1950	ATP-dependent chaperone ClpB	2.50889784692113	1.06706680005992E-06	1.17563926391586	6.09970838010283E-09		LMOSA_24620	50S ribosomal protein L27	1.01322830466501	0.003622272722427		LMOSA_6510	PTS sugar transporter subunit IIC	0.706568210728669	0.004733621994137
LMOSA_19560	Secreted protein [Listeria monocytogenes str. Scott A]	1.2036148994532	2.71173687836047E-08	1.57511964006729	4.76328738813709E-09		LMOSA_19490	Lactate/malate dehydrogenase, alpha/beta protein	0.695405550486665	0.003633356500636		LMOSA_8080	HTH-type transcriptional repressor YcjW	3.17113527895722	0.004937808602959
LMOSA_1990	hypothetical protein	1.70482480509769	6.38527558873913E-08	1.5713056835482	0.005348058035084		LMOSA_9640	Phage protein [Listeria monocytogenes str. Scott A]	2.24818366845105	0.00364744550165		LMOSA_6320	PTS system galactitol-specific transporter subunit IIC	0.896437482464732	0.005511194637506
LMOSA_20100	Polyhedral organelle shell protein PduT, putative	1.20906872495485	0.030889271950955	2.52648556510384	1.92355683935697E-11		LMOSA_19190	Ribonuclease J	0.930804546405736	0.003880897759921		LMOSA_14340	Cellulose synthase catalytic subunit	0.789768876766136	0.005524537719733
LMOSA_20180	Propanediol utilization microcompartment protein PduA	1.47448836868686	0.000184236859602	2.43023581895743	1.11541897847722E-14		LMOSA_2830	N-6 Adenine-specific DNA methylase YitW	1.26200691793385	0.003923702330512		LMOSA_20010	hypothetical protein	1.20184414893295	0.005798110334112
LMOSA_20190	Propanediol utilization microcompartment protein PduB	1.1962952303666	0.001073637404768	2.48828238286825	2.6494430822265E-24		LMOSA_15110	Putative drug efflux/lipid export ABC transporter, ATP-binding and permease protein	0.876821816828227	0.004023183150873		LMOSA_18540	GTP pyrophosphokinase domain	0.760027284720919	0.006030696989619
LMOSA_20200	Propanediol dehydratase large subunit PduC	1.72835748469168	1.04497080837744E-10	2.28774861701308	1.9883444161604E-16		LMOSA_11460	Ribosomal protein (Fragment)	1.32296890133086	0.004049863802625		LMOSA_20150	Adenosylcobinamide-GDP ribazoletransferase	2.63799431746845	0.006184938010277
LMOSA_20210	Propanediol dehydratase medium subunit PduD	1.72596183137768	7.56949017804851E-09	2.12084227354587	2.84725962982468E-13		LMOSA_4210	Enolase	0.733006801601745	0.004232223057252		LMOSA_1800	Adaptor protein MecA	0.673102396849872	0.006523283227782
LMOSA_20220	Propanediol dehydratase small subunit PduE	1.95054111651087	8.13092884222097E-10	2.31417386925436	5.54447441191218E-29		LMOSA_28050	30S ribosomal protein S14	1.13187543687753	0.00424367126947		LMOSA_11700	Hydroquinone-specific extradiol dioxygenase	0.82146507716663	0.006707009093055
LMOSA_20230	Diol dehydratase-reactivating factor alpha subunit	1.68762716304382	2.76229225154752E-11	2.17308213273609	1.63232927481891E-08		LMOSA_21770	hypothetical protein	1.48844859784639	0.004505120298812		LMOSA_7730	hypothetical protein	1.98294742615018	0.007517391923957
LMOSA_20240	Propanediol utilization diol dehydratase-reactivating factor small chain	1.76202777199717	5.54133912826086E-06	2.17513562590898	5.27353390995768E-16		LMOSA_6750	hypothetical protein	1.16822603750604	0.004671692436683		LMOSA_21830	Lysophospholipase, alpha-beta hydrolase superfamily	0.829293896470686	0.007604582084158
LMOSA_20250	Putative carboxysome shell protein	1.32260106365346	2.15068168174417E-07	2.52275791060924	1.92917692504522E-16		LMOSA_17620	HTH-type transcriptional activator HxlR	2.53585582506427	0.004719975775147		LMOSA_11950	MBL fold metallo-hydrolase	0.721823153672342	0.007752275422415
LMOSA_20260	Propanediol utilization microcompartment protein PduA	1.97963124672605	1.73128815801292E-10	2.14359940957698	1.08155657446664E-11		LMOSA_15120	Putative rhodanese-like sulfur transferase	1.15692424535239	0.004885917365469		LMOSA_26850	Phosphoribosylamine--glycine ligase	1.54580999760132	0.007752275422415
LMOSA_20270	Phosphate propanoyltransferase	1.52908495468193	1.01244104659413E-07	2.42433564027704	1.16803267235681E-19		LMOSA_540	Choloylglycine hydrolase	1.19273568256662	0.00497429537244		LMOSA_25940	O-succinylbenzoate--CoA ligase	1.01185036441913	0.009187461065218
LMOSA_20280	Ethanolamine utilization protein eutJ	1.78754409280252	3.94810893092463E-11	1.75004733712614	0.000273693297439		LMOSA_17410	hypothetical protein	1.51298686895347	0.005108688513815		LMOSA_9290	Phage protein [Listeria monocytogenes str. Scott A]	1.38713214302179	0.010251048408634
LMOSA_20290	Propanediol utilization protein PduM	1.68319173730046	0.000760462713912	2.71220843175206	2.86624701265374E-10		LMOSA_170	YggT family cell division protein	1.54362737670372	0.005132162031177		LMOSA_19500	hypothetical protein	0.792656971833641	0.010713287286949
LMOSA_20300	Carbon dioxide concentrating mechanism protein CcmL	1.66297643391388	0.000197861593264	2.14394867839361	2.96242286941461E-14		LMOSA_8440	Quinol oxidase polypeptide IV	1.24958795852946	0.005344597328973		LMOSA_20130	Alpha-ribazole-5-phosphate synthase CblS	1.77288233374931	0.011756562571445
LMOSA_20310	ATP/cobalamin adenosyltransferase	1.52877537706549	8.85604609451598E-08	2.38385165726914	2.02299524647374E-21		LMOSA_19510	Bifunctional disulfide isomerase/thiol-disulfide oxidase	0.652546078316278	0.005713409504256		LMOSA_27600	Dihydroorotase	1.27205076180346	0.012042786962305
LMOSA_20320	CoA-dependent propionaldehyde dehydrogenase	1.76693217632322	3.11156678965039E-08	2.57896074492617	1.03171161964547E-17		LMOSA_6740	hypothetical protein	1.31772063168614	0.006701076613575		LMOSA_6380	Glyoxalase family protein [Listeria monocytogenes str. Scott A]	1.13933139657346	0.012618852694659
LMOSA_20330	Propionaldehyde reductase	1.72725390326091	4.29309304424601E-09	2.82947042015936	9.81221101411415E-15		LMOSA_20920	Putative transporte	0.749928189417558	0.007198026131378		LMOSA_12160	Aromatic amino acid beta-eliminating lyase/threonine aldolase	1.07310519671713	0.014149230102955
LMOSA_20340	Glycerol uptake facilitator	2.27574294438568	1.83959158573551E-10	1.58575642666238	6.39094020749835E-05		LMOSA_80	Predicted nucleoside-diphosphate sugar epimerase	2.44746791520839	0.007358568460663		LMOSA_23740	SAM-dependent methyltransferase	1.59017471163506	0.014392355057017
LMOSA_20350	Probable propionate kinase	1.31095145435585	0.00084981455978	1.77819009924355	0.000323210527592		LMOSA_19570	hypothetical protein	0.998668613730445	0.007390741027288		LMOSA_12590	Fumarate reductase flavoprotein subunit	0.638634984202551	0.014477654365104
LMOSA_20360	Threonine-phosphate decarboxylase	1.33680840880149	0.008725177717304	1.06639463030932	0.000373379769293		LMOSA_20110	Propanediol utilization microcompartment protein PduU	1.58796653357074	0.007438314508979		LMOSA_13080	Lactoylglutathione lyase	1.00101868394912	0.01572924757438
LMOSA_20550	Transcriptional regulator	1.74144153063731	9.82388550989889E-10	1.20699171958131	6.39094020749835E-05		LMOSA_25180	30S ribosomal protein S4	0.775259807166441	0.007438314508979		LMOSA_13020	PTS system mannitol fructose-specific transporter subunit IIC	0.882096943938941	0.01589124187944
LMOSA_20560	ECF transporter S component	1.21483401693914	6.49378664206585E-06	1.80060846211589	0.000136257179627		LMOSA_2240	Arsenical resistance operon transcriptional repressor ArsD	1.93369447737469	0.00775552498696		LMOSA_6610	Arginine decarboxylase / Lysine decarboxylase	0.611019909360256	0.016391979182114
LMOSA_20570	Cobyrinate a,c-diamide synthase	2.33350790779812	1.27333045928994E-08	4.2938560926418	8.12167170165616E-06		LMOSA_10490	High-affinity zinc uptake system binding-protein ZnuA	2.02588571283648	0.007939795197856		LMOSA_12110	DNA/RNA helicase	1.63371689676584	0.016870117374932
LMOSA_20580	Cobalamin biosynthesis protein CobD	2.43101637030477	0.000722709217662	2.06119795830893	0.002893365198823		LMOSA_3660	Low temperature requirement protein C	1.11755688876964	0.008285977669603		LMOSA_6290	Ribose 5-phosphate isomerase RpiB	2.49948908146971	0.01729271459969
LMOSA_20590	Cobalt-precorrin-8 methylmutase	1.94855102618061	0.005342105912467	2.21176760075713	2.88618961816612E-08		LMOSA_4170	Preprotein translocase subunit SecG	1.21206969773391	0.008455755471446		LMOSA_12500	PTS-dependent dihydroxyacetone kinase, ADP-binding subunit DhaL	0.64434166985378	0.018192539628948
LMOSA_20600	Cobalamin biosynthesis protein CbiD (Fragment)	2.38174916344363	1.17680791720685E-09	3.0901224047057	9.00224208500888E-07		LMOSA_17100	hypothetical protein	1.07680489092856	0.00926993724868		LMOSA_6350	PTS system mannitol-specific transporter subunit IIC	0.649395681630966	0.018487531507126
LMOSA_20610	Synthesis of vitamin b12 adenosyl cobalamide	3.45116036029078	2.29039595871485E-08	2.80923051835002	5.22682259688913E-06		LMOSA_23190	hypothetical protein	0.716965185356427	0.009594802539335		LMOSA_18160	ABC transporter, permease protein, DrrB family	1.11557107490024	0.019352770165202
LMOSA_20620	Precorrin-8W decarboxylase CbiT	2.29642422356677	0.000879546869438	3.00300677073818	2.39849994261213E-10		LMOSA_18200	Sortase A LPXTG specific	1.02912326339286	0.010896738752589		LMOSA_1460	Alkyl sulfatase	0.735565904465913	0.019541144002205
LMOSA_20630	Cobalt-precorrin-4 methyltransferase	2.14798818164193	3.10983671405538E-06	3.22910568902452	5.93948283046176E-14		LMOSA_18910	Triterpenoid carotenoid synthesis, phytoene desaturase	1.80595977991082	0.01118220583458		LMOSA_6830	ABC transporter required for expression of cytochrome BD	0.638308625690682	0.019916230820975
LMOSA_20640	Cobalamin biosynthesis protein CbiG	2.95589697229477	1.14517011065635E-11	3.0944812757559	3.95447335711441E-14		LMOSA_21080	Site-specific integrase	0.998108866366331	0.01118220583458		LMOSA_3250	Putative HTH-type transcriptional regulator YulB	0.708907244410476	0.020541036287557
LMOSA_20650	Precorrin methylase	3.02828094892921	2.15972385342081E-12	2.45673133915357	1.77621576760653E-05		LMOSA_9590	Head-tail connector protein	0.890040674261307	0.012013422708911		LMOSA_6340	PTS system galactitol-specific transporter subunit IIA	0.833567753839081	0.02478952171779
LMOSA_20660	CbiJ protein [Listeria monocytogenes str. Scott A]	3.03904485495964	1.91066661316566E-09	3.29925810906065	5.10689642430096E-16		LMOSA_26290	Ribonuclease BN	1.38832024292421	0.014587442097859		LMOSA_21810	NUDIX hydrolase	1.25746759015668	0.025029443688443
LMOSA_20670	Porphyrin biosynthesis protein includes: uroporphyrinogen-III methyltransferase and uroporphyrinogen-III synthase]	3.02230884110271	0.003048536627794	3.93952154044556	5.57436382281776E-11		LMOSA_19550	Translational GTPase TypA	0.85550215855196	0.014863261156252		LMOSA_13840	Myosin-cross-reactive antigen	0.785874396670322	0.026494050044845
LMOSA_20680	Sirohydrochlorin cobaltochelatase CbiK	3.57291483295975	5.51544160977634E-09	4.78954412393533	2.33920433247832E-08		LMOSA_2550	Putative transporter ydbO	1.26224683288398	0.015421151452956		LMOSA_8670	Glycoside hydrolase	2.12816496911891	0.02667964688293
LMOSA_20690	Sirohydrochlorin cobaltochelatase	3.26669264355546	3.31646867215498E-07	3.18998452244434	8.63072790982795E-08		LMOSA_28850	TetR family transcriptional regulator	1.84510851306911	0.016943618590591		LMOSA_20370	L-threonine kinase	2.108330637185	0.028008375308686
LMOSA_20700	Cobalt ECF transporter S component CbiM	2.95303731965656	8.10082047887263E-07	2.8852623396493	0.000102875328129		LMOSA_28030	Ribonuclease HI	1.25411662973474	0.017848309861556		LMOSA_16250	DNA-binding ferritin-like protein (Dps family)	2.15525064411452	0.028403357253781
LMOSA_20720	Energy-coupling factor ABC transporter transmembrane protein	2.46341285982007	0.000186144824044	1.44300095471661	5.69741210492562E-08		LMOSA_9220	hypothetical protein	1.61062592092607	0.018257929671989		LMOSA_5600	HTH-type transcriptional regulator AdhR	0.98654109645112	0.029088926592678
LMOSA_20740	Cobyric acid synthase CobQ	1.23622467253612	4.38196295802238E-05	1.05052391475343	0.047657547291025		LMOSA_9700	Pectin lyase fold containing protein	0.922219376234999	0.018864371062126		LMOSA_3520	Acyl-[acyl-carrier-protein]-UDP-N-acetylglucosamine O-acyltransferase	1.22826249033817	0.030620833990923
LMOSA_20750	ATP-binding cobalamin adenosyltransferase	1.23410280264769	0.01776276627197	1.45762965254437	0.003834144898904		LMOSA_13520	Module of peptide synthetase	1.46313267742646	0.020598899174325		LMOSA_22450	Transcription termination/antitermination protein NusA	0.602935050646512	0.030883812714162
LMOSA_21330	Phage-associated DNA primase/helicase	1.38924157873989	0.035473371087706	0.907109566726907	0.007489104913721		LMOSA_6250	Internalin, Putative peptidoglycan linked protein (LPXTG motif)	1.01918105206426	0.020739909419577		LMOSA_50	hypothetical protein	1.35435456851818	0.031148979778834
LMOSA_21860	PrsW family intramembrane metalloprotease	1.09249330477244	0.006080188752649	1.03309387994797	1.78829678769104E-10		LMOSA_220	Cell division protein DivIB	1.84813319918666	0.022178915304041		LMOSA_26410	Lichenan-specific phosphotransferase enzyme IIA component	1.16617591445783	0.031580967315753
LMOSA_22160	Alpha-glycerophosphate oxidase	2.99893449496766	6.33921126490036E-52	1.11838874954765	3.33694618777403E-06		LMOSA_22880	Arginine repressor	1.14998165978611	0.022684577932736		LMOSA_18230	Putative membrane protein YhjE	0.774523993812706	0.031887898689481
LMOSA_22250	Ribosomal-protein-alanine N-acetyltransferase	0.637680374211996	0.006701076613575	0.878728271314495	0.00023205074159		LMOSA_8470	Bacterial SH3 domain family [Listeria monocytogenes str. Scott A]	1.39019447323528	0.023091998852677		LMOSA_6870	AMP-dependent synthetase and ligase YtcI	1.28583215090122	0.032070866645763
LMOSA_22550	Small ribosomal subunit biogenesis GTPase RsgA	1.38192040606517	9.9344816873782E-11	0.990739247533898	9.58413952404971E-05		LMOSA_9650	hypothetical protein	1.18195781588617	0.024261100811534		LMOSA_26880	Phosphoribosylformylglycinamidine cyclo-ligase	1.38727947119496	0.032454662856319
LMOSA_22620	hypothetical protein	2.14717558148591	8.35404701441702E-16	0.768202650748787	0.017746392572269		LMOSA_23760	DNA primase	0.604913212010045	0.02479828729652		LMOSA_24840	Transcriptional repressor NrdR	0.785580550184133	0.035099733218635
LMOSA_22950	Dihydrolipoamide acetyltransferase component of pyruvate dehydrogenase complex	1.14279491335251	0.000198220223984	1.28670454559323	3.84949801955314E-15		LMOSA_13780	hypothetical protein	2.91527685915201	0.025583039266173		LMOSA_530	hypothetical protein	1.35268806829627	0.03540624412565
LMOSA_23440	hypothetical protein	0.916807399357005	6.42715229096528E-07	0.671025938179086	0.021107560523606		LMOSA_27390	50S ribosomal protein L28	1.12750332440675	0.025583039266173		LMOSA_6760	PTS cellobiose transporter subunit IIC	2.2937639381445	0.03552394043731
LMOSA_23560	4-hydroxy-tetrahydrodipicolinate synthase	0.773063498339594	0.00756327556924	1.09910478530526	0.00439891788852		LMOSA_2890	ATP-dependent helicase/nuclease subunit A	0.721485671539143	0.025583039266173		LMOSA_9970	PTS system fructose-specific transporter subunit IID	0.905708040342197	0.035583682132119
LMOSA_23730	GTP cyclohydrolase 1 type 2 homolog	1.37946805813937	0.000202299657361	1.21455454525112	2.23360163035752E-09		LMOSA_17930	PTS cellobiose transporter subunit IIC	4.70596552728588	0.026157827002724		LMOSA_15040	Cell surface protein	0.620869854956636	0.036078312644628
LMOSA_23750	RNA polymerase sigma factor SigA	2.14712230366002	4.92863813395879E-22	1.01304899391013	0.002992025550182		LMOSA_21490	Tail tape measure protein [Listeria monocytogenes str. Scott A]	1.40490557077639	0.026215339112911		LMOSA_22220	Glutamine synthetase type I	0.958405652402818	0.036286492761008
LMOSA_23940	Molecular chaperone DnaJ	1.32507309512013	0.000563641942885	0.824110474596946	0.000744565541413		LMOSA_3540	Putative membrane protein yuiD	0.678454469904594	0.02729172802835		LMOSA_4940	ATP synthase epsilon chain	0.702803661208564	0.036564606567956
LMOSA_23950	Chaperone protein DnaK	2.32174925640749	1.01561261498748E-14	1.31313974894476	3.58683158226761E-05		LMOSA_23660	Transcriptional regulator ZurR	1.39338313144613	0.027735267522312		LMOSA_7840	Catalyzes the cleavage of p-aminobenzoyl-glutamate to p-aminobenzoate and glutamate, subunit A	1.96730938661278	0.036758603856113
LMOSA_23960	Nucleotide exchange factor GrpE	1.92742783069844	8.65343967473845E-10	1.22858305255832	0.000156299011358		LMOSA_9600	Minor capsid protein	1.2625078615567	0.028092276234921		LMOSA_6310	Zinc-containing alcohol dehydrogenase	0.715913449169959	0.037040283571312
LMOSA_23970	Heat-inducible transcriptional repressor HrcA	3.04041231774022	3.0675377753753E-18	0.879321661797736	0.003880161052233		LMOSA_28040	DNA-directed DNA polymerase	0.765140478750922	0.028499712622067		LMOSA_13090	Phosphate transporter (Fragment)	1.09679052321913	0.038386945960874
LMOSA_24480	YrvD	2.03971550749606	4.07488658079025E-11	1.47973786108823	1.24114661604229E-13		LMOSA_22900	Phosphate butyryltransferase	1.9172899269272	0.028772343701641		LMOSA_22780	Biotin carboxylase subunit of acetyl-CoA carboxylase	0.610934222218141	0.038652867158164
LMOSA_24610	Glycerol uptake facilitator	2.1295252250851	7.0217379598203E-20	1.08795799890141	0.003629048321025		LMOSA_26720	23S rRNA (Uracil-5-)-methyltransferase RumA	1.17910534677157	0.029961122304623		LMOSA_6370	MmcQ	1.12054402502605	0.038786143933215
LMOSA_24910	Exclusion suppressor FxsA	0.92456953989078	0.044857536946263	1.56323742006964	4.49885062277135E-13		LMOSA_23900	Glutamyl-tRNA(Gln) amidotransferase subunit E	0.619997669190752	0.030554444719545		LMOSA_6300	D-arabitol-phosphate dehydrogenase	0.760233138391339	0.040539298799963
LMOSA_25020	Universal stress protein	2.40483782291177	8.81177383176812E-29	0.834583899259283	0.000974381858478		LMOSA_350	DUF177 domain-containing protein	1.05351573941766	0.031007231981744		LMOSA_14590	Proton-dependent oligopeptide transporter	0.641794919886114	0.040731725651219
LMOSA_25220	General stress protein	1.29743332171665	5.2170964617778E-06	0.693141559446694	0.001226078065673		LMOSA_11480	hypothetical protein	2.97896536687658	0.031231702593948		LMOSA_13860	Transcription activator, putative	0.76584343938793	0.043332685712502
LMOSA_25230	YtxG	1.27795511906293	1.40857177848668E-09	0.955559164784285	2.4502860661249E-05		LMOSA_28910	DNA polymerase IV	0.830921705700971	0.031231702593948		LMOSA_10100	Lipase [Listeria monocytogenes str. Scott A]	0.626652512205929	0.047657547291025
LMOSA_2540	Arsenate reductase [Listeria monocytogenes str. Scott A]	2.57119866941929	3.19389181404929E-38	1.64554458462854	1.35561823515027E-19		LMOSA_9330	Bacteriophage resistance factor, PF05565 family	1.15568359968328	0.031258655606736		LMOSA_28340	Hypothetical sensory transduction histidine kinase	0.960167305077242	0.047657547291025
LMOSA_25560	Bifunctional acetaldehyde-alcohol dehydrogenase	1.4280555276371	6.76844681081248E-11	0.741652225307344	0.010444965308487		LMOSA_27050	50S ribosomal protein L20	1.64564055306933	0.032370007279201
LMOSA_25770	Translation elongation factor Ts	0.980689664641842	0.000342833742499	1.02773387077193	4.09558319520461E-05		LMOSA_9520	hypothetical protein	1.65908717707838	0.03274821794683
LMOSA_25780	30S ribosomal protein S2	1.39069283543382	4.1313645294828E-08	0.650365173064636	0.004070789967808		LMOSA_6590	Protein from nitrogen regulatory protein P-II (GLNB) family, ortholog YAAQ B. subtilis	0.625514867369737	0.035965096315311
LMOSA_26130	YfhP	0.975605339035278	3.07048791505278E-08	1.43782384576633	1.24253598527824E-09		LMOSA_25030	Acetate kinase	0.936107762990288	0.036523363040929
LMOSA_26170	Putative CDP-abequose synthase	2.34687619368408	1.79441069612669E-18	0.983601300472638	4.66069545040944E-05		LMOSA_25820	Leucine--tRNA ligase	0.765355703512752	0.036612981892998
LMOSA_2660	Methylated-DNA--protein-cysteine S-methyltransferase	1.50866771506955	8.65343967473845E-10	1.11247759944118	0.020018516931985		LMOSA_15150	Transcriptional regulator	0.877808124442336	0.037174910721778
LMOSA_26890	Amidophosphoribosyltransferase	1.07086229623168	0.027188226163179	1.004705973747	5.02754393987165E-06		LMOSA_15450	Integral membrane protein (Fragment)	1.30040271464449	0.037264298937226
LMOSA_27140	hypothetical protein	1.63844774708133	1.66236669912769E-09	1.02560000400954	1.9968688415824E-06		LMOSA_27260	Signal recognition particle-docking protein FtsY	1.46758770333215	0.0373959970016
LMOSA_27150	tRNA (guanine-N(1)-)-methyltransferase	0.917812042671856	4.32183311118527E-05	1.08250385080411	7.44988785155323E-05		LMOSA_14050	Transaldolase [Listeria monocytogenes str. Scott A]	4.46993004751984	0.037648756512803
LMOSA_27530	Predicted short chain dehydrogenases(Associated with short-chain alcohol dehydrogenases)	1.41135381177454	0.000273039922427	4.22540339064859	0.002613453440533		LMOSA_9620	Minor capsid protein	0.815603278434424	0.038340822752499
LMOSA_27630	Bifunctional pyr operon transcriptional regulator/uracil phosphoribosyltransferase PyrR	1.51281320506239	0.035284806410634	0.807135107150815	0.000496221110389		LMOSA_9660	hypothetical protein	1.06431441263114	0.038825324143225
LMOSA_2800	Intracellular proteinase	1.15658912810297	2.6435216565893E-07	2.3666241156518	0.006451510902991		LMOSA_28230	Aspartate 1-decarboxylase	1.25312777534985	0.039347744082911
LMOSA_2801	hypothetical protein	4.4196827438212	4.70208824486974E-51	1.45355340595301	0.000615670779021		LMOSA_5320	hypothetical protein	0.7831729361435	0.039888497241111
LMOSA_28060	Chitinase D	2.46025334335863	4.33158060709526E-08	2.27116406397061	9.39781918961085E-07		LMOSA_28240	Pantothenate synthetase	0.734532739572618	0.039903814279051
LMOSA_2810	Ribulose-phosphate 3-epimerase domain protein [Listeria monocytogenes str. Scott A]	2.48353103981348	2.32872935763436E-12	1.05722242487368	0.004679632287029		LMOSA_1960	YetJ	0.639742573700838	0.042037049237473
LMOSA_28860	ABC transporter permease	1.37269460271698	0.004232223057252	1.26485934313138	0.002307195914976		LMOSA_1820	Oligopeptide transport ATP-binding protein oppF	1.3064352509398	0.042117077639811
LMOSA_28870	Bacitracin transporter bcrA	1.98053651473038	3.60713156553366E-05	1.87863520615236	9.09876548774304E-22		LMOSA_20850	hypothetical protein	1.11657919642724	0.042436755958959
LMOSA_29070	Alpha-acetolactate decarboxylase	2.08364800428067	1.18987019805624E-17	0.882800671455627	0.027977135668583		LMOSA_3580	FAD-dependent pyridine nucleotide-disulfide oxidoreductase YumB	0.658827634386035	0.042630711927572
LMOSA_2910	YhzC protein [Listeria monocytogenes str. Scott A]	1.400014325009	8.41026167199157E-05	3.60439949294493	1.37177180936927E-54		LMOSA_24940	Acetyl-coenzyme A carboxylase carboxyl transferase subunit alpha	0.866613626455852	0.043993613104337
LMOSA_29210	Acetolactate synthase large subunit	4.00707665974869	3.88736406615292E-45	1.34298883850233	4.47527495833045E-12		LMOSA_4270	DNA-directed RNA polymerase sigma subunit RpoN	0.771926091228374	0.043993613104337
LMOSA_3600	Nucleoside-diphosphate-sugar epimerase	0.757859531633332	0.003316950094825	3.0806890923397	0.000443922718358		LMOSA_9400	hypothetical protein	1.16549122203634	0.046964676251163
LMOSA_3970	hypothetical protein	4.41911015513847	2.05484022378624E-08	1.01333212355922	2.09565955027234E-06		LMOSA_27450	16S rRNA methyltransferase B	0.880345940370285	0.048922816618096
LMOSA_3990	Glutamate decarboxylase gamma	1.39735718663581	2.27502633314388E-08	2.19253694696351	0.01537176883863		LMOSA_20990	Thioredoxin	0.63768822854148	0.049093969727281
LMOSA_4200	hypothetical protein	3.8542872549956	8.09968913605838E-51	0.809041814986037	0.000494964620796
LMOSA_4220	Phosphoglycerate mutase	0.628469775803523	0.03545406738683	1.16980977358852	6.45185604586525E-07
LMOSA_4240	Phosphoglycerate kinase	0.731713514716616	0.036202712951061	0.964394699803302	4.9567730628478E-05
LMOSA_4250	Type I glyceraldehyde-3-phosphate dehydrogenase	1.44553936002508	5.84987488033539E-10	3.13991032842508	4.7240056781799E-66
LMOSA_4260	Transcriptional regulator CggR	1.62693997842025	7.47103873128439E-12	1.92774491572212	2.10859870755242E-05
LMOSA_4610	Phosphate import ATP-binding protein PstB	2.68947987341561	4.38358031726305E-12	1.58846982981596	2.12014324276096E-15
LMOSA_4770	Ribosome hibernation promoting factor	1.81329322328258	3.75557385984397E-18	0.947475135869023	0.003223298319592
LMOSA_5340	Oligopeptide ABC transporter periplasmic oligopeptide-binding protein OppA	2.01162538416849	5.32881578321798E-09	0.973382347610912	0.000196952269507
LMOSA_5360	Membrane protein, putative	0.948391015953656	0.011762075065559	0.909731266511673	0.000124874400533
LMOSA_5370	Isochorismatase hydrolase	0.78010379074534	0.032370007279201	1.21774283023572	5.76669780422657E-06
LMOSA_5380	Dihydrofolate reductase	0.68943374890803	0.025334276939555	1.17460612981059	2.37573511488917E-09
LMOSA_5390	Zinc-binding alcohol dehydrogenase family protein	1.24633760084653	1.0445444766353E-06	0.724933591067218	0.000403166424566
LMOSA_550	60 kDa chaperonin	2.14871486810366	1.48363472175795E-11	1.52833232667324	0.000707692961933
LMOSA_560	10 kDa chaperonin	1.72646471038696	3.24563381572152E-05	0.98654109645112	0.029088926592678
LMOSA_5690	MgtC family protein (Fragment)	1.3870093420324	7.45225973351143E-05	1.36346359156696	5.22682259688913E-06
LMOSA_5700	Acetamidase/formamidase protein [Listeria monocytogenes str. Scott A]	1.12797580051743	5.79063983002533E-05	1.52698347597209	1.85295695462969E-13
LMOSA_6150	PTS system ascorbate-specific transporter subunit IIC	1.26689141663226	0.001073637404768	1.31755658310711	1.91837242596203E-05
LMOSA_6170	Ascorbate-specific phosphotransferase enzyme IIA component	1.75533051035065	0.01077019253395	1.41580786390588	0.014133556126648
LMOSA_6390	Transcription regulator	1.26369748304681	0.007567374647946	1.21377492506641	0.003154953969287
LMOSA_6400	Universal stress protein UspA	2.16978668602398	1.05034995474727E-27	2.00806117513714	1.8060469847869E-28
LMOSA_6410	Ribose 5-phosphate isomerase B/allose 6-phosphate isomerase	2.49654611589198	2.96404841818659E-25	2.30245537330699	2.12174598818977E-30
LMOSA_6430	Excinuclease ABC subunit A	1.0683294420877	0.015864201781784	1.08218688557014	0.02514770817384
LMOSA_6500	Cellobiose-specific phosphotransferase enzyme IIB component	1.38766992677479	0.000547949775951	2.32391345602651	2.78555725071288E-12
LMOSA_6620	Phosphoenolpyruvate-dihydroxyacetone phosphotransferase, dihydroxyacetone binding subunit DhaK	0.799383325947996	0.000623003720006	1.22686472693207	1.81217471957918E-11
LMOSA_6630	Phosphoenolpyruvate-dihydroxyacetone phosphotransferase, ADP-binding subunit DhaL	0.977245299078372	1.89983318602785E-05	0.944009397672655	1.98452654571405E-06
LMOSA_6640	Phosphoenolpyruvate-dihydroxyacetonephosphotransferase, subunit DhaM, DHA-specific IIA component	1.0579519836364	0.000240192377691	0.921966397951631	0.000202300780794
LMOSA_6930	MarR family transcriptional regulator	2.44006008244624	0.000482545426516	2.81218336173066	0.000145460165783
LMOSA_7150	FMN-binding split barrel domain protein YdaG	1.28452710608795	3.52902290858599E-05	1.04764522756552	0.000443922718358
LMOSA_7280	O-acetyl-ADP-ribose deacetylase	2.07908729449268	1.93651447326759E-07	1.31451643451735	0.003130744893591
LMOSA_7430	Beta-glucoside operon transcriptional antiterminator	1.76110495940752	2.08866884475479E-07	1.23112727375339	1.71297998637253E-05
LMOSA_7950	hypothetical protein	2.63927875330295	1.25954218836517E-14	1.4180100011177	2.69537639734166E-06
LMOSA_7960	Nitroreductase	3.18291975169879	5.15324440107892E-07	2.12458097996296	0.019109021509074
LMOSA_8830	Accessory transcriptional regulator protein C	0.697935055278302	0.005960870553723	0.636560473941666	0.003418196287973
LMOSA_8840	Accessory transcriptional regulator protein A	1.25449943677003	5.88222165211383E-07	1.15777490919753	1.66734522690873E-07
LMOSA_9280	DNA-binding domain-containing protein	1.44359085705006	2.36333004922832E-05	1.10428175076534	0.007014965417358
LMOSA_9340	Single-stranded DNA-binding protein, ERF family	2.0654542952566	1.04966915044581E-08	1.13185795425318	0.001255672815897
LMOSA_9350	DNA replication protein DnaD	1.43498276209081	6.99534608413423E-05	0.954632246159274	0.013227361639078
LMOSA_9770	Abortive infection bacteriophage resistance protein	1.75601486547131	0.000304551418215	1.38880229361346	0.004215549010078

## Sheet: T4
Common up-regulated genes for both 200Mpa and 400Mpa treatment							Up-regulated genes specific to 200MPa treatment					Up-regulated genes specific to 400MPa treatment					Enriched GO terms for Up-regulated genes specific to 200MPa treatment					Enriched GO terms for Up-regulated genes specific to 400MPa treatment
		200Mpa		400Mpa
		log2change	P-adj	log2change	P-adj				log2change	P-adj				log2change	P-adj		GO.ID	Term	P-val			GO.ID	Term	P-val
LMOSA_10590	Stage 0 sporulation protein yaaT	1.10705163932409	0.004868099892856	0.83394068187227	0.014521784323032		LMOSA_4340	ATP-dependent Clp endopeptidase proteolytic subunit ClpP	3.33770343534548	3.5399809181897E-31		LMOSA_15040	Cell surface protein	2.19236204935838	3.00138022478782E-22		GO:0006071	glycerol metabolic process	0.02			GO:0006189	'de novo' IMP biosynthetic process	0.0015
LMOSA_10820	ABC transporter permease	4.02446362999634	4.58346558876035E-87	2.8418025868282	2.68924387876516E-14		LMOSA_22850	Cold shock protein signature	3.23981913039291	1.0750395714043E-29		LMOSA_15530	Phage infection protein [Listeria monocytogenes str. Scott A]	1.6817222259745	2.20835109443417E-18		GO:0006412	translation	0.02			GO:0046148	pigment biosynthetic process	0.0116
LMOSA_10940	Phosphatidyl-inositol-specific phospholipase C	1.23577302883337	7.07518870607678E-06	0.989667089140408	8.8691228345529E-07		LMOSA_25020	Universal stress protein	2.23388097104006	2.82292021496736E-28		LMOSA_6210	30S ribosomal protein S7	1.54053639720993	5.11670245256566E-18		GO:0044419	interspecies interaction between organisms	0.02			GO:0009311	oligosaccharide metabolic process	0.0277
LMOSA_10950	Listeriolysin O [Listeria monocytogenes str. Scott A]	2.53328380990085	1.61320926491464E-49	1.24265876163852	8.38365909538008E-14		LMOSA_20860	HTH-type transcriptional regulator YodB	2.87838969911024	8.92736525752302E-28		LMOSA_16890	GTP pyrophosphokinase ywaC	2.99280252018121	1.31064889207211E-07		GO:1901136	carbohydrate derivative catabolic process	0.032			GO:0051181	cofactor transport	0.0277
LMOSA_11170	hypothetical protein	5.82350396021386	1.29114332821624E-06	5.28148388726754	9.67315397806865E-06		LMOSA_23970	Heat-inducible transcriptional repressor HrcA	3.14803880339884	1.54093230671905E-23		LMOSA_27060	50S ribosomal protein L35	2.46499813255416	2.31506123634277E-06		GO:0006261	DNA-dependent DNA replication	0.033			GO:0006144	purine nucleobase metabolic process	0.0277
LMOSA_11180	Dihydropteroate synthase	5.90232955423409	2.78571341285935E-05	4.93482582624553	1.70592405967387E-06		LMOSA_8810	Peptidase propeptide and ypeb domain subfamily	2.71308398354535	5.00678441304702E-20		LMOSA_23610	hypothetical protein	2.36289946884579	2.38040584456611E-06		GO:0006662	glycerol ether metabolic process	0.033			GO:0044255	cellular lipid metabolic process	0.0433
LMOSA_11700	Hydroquinone-specific extradiol dioxygenase	0.882605689805171	0.012820913010849	0.92133984093482	0.000278088277909		LMOSA_11780	GNAT family acetyltransferase	3.26183146934696	7.70749296981323E-18		LMOSA_24890	Citrate synthase	1.0154345343017	3.78832909678055E-06		GO:0030488	tRNA methylation	0.033			GO:0033014	tetrapyrrole biosynthetic process	0.045
LMOSA_11910	PhoP family transcriptional regulator	1.83726783786518	5.54983665120636E-13	2.04156469683928	1.19626433592657E-20		LMOSA_18050	NAD-dependent succinate-semialdehyde dehydrogenase	1.62492433593153	3.75320889455209E-16		LMOSA_25880	hypothetical protein	0.808430509894731	3.78832909678055E-06		GO:0006457	protein folding	0.041			GO:0009240	isopentenyl diphosphate biosynthetic process	0.0455
LMOSA_12860	hypothetical protein	1.36112367670677	2.17475178674557E-06	1.37020186923134	3.73211936060668E-08		LMOSA_15500	hypothetical protein	2.26920010434992	1.35496933116032E-14		LMOSA_8290	DNA gyrase subunit B	0.926110084459154	5.30070255930764E-06		GO:0045454	cell redox homeostasis	0.05			GO:0006779	porphyrin-containing compound biosynthetic process	0.0457
LMOSA_12870	hypothetical protein	1.08558352168244	4.62410391596562E-08	1.06008964271779	6.77465277108844E-09		LMOSA_11300	ATP-dependent Clp protease ATP-binding subunit ClpC	1.54014108050865	1.36110702598101E-14		LMOSA_10910	Bifunctional UDP-N-acetylglucosamine diphosphorylase/glucosamine-1-phosphate N-acetyltransferase GlmU	0.862110259131294	8.78291231722509E-06							GO:0009056	catabolic process	0.0471
LMOSA_12880	hypothetical protein	1.64233829914469	2.25478150105291E-18	1.07199260954231	1.65705455241362E-09		LMOSA_18450	hypothetical protein	1.86231263456794	8.7690967809564E-14		LMOSA_21110	Transcriptional regulator	1.76746021980403	8.78291231722509E-06							GO:0046112	nucleobase biosynthetic process	0.0487
LMOSA_13090	Phosphate transporter (Fragment)	1.24476627578109	0.013865546431188	1.59588229926101	0.00357996202255		LMOSA_5330	hypothetical protein	2.39500984927456	3.26203482244082E-13		LMOSA_26400	Outer surface protein	1.25740459751022	1.19328261545447E-05							GO:0016114	terpenoid biosynthetic process	0.0487
LMOSA_13100	NusG domain II-containing protein	1.09854411203624	0.002013213678411	1.09001767867043	0.002232687022498		LMOSA_18430	hypothetical protein	2.44662436207349	8.20388185955104E-12		LMOSA_21100	ImmA/IrrE family metallo-endopeptidase	2.07784682738536	1.66289551950638E-05							GO:0009234	menaquinone biosynthetic process	0.0487
LMOSA_1320	Phosphomannose isomerase	1.35755086682956	0.023091249281879	1.57400106859708	0.000172994089749		LMOSA_18280	DNA polymerase III subunit alpha	2.9498175447	9.18764496180389E-12		LMOSA_6340	PTS system galactitol-specific transporter subunit IIA	1.2257842714664	3.45142419335308E-05
LMOSA_13480	Internalin B [Listeria monocytogenes str. Scott A]	2.21146054417993	4.31551006641789E-23	1.71516068092554	5.41899764142411E-21		LMOSA_4530	hypothetical protein	1.62435074429645	1.06186797306892E-11		LMOSA_13470	Truncated internalin A	0.716104382880094	3.46147290270844E-05
LMOSA_13780	hypothetical protein	3.50854367573303	0.004629986205604	3.33105180708678	0.026621755294015		LMOSA_11040	50S ribosomal protein L25 [Listeria monocytogenes str. Scott A]	1.49058539755499	1.34015901418413E-11		LMOSA_14200	Universal stress protein UspA	0.900791570206821	3.49325256098185E-05
LMOSA_13810	hypothetical protein	0.672431593264959	0.03217810746837	0.737791858204025	3.41792219038067E-07		LMOSA_20200	Propanediol dehydratase large subunit PduC	1.66093495720189	2.5068265077249E-11		LMOSA_14440	Serine-type D-Ala-D-Ala carboxypeptidase	0.711489378597983	6.57392974543408E-05
LMOSA_13830	TetR family dihydroxyacetone kinase regulator	1.11787590145163	0.022337199023478	0.928189115545521	0.011485140057146		LMOSA_27140	hypothetical protein	1.68576519415512	3.86774077987616E-11		LMOSA_25970	2-succinyl-5-enolpyruvyl-6-hydroxy-3-cyclohexene-1-carboxylic-acid synthase	0.795863298200387	8.51980293830585E-05
LMOSA_13840	Myosin-cross-reactive antigen	1.52718102411479	2.55543305456462E-06	1.05422789153026	2.73932109027616E-05		LMOSA_11030	L-lactate dehydrogenase	1.72529949904172	8.49803362282332E-11		LMOSA_6510	PTS sugar transporter subunit IIC	0.84851783956265	9.53368327654406E-05
LMOSA_14200	Universal stress protein UspA	2.64625290349841	2.1550878408012E-33	0.900791570206821	3.49325256098185E-05		LMOSA_2530	Penicillin-binding protein 2C	1.98179878782644	3.06008280242728E-10		LMOSA_9950	Fructose-specific phosphotransferase enzyme IIB component	1.42819688984254	0.000166122831796
LMOSA_15020	Transcriptional regulator	4.83778091380957	8.62901730691384E-06	5.84706686483811	1.37036602958328E-15		LMOSA_5390	Zinc-binding alcohol dehydrogenase family protein	1.61831809922605	7.76114282521078E-10		LMOSA_24820	Replicative DNA helicase loader DnaI	1.1045644845363	0.000172994089749
LMOSA_15030	hypothetical protein	2.89797747315405	6.08555844621012E-11	5.05485023699	3.1014933068911E-31		LMOSA_14430	Tagatose-bisphosphate aldolase	1.35083025714759	8.7764494888438E-10		LMOSA_6140	Phosphotriesterase	1.46197840166285	0.000182576805744
LMOSA_15260	N-acetyltransferase	1.83015809217549	2.90207525086542E-08	1.09989833435052	0.000308000070492		LMOSA_20060	ATP-dependent Clp protease proteolytic subunit	2.052392071454	1.44640205567655E-09		LMOSA_8270	RNA binding protein involved in ribosome maturation	1.46417825351689	0.000256853129137
LMOSA_15270	Multifunctional acyl-CoA thioesterase I and protease I and lysophospholipase L1	1.00291688092825	0.000228930564811	1.31368589900979	4.93715681864103E-14		LMOSA_11680	Succinyl-diaminopimelate desuccinylase	1.39813442748114	3.16454384060594E-09		LMOSA_20180	Propanediol utilization microcompartment protein PduA	1.34891713901259	0.000267691944342
LMOSA_15280	YkoS	1.58365425598308	1.55197076320686E-06	0.903464358279095	0.000618500699609		LMOSA_1960	YetJ	1.77761215494005	3.16454384060594E-09		LMOSA_12470	Dehydrogenases with different specificities	0.822169217528801	0.000349058712843
LMOSA_15310	Pyrimidine utilization protein B	2.23598863858734	2.71718448600518E-07	1.02722587325925	0.009957951028038		LMOSA_18440	hypothetical protein	1.68475099795731	3.3625545969366E-09		LMOSA_17830	Phosphoserine phosphatase rsbU	0.777905589939091	0.000379762539264
LMOSA_15650	Cell wall surface anchor family protein [Listeria monocytogenes str. Scott A]	1.31964833926855	0.000952804961366	1.0360796230558	0.000615323532696		LMOSA_25590	ABC-type sugar transport system, ATPase component	1.38369954692672	5.89529806310331E-09		LMOSA_14630	Magnesium and cobalt transport protein CorA	4.57796788085091	0.000393050511645
LMOSA_160	RNA-binding protein S4	1.37887486276461	6.12899275005239E-05	1.8366054547254	8.58486099363858E-12		LMOSA_14020	DUF896 domain-containing protein	6.65734591738884	1.32004383882216E-08		LMOSA_5730	DNA-directed RNA polymerase subunit alpha	0.814078534625909	0.000416792749165
LMOSA_16330	hypothetical protein	4.70001837654662	5.39802471568311E-16	2.75141053035123	2.59574039421223E-11		LMOSA_18850	hypothetical protein	1.58767388834681	1.53864532119116E-08		LMOSA_24700	Cell shape-determining protein MreB	1.00948737355239	0.00054737251934
LMOSA_16340	hypothetical protein	6.99528063749113	1.4734074311387E-07	2.44626253563868	0.002380846700199		LMOSA_1800	Adaptor protein MecA	1.29584406049747	2.13259183938014E-08		LMOSA_6320	PTS system galactitol-specific transporter subunit IIC	1.15974353109302	0.000598060149465
LMOSA_16500	Ring-cleaving dioxygenase MhqA	2.48022134495479	0.000333030618662	2.33953226881245	4.78460534552355E-05		LMOSA_4200	hypothetical protein	2.97873530146911	2.4952566679884E-08		LMOSA_20290	Propanediol utilization protein PduM	1.48332312839174	0.000671029818232
LMOSA_16610	Diacylglycerol kinase catalytic subunit	0.924632685687024	0.004530306189863	1.05067786090327	3.46147290270844E-05		LMOSA_23190	hypothetical protein	1.47417322159277	2.5211880542721E-08		LMOSA_18540	GTP pyrophosphokinase domain	0.626315493456946	0.000689776250341
LMOSA_16620	hypothetical protein	2.29232299332669	2.28429835827792E-11	1.42009030143751	6.32819903222998E-05		LMOSA_3990	Glutamate decarboxylase gamma	1.35968620058785	4.60112740070854E-08		LMOSA_21080	Site-specific integrase	1.32023200660594	0.000883818624968
LMOSA_16840	Polyisoprenoid-binding protein YceI	2.5855529035579	1.30524382709884E-20	1.29878321280943	7.28926574717101E-07		LMOSA_14830	Phospholipase/carboxylesterase	1.69361331235196	5.14627460551141E-08		LMOSA_12590	Fumarate reductase flavoprotein subunit	0.725267569614433	0.000902160392029
LMOSA_16880	hypothetical protein	2.42059142803375	4.32718957024551E-28	1.60743895210299	1.90378158828337E-22		LMOSA_3320	Oligo-beta-mannoside-specific phosphotransferase enzyme IIB component	1.44133058166812	8.362762579405E-08		LMOSA_1420	Ribonucleotide reductase-associated flavodoxin	0.763007174378075	0.000915930467378
LMOSA_17570	DEAD-box ATP-dependent RNA helicase CshA	3.05521986726286	5.37736696394846E-30	2.23086943401936	3.02120307584983E-38		LMOSA_4210	Enolase	1.25376056673364	1.20669842109318E-07		LMOSA_9960	PTS system mannose-specific transporter subunit IIC	1.61868202685237	0.00103653672404
LMOSA_1810	Transcriptional regulator Spx	2.59436113088311	6.88725988245232E-22	0.984668343826634	1.27004731422216E-05		LMOSA_28900	Tellurite resistance protein TelA	1.2023308870073	1.37680565478384E-07		LMOSA_22860	1-deoxy-D-xylulose-5-phosphate synthase	1.32504596119702	0.001087512095105
LMOSA_18110	Erythromycin resistance ATP-binding protein MsrA	0.974485453109327	0.005175698949931	1.35648022667764	4.20916872907555E-07		LMOSA_16820	Nad-dependent epimerase dehydratase	1.41902297300271	1.51498402612184E-07		LMOSA_20010	hypothetical protein	1.51976683805403	0.001153702605273
LMOSA_18230	Putative membrane protein YhjE	1.70470102543523	6.11486159193852E-05	1.30878949376638	0.000252082178105		LMOSA_4500	Putative membrane protein YvlD	1.60847624080813	1.87633970576362E-07		LMOSA_24630	YsxB	0.801855245933132	0.001153702605273
LMOSA_18330	Peroxide resistance protein Dpr	1.05880316282063	8.17788290281204E-07	1.42944226311129	2.51382754874812E-21		LMOSA_1470	General stress response protein CsbD	2.38806790330232	1.9160133054055E-07		LMOSA_6310	Zinc-containing alcohol dehydrogenase	1.11586039535544	0.001204554226091
LMOSA_18460	N-acetylglucosamine-6-phosphate deacetylase	2.37820580358795	3.17255664704914E-20	1.26824470743446	1.41429766796184E-11		LMOSA_10330	Predicted acyltransferase with acyl-CoA N-acyltransferase domain	2.08310834314938	1.98683101605281E-07		LMOSA_6160	Ascorbate-specific phosphotransferase system enzyme IIB component	1.72725872202253	0.001232395995951
LMOSA_18480	Transcriptional regulator	1.43520598261165	6.15321125554203E-06	0.774067421832051	0.002521180465147		LMOSA_1210	Cyclic nucleotide-binding domain protein	2.37937154358713	2.42685453043958E-07		LMOSA_12110	DNA/RNA helicase	2.01796821232797	0.001235169519261
LMOSA_18880	ATP-dependent Clp protease ATP-binding subunit ClpE	4.82689754490818	4.58346558876035E-87	1.71835893991034	6.91761072806122E-27		LMOSA_2801	hypothetical protein	3.33770203580697	2.6513837370458E-07		LMOSA_10610	SAM-dependent methyltransferase	2.51814339178211	0.001520414327557
LMOSA_1890	Organic hydroperoxide resistance protein OhrA	2.31986152607959	7.16938586013076E-10	1.41537350914546	0.000335740918282		LMOSA_18860	Acyltransferases family protein (Fragment)	2.90088936935684	2.8676172191965E-07		LMOSA_26890	Amidophosphoribosyltransferase	1.38883785737767	0.001617927641761
LMOSA_1891	Organic hydroperoxide resistance transcriptional regulator	1.91766216347848	1.55066925725219E-07	1.43760223053025	9.12180129122653E-07		LMOSA_15570	hypothetical protein	1.60761102202873	3.86132933116266E-07		LMOSA_12480	Ribose-5-phosphate isomerase B	0.825456795864348	0.00167089871455
LMOSA_1910	Ketoacyl-ACP synthase III	1.67562475104384	9.24488371782154E-05	1.82291990406786	0.000190446394794		LMOSA_20070	Methyltransferase domain protein [Listeria monocytogenes str. Scott A]	2.32873716536298	4.29057379592508E-07		LMOSA_14340	Cellulose synthase catalytic subunit	0.888283631101854	0.00167891086827
LMOSA_19190	Ribonuclease J	1.73689036169825	2.55426459589072E-08	0.776591370962473	0.009164606307163		LMOSA_5200	Glycosyltransferase LafA, responsible for the formation of Glc-DAG	1.35949370618746	5.02141448260657E-07		LMOSA_10830	4-diphosphocytidyl-2-C-methyl-D-erythritol kinase	1.24214196448424	0.001831681776324
LMOSA_1940	2,3-bisphosphoglycerate-dependent phosphoglycerate mutase	2.50951336194451	3.7770040271323E-21	0.76781167728558	4.8986734330037E-06		LMOSA_560	10 kDa chaperonin	1.93344032815112	5.33726880654271E-07		LMOSA_13770	hypothetical protein	3.28381232723447	0.001831681776324
LMOSA_19400	Molybdenum cofactor biosynthesis protein MoaB	1.70392540261542	0.000106669594566	1.21330975061384	0.013794121724096		LMOSA_19560	Secreted protein [Listeria monocytogenes str. Scott A]	1.11597442570946	5.7481807765825E-07		LMOSA_3680	Spermidine acetyltransferase	1.60504647856883	0.002063371973688
LMOSA_19480	hypothetical protein	1.78174611801433	0.000415512071503	1.19963719289965	1.39855022344357E-14		LMOSA_18030	Bacterial transcription activator [Listeria monocytogenes str. Scott A]	1.40172036018057	5.75983824863081E-07		LMOSA_920	Ferrous iron transport protein B	0.904231354897014	0.002109473165217
LMOSA_1950	ATP-dependent chaperone ClpB	2.96455453152006	4.0089848760875E-28	0.922353552929644	9.53756637704231E-06		LMOSA_23940	Molecular chaperone DnaJ	1.84102234243744	5.77248155245516E-07		LMOSA_6170	Ascorbate-specific phosphotransferase enzyme IIA component	1.77356891068218	0.002117018885735
LMOSA_19550	Translational GTPase TypA	2.03178424058701	9.80443960914235E-12	1.36043921227521	1.31064284491508E-05		LMOSA_22180	RNA-binding protein Hfq	1.70193397895262	7.40746049732446E-07		LMOSA_20110	Propanediol utilization microcompartment protein PduU	1.89141249309081	0.002442887814564
LMOSA_20190	Propanediol utilization microcompartment protein PduB	1.19974070336171	0.003961306666414	1.5279170709674	9.71864902127186E-13		LMOSA_11280	UVR domain protein [Listeria monocytogenes str. Scott A]	1.63889186747319	7.91190739986321E-07		LMOSA_22770	Biotin carboxyl carrier protein of acetyl-CoA carboxylase	0.955221586322307	0.002445283989682
LMOSA_20200	Propanediol dehydratase large subunit PduC	1.66093495720189	2.5068265077249E-11	1.57921021924081	8.28875457038507E-09		LMOSA_11290	Protein-arginine kinase	1.59583228674163	8.90698678426011E-07		LMOSA_10580	DNA polymerase III subunits gamma and tau	0.695103949646262	0.002985699367215
LMOSA_20210	Propanediol dehydratase medium subunit PduD	1.6616005097453	7.44801389607594E-07	1.59317014395779	4.26178048853544E-09		LMOSA_7150	FMN-binding split barrel domain protein YdaG	1.76195470769945	9.53559247039797E-07		LMOSA_13760	hypothetical protein	0.720273121260759	0.003117199411521
LMOSA_20220	Propanediol dehydratase small subunit PduE	1.53020068160692	8.06393725609508E-07	1.52611603620837	5.17099130658249E-15		LMOSA_5690	MgtC family protein (Fragment)	2.05822841989492	1.51353940598009E-06		LMOSA_8350	Mevalonate pyrophosphate decarboxylase	1.31141870771928	0.003261590584926
LMOSA_20230	Diol dehydratase-reactivating factor alpha subunit	1.70948190136118	7.5323896899264E-12	2.04635002495405	1.4041529932361E-08		LMOSA_14820	Transcriptional coactivator p15 (Pc4)	1.60036539407488	1.96004491290224E-06		LMOSA_22870	rRNA methyltransferase	1.79859995290605	0.003383468936425
LMOSA_20240	Propanediol utilization diol dehydratase-reactivating factor small chain	1.86072336976876	7.97091742595364E-06	1.59255396535592	1.41791173396759E-16		LMOSA_28890	Hydrolysis of 5-bromo 4-chloroindolyl phosphate (X-phos)	1.49970518423573	2.01225123822227E-06		LMOSA_25960	2-succinyl-6-hydroxy-2, 4-cyclohexadiene-1-carboxylate synthase	0.882897159888984	0.003383468936425
LMOSA_20250	Putative carboxysome shell protein	1.37093374995249	6.94679854575783E-07	1.37391400363298	8.59565892971218E-07		LMOSA_16530	Predicted esterase	2.46934358705396	2.12854686336185E-06		LMOSA_21090	hypothetical protein	1.689512374697	0.003483092661558
LMOSA_20260	Propanediol utilization microcompartment protein PduA	1.97500650093412	7.5323896899264E-12	1.81413439894338	9.19526496177251E-13		LMOSA_2800	Intracellular proteinase	1.13811560829999	5.16346098637827E-06		LMOSA_28450	3-phosphoshikimate 1-carboxyvinyltransferase	1.49783034270171	0.003591140788988
LMOSA_20270	Phosphate propanoyltransferase	1.58268367060015	4.45738397157028E-06	1.90587075863199	1.31097098220705E-17		LMOSA_28870	Bacitracin transporter bcrA	2.4371614003485	5.46270869569763E-06		LMOSA_2470	Cytoplasmic protein	3.48954420155063	0.003641069954253
LMOSA_20280	Ethanolamine utilization protein eutJ	2.03394656660002	9.80443960914235E-12	2.09537365049681	4.12041201934516E-06		LMOSA_27150	tRNA (guanine-N(1)-)-methyltransferase	1.10358713608158	5.90752729650859E-06		LMOSA_11690	Putative transcriptional regulators	1.03197342600465	0.003803160024831
LMOSA_20300	Carbon dioxide concentrating mechanism protein CcmL	2.32883145554791	2.65135564685614E-05	2.25680745906894	3.24801054984939E-21		LMOSA_6640	Phosphoenolpyruvate-dihydroxyacetonephosphotransferase, subunit DhaM, DHA-specific IIA component	1.32996921759099	6.63283420369974E-06		LMOSA_13050	2'-O-methyl transferase	1.42842406905682	0.003851926010764
LMOSA_20310	ATP/cobalamin adenosyltransferase	2.19912497719799	2.0303467535161E-12	2.0742162985635	2.27549264701208E-19		LMOSA_15050	Protease synthase and sporulation negative regulatory protein PAI 1	1.80350803568297	8.95744672362868E-06		LMOSA_11190	Dihydropteroate synthase	1.23440475027151	0.003949778404663
LMOSA_20320	CoA-dependent propionaldehyde dehydrogenase	2.01299823705461	1.45212127859461E-12	2.24633035300618	1.17086745215969E-20		LMOSA_8440	Quinol oxidase polypeptide IV	1.93601329190878	1.27355799721969E-05		LMOSA_19830	DNA helicase restriction/modification system component YeeB	1.04620406929529	0.003960237745878
LMOSA_20330	Propionaldehyde reductase	2.28896881135559	1.29215785292681E-11	2.39156972017936	1.25142963292912E-13		LMOSA_6630	Phosphoenolpyruvate-dihydroxyacetone phosphotransferase, ADP-binding subunit DhaL	1.1999694934614	1.30701301657958E-05		LMOSA_23840	Cytidine deaminase	0.874196152418423	0.004700955393782
LMOSA_20340	Glycerol uptake facilitator	2.13594648547522	8.98403498382089E-07	1.8361387046541	2.01530267880736E-07		LMOSA_18470	Glucosamine-6-phosphate deaminase	1.26715776431647	2.62657968118608E-05		LMOSA_23470	Glycine betaine/carnitine/choline/choline sulfate ABC transporter (Osmoprotectant-binding lipoprotein)	0.626191200540432	0.005232576337046
LMOSA_20350	Probable propionate kinase	1.53771061845167	0.000223719275834	1.20795493643416	0.024465654322319		LMOSA_9670	Tmp [Listeria monocytogenes str. Scott A]	1.14293572063228	3.67294917999682E-05		LMOSA_24750	Glutamate-1-semialdehyde 2,1-aminomutase	0.920961902593639	0.006053854350358
LMOSA_20360	Threonine-phosphate decarboxylase	1.24723927140829	0.036119418290789	1.25051514456577	1.9292258054886E-06		LMOSA_8470	Bacterial SH3 domain family [Listeria monocytogenes str. Scott A]	2.40141693813449	3.82384598943308E-05		LMOSA_19840	hypothetical protein	1.75024606317636	0.006118622182108
LMOSA_20560	ECF transporter S component	1.04197934121273	0.000382780592108	1.28791588882266	0.000618500699609		LMOSA_3600	Nucleoside-diphosphate-sugar epimerase	0.993099827228958	4.00619420307748E-05		LMOSA_6350	PTS system mannitol-specific transporter subunit IIC	0.639742463623609	0.006352707146483
LMOSA_20570	Cobyrinate a,c-diamide synthase	1.34067000360771	0.002602739815776	1.36206257696985	0.034584805875905		LMOSA_11270	Transcriptional regulator CtsR	1.86164392404262	4.01076806428011E-05		LMOSA_27450	16S rRNA methyltransferase B	1.00722234815267	0.006982162503652
LMOSA_20590	Cobalt-precorrin-8 methylmutase	1.93298967343758	0.01531648421013	2.44238145864041	3.70928261689127E-12		LMOSA_20990	Thioredoxin	1.30427724940929	4.97784790043289E-05		LMOSA_6820	ABC membrane transporter (ATP-binding protein) required for cytochrome bd function	0.658734219840271	0.008937095122316
LMOSA_20600	Cobalamin biosynthesis protein CbiD (Fragment)	2.06377856414911	1.58891932062584E-05	2.08402452001423	0.000195240514723		LMOSA_15110	Putative drug efflux/lipid export ABC transporter, ATP-binding and permease protein	1.34991949799083	5.75003758659445E-05		LMOSA_1990	hypothetical protein	1.77930228432438	0.009418009087865
LMOSA_20610	Synthesis of vitamin b12 adenosyl cobalamide	2.7040746949333	1.82184833287615E-05	4.68994039969409	2.35737766199764E-07		LMOSA_15300	hypothetical protein	2.19000647290519	6.07302286324399E-05		LMOSA_27520	Fibronectin-binding protein YloA	0.989131396556692	0.009782108953945
LMOSA_20620	Precorrin-8W decarboxylase CbiT	2.32669799574066	0.001487144730597	3.22713271071749	1.49409921353057E-11		LMOSA_5320	hypothetical protein	1.91681762638118	6.10376510897625E-05		LMOSA_810	L-fuculose-phosphate aldolase	1.98285505648467	0.009832730223395
LMOSA_20630	Cobalt-precorrin-4 methyltransferase	2.99699865515512	1.98080202572984E-08	2.81646257653143	1.21111462080475E-12		LMOSA_16670	Mannose-specific phosphotransferasesystem component IID	1.24784372983646	6.11486159193852E-05		LMOSA_21830	Lysophospholipase, alpha-beta hydrolase superfamily	0.878646149760345	0.011086842957048
LMOSA_20640	Cobalamin biosynthesis protein CbiG	3.50891985868823	4.49044900264372E-11	2.9385149697574	1.61366052398464E-11		LMOSA_20550	Transcriptional regulator	1.33553142066415	7.21791244718377E-05		LMOSA_28220	ATP-dependent helicase DinG	1.05397591566115	0.011633034802188
LMOSA_20650	Precorrin methylase	2.82979901831792	4.18009054343115E-07	2.88606462524928	5.0665453522299E-09		LMOSA_27100	50S ribosomal protein L19	1.64868975576891	7.69843557076845E-05		LMOSA_1620	Putative sigma-54-dependent transcriptional activator	0.601487758297023	0.012006935400257
LMOSA_20660	CbiJ protein [Listeria monocytogenes str. Scott A]	3.39884081246702	1.56814906298721E-07	3.21064389906053	1.89698050495974E-20		LMOSA_1640	Cyclopentanol dehydrogenase	1.11059238947498	8.0196914290203E-05		LMOSA_17420	hypothetical protein	0.85644745275726	0.012127618830683
LMOSA_20670	Porphyrin biosynthesis protein includes: uroporphyrinogen-III methyltransferase and uroporphyrinogen-III synthase]	3.70677347827919	2.66216613121712E-09	2.46883741946403	6.18298248332191E-07		LMOSA_2020	Antibiotic biosynthesis monooxygenase	1.4112364873101	9.39532199678926E-05		LMOSA_27460	Methionyl-tRNA formyltransferase	1.45918660670128	0.013949214464227
LMOSA_20680	Sirohydrochlorin cobaltochelatase CbiK	2.74314141231101	0.000465106012367	4.87213460631884	3.25954681982795E-08		LMOSA_9580	Phage coat protein [Listeria monocytogenes str. Scott A]	1.06736122326409	9.48815560471677E-05		LMOSA_14750	Nucleoid-associated protein	1.41908165319605	0.013951227661153
LMOSA_20690	Sirohydrochlorin cobaltochelatase	3.45343958166345	9.46946238645591E-05	3.33148294715971	4.07743232503414E-07		LMOSA_2910	YhzC protein [Listeria monocytogenes str. Scott A]	1.4368938861127	0.000103779303206		LMOSA_11920	Integral membrane sensor signal transduction histidine kinase	1.06560696282112	0.014521784323032
LMOSA_20700	Cobalt ECF transporter S component CbiM	5.76980945986757	4.70447818375955E-05	3.1387266924447	0.049605202219003		LMOSA_19400	Molybdenum cofactor biosynthesis protein MoaB	1.70392540261542	0.000106669594566		LMOSA_6300	D-arabitol-phosphate dehydrogenase	0.996262748057951	0.015707348472258
LMOSA_20710	Cobalt transport protein CbiN	5.66546051775854	0.000399589547742	3.37454758112318	1.08325410474931E-05		LMOSA_9630	Major tail shaft protein [Listeria monocytogenes str. Scott A]	1.2743067659662	0.000107487745101		LMOSA_20580	Cobalamin biosynthesis protein CobD	1.53509022786513	0.016027998515473
LMOSA_20720	Energy-coupling factor ABC transporter transmembrane protein	3.90559408865662	0.000218995075918	2.7924324599432	1.07630523347799E-06		LMOSA_7280	O-acetyl-ADP-ribose deacetylase	1.82933205166306	0.000126953989632		LMOSA_22510	tRNA pseudouridine synthase B	1.99962071536866	0.016087432621021
LMOSA_20730	Cobalt import ATP-binding protein CbiO	3.4763416960398	2.01225123822227E-06	1.19327164378538	8.59565892971218E-07		LMOSA_28910	DNA polymerase IV	1.29006441802781	0.00016333677221		LMOSA_20020	N-acetyltransferase	1.84309018666846	0.017636776433439
LMOSA_20740	Cobyric acid synthase CobQ	0.809199213223351	0.015801686795685	1.51338577443824	0.000751446012481		LMOSA_15130	LRR-and LPXTG-motif protein [Listeria monocytogenes str. Scott A]	0.909039954377018	0.00019609955209		LMOSA_26850	Phosphoribosylamine--glycine ligase	1.19634944751872	0.018146818483989
LMOSA_20750	ATP-binding cobalamin adenosyltransferase	1.34702130011463	0.0054052849561	0.697015281330179	0.000195240514723		LMOSA_18040	Formate-nitrite transporter	1.47622889940375	0.000227071594028		LMOSA_8860	Ribosomal protein L9 (Fragment)	0.763276578523422	0.018809005019585
LMOSA_2080	Foldase protein PrsA	1.31491878322534	1.49424965355994E-05	1.23949895979166	0.032920956976535		LMOSA_9570	Phage minor structural protein GP20	1.12378660786457	0.000246983944058		LMOSA_220	Cell division protein DivIB	2.10624989728254	0.022375645319712
LMOSA_21330	Phage-associated DNA primase/helicase	1.97364579682019	0.001580684442507	2.01977208837291	0.017188208099478		LMOSA_6730	hypothetical protein	1.38577887788868	0.000255976571743		LMOSA_24770	Uroporphyrinogen-III synthetase	1.27541144619229	0.022610643303511
LMOSA_21760	UPF0750 membrane protein yxkD	3.55049999081103	0.002487133331723	1.15514305939446	1.71343060476043E-10		LMOSA_1460	Alkyl sulfatase	1.24407343890892	0.000329741843131		LMOSA_9440	ASCH domain protein	1.65974211395223	0.022687053761489
LMOSA_21820	hypothetical protein	2.79744669014471	2.49764127835474E-27	1.73759560177328	1.5543182170966E-12		LMOSA_16690	Sorbose-specific phosphotransferase enzyme IIB component	1.32536240964548	0.000359796558993		LMOSA_20370	L-threonine kinase	2.04488791118046	0.02380341056005
LMOSA_22100	DNA topoisomerase IV subunit B	1.28213993666239	0.00055949721575	1.85310299310948	8.78403118447352E-30		LMOSA_3660	Low temperature requirement protein C	1.61398275205251	0.000369183008578		LMOSA_26590	ABC transporter, substrate-binding protein, family 3	2.00027069439057	0.024536391176462
LMOSA_22160	Alpha-glycerophosphate oxidase	2.52069828309542	8.14990977865715E-38	1.86762913854864	2.46270143895358E-22		LMOSA_8780	30S ribosomal protein S6	1.00072242637277	0.000369766331651		LMOSA_6090	Serine threonine protein phosphatase	1.37656863580892	0.024536391176462
LMOSA_22250	Ribosomal-protein-alanine N-acetyltransferase	1.64585275739291	1.870316756118E-09	1.0876432344132	1.1730808067951E-07		LMOSA_22090	CoA-binding domain-containing protein	1.04935508381681	0.000399589547742		LMOSA_23850	Prokaryotic diacylglycerol kinase	1.04551978710657	0.026574266516951
LMOSA_22260	Transcriptional repressor LexA	1.60950706860528	1.58700341749883E-09	2.45516018181866	8.22963216115954E-28		LMOSA_6620	Phosphoenolpyruvate-dihydroxyacetone phosphotransferase, dihydroxyacetone binding subunit DhaK	0.870462945037666	0.000399608456314		LMOSA_530	hypothetical protein	1.66570829234116	0.026621755294015
LMOSA_22440	Ribosome maturation factor RimP	1.31091825826224	0.00043404152903	1.3378303514933	9.74140063149418E-11		LMOSA_28060	Chitinase D	1.69391329507358	0.000411545371416		LMOSA_2500	ABC transporter permease	1.21345305988902	0.026999065250183
LMOSA_22450	Transcription termination/antitermination protein NusA	0.958348830548503	0.001635220958655	0.798740515819323	0.025443595223838		LMOSA_28850	TetR family transcriptional regulator	2.71003969050851	0.000417736182281		LMOSA_16740	R-phenyllactate dehydratase activator	0.696684957367039	0.027091998010334
LMOSA_22460	Predicted nucleic-acid-binding protein implicated in transcription termination	1.46777379790789	0.001869874454666	1.00836473298053	0.008509213482317		LMOSA_18200	Sortase A LPXTG specific	1.50397679408234	0.000482159840376		LMOSA_13160	Zinc transporter ZIP11	0.999318693761455	0.027950615446188
LMOSA_22470	Putative ribosomal protein ylxQ [Listeria monocytogenes str. Scott A]	1.16758015179605	0.04796954067566	0.683820183614179	0.000785275758426		LMOSA_19470	Dihydrolipoyl dehydrogenase	0.790091468021733	0.000490168416722		LMOSA_20130	Alpha-ribazole-5-phosphate synthase CblS	1.41487905265266	0.027950615446188
LMOSA_22550	Small ribosomal subunit biogenesis GTPase RsgA	1.5452676680023	1.34214480943361E-08	1.11746435401704	8.8179220769952E-06		LMOSA_14990	HdeD family acid-resistance protein	1.32917493271184	0.000524733840387		LMOSA_820	Carbohydrate kinase	1.26628752529678	0.028966707489208
LMOSA_22620	hypothetical protein	1.81009110713481	1.34015901418413E-11	0.899159129226727	0.000267691944342		LMOSA_27130	Hydroxyacylglutathione hydrolase	2.42086325930642	0.000535973987267		LMOSA_24830	Replicative DNA helicase loader DnaB	0.624023574073412	0.029591116840825
LMOSA_22780	Biotin carboxylase subunit of acetyl-CoA carboxylase	0.830194366294426	0.023341525154069	2.07595639600793	3.6806387304146E-37		LMOSA_4520	PspC domain protein [Listeria monocytogenes str. Scott A]	0.821466244922082	0.000539113014405		LMOSA_11930	YycH protein [Listeria monocytogenes str. Scott A]	1.25528577208127	0.030247399668378
LMOSA_23440	hypothetical protein	1.66375172699326	1.50021176118025E-16	0.89156680009524	9.53756637704231E-06		LMOSA_17100	hypothetical protein	1.53939350036363	0.000565417539557		LMOSA_22940	Branched-chain alpha-keto acid dehydrogenase	0.671321523255815	0.030664801675169
LMOSA_23550	Ribonuclease J	1.11045677763471	4.76741235367518E-05	1.57009348460328	0.000510548435422		LMOSA_5980	50S ribosomal protein L4	1.23886927487053	0.000610440549338		LMOSA_5630	30S ribosomal protein S9	1.12927443446507	0.03123216581904
LMOSA_23730	GTP cyclohydrolase 1 type 2 homolog	2.65083817832765	3.75236291651909E-08	0.651891698357664	0.000915930467378		LMOSA_17620	HTH-type transcriptional activator HxlR	3.22522146581695	0.000770408925739		LMOSA_19750	CDP-glycerol--glycerophosphate glycerophosphotransferase	1.51235463943254	0.0317460501275
LMOSA_23750	RNA polymerase sigma factor SigA	2.53207797834815	1.45433626853159E-26	1.13271890748158	1.63130237721151E-05		LMOSA_19570	hypothetical protein	1.3178949484963	0.000806180082445		LMOSA_15000	Cyclic nucleotide-binding protein [Listeria monocytogenes str. Scott A]	1.0749738561284	0.032089346653334
LMOSA_23760	DNA primase	1.63611773583726	8.06393725609508E-07	1.31258578151863	0.004633796761604		LMOSA_25950	1,4-dihydroxy-2-naphthoyl-CoA synthase	0.913435863374082	0.000845408185629		LMOSA_24760	Delta-aminolevulinic acid dehydratase	1.06076560974503	0.03478036105096
LMOSA_23770	hypothetical protein	2.0405364166291	0.000614668823167	1.11064488672569	7.51090732144902E-11		LMOSA_11460	Ribosomal protein (Fragment)	1.85103528839954	0.000852141504376		LMOSA_22600	DUF910 domain-containing protein	1.83218688767843	0.036836844629165
LMOSA_23950	Chaperone protein DnaK	2.83892866104198	1.04800683390464E-38	0.973151152726388	0.000883818624968		LMOSA_11650	Internalin D [Listeria monocytogenes str. Scott A]	0.873389995819732	0.001012863028201		LMOSA_24840	Transcriptional repressor NrdR	0.706970097805014	0.037880436103968
LMOSA_23960	Nucleotide exchange factor GrpE	2.78385064256581	1.55934092016079E-16	0.630695685794789	0.041101251918959		LMOSA_9610	Minor capsid protein	1.44625054756237	0.001150594622292		LMOSA_2670	Methylphosphotriester-DNA alkyltransferase	0.931839851674414	0.037880436103968
LMOSA_24230	hypothetical protein	1.21460168951773	0.000406712357661	0.733261894363003	1.64401837559545E-05		LMOSA_23910	30S ribosomal protein S21	0.795063786351746	0.001252387338763		LMOSA_23390	Alkaline phosphatase family protein	1.74835881559367	0.038336799855131
LMOSA_24240	Putative pre-16S rRNA nuclease	0.873555164227491	0.005041017697785	0.919082970475524	1.00050263283709E-06		LMOSA_23370	Transporter	2.22726086322088	0.001272877507029		LMOSA_25360	tRNA (guanine-N(7)-)-methyltransferase	1.96561931813646	0.039139847779464
LMOSA_24250	hypothetical protein	1.11526951624915	6.3305960369113E-06	0.915785079334125	0.000270458222974		LMOSA_14870	UPF0118 membrane protein yubA	0.968984164975408	0.001411959980243		LMOSA_6700	Recombination protein RecR	0.671764723447868	0.039282574813334
LMOSA_24340	tRNA-specific 2-thiouridylase MnmA	1.28821358701829	3.37341758634684E-05	1.81984044185376	2.11197734167094E-11		LMOSA_2490	Class II fumarate hydratase	1.23000181801494	0.001580684442507		LMOSA_3890	Thiol reductase thioredoxin	1.19866594508055	0.040195344059356
LMOSA_24350	Iron-sulfur cofactor synthesis	0.928149075723627	0.028954486078462	1.18642744066789	0.038806811217567		LMOSA_3580	FAD-dependent pyridine nucleotide-disulfide oxidoreductase YumB	1.01354029443081	0.001767185376336		LMOSA_3290	Cystathionine beta-lyase Bsu PatB	0.608981498475249	0.042240946453653
LMOSA_24400	Putative secreted protein (Fragment)	1.71136624206861	0.010425321014025	0.929453776129232	0.006523387066933		LMOSA_22530	30S ribosomal protein S15	1.17586887705628	0.0017725520062		LMOSA_1050	N-acetyltransferase	3.72649124376019	0.042937395053169
LMOSA_24480	YrvD	2.82414021960086	2.00502735055939E-14	1.03401649225572	0.005286025708139		LMOSA_2940	PTS system fructose-specific transporter subunit IIABC	1.79317497748383	0.0017725520062		LMOSA_26860	Bifunctional purine biosynthesis protein PurH	1.18735772852181	0.043155804213293
LMOSA_24590	GTPase Obg	1.35377271613994	0.000229177956112	1.00096862157985	3.24492225076246E-10		LMOSA_21490	Tail tape measure protein [Listeria monocytogenes str. Scott A]	1.96054910628058	0.001896895162758		LMOSA_26870	Phosphoribosylglycinamide formyltransferase	1.84421045968927	0.043394767778614
LMOSA_24600	Glycerol kinase	2.16010820212669	9.44192603696277E-20	1.20649191211815	8.36931038810561E-18		LMOSA_9310	hypothetical protein	2.30200215343993	0.002013213678411		LMOSA_20000	Transcriptional regulator	2.10318811502053	0.043474993391034
LMOSA_24610	Glycerol uptake facilitator	2.65101055451951	2.47420992539477E-32	1.00948737355239	0.00054737251934		LMOSA_6250	Internalin, Putative peptidoglycan linked protein (LPXTG motif)	1.17993846855669	0.002144705158346		LMOSA_230	Undecaprenyldiphospho-muramoylpentapeptide beta-N-acetylglucosaminyltransferase	1.00085177453478	0.0448948043252
LMOSA_24700	Cell shape-determining protein MreB	0.77539221911134	0.034085068958474	1.98816949911078	1.33392104203281E-06		LMOSA_9380	Gp35 protein [Listeria monocytogenes str. Scott A]	1.67613068817784	0.002298359785141		LMOSA_21180	SAM-dependent methyltransferase	2.84309404637762	0.04788509722161
LMOSA_24910	Exclusion suppressor FxsA	1.95360691155027	0.000336636840294	1.98171921261164	0.001033693581071		LMOSA_17090	Plasma-membrane calcium-translocating P-type ATPase	1.10614390319206	0.002509220201918		LMOSA_20120	Ethanolamine utilization protein EutP	1.26688874778352	0.048560192168013
LMOSA_2510	Putative ABC transporter ATP-binding protein YdbJ	1.83186353305967	0.030231972093667	0.648279563388516	0.041101251918959		LMOSA_23520	ABC transporter ATP-binding protein uup	1.0298504466905	0.002762154900897		LMOSA_6270	Transketolase	0.886202849174709	0.048617299656594
LMOSA_25180	30S ribosomal protein S4	1.4268137482293	1.4714797345103E-06	0.676773689960524	0.000753345613726		LMOSA_6910	3-demethylubiquinone-9 3-methyltransferase	2.08409236165617	0.002985598827748
LMOSA_25220	General stress protein	1.90431163705285	1.0371989010366E-19	0.806290119646409	0.000655858870428		LMOSA_16680	Mannose-specific phosphotransferasesystem component IIC	0.915743870335507	0.003030867419219
LMOSA_25230	YtxG	1.76457907427384	4.11263428578316E-15	0.884659182908743	3.63949742265464E-06		LMOSA_29310	Cold shock protein CspD	0.999609348797701	0.003159933929173
LMOSA_2540	Arsenate reductase [Listeria monocytogenes str. Scott A]	2.77995977259736	8.07436280620763E-35	1.74097853682884	7.42541829083032E-21		LMOSA_9220	hypothetical protein	1.79868686158679	0.004173530232005
LMOSA_25560	Bifunctional acetaldehyde-alcohol dehydrogenase	1.49189630918597	8.44721778348596E-11	0.723741715016695	0.000267867992287		LMOSA_15160	Zn-dependent alcohol dehydrogenase	0.989143216562253	0.004488224985248
LMOSA_25580	Sugar ABC transporter ATPase	1.81207954140825	1.14509522192441E-10	2.04752036751118	1.32932267266385E-14		LMOSA_9710	Long tail fibre	1.11547774014021	0.004488224985248
LMOSA_25770	Translation elongation factor Ts	2.63618593730741	1.59379676174958E-14	2.16023469768553	1.29246383573366E-22		LMOSA_28040	DNA-directed DNA polymerase	0.980020279187896	0.004519193288369
LMOSA_25780	30S ribosomal protein S2	2.51815582281335	7.81418561564054E-15	1.26064823832532	0.000499907482615		LMOSA_17600	Predicted metal-dependent hydrolase of the TIM-barrel fold	1.60001095565656	0.004738276333794
LMOSA_25940	O-succinylbenzoate--CoA ligase	1.2212783398111	0.006387677222996	0.604026352190408	0.006023049458131		LMOSA_22790	Alkaline-shock protein YqhY	1.23652264454644	0.004772715033782
LMOSA_25980	Menaquinone-specific isochorismate synthase	0.81490272974269	0.003649590821895	0.63241159494438	0.000274467199581		LMOSA_4170	Preprotein translocase subunit SecG	1.21455261799734	0.004833814694464
LMOSA_26130	YfhP	1.98327786460088	5.56708455289176E-21	1.07851568426868	8.9186794259934E-06		LMOSA_10320	4Fe-4S mono-cluster protein YjdI	0.872696406988194	0.005300154672994
LMOSA_26170	Putative CDP-abequose synthase	2.55202165919646	3.75362552379638E-21	2.10051535621003	0.000227439050567		LMOSA_27120	NAD(P)H dehydrogenase [quinone] 1	2.72905939010913	0.005311210874622
LMOSA_26410	Lichenan-specific phosphotransferase enzyme IIA component	1.86540723986585	0.006078936056386	1.84597447119343	3.9222785778617E-05		LMOSA_9760	N-acetylmuramoyl-L-alanine amidase domain lysin	0.974994436227684	0.005332574245151
LMOSA_26420	Oligo-beta-mannoside-specific phosphotransferase enzyme IIB component	1.2215235854987	0.038520844724427	0.88144722845986	0.000426271644207		LMOSA_23660	Transcriptional regulator ZurR	2.25967941667223	0.005531550550795
LMOSA_26440	ATP-dependent RNA helicase YfmL	0.734313649582865	0.031896808998212	0.899490208805651	0.000233353584993		LMOSA_28050	30S ribosomal protein S14	1.35029336871112	0.005633803246227
LMOSA_2660	Methylated-DNA--protein-cysteine S-methyltransferase	1.75068228330603	8.92573539065795E-11	1.52226208402938	0.001899356152399		LMOSA_16300	Putative peptidoglycan bound protein (LPXTG motif)	2.24597378718105	0.005647651394922
LMOSA_27070	Translation initiation factor IF-3	1.14135892231134	0.019959323217531	1.11267146989741	0.006206384047306		LMOSA_16710	Transcriptional regulatory protein LevR	2.28692824941221	0.005812063858555
LMOSA_27200	30S ribosomal protein S16	1.69264739115945	2.69500873654779E-06	1.82332837375053	7.91340144076315E-06		LMOSA_21920	ATP-dependent Clp protease ATP-binding subunit ClpX	0.672814922145907	0.005822232781932
LMOSA_27600	Dihydroorotase	1.91807258371639	0.003152031411415	4.08596371179177	8.05889774386181E-10		LMOSA_27580	Carbamoyl-phosphate synthase large subunit	1.23860018027754	0.005970205540804
LMOSA_27610	Aspartate carbamoyltransferase catalytic subunit	2.44157812946959	0.003870351582697	3.80701234767848	4.09013101962292E-09		LMOSA_9300	hypothetical protein	1.14834639048901	0.006039120700742
LMOSA_27620	Uracil-xanthine permease	2.97664513060792	0.001461873584303	3.84963669741656	6.63578909983552E-11		LMOSA_28860	ABC transporter permease	1.49313209587453	0.00617330613629
LMOSA_27630	Bifunctional pyr operon transcriptional regulator/uracil phosphoribosyltransferase PyrR	2.88231057560834	7.5530729371059E-05	1.38990740763724	0.00167089871455		LMOSA_22110	DNA topoisomerase IV subunit A	0.827797333006406	0.006424279015744
LMOSA_27870	Predicted membrane bound oxidoreductase, hemolysin III	1.1788840959583	0.0450888688811	1.47747884326916	0.000466647609219		LMOSA_19200	Putative transcriptional regulator (Fragment)	2.38115694370015	0.006671676386928
LMOSA_2810	Ribulose-phosphate 3-epimerase domain protein [Listeria monocytogenes str. Scott A]	3.46545018871756	9.59792885154853E-15	1.81380927823206	0.001765332862991		LMOSA_5960	50S ribosomal protein L2	0.834152427814592	0.006693291789766
LMOSA_28230	Aspartate 1-decarboxylase	1.86207965250836	0.002487133331723	0.966630192390964	0.001137218910898		LMOSA_15640	Nucleotide-binding domain protein	1.58610701031549	0.008065194541625
LMOSA_28240	Pantothenate synthetase	1.23379057690255	0.001426156412136	0.980420377517192	4.8114825202665E-05		LMOSA_23900	Glutamyl-tRNA(Gln) amidotransferase subunit E	0.743225526036803	0.00889030452672
LMOSA_2850	5-amino-6-(5-phospho-D-ribitylamino)uracil phosphatase YitU	1.11284004760496	0.000197294003609	2.1653351557091	1.51883240747707E-28		LMOSA_12350	Cell wall surface anchor family protein [Listeria monocytogenes str. Scott A]	2.32176903102212	0.009500544725726
LMOSA_29070	Alpha-acetolactate decarboxylase	3.36680297215769	4.04161499190643E-40	4.24483440521776	2.04445442176269E-65		LMOSA_8790	Single-stranded DNA-binding protein 1	0.673838943100132	0.009605574139702
LMOSA_29210	Acetolactate synthase large subunit	5.63886742412251	2.20556195638908E-55	3.56663866680985	0.01700784884485		LMOSA_12760	hypothetical protein	0.686892832027434	0.012378409874868
LMOSA_3970	hypothetical protein	2.3976560314746	0.000103836156299	0.922565263261671	1.48055986309495E-06		LMOSA_8870	Replicative DNA helicase	0.77380615797765	0.012743908605963
LMOSA_4220	Phosphoglycerate mutase	1.4744329586251	4.96846905647788E-09	0.710608925033864	0.00567647776921		LMOSA_13070	Inorganic phosphate transporter	1.12824272214791	0.013573346264986
LMOSA_4230	Triose-phosphate isomerase	1.26434073162853	5.43567271060401E-06	0.913391701866905	8.15876036961739E-06		LMOSA_3540	Putative membrane protein yuiD	0.840830912322217	0.013621573456412
LMOSA_4240	Phosphoglycerate kinase	1.49357172121529	1.61021592181454E-09	0.889691545422743	9.17435846031149E-08		LMOSA_9600	Minor capsid protein	1.55538230722664	0.013884022711451
LMOSA_4250	Type I glyceraldehyde-3-phosphate dehydrogenase	2.55280418630322	3.09738329469186E-28	1.31972523712894	1.52593960232676E-15		LMOSA_12570	Internalin [Listeria monocytogenes str. Scott A]	0.942065189277898	0.015801686795685
LMOSA_4260	Transcriptional regulator CggR	1.91940495545315	5.70275324219548E-19	1.01419993818088	0.031757664946932		LMOSA_23740	SAM-dependent methyltransferase	2.24773263388641	0.016005476433061
LMOSA_4610	Phosphate import ATP-binding protein PstB	2.95898745595817	1.59691929978043E-10	1.09715491748214	3.01413450981376E-11		LMOSA_22480	Translation initiation factor IF-2	0.720901586585279	0.016905593950001
LMOSA_4770	Ribosome hibernation promoting factor	1.92239091759806	3.3081370714741E-21	1.66138797169037	1.08286938229621E-06		LMOSA_22300	Conserved domain protein (Fragment)	1.47355981046316	0.01724910930648
LMOSA_5340	Oligopeptide ABC transporter periplasmic oligopeptide-binding protein OppA	1.80405491306058	9.27406160575124E-07	0.726905558012269	0.014166525268262		LMOSA_21770	hypothetical protein	1.53621326490633	0.018860617326577
LMOSA_5360	Membrane protein, putative	1.52728492674334	6.51319108734206E-05	0.915798951889356	0.000159142770456		LMOSA_27660	Ribosomal large subunit pseudouridine synthase D	1.49232591627988	0.01900108506238
LMOSA_5370	Isochorismatase hydrolase	1.58092785475033	1.10763630424312E-05	0.618450990223745	0.031649410699796		LMOSA_19220	Transcription regulator hth laci	2.33075163590952	0.019440472071385
LMOSA_5380	Dihydrofolate reductase	1.49611631989822	1.37950966604461E-05	0.75733906620316	0.025443595223838		LMOSA_22900	Phosphate butyryltransferase	2.39912374361785	0.019440472071385
LMOSA_5400	hypothetical protein	2.20514429125723	4.38641860514041E-11	0.646851267043591	0.001256564018948		LMOSA_17930	PTS cellobiose transporter subunit IIC	4.08284300481991	0.020564646077879
LMOSA_550	60 kDa chaperonin	2.5390596996615	3.69813020216308E-23	0.782263436904326	0.016680606017084		LMOSA_18020	Predicted membrane protein/transporter	1.2376629096906	0.021307254017214
LMOSA_5640	50S ribosomal protein L13	0.81782338733429	0.036142195616204	0.987853230179878	2.31506123634277E-06		LMOSA_21810	NUDIX hydrolase	1.52219592064752	0.021351503737644
LMOSA_5700	Acetamidase/formamidase protein [Listeria monocytogenes str. Scott A]	1.56709211834397	1.64726984745293E-08	1.58234127205597	2.15329882832241E-06		LMOSA_17410	hypothetical protein	1.55171144271679	0.022067496846411
LMOSA_6150	PTS system ascorbate-specific transporter subunit IIC	1.16310181713084	0.011505130394944	1.58288080634282	6.06133214569095E-08		LMOSA_17860	Indirect negative regulation of sigma B dependent gene expression	1.173357640202	0.022944915214272
LMOSA_6220	30S ribosomal protein S12	1.15098444861487	0.00612807501839	1.19338852204355	6.73982145881635E-11		LMOSA_24640	50S ribosomal protein L21	0.762016367381856	0.02386443501231
LMOSA_6400	Universal stress protein UspA	2.49643267752498	6.3790545465867E-30	1.37081113482053	1.11459536203899E-16		LMOSA_18240	Dolichyl-phosphate-mannose-protein mannosyltransferase	4.00727236316712	0.024139899174044
LMOSA_6410	Ribose 5-phosphate isomerase B/allose 6-phosphate isomerase	2.86762716051786	6.77763004203715E-31	3.28904521404132	2.74661654177086E-18		LMOSA_21420	Major capsid protein a	1.51535787498958	0.025334673402658
LMOSA_6500	Cellobiose-specific phosphotransferase enzyme IIB component	1.58171391708149	0.008646566951166	2.41567995846454	4.6675673410577E-06		LMOSA_21320	DUF669 domain-containing protein	3.01497231432573	0.025745893831297
LMOSA_6870	AMP-dependent synthetase and ligase YtcI	3.07233192595254	3.29813219585498E-07	2.47059011996488	0.000172994089749		LMOSA_9690	Putative tail endopeptidase	0.878205723354575	0.025816676317223
LMOSA_6920	Multi antimicrobial extrusion protein Na+/drug antiporter	3.677724576481	0.005136316445076	4.59996581931037	9.67315397806865E-06		LMOSA_5910	50S ribosomal protein L29	1.79794303973009	0.027411712207438
LMOSA_6930	MarR family transcriptional regulator	4.29935585310713	0.000296992320114	0.843988421972656	0.001422626381519		LMOSA_9490	hypothetical protein	1.13880866527386	0.028273624102633
LMOSA_7410	Aryl-phospho-beta-D-glucosidase BglA	0.926014890160855	0.008165817083896	1.73374410656101	4.77996789787091E-16		LMOSA_19150	Trk system potassium uptake protein TrkA	0.738608638827089	0.028283604237414
LMOSA_7420	Trigger enzyme beta-glucoside-specific phosphotransferase system EIIBCA component	0.841071536018207	0.038018355197395	1.37171769757643	6.79043597293895E-07		LMOSA_15540	Transcriptional regulator	1.15899536334054	0.028339587630699
LMOSA_7430	Beta-glucoside operon transcriptional antiterminator	2.08259930546332	1.70776914867562E-08	1.1280210229727	6.4982650232582E-12		LMOSA_9510	Phage transcriptional regulator	1.54895410263301	0.028875086926726
LMOSA_7590	Transcriptional regulator	1.55614773267237	2.43733714262018E-09	1.65550401190149	2.54828074179098E-08		LMOSA_9680	Phage protein gp17 [Listeria monocytogenes str. Scott A]	0.89596260650892	0.031268806065158
LMOSA_7950	hypothetical protein	2.92282237400573	3.51581190139961E-21	3.8863842913386	0.000760599265978		LMOSA_10970	Actin-assembly inducing protein (Fragment)	0.787115247367649	0.031680242035363
LMOSA_7960	Nitroreductase	5.03510831424239	8.36454175257158E-05	1.51758955574531	6.82909737960391E-11		LMOSA_27560	Dihydroorotate dehydrogenase	1.35609277426652	0.033237367947371
LMOSA_8280	DNA replication and repair protein RecF	1.00893867969879	0.034628847946838	1.47339925281857	1.6177589401966E-05		LMOSA_9240	hypothetical protein	1.36445289515164	0.033974331630186
LMOSA_8340	D-glycero-alpha-D-manno-heptose 7-phosphate kinase	1.56759640898712	0.000862782096209	0.911446675139601	0.046945418571655		LMOSA_6740	hypothetical protein	1.01799600324036	0.034943331977439
LMOSA_8360	Phosphomevalonate kinase	1.48030159950453	0.00531174326093	0.786190826666942	0.000751446012481		LMOSA_10630	Ribosomal RNA small subunit methyltransferase I	1.52707053123048	0.035019437074631
LMOSA_8430	Cytochrome o ubiquinol oxidase subunit III	0.720474587965635	0.006424279015744	1.13611797569629	2.01136035452474E-12		LMOSA_29080	Pyrimidine-nucleoside phosphorylase	0.770922846522259	0.035730813442601
LMOSA_8830	Accessory transcriptional regulator protein C	0.772070757664732	0.008429789865972	1.07777219703678	7.28926574717101E-07		LMOSA_26670	ABC transporter permease	1.11616247588698	0.036680040979938
LMOSA_8840	Accessory transcriptional regulator protein A	1.26786712389328	8.30724067709094E-06	1.17500844269466	0.000723825449557		LMOSA_24620	50S ribosomal protein L27	0.859809815312022	0.036957118318785
LMOSA_9270	Anti-repressor protein	1.62322171233725	2.12854686336185E-06	1.45072385333533	8.90321684332192E-06		LMOSA_1410	Thiol reductase thioredoxin	0.953564336410419	0.037436836665619
LMOSA_9280	DNA-binding domain-containing protein	1.14394905110053	0.003517321934399	3.31543597036616	0.007402227967009		LMOSA_9650	hypothetical protein	1.17382673340303	0.039584823694303
LMOSA_9320	hypothetical protein	2.29755175516064	0.006347506421107	1.34604387369791	0.010298226704628		LMOSA_25790	Sugar phosphotransferase enzyme II	1.74705021789552	0.040875123054146
LMOSA_9330	Bacteriophage resistance factor, PF05565 family	1.6761315515173	0.000539113014405	1.51833708995218	0.000227439050567		LMOSA_10220	Minor structural protein [Listeria monocytogenes str. Scott A]	1.7911456208351	0.041138856085968
LMOSA_9340	Single-stranded DNA-binding protein, ERF family	1.30602844833734	0.000659949088616	1.20518539574282	0.000195240514723		LMOSA_9400	hypothetical protein	1.32027719720642	0.041253126132752
LMOSA_9350	DNA replication protein DnaD	1.4928277100402	1.26539007203351E-05	1.30016344340302	0.005264987706346		LMOSA_24160	5'-methylthioadenosine/S-adenosylhomocysteine nucleosidase	1.4142569862601	0.042410932916617
LMOSA_9370	Modification methylase ScrFIB	1.2864167377702	0.002507883715641	0.807890565774406	0.038429750322371		LMOSA_350	DUF177 domain-containing protein	1.02054979360265	0.045220300295457
LMOSA_9590	Head-tail connector protein	0.976827145309908	0.003826479370697	1.34710054360825	0.001486467463824		LMOSA_19120	Lia operon protein LiaF	0.787429271101917	0.04542976131881
LMOSA_9620	Minor capsid protein	1.35120254167743	0.000415512071503	1.32375844687221	0.010657936018141		LMOSA_520	hypothetical protein	1.56094491165089	0.045694161370327
LMOSA_9770	Abortive infection bacteriophage resistance protein	1.24185627191845	0.020464053655725	1.06024587058413	0.045368658100964		LMOSA_2240	Arsenical resistance operon transcriptional repressor ArsD	1.4598673566889	0.046131088014327
LMOSA_9940	hypothetical protein	1.49301789961147	0.01328465066391				LMOSA_15490	Glyoxalase/bleomycin resistance protein/dioxygenase	2.29628004653442	0.046356613517344
							LMOSA_1190	Amino acid transporter	0.815083311016395	0.046896402145959
							LMOSA_23120	Branched-chain amino acid ABC transporter permease	1.06648894623439	0.047176185336448
							LMOSA_24940	Acetyl-coenzyme A carboxylase carboxyl transferase subunit alpha	0.831790619545463	0.047790282183823
							LMOSA_27760	Heavy metal translocating P-type ATPase	0.646568882001672	0.04796954067566
							LMOSA_11070	Transcription-repair-coupling factor	1.30359309539374	0.048694713540977
							LMOSA_27910	Lactoylglutathione lyase	1.7292667088731	0.049243380301106

## Sheet: T5
Common up-regulated genes for both 200Mpa and 400Mpa treatment							Up-regulated genes specific to 200MPa treatment					Up-regulated genes specific to 400MPa treatment					Enriched GO terms for Up-regulated genes specific to 200MPa treatment					Enriched GO terms for Up-regulated genes specific to 400MPa treatment
		200Mpa		400Mpa
		log2change	P-adj	log2change	P-adj				log2change	P-adj				log2change	P-adj		GO.ID	Term	P-val			GO.ID	Term	P-val
LMOSA_10330	Predicted acyltransferase with acyl-CoA N-acyltransferase domain	1.19665849135032	0.005700550876508	1.28257281429879	0.015291061315526		LMOSA_18880	ATP-dependent Clp protease ATP-binding subunit ClpE	4.29306025333047	5.79850339652218E-88		LMOSA_23540	Pyridine nucleotide-disulfide oxidoreductase dimerization subunit	2.49296383180666	1.93541376131281E-23		GO:0009236	cobalamin biosynthetic process	1.80E-16			GO:0006071	glycerol metabolic process	0.017
LMOSA_10400	Transposase	1.29025992906223	0.047685434048315	1.83799837427873	0.0002880926746		LMOSA_1950	ATP-dependent chaperone ClpB	2.67162135779281	7.40598656643293E-42		LMOSA_25880	hypothetical protein	1.60499749907798	1.59535307601215E-15		GO:0072511	divalent inorganic cation transport	0.00016			GO:0034220	ion transmembrane transport	0.017
LMOSA_10820	ABC transporter permease	4.69352810834351	1.32024462443061E-88	2.69290914876239	2.92956651021627E-28		LMOSA_10950	Listeriolysin O [Listeria monocytogenes str. Scott A]	2.51091573606057	2.06348794979012E-33		LMOSA_14590	Proton-dependent oligopeptide transporter	2.39944280358489	1.6902880722993E-15		GO:0006457	protein folding	0.00082			GO:0071555	cell wall organization	0.025
LMOSA_10940	Phosphatidyl-inositol-specific phospholipase C	1.42394936708229	1.33128005393898E-07	1.26561903605041	6.05879171495034E-09		LMOSA_13480	Internalin B [Listeria monocytogenes str. Scott A]	2.57326052880344	2.09860524002572E-27		LMOSA_3550	Chloride transporter, chloride channel (ClC) family	2.72335801994913	4.83498446424702E-15		GO:0000041	transition metal ion transport	0.00119			GO:0015695	organic cation transport	0.029
LMOSA_10970	Actin-assembly inducing protein (Fragment)	1.27327543108798	2.18033875088538E-05	0.872091127497581	0.001417183224707		LMOSA_12870	hypothetical protein	1.86391687550643	4.02121886026963E-27		LMOSA_12530	hypothetical protein	1.74165356956064	1.11404783741034E-14		GO:0006071	glycerol metabolic process	0.01207			GO:0015696	ammonium transport	0.042
LMOSA_11030	L-lactate dehydrogenase	1.25007043422402	4.99564018973892E-12	0.682112999973141	0.01266069703028		LMOSA_7590	Transcriptional regulator	2.30109552515568	2.74715298390758E-25		LMOSA_15040	Cell surface protein	1.70073853413404	1.34546613145338E-13		GO:0006044	N-acetylglucosamine metabolic process	0.01522			GO:0018106	peptidyl-histidine phosphorylation	0.042
LMOSA_11170	hypothetical protein	5.6209042916287	4.89755055521754E-06	8.25720451167186	2.31419236322407E-09		LMOSA_1810	Transcriptional regulator Spx	2.37146086557255	3.27566230938362E-23		LMOSA_4260	Transcriptional regulator CggR	1.63804273690154	3.01521242524951E-13		GO:0017001	antibiotic catabolic process	0.01522
LMOSA_11180	Dihydropteroate synthase	6.20665834810864	9.4882461368188E-06	7.57930276285781	1.14259687954494E-07		LMOSA_20330	Propionaldehyde reductase	2.84148613581656	6.27735109324132E-23		LMOSA_4020	Extradiol dioxygenase	2.21247365623299	5.41830456551271E-13		GO:0046174	polyol catabolic process	0.01753
LMOSA_11680	Succinyl-diaminopimelate desuccinylase	0.939636371031454	1.04205315032451E-05	0.791049038108249	0.01024060977097		LMOSA_22250	Ribosomal-protein-alanine N-acetyltransferase	2.02229851715173	1.06380063293369E-20		LMOSA_16680	Mannose-specific phosphotransferasesystem component IIC	1.615811518097	1.05608606177261E-12		GO:0009401	phosphoenolpyruvate-dependent sugar phosphotransferase system	0.02047
LMOSA_11690	Putative transcriptional regulators	1.45706025504528	0.001156956382275	1.58079667408329	5.65309576919946E-05		LMOSA_4200	hypothetical protein	2.79540020400437	9.59490485032526E-20		LMOSA_10320	4Fe-4S mono-cluster protein YjdI	2.24862616990276	1.16595318730253E-12		GO:0016310	phosphorylation	0.02553
LMOSA_11700	Hydroquinone-specific extradiol dioxygenase	1.10432400885961	0.000240770222226	0.637695472156704	0.042539478659602		LMOSA_24600	Glycerol kinase	1.51675368834593	2.84617194539762E-19		LMOSA_3600	Nucleoside-diphosphate-sugar epimerase	1.58822775905325	2.58801781316506E-12		GO:0006631	fatty acid metabolic process	0.02747
LMOSA_11710	Phosphoglycerate mutase	0.681195350949454	0.02822357856251	1.07994758813734	0.000795518104498		LMOSA_4340	ATP-dependent Clp endopeptidase proteolytic subunit ClpP	2.36796203538437	4.33709091147973E-18		LMOSA_13750	hypothetical protein	2.44446795792577	6.26101985432759E-12		GO:0019637	organophosphate metabolic process	0.0307
LMOSA_11800	Haloacid dehalogenase	0.871412279848812	0.048231091040935	1.02395605651521	0.032092199244832		LMOSA_20670	Porphyrin biosynthesis protein includes: uroporphyrinogen-III methyltransferase and uroporphyrinogen-III synthase]	3.86784373821381	4.38661281336639E-17		LMOSA_15570	hypothetical protein	2.59886451780191	6.26101985432759E-12
LMOSA_11910	PhoP family transcriptional regulator	2.1123986018714	7.30754135040821E-23	1.19978903770679	6.5109508576655E-09		LMOSA_24610	Glycerol uptake facilitator	1.59579232358878	4.38661281336639E-17		LMOSA_18650	Teichoic acid D-Ala incorporation-associated protein DltX	2.00054090509733	4.73741010818776E-11
LMOSA_12860	hypothetical protein	2.01123701011771	1.52346265816921E-13	2.26988355412344	0.00061873312351		LMOSA_23950	Chaperone protein DnaK	1.91160405931143	4.09109178400931E-16		LMOSA_13080	Lactoylglutathione lyase	2.22088322878744	4.90642223068561E-11
LMOSA_13100	NusG domain II-containing protein	1.5747672312222	2.19180557670801E-06	1.42762251933415	0.000491928982863		LMOSA_1940	2,3-bisphosphoglycerate-dependent phosphoglycerate mutase	1.77370071323857	9.00851337008741E-16		LMOSA_12490	Triosephosphate isomerase	1.62778216881881	5.69284659788532E-11
LMOSA_1320	Phosphomannose isomerase	1.85457612529529	2.12729916912205E-05	1.38618258913026	0.001098653062575		LMOSA_7420	Trigger enzyme beta-glucoside-specific phosphotransferase system EIIBCA component	2.31097034948897	9.00851337008741E-16		LMOSA_27630	Bifunctional pyr operon transcriptional regulator/uracil phosphoribosyltransferase PyrR	3.41735559819145	8.66463323340066E-11
LMOSA_13760	hypothetical protein	0.757335743043442	0.011736566405413	0.793204512767885	0.003148164763027		LMOSA_550	60 kDa chaperonin	1.72896143349623	1.03180951452654E-15		LMOSA_12510	PTS-dependent dihydroxyacetone kinase, dihydroxyacetone-binding subunit DhaK	1.39826783362782	1.24811453975032E-10
LMOSA_13770	hypothetical protein	4.00668906718517	0.005963753312835	3.10484676319791	9.15488803223561E-06		LMOSA_20630	Cobalt-precorrin-4 methyltransferase	4.15166772171281	2.47797305380718E-15		LMOSA_14580	NADH-dependent butanol dehydrogenase a	1.62595162813434	2.4812168236741E-10
LMOSA_13810	hypothetical protein	1.54915831256967	5.07704207833795E-14	0.754458468188539	0.004289243263771		LMOSA_20650	Precorrin methylase	3.78589278329427	2.47797305380718E-15		LMOSA_12520	hypothetical protein	1.73991435083042	1.14073477834064E-09
LMOSA_13820	Lipase chaperone	0.985293696672833	4.26852289673981E-05	1.41414314287215	1.07998112371107E-05		LMOSA_25780	30S ribosomal protein S2	2.1121549159921	2.47797305380718E-15		LMOSA_20170	Transcriptional regulator PocR	1.98077840586789	1.26523341023559E-09
LMOSA_14200	Universal stress protein UspA	1.61862354141295	3.18100208443292E-13	0.873354497942112	0.0003798627648		LMOSA_22160	Alpha-glycerophosphate oxidase	1.73361295470842	3.4038034301971E-15		LMOSA_14790	Secreted MUCin-binding domain protein [Listeria monocytogenes str. Scott A]	1.51424797481442	2.11081860318217E-09
LMOSA_14630	Magnesium and cobalt transport protein CorA	3.37525456747327	0.044587535599257	4.30622649595598	0.005372068918162		LMOSA_6150	PTS system ascorbate-specific transporter subunit IIC	2.56396428420466	3.46733578227211E-15		LMOSA_13860	Transcription activator, putative	2.73471103890223	2.7772609016099E-09
LMOSA_1470	General stress response protein CsbD	1.58116834722525	0.016209817111492	3.97155634472078	0.003001438836311		LMOSA_7430	Beta-glucoside operon transcriptional antiterminator	2.42549903354273	1.007174165799E-14		LMOSA_3210	Glutamate gamma-aminobutyrate antiporter	1.04225484535018	2.93158545369246E-09
LMOSA_14820	Transcriptional coactivator p15 (Pc4)	0.929302150682765	0.006602717352902	2.59981813825549	2.11853204218646E-10		LMOSA_23750	RNA polymerase sigma factor SigA	1.42842308646378	2.37334019788394E-14		LMOSA_21860	PrsW family intramembrane metalloprotease	1.77396501401071	6.12715821608725E-09
LMOSA_15020	Transcriptional regulator	4.73589088771902	3.51180837583065E-09	5.83445726625368	9.28888544732072E-13		LMOSA_7950	hypothetical protein	2.23372614938957	3.11153189713412E-14		LMOSA_12460	Probable transaldolase	1.42970373127009	8.23562062968768E-09
LMOSA_15030	hypothetical protein	3.68051171943114	6.82627998620489E-18	4.56662122220073	1.53226471163589E-39		LMOSA_20600	Cobalamin biosynthesis protein CbiD (Fragment)	2.88664057053106	4.34819028920824E-14		LMOSA_25270	DNA translocase SftA	1.17103783261092	1.3515432851218E-08
LMOSA_15240	hypothetical protein	1.5241721715115	0.004672208688168	2.46258934026608	9.34784417764946E-05		LMOSA_20640	Cobalamin biosynthesis protein CbiG	3.75218146307938	1.03859422383346E-13		LMOSA_12450	Transketolase	1.46543481325272	1.50331334814923E-08
LMOSA_15250	hypothetical protein	1.51747097828403	0.005492501237145	1.76751612101475	0.001501590058721		LMOSA_12880	hypothetical protein	1.38148368343316	1.76398320513276E-13		LMOSA_12270	Putative peptidoglycan bound protein	2.15251589039291	6.32997108677745E-08
LMOSA_15260	N-acetyltransferase	1.23590794816016	6.53050033928954E-06	0.847328341926884	0.015084600100071		LMOSA_20310	ATP/cobalamin adenosyltransferase	2.1312697457893	2.19941919842598E-13		LMOSA_720	Cell wall surface anchor family protein [Listeria monocytogenes str. Scott A]	1.36791322452337	6.35755838703147E-08
LMOSA_15270	Multifunctional acyl-CoA thioesterase I and protease I and lysophospholipase L1	0.696623758089231	0.003178757741996	1.7300092581356	5.67665050377805E-14		LMOSA_23280	Pyruvate formate-lyase-activating enzyme	1.35356217679924	4.68793628753724E-13		LMOSA_18440	hypothetical protein	1.54668958580434	1.02685630139281E-07
LMOSA_15280	YkoS	1.73680705032942	1.07700870632378E-11	1.41635035729783	7.77375904573249E-05		LMOSA_22550	Small ribosomal subunit biogenesis GTPase RsgA	1.43556947092438	7.89027559155979E-13		LMOSA_15510	Magnesium and cobalt transport protein CorA	2.05736699904673	2.36549374448996E-07
LMOSA_15310	Pyrimidine utilization protein B	2.016127396556	1.64818703199643E-07	1.31974711707764	0.026357779262645		LMOSA_20230	Diol dehydratase-reactivating factor alpha subunit	1.87072549234966	1.85390490530879E-12		LMOSA_23490	Osmoprotectant ABC transporter ATP-binding protein OpuCA	1.06765880198974	2.3920187327962E-07
LMOSA_15500	hypothetical protein	1.88541450677009	5.54358739130148E-24	1.57245764670783	1.42198255848062E-05		LMOSA_20660	CbiJ protein [Listeria monocytogenes str. Scott A]	5.0580746582482	2.677386874333E-12		LMOSA_12480	Ribose-5-phosphate isomerase B	1.2842150308402	2.53817965026092E-07
LMOSA_15520	Putative transcription regulators	0.681722208002541	0.044911312189561	3.11338440105561	1.07431849244387E-21		LMOSA_2530	Penicillin-binding protein 2C	1.5429911550308	7.05623352473822E-12		LMOSA_12470	Dehydrogenases with different specificities	1.2254648842604	5.03565489652048E-07
LMOSA_15530	Phage infection protein [Listeria monocytogenes str. Scott A]	1.04882067847227	4.80386487085968E-05	1.91751212600884	8.48059270834478E-25		LMOSA_20560	ECF transporter S component	1.92910610871613	2.4383156176533E-11		LMOSA_13470	Truncated internalin A	0.871949629255731	5.03565489652048E-07
LMOSA_15650	Cell wall surface anchor family protein [Listeria monocytogenes str. Scott A]	1.11427460025793	0.000398707299656	1.70951640769044	1.26013592756178E-09		LMOSA_20200	Propanediol dehydratase large subunit PduC	1.65096687693811	2.55330297453425E-11		LMOSA_23530	hypothetical protein	1.39347799671159	9.97677271137331E-07
LMOSA_160	RNA-binding protein S4	2.23937875092428	2.27405124159646E-16	1.2695692515424	5.39040090951898E-06		LMOSA_5400	hypothetical protein	1.9350772904417	3.84237890339211E-11		LMOSA_27900	Pyruvate phosphate dikinase	1.12510956714357	1.75430678436997E-06
LMOSA_1620	Putative sigma-54-dependent transcriptional activator	1.12784119519054	5.35852840705241E-05	1.83205542221483	1.54366348224298E-08		LMOSA_20280	Ethanolamine utilization protein eutJ	2.03174364298278	6.53542721202466E-11		LMOSA_12500	PTS-dependent dihydroxyacetone kinase, ADP-binding subunit DhaL	1.14430659773308	4.57550374528395E-06
LMOSA_16330	hypothetical protein	3.80767543246187	2.27999226156572E-13	2.96909209703389	5.13230187656403E-15		LMOSA_3320	Oligo-beta-mannoside-specific phosphotransferase enzyme IIB component	1.63342391846449	9.19225153943443E-11		LMOSA_510	Large conductance mechanosensitive channel protein MscL	1.64154079387831	4.615453290886E-06
LMOSA_16530	Predicted esterase	1.22566992990625	0.013082451644649	1.09147454990227	0.038765169873869		LMOSA_26170	Putative CDP-abequose synthase	1.60097472103213	2.41867181731335E-10		LMOSA_16270	Pyruvate oxidase	1.16032697225557	5.540524136032E-06
LMOSA_16610	Diacylglycerol kinase catalytic subunit	0.699601083285964	0.010685836488212	0.814062312045255	0.003613512359941		LMOSA_6510	PTS sugar transporter subunit IIC	1.59728667088535	3.05509785240415E-10		LMOSA_16820	Nad-dependent epimerase dehydratase	1.26015077868678	5.79599030158191E-06
LMOSA_16740	R-phenyllactate dehydratase activator	0.967041712264286	0.002244737176867	0.910363774726531	0.002331914279161		LMOSA_25770	Translation elongation factor Ts	2.24587915696622	4.41328430123345E-10		LMOSA_6860	tRNA-specific adenosine deaminase	1.45613314569024	6.5803160577941E-06
LMOSA_16840	Polyisoprenoid-binding protein YceI	1.64571427732303	1.17124111449444E-12	0.78610452433346	0.00353066584934		LMOSA_5380	Dihydrofolate reductase	1.66258938055727	8.40167065593678E-10		LMOSA_920	Ferrous iron transport protein B	1.36744508678006	7.37736616923873E-06
LMOSA_16880	hypothetical protein	2.84698565156518	5.35731246435174E-34	1.23346750234246	4.74501662419146E-06		LMOSA_18460	N-acetylglucosamine-6-phosphate deacetylase	1.39717897815348	1.0309144304368E-09		LMOSA_14340	Cellulose synthase catalytic subunit	1.20554381310392	7.55275837885132E-06
LMOSA_16890	GTP pyrophosphokinase ywaC	1.62890177051844	0.016990181278098	1.66322063821053	0.000721629642166		LMOSA_11780	GNAT family acetyltransferase	1.83070502356105	1.51033668084935E-09		LMOSA_21650	hypothetical protein	1.27342257594723	8.04377335176398E-06
LMOSA_17410	hypothetical protein	1.76733843994091	0.012470024527139	2.09552934027892	0.003864762023124		LMOSA_14440	Serine-type D-Ala-D-Ala carboxypeptidase	1.03705689513646	2.37274628321691E-09		LMOSA_23470	Glycine betaine/carnitine/choline/choline sulfate ABC transporter (Osmoprotectant-binding lipoprotein)	1.0310379225405	8.73697947440946E-06
LMOSA_17420	hypothetical protein	0.776637726613473	0.028930998048875	1.67400638420173	8.42418358488323E-07		LMOSA_20220	Propanediol dehydratase small subunit PduE	1.75317883009513	2.42847862109335E-09		LMOSA_3680	Spermidine acetyltransferase	1.86918523865633	1.00469995931343E-05
LMOSA_17570	DEAD-box ATP-dependent RNA helicase CshA	2.848510479724	1.36720544693238E-28	1.35229384615574	6.67789038549802E-06		LMOSA_22260	Transcriptional repressor LexA	1.47459851291134	2.77278570548351E-09		LMOSA_15130	LRR-and LPXTG-motif protein [Listeria monocytogenes str. Scott A]	0.875030577304999	1.52801979343762E-05
LMOSA_180	Cell division protein SepF	0.720341448373791	0.007402932430174	1.49848148380703	3.7035949080881E-07		LMOSA_6630	Phosphoenolpyruvate-dihydroxyacetone phosphotransferase, ADP-binding subunit DhaL	1.1558783059647	2.9640913688053E-09		LMOSA_2550	Putative transporter ydbO	2.54366034592301	1.55507792601646E-05
LMOSA_1800	Adaptor protein MecA	0.662082953978894	0.002787043808595	1.923471851853	0.030366165009344		LMOSA_19550	Translational GTPase TypA	1.54946262330644	3.29936420865941E-09		LMOSA_14870	UPF0118 membrane protein yubA	1.15725873867355	1.64876863955818E-05
LMOSA_18010	HTH-type transcriptional repressor YtrA	2.54493810731293	0.002505896399629	0.722452636822299	0.025683481528046		LMOSA_20270	Phosphate propanoyltransferase	2.00346811278637	3.85335347517085E-09		LMOSA_14990	HdeD family acid-resistance protein	1.48969628951094	1.66938030874954E-05
LMOSA_18020	Predicted membrane protein/transporter	0.942558726266537	0.028661384145722	1.02405990621285	2.3290347358556E-06		LMOSA_20300	Carbon dioxide concentrating mechanism protein CcmL	2.8870670130356	4.03369593145215E-09		LMOSA_2801	hypothetical protein	2.64234927880439	2.14773485997586E-05
LMOSA_18030	Bacterial transcription activator [Listeria monocytogenes str. Scott A]	0.911209104868958	0.000181057428937	0.931691835559845	0.003074691524148		LMOSA_23270	Pyruvate formate-lyase	0.993730261908774	4.7975253261164E-09		LMOSA_11950	MBL fold metallo-hydrolase	1.02085561199732	2.17642982984912E-05
LMOSA_18040	Formate-nitrite transporter	1.36934583519816	3.50905944044778E-05	2.78058352746548	1.14181465371205E-11		LMOSA_20680	Sirohydrochlorin cobaltochelatase CbiK	3.7540834527293	4.98312119670307E-09		LMOSA_6250	Internalin, Putative peptidoglycan linked protein (LPXTG motif)	1.62961443570894	2.68364534125892E-05
LMOSA_18050	NAD-dependent succinate-semialdehyde dehydrogenase	0.661608219349114	0.002923955851154	1.12196489554437	4.98335091190695E-07		LMOSA_16620	hypothetical protein	1.74698063853145	9.32663379921276E-09		LMOSA_19410	Molybdopterin or thiamine biosynthesis adenylyltransferase	1.10586161024301	3.01831418853126E-05
LMOSA_18110	Erythromycin resistance ATP-binding protein MsrA	1.30093514763094	2.81678414787375E-05	1.21845998196418	0.047494193277347		LMOSA_2080	Foldase protein PrsA	1.17685967609721	1.50295549057752E-08		LMOSA_280	Cell division protein FtsL	1.25424133568897	3.27589127206505E-05
LMOSA_18230	Putative membrane protein YhjE	1.76319647619798	0.000136394179963	1.68264903757029	0.006850555159505		LMOSA_6730	hypothetical protein	1.57624359266385	1.52481950469089E-08		LMOSA_1630	DeoR faimly transcriptional regulator	3.62541027674577	3.37480623158927E-05
LMOSA_18330	Peroxide resistance protein Dpr	1.56665474587221	1.19630004290918E-14	2.00469023171965	3.57095554342992E-14		LMOSA_20340	Glycerol uptake facilitator	2.41226219848434	1.53686370213961E-08		LMOSA_15440	Heavy metal translocating P-type ATPase	2.01886518936719	3.89789087611298E-05
LMOSA_18430	hypothetical protein	1.57388030531614	3.49584444979973E-07	1.07665446441726	1.44214867067602E-05		LMOSA_6640	Phosphoenolpyruvate-dihydroxyacetonephosphotransferase, subunit DhaM, DHA-specific IIA component	1.45366426041257	1.59877353225809E-08		LMOSA_8770	Arginine deiminase	1.25892516970283	5.27037018139937E-05
LMOSA_18770	Putative antibiotic transport system ATP-binding protein	2.14309070031834	0.004792556234089	1.97525717092417	3.0211849847783E-08		LMOSA_6620	Phosphoenolpyruvate-dihydroxyacetone phosphotransferase, dihydroxyacetone binding subunit DhaK	1.0299042613155	2.61900480853382E-08		LMOSA_6580	Flagellum-specific peptidoglycan hydrolase FlgJ	1.13668325904587	5.65309576919946E-05
LMOSA_18850	hypothetical protein	1.69185484598877	1.11069118406672E-11	2.70839432409286	3.69607161995371E-06		LMOSA_20320	CoA-dependent propionaldehyde dehydrogenase	1.87781639193616	2.90198218373483E-08		LMOSA_5480	Heme sensor protein hssS	1.4292672421133	6.3486526289334E-05
LMOSA_19560	Secreted protein [Listeria monocytogenes str. Scott A]	1.29687206093579	1.10908569930744E-06	1.35087536428107	0.011587808582992		LMOSA_20730	Cobalt import ATP-binding protein CbiO	4.09438692641643	3.18768570833243E-08		LMOSA_18280	DNA polymerase III subunit alpha	3.01879280586624	6.35820183381043E-05
LMOSA_1990	hypothetical protein	2.95899744705717	1.37695747304511E-14	1.90907510483758	0.047054582544524		LMOSA_23190	hypothetical protein	1.39543160143564	3.20878866414529E-08		LMOSA_28560	Bacterial nucleoid protein Hbs	1.27068524009769	0.00011997922949
LMOSA_20020	N-acetyltransferase	1.99007172817308	0.003802550575133	1.45418296027312	0.00612162264989		LMOSA_20260	Propanediol utilization microcompartment protein PduA	1.92521077660283	4.26502449679833E-08		LMOSA_20790	Transcriptional regulator	2.80879642309894	0.000120527376403
LMOSA_20070	Methyltransferase domain protein [Listeria monocytogenes str. Scott A]	1.71705254692898	7.29358435133333E-06	2.32026920695521	3.08011305139958E-08		LMOSA_22850	Cold shock protein signature	3.39823733930868	4.42926450847585E-08		LMOSA_23480	Osmotically activated L-carnitine/choline ABCtransporter permease protein OpuCB	1.40306348132681	0.000126823275639
LMOSA_20110	Propanediol utilization microcompartment protein PduU	2.01769331236832	0.000102972236926	0.939746301282746	0.017339598156551		LMOSA_13020	PTS system mannitol fructose-specific transporter subunit IIC	1.91897021675066	5.17861035039075E-08		LMOSA_12110	DNA/RNA helicase	1.80708877492101	0.00015408350254
LMOSA_2020	Antibiotic biosynthesis monooxygenase	1.20821813406946	5.04980361685753E-05	1.27881558587435	0.005686831051188		LMOSA_24240	Putative pre-16S rRNA nuclease	1.30385583548846	6.00662836397539E-08		LMOSA_13070	Inorganic phosphate transporter	1.38675123590956	0.000176476415709
LMOSA_20200	Propanediol dehydratase large subunit PduC	1.65096687693811	2.55330297453425E-11	1.17440855632723	0.008722595017037		LMOSA_7410	Aryl-phospho-beta-D-glucosidase BglA	1.61807622163406	6.12925957551977E-08		LMOSA_9950	Fructose-specific phosphotransferase enzyme IIB component	1.38650806879247	0.000182577647403
LMOSA_20550	Transcriptional regulator	1.35206273912563	3.53955042703616E-06	1.29290504334514	0.002694723559212		LMOSA_11040	50S ribosomal protein L25 [Listeria monocytogenes str. Scott A]	1.17568104202158	7.37446082519623E-08		LMOSA_27810	Putative oxidoreductase YceM	1.35803266559431	0.000185443802333
LMOSA_20860	HTH-type transcriptional regulator YodB	2.43211753713618	1.15216663374994E-15	0.780728186818	0.01024060977097		LMOSA_23970	Heat-inducible transcriptional repressor HrcA	1.77187186050943	8.77008303857282E-08		LMOSA_2860	Membrane protein YitT	1.60047885815397	0.000231728452077
LMOSA_21090	hypothetical protein	2.08685680272352	5.58678429020257E-05	1.25868223796884	4.98322108250376E-05		LMOSA_20210	Propanediol dehydratase medium subunit PduD	1.69662536981354	9.44086347271261E-08		LMOSA_28340	Hypothetical sensory transduction histidine kinase	1.3460802940482	0.000274249769586
LMOSA_21100	ImmA/IrrE family metallo-endopeptidase	1.6368012792675	0.000832151503109	0.973421156120874	0.000393919533975		LMOSA_20570	Cobyrinate a,c-diamide synthase	2.22786967672621	9.89307444069372E-08		LMOSA_14290	Sodium-independent anion transporter	1.22498611369516	0.000288008513604
LMOSA_21110	Transcriptional regulator	1.75314377575575	8.58149312217272E-06	0.879781503804688	0.005014071584764		LMOSA_24230	hypothetical protein	1.71963613024027	1.23881922451878E-07		LMOSA_3520	Acyl-[acyl-carrier-protein]-UDP-N-acetylglucosamine O-acyltransferase	2.01355306642999	0.000297670254271
LMOSA_21820	hypothetical protein	4.1305569494131	4.37723352342151E-44	1.563900919453	0.000981396982739		LMOSA_20690	Sirohydrochlorin cobaltochelatase	4.44670985512216	1.32220686134032E-07		LMOSA_5500	Sulfur carrier protein FdhD	1.82712659119804	0.000307665818688
LMOSA_21830	Lysophospholipase, alpha-beta hydrolase superfamily	0.877829782645995	0.005096835265861	1.27396250618382	1.04865892500947E-09		LMOSA_11280	UVR domain protein [Listeria monocytogenes str. Scott A]	1.98745401172813	1.3240103917238E-07		LMOSA_14850	Invasion associated secreted endopeptidase	1.03047591691021	0.000342472237982
LMOSA_22440	Ribosome maturation factor RimP	1.77839316587586	3.56191133101086E-09	1.25910347431397	0.001782998667666		LMOSA_19190	Ribonuclease J	1.77878571864414	2.08772690819915E-07		LMOSA_24830	Replicative DNA helicase loader DnaB	1.00242028607357	0.000355686795258
LMOSA_22620	hypothetical protein	1.87743483764018	1.07555815797704E-13	1.56456082791055	3.15934639251667E-10		LMOSA_6140	Phosphotriesterase	2.36310693397743	2.19308253921211E-07		LMOSA_27530	Predicted short chain dehydrogenases(Associated with short-chain alcohol dehydrogenases)	1.4556841279091	0.000376907950256
LMOSA_23060	UPF0750 membrane protein yqfU	1.52341978379377	0.000333877675461	0.837382337618753	0.013523547850695		LMOSA_1210	Cyclic nucleotide-binding domain protein	1.74938300773724	2.69076996341258E-07		LMOSA_22180	RNA-binding protein Hfq	1.63865560981455	0.000397609363333
LMOSA_23440	hypothetical protein	1.58257233536091	2.86554265720093E-21	2.20318445625857	8.0921003629098E-07		LMOSA_6170	Ascorbate-specific phosphotransferase enzyme IIA component	3.08440645329189	4.11044833998525E-07		LMOSA_24840	Transcriptional repressor NrdR	1.15397004809233	0.000405206271659
LMOSA_23730	GTP cyclohydrolase 1 type 2 homolog	1.91941370460814	2.37054756104109E-06	0.616880439277057	0.009353649055679		LMOSA_20240	Propanediol utilization diol dehydratase-reactivating factor small chain	2.17339865522101	4.42216601251707E-07		LMOSA_15560	DUF975 domain-containing protein	0.836562137743885	0.000447195097134
LMOSA_24250	hypothetical protein	1.52363186264612	8.39570271825188E-12	2.16289948937118	1.44214867067602E-05		LMOSA_11290	Protein-arginine kinase	1.42586753744374	5.79302013790909E-07		LMOSA_6380	Glyoxalase family protein [Listeria monocytogenes str. Scott A]	1.75778848935197	0.000530153947764
LMOSA_24340	tRNA-specific 2-thiouridylase MnmA	1.10165878389182	0.000668324379841	2.16425526219244	0.002514392528172		LMOSA_4240	Phosphoglycerate kinase	1.22354459904722	7.14210913608243E-07		LMOSA_16690	Sorbose-specific phosphotransferase enzyme IIB component	1.15451016381322	0.000538014029827
LMOSA_24480	YrvD	2.47885909600335	1.23602274914371E-11	2.36784240851187	2.55702528628996E-19		LMOSA_20580	Cobalamin biosynthesis protein CobD	3.20503064574114	8.78074283255988E-07		LMOSA_15580	Phosphoprotein phosphatase	1.65551696557999	0.000565613163835
LMOSA_24890	Citrate synthase	0.890611619522644	0.002406110126883	0.664486125241296	0.030318276322053		LMOSA_20610	Synthesis of vitamin b12 adenosyl cobalamide	2.83914010484231	9.96792044940695E-07		LMOSA_28030	Ribonuclease HI	1.96894771779393	0.000565613163835
LMOSA_24910	Exclusion suppressor FxsA	2.44034217225601	6.44823660785885E-08	1.00941582603536	5.01688266458496E-05		LMOSA_14830	Phospholipase/carboxylesterase	1.33217502385951	1.07374681643032E-06		LMOSA_21770	hypothetical protein	3.23227305228268	0.000606099035216
LMOSA_2500	ABC transporter permease	2.00118161851107	0.001908032693317	1.15761398630546	9.36804328612209E-07		LMOSA_26400	Outer surface protein	1.55256959449802	1.14620245419752E-06		LMOSA_2910	YhzC protein [Listeria monocytogenes str. Scott A]	1.61585498243803	0.000721629642166
LMOSA_25020	Universal stress protein	0.884577656280738	3.44072679553913E-05	0.943027873410554	1.33138069480541E-05		LMOSA_20350	Probable propionate kinase	1.79724952826524	1.84157427268771E-06		LMOSA_14310	Transmembrane protein (Fragment)	2.78286472856598	0.000725762612776
LMOSA_25220	General stress protein	1.20845854390335	3.25312265650321E-06	0.840486081069293	0.003255594028832		LMOSA_20700	Cobalt ECF transporter S component CbiM	5.86004585302166	2.32457894200084E-06		LMOSA_18350	Late competence protein ComEC	1.1465584402015	0.000761559124179
LMOSA_25230	YtxG	1.00107083957061	2.64308177851528E-06	1.05363958645072	9.97677271137331E-07		LMOSA_22450	Transcription termination/antitermination protein NusA	1.22631003231117	2.35152298810295E-06		LMOSA_5470	ABC transporter permease	2.52692551948364	0.00077039671358
LMOSA_2540	Arsenate reductase [Listeria monocytogenes str. Scott A]	0.891051163017733	3.46278440553928E-07	1.18921432479721	0.000669072951056		LMOSA_6160	Ascorbate-specific phosphotransferase system enzyme IIB component	2.51450566433508	2.43442389306792E-06		LMOSA_6760	PTS cellobiose transporter subunit IIC	3.1007275203476	0.000829754802204
LMOSA_25560	Bifunctional acetaldehyde-alcohol dehydrogenase	1.77291636141873	3.49943181536196E-26	1.20482955987564	0.006918027180701		LMOSA_20250	Putative carboxysome shell protein	1.56022164379396	3.3740731590825E-06		LMOSA_23430	BilEB	1.6420382050068	0.000866409899296
LMOSA_25580	Sugar ABC transporter ATPase	1.36378821537526	1.72541699658415E-10	0.805538756516021	0.000227431112431		LMOSA_20720	Energy-coupling factor ABC transporter transmembrane protein	4.82854388330439	3.5035162534897E-06		LMOSA_23060	UPF0750 membrane protein yqfU	1.563900919453	0.000981396982739
LMOSA_26130	YfhP	1.91381336078286	2.01913580077164E-16	4.99469485738167	6.76317964712833E-06		LMOSA_20190	Propanediol utilization microcompartment protein PduB	1.62889702527102	4.09805881176672E-06		LMOSA_12090	Type I restriction endonuclease subunit R	1.04039830981524	0.001017687810586
LMOSA_2660	Methylated-DNA--protein-cysteine S-methyltransferase	1.98984161243497	7.4711484784291E-16	2.23077972892796	1.73814127044949E-07		LMOSA_1640	Cyclopentanol dehydrogenase	1.03375660197232	4.25570919809744E-06		LMOSA_26850	Phosphoribosylamine--glycine ligase	1.41689264519923	0.001116461415348
LMOSA_2670	Methylphosphotriester-DNA alkyltransferase	1.03556947030739	0.044409179320043	2.64234927880439	2.14773485997586E-05		LMOSA_20620	Precorrin-8W decarboxylase CbiT	3.74639312893381	4.78270556134279E-06		LMOSA_9180	Zinc ribbon domain-containing protein	2.13655508351339	0.001247820884629
LMOSA_27150	tRNA (guanine-N(1)-)-methyltransferase	0.641674840254203	0.004135258720375	2.77207508566082	4.62637232756802E-06		LMOSA_20590	Cobalt-precorrin-8 methylmutase	2.58978588467308	6.35487048261077E-06		LMOSA_9210	Putative repressor protein [Listeria monocytogenes str. Scott A]	4.09647688746388	0.001292385854153
LMOSA_27620	Uracil-xanthine permease	2.68299557238886	0.01589344649096	1.15590343367363	2.32070131157705E-05		LMOSA_6130	Creatinine amidohydrolase	2.29846260142885	9.47359694408324E-06		LMOSA_23840	Cytidine deaminase	0.951096475342161	0.001323836205206
LMOSA_27870	Predicted membrane bound oxidoreductase, hemolysin III	2.03667732372297	2.36551762729544E-05	0.938320124713688	0.023785997994319		LMOSA_13030	Mannosylglycerate hydrolase	1.02593284087921	1.34390928445816E-05		LMOSA_1230	Fructose-bisphosphate aldolase class II	2.97621982914542	0.001541530365219
LMOSA_2801	hypothetical protein	3.10675575358048	1.56047188156127E-06	2.23432129058803	1.33670812085121E-22		LMOSA_18540	GTP pyrophosphokinase domain	0.825466515187465	1.75523889712085E-05		LMOSA_12570	Internalin [Listeria monocytogenes str. Scott A]	1.12354690793636	0.001579614513143
LMOSA_2810	Ribulose-phosphate 3-epimerase domain protein [Listeria monocytogenes str. Scott A]	3.67950787120266	2.14150833904843E-11	0.938617794208746	0.034541625933098		LMOSA_23960	Nucleotide exchange factor GrpE	1.65058081639275	1.97957452473527E-05		LMOSA_13050	2'-O-methyl transferase	1.57878000101044	0.001658265139973
LMOSA_2850	5-amino-6-(5-phospho-D-ribitylamino)uracil phosphatase YitU	1.20992795864554	1.63130871800576E-06	1.4778111049974	2.52931942301742E-07		LMOSA_3990	Glutamate decarboxylase gamma	0.859763523197436	2.12192326330689E-05		LMOSA_15060	hypothetical protein	2.20953017113608	0.001661957382682
LMOSA_28910	DNA polymerase IV	0.926618433317172	0.00361118616947	0.858458943538926	0.015556018731635		LMOSA_10910	Bifunctional UDP-N-acetylglucosamine diphosphorylase/glucosamine-1-phosphate N-acetyltransferase GlmU	0.930369342806637	2.54586623364302E-05		LMOSA_12540	PTS-dependent dihydroxyacetone kinase phosphotransferase subunit DhaM	1.26034299113144	0.001782998667666
LMOSA_29070	Alpha-acetolactate decarboxylase	3.78203063836527	3.73916346851228E-40	2.03244363550969	0.000150863180851		LMOSA_5320	hypothetical protein	2.02058653345729	2.81965838436639E-05		LMOSA_7730	hypothetical protein	2.62041918196535	0.002298854666726
LMOSA_29210	Acetolactate synthase large subunit	3.34351429710603	2.32267027802925E-06	0.861765621050087	0.000138428380893		LMOSA_18040	Formate-nitrite transporter	1.36934583519816	3.50905944044778E-05		LMOSA_23740	SAM-dependent methyltransferase	1.96604999226333	0.002498430362815
LMOSA_3540	Putative membrane protein yuiD	0.766908995852125	0.007281307889521	0.61766981542134	0.015384932759463		LMOSA_23760	DNA primase	1.28966891984746	3.58129903341954E-05		LMOSA_5510	hypothetical protein	0.726669170547521	0.002638953850302
LMOSA_3620	Disulfide oxidoreductase YuzD	0.642124603383144	0.031298418840776	0.863387660550235	0.005640088295937		LMOSA_20060	ATP-dependent Clp protease proteolytic subunit	1.49453044558302	4.20462000009707E-05		LMOSA_23420	Glycine betaine ABC transport system, ATP-binding protein OpuAA	1.39775758798383	0.002865407912826
LMOSA_4200	hypothetical protein	2.79540020400437	9.59490485032526E-20	0.822247587164599	0.000801674143553		LMOSA_27200	30S ribosomal protein S16	1.67528942557244	5.46978627844956E-05		LMOSA_3470	Monovalent cation/H+ antiporter subunit B	5.48279773242843	0.002898928827942
LMOSA_4250	Type I glyceraldehyde-3-phosphate dehydrogenase	1.84149904064767	2.49957474973123E-20	1.58700490327111	3.7775097872089E-05		LMOSA_4170	Preprotein translocase subunit SecG	1.85029793964801	6.47381316421006E-05		LMOSA_12100	Restriction endonuclease	1.72408274724981	0.003101332091209
LMOSA_4770	Ribosome hibernation promoting factor	1.74584912861762	1.20048422893889E-20	2.00863895145284	5.00843681951708E-18		LMOSA_5200	Glycosyltransferase LafA, responsible for the formation of Glc-DAG	1.06365385452868	6.56450691515003E-05		LMOSA_10840	Chitooligosaccharide deacetylase	1.47609085643434	0.003191473302474
LMOSA_5370	Isochorismatase hydrolase	1.59359360072536	4.28491672502251E-10	1.04292483135107	1.90293594508892E-05		LMOSA_7150	FMN-binding split barrel domain protein YdaG	1.17967884530893	6.67901689392807E-05		LMOSA_4060	Helix-turn-helix type 11 protein [Listeria monocytogenes str. Scott A]	1.67507242301689	0.003228345819107
LMOSA_5390	Zinc-binding alcohol dehydrogenase family protein	1.07822720075297	2.5481205400501E-05	1.45779653563937	1.13233120061205E-08		LMOSA_23610	hypothetical protein	1.87146249194985	6.8899780099033E-05		LMOSA_18390	Membrane protein YdbI	1.12226292577148	0.003280203809199
LMOSA_5690	MgtC family protein (Fragment)	1.74239697889591	6.12068671398271E-10	0.931408723214674	0.000993388510549		LMOSA_5360	Membrane protein, putative	1.09572242308821	7.51876377276199E-05		LMOSA_9221	hypothetical protein	2.16503445748277	0.003356041539141
LMOSA_5700	Acetamidase/formamidase protein [Listeria monocytogenes str. Scott A]	1.57790062210107	1.76156093186318E-11	1.12672369113614	0.015339284484494		LMOSA_8780	30S ribosomal protein S6	1.11409140651461	7.51876377276199E-05		LMOSA_8650	Putative myo-inositol catabolic operon transcriptional regulator	1.4739651202166	0.003367469877795
LMOSA_6040	FMN-binding domain protein	0.870063044760919	9.4223193397851E-05	0.739125275459416	0.015216306456386		LMOSA_20290	Propanediol utilization protein PduM	1.82987721459219	0.000116456102471		LMOSA_26480	Enzyme involved in biofilm formation	0.722919994056815	0.003493939891305
LMOSA_6400	Universal stress protein UspA	1.98725607037355	1.28442131251E-16	3.31858487127373	0.001266777291826		LMOSA_20740	Cobyric acid synthase CobQ	1.05831576876554	0.000144667216148		LMOSA_16700	PTS system mannose-specific transporter subunit IIA	0.816365022832409	0.003571417905289
LMOSA_6410	Ribose 5-phosphate isomerase B/allose 6-phosphate isomerase	2.54883532461651	3.24215472202657E-37	1.88336539824626	1.79178161480239E-06		LMOSA_10960	Extracellular neutral metalloprotease	1.57222499996394	0.000157282620159		LMOSA_14320	hypothetical protein	2.0105638643444	0.003595217995583
LMOSA_6500	Cellobiose-specific phosphotransferase enzyme IIB component	3.41031474114964	8.19490328499366E-14	1.19522660972233	2.28764848253131E-05		LMOSA_13010	PTS system fructose-specific transporter subunit IIB	2.14959084546908	0.000165375061739		LMOSA_23340	Cell wall surface anchor family protein [Listeria monocytogenes str. Scott A]	1.66686199133559	0.003675037020107
LMOSA_6830	ABC transporter required for expression of cytochrome BD	0.65061920220389	0.021622199608777	2.06364103798152	3.0211849847783E-08		LMOSA_27100	50S ribosomal protein L19	1.68146754917684	0.000166064292605		LMOSA_15640	Nucleotide-binding domain protein	1.4862734261813	0.004107097461278
LMOSA_6930	MarR family transcriptional regulator	3.12262557954035	0.00633062738385	0.816638571615724	0.020920379413365		LMOSA_23520	ABC transporter ATP-binding protein uup	1.27873618587208	0.000181171268842		LMOSA_11650	Internalin D [Listeria monocytogenes str. Scott A]	0.676820704447174	0.004131221509252
LMOSA_8270	RNA binding protein involved in ribosome maturation	1.32915046746069	0.00609141843	1.2040518664215	4.92137471709933E-06		LMOSA_18740	Glutathione peroxidase	1.45047266782812	0.000195069260443		LMOSA_10100	Lipase [Listeria monocytogenes str. Scott A]	0.857632722245661	0.005764378675962
LMOSA_8280	DNA replication and repair protein RecF	1.25602554838565	0.000114450895646	2.17880813899623	6.22044073315263E-14		LMOSA_3290	Cystathionine beta-lyase Bsu PatB	1.16975238504629	0.000195093541195		LMOSA_4050	Transcription activator effector binding subunit	2.1408328211691	0.005834237319042
LMOSA_8340	D-glycero-alpha-D-manno-heptose 7-phosphate kinase	1.72003282439315	1.98664726281842E-05	3.41399619180306	1.73323978161704E-08		LMOSA_20010	hypothetical protein	1.81187018502331	0.000200585103761		LMOSA_12140	hypothetical protein	2.73975230375196	0.005914872251699
LMOSA_8810	Peptidase propeptide and ypeb domain subfamily	1.63682276197117	1.91366117206004E-07				LMOSA_24590	GTPase Obg	1.40534875697884	0.000224220005197		LMOSA_28350	Glycoside transferase	1.15549969311622	0.006175064389997
LMOSA_8830	Accessory transcriptional regulator protein C	0.82765839089046	0.000144512587364				LMOSA_14570	CBS domain	0.805910290102505	0.000260573248079		LMOSA_13330	Wall-associated protein (Fragment)	0.682924552288175	0.006760140967347
LMOSA_8840	Accessory transcriptional regulator protein A	1.85169620286973	4.31753630200625E-15				LMOSA_18620	D-alanyl carrier protein	0.870739775428265	0.000262059499306		LMOSA_16280	Methyl-accepting chemotaxis protein tlpA	1.55587328687227	0.006880542077365
LMOSA_9770	Abortive infection bacteriophage resistance protein	1.34940963088375	0.01482660769762				LMOSA_23550	Ribonuclease J	0.895774937569757	0.000276210339075		LMOSA_20000	Transcriptional regulator	3.42035824153137	0.006902355741424
							LMOSA_20710	Cobalt transport protein CbiN	5.71149160938737	0.00031149337296		LMOSA_23830	GTPase Era	0.858795538974008	0.007053424113436
							LMOSA_14020	DUF896 domain-containing protein	4.13987235470988	0.000319088227295		LMOSA_24160	5'-methylthioadenosine/S-adenosylhomocysteine nucleosidase	1.51164177989359	0.0074065873166
							LMOSA_6520	Lichenan-specific phosphotransferase enzyme IIA component	1.27808574803449	0.000320414678744		LMOSA_190	YggS family pyridoxal phosphate-dependent enzyme	0.839948558074721	0.007408100102617
							LMOSA_6740	hypothetical protein	1.33867014532211	0.000364537527717		LMOSA_10300	Predicted signal transduction protein (Containing sensor and EAL domains)	1.04576774894962	0.007446547190018
							LMOSA_21810	NUDIX hydrolase	1.87361148199447	0.00037439001673		LMOSA_6820	ABC membrane transporter (ATP-binding protein) required for cytochrome bd function	0.818313298340756	0.0076154099848
							LMOSA_4440	Thioredoxin-disulfide reductase	0.707612608537507	0.000380445210203		LMOSA_22810	Bifunctional protein FolD	1.20700782183532	0.007640818278988
							LMOSA_13840	Myosin-cross-reactive antigen	1.16263038543939	0.000413460013359		LMOSA_9740	hypothetical protein	2.50268926918588	0.008688420588805
							LMOSA_2510	Putative ABC transporter ATP-binding protein YdbJ	2.32215100581782	0.000420318713734		LMOSA_15750	Short-chain dehydrogenase/reductase SDR	1.59462466315929	0.010064182703932
							LMOSA_19470	Dihydrolipoyl dehydrogenase	0.701840318780485	0.000472815820602		LMOSA_28450	3-phosphoshikimate 1-carboxyvinyltransferase	1.38128246712997	0.010165743054072
							LMOSA_18480	Transcriptional regulator	1.07090117228135	0.00050260716963		LMOSA_1660	hypothetical protein	1.4148727937313	0.010570025868631
							LMOSA_15070	hypothetical protein	1.37657443469504	0.000535531704645		LMOSA_10290	LPXTG-domain-containing protein cell wall anchor domain	0.634519307583097	0.010617211138399
							LMOSA_22100	DNA topoisomerase IV subunit B	1.10694420181715	0.000562092299824		LMOSA_9280	DNA-binding domain-containing protein	1.1725588195099	0.010772276890187
							LMOSA_11300	ATP-dependent Clp protease ATP-binding subunit ClpC	0.677356183882093	0.00058216105051		LMOSA_15800	Motility genes transcriptional repressor MogR	0.92792109270777	0.011414948072196
							LMOSA_16340	hypothetical protein	3.3955219800749	0.00058231882076		LMOSA_24820	Replicative DNA helicase loader DnaI	0.773045357748763	0.013256371055198
							LMOSA_2800	Intracellular proteinase	0.685150793452802	0.000600661664556		LMOSA_9680	Phage protein gp17 [Listeria monocytogenes str. Scott A]	1.34259809957543	0.013638162947626
							LMOSA_6220	30S ribosomal protein S12	1.15757358541418	0.000831782959007		LMOSA_7720	Triacylglycerol lipase	1.02304131404752	0.013821196403702
							LMOSA_6870	AMP-dependent synthetase and ligase YtcI	1.8128899202984	0.000864514006306		LMOSA_19910	Uridine kinase	3.11973169465502	0.015640443893386
							LMOSA_6120	Oxo-acid lyase	1.6764607403727	0.000929244095636		LMOSA_25260	UDP-N-acetylmuramate--L-alanine ligase	0.661027525618891	0.016588516145377
							LMOSA_22090	CoA-binding domain-containing protein	1.04969774832275	0.000935861219215		LMOSA_14810	LabL	1.39242104047185	0.016902024432019
							LMOSA_29080	Pyrimidine-nucleoside phosphorylase	1.1248418745013	0.000939500518739		LMOSA_9660	hypothetical protein	1.251209486757	0.016902024432019
							LMOSA_27140	hypothetical protein	0.877792117580396	0.001023243764621		LMOSA_8080	HTH-type transcriptional repressor YcjW	2.38372817359708	0.017276368131065
							LMOSA_530	hypothetical protein	2.48146426317594	0.001048867164936		LMOSA_6650	SIS (Sugar ISomerase) domain containing transcriptional regulator	1.20259982264253	0.01728909777269
							LMOSA_8360	Phosphomevalonate kinase	1.66256366665088	0.001125252855606		LMOSA_16300	Putative peptidoglycan bound protein (LPXTG motif)	3.91169703923664	0.01832989048594
							LMOSA_860	Transcription antiterminator, putative	1.24930677635807	0.001200861396247		LMOSA_10930	Listeriolysin positive regulatory factor A	1.17485666387267	0.019288222967461
							LMOSA_8290	DNA gyrase subunit B	0.793429202915927	0.001394620111094		LMOSA_2090	3'-5' exoribonuclease YhaM	0.79441332555158	0.019803913820422
							LMOSA_17620	HTH-type transcriptional activator HxlR	3.93233120839328	0.001408935435104		LMOSA_25900	YtmB like protein [Listeria monocytogenes str. Scott A]	1.51036457950257	0.020448427620308
							LMOSA_20750	ATP-binding cobalamin adenosyltransferase	1.47699034654009	0.001529274762791		LMOSA_2890	ATP-dependent helicase/nuclease subunit A	0.68239615157587	0.020448427620308
							LMOSA_10920	Ribose-phosphate pyrophosphokinase	0.840348185182096	0.001556425974279		LMOSA_6920	Multi antimicrobial extrusion protein Na+/drug antiporter	2.26032156006709	0.020597125132594
							LMOSA_10120	Putative toxin-antitoxin system, toxin component	2.21240659097473	0.001576190742995		LMOSA_10380	Type VII secretion effector	3.18546344077738	0.021315075367414
							LMOSA_14390	Transcriptional regulator of the ntd operon	1.09549566090242	0.001588401911001		LMOSA_1100	Maltose phosphorylase	0.771257174673558	0.023208762660255
							LMOSA_1450	hypothetical protein	1.19175402411318	0.001677069630633		LMOSA_24400	Putative secreted protein (Fragment)	1.27778833159674	0.023208762660255
							LMOSA_28890	Hydrolysis of 5-bromo 4-chloroindolyl phosphate (X-phos)	0.782667566911024	0.001722306221817		LMOSA_25870	hypothetical protein	3.91745604770419	0.023208762660255
							LMOSA_19450	Alpha-ketoacid dehydrogenase subunit beta	0.648273194922797	0.00175025079117		LMOSA_230	Undecaprenyldiphospho-muramoylpentapeptide beta-N-acetylglucosaminyltransferase	1.05350122262031	0.023407361459566
							LMOSA_11270	Transcriptional regulator CtsR	1.64803821866668	0.001816439801276		LMOSA_9470	UDP-N-acetylenolpyruvoylglucosamine reductase	3.40509478345186	0.025512470905939
							LMOSA_6110	hypothetical protein	1.83157880572969	0.001847173387066		LMOSA_9690	Putative tail endopeptidase	1.0443877370252	0.026707112305966
							LMOSA_13040	DeoR/PRD/PTS regulatory domain-containing protein	1.67916496333163	0.002100728159344		LMOSA_6680	Putative multifunctional methylglyoxal reductase	0.956674151356029	0.026800775030372
							LMOSA_27080	Internalin protein [Listeria monocytogenes str. Scott A]	1.48123617599636	0.002100728159344		LMOSA_12130	hypothetical protein	1.94451582340354	0.028526329712512
							LMOSA_3660	Low temperature requirement protein C	1.28208381330239	0.002233958810214		LMOSA_27290	Acyl carrier protein	1.23574338954962	0.028566465953309
							LMOSA_14430	Tagatose-bisphosphate aldolase	0.758955889767291	0.00243313773544		LMOSA_1260	PTS mannose transporter subunit IIAB	4.27115856068379	0.029274323019401
							LMOSA_13780	hypothetical protein	3.3028099754432	0.002536941971322		LMOSA_11520	Sugar ABC transporter	4.3550379912519	0.029552530672153
							LMOSA_3970	hypothetical protein	2.10962995211419	0.002536941971322		LMOSA_14960	Formate-nitrite transporter	1.21214308556809	0.029552530672153
							LMOSA_5340	Oligopeptide ABC transporter periplasmic oligopeptide-binding protein OppA	1.34910998737671	0.002785675198642		LMOSA_13940	HTH-type transcriptional regulator YybE	1.57515283487062	0.029901689046817
							LMOSA_8790	Single-stranded DNA-binding protein 1	0.709304286327813	0.002785675198642		LMOSA_25890	L-lactate dehydrogenase	1.12826548802575	0.031431172625339
							LMOSA_1800	Adaptor protein MecA	0.662082953978894	0.002787043808595		LMOSA_14750	Nucleoid-associated protein	1.12970161691953	0.032070093041638
							LMOSA_19480	hypothetical protein	1.74018361269628	0.002868832850553		LMOSA_9480	FAA1, Long-chain acyl-CoA synthetase	2.03754920291295	0.03222075054971
							LMOSA_7820	3-ketoacyl-acyl carrier protein reductase	3.08381595448831	0.002869967187649		LMOSA_13130	hypothetical protein	1.34154720258768	0.032275757124616
							LMOSA_26440	ATP-dependent RNA helicase YfmL	0.860254582547244	0.002884446111135		LMOSA_29370	Cysteine desulfurase NifS	2.17983214736408	0.032530881897655
							LMOSA_6810	Peptidoglycan anchored protein [Listeria monocytogenes str. Scott A]	0.733098421664121	0.002966397765959		LMOSA_3950	Iron complex transport system permease	1.80440149891907	0.034587040520441
							LMOSA_26420	Oligo-beta-mannoside-specific phosphotransferase enzyme IIB component	1.69604726945591	0.002991830844164		LMOSA_17810	Anti-sigma factor B antagonist RsbS	0.827042691641085	0.034663553351328
							LMOSA_18200	Sortase A LPXTG specific	1.11208624503586	0.0035576701948		LMOSA_14740	Histidinol-phosphate phosphatase	1.50450592346823	0.034797291057402
							LMOSA_1910	Ketoacyl-ACP synthase III	1.32654199693232	0.004535569613628		LMOSA_13870	Heme-degrading monooxygenase IsdG	2.32670513877782	0.034980635421097
							LMOSA_6750	hypothetical protein	1.02201544889343	0.004634606328963		LMOSA_12160	Aromatic amino acid beta-eliminating lyase/threonine aldolase	0.971628436964417	0.036559616974468
							LMOSA_26410	Lichenan-specific phosphotransferase enzyme IIA component	1.79784659424623	0.004824115190669		LMOSA_18780	Putative ABC transporter, integral membrane protein	1.38052404018685	0.037380265019503
							LMOSA_20370	L-threonine kinase	2.41019102798427	0.005236417239496		LMOSA_3670	Transporter or sensor	1.01740688976863	0.037630723861642
							LMOSA_2770	Phosphatase phosphohexomutase	1.43179497402622	0.005291369259187		LMOSA_27610	Aspartate carbamoyltransferase catalytic subunit	1.70445999404332	0.038430249433591
							LMOSA_13830	TetR family dihydroxyacetone kinase regulator	1.48989721061028	0.005328526132417		LMOSA_24850	Dephospho-CoA kinase	1.02086813938384	0.038705212319364
							LMOSA_24000	HTH-type transcriptional regulator AdhR	4.93598656321481	0.005725588725344		LMOSA_2240	Arsenical resistance operon transcriptional repressor ArsD	2.32433614247403	0.03923745716788
							LMOSA_20090	PduS type ferredoxin, putative	0.910326523014072	0.006250558936893		LMOSA_1250	PTS system fructose-specific transporter subunit IIBC	4.12978527442958	0.040309420265359
							LMOSA_23900	Glutamyl-tRNA(Gln) amidotransferase subunit E	0.651863076713783	0.006373151580052		LMOSA_12810	3D-(3,5/4)-trihydroxycyclohexane-1,2-dione hydrolase	1.01630723485906	0.040502230286858
							LMOSA_5330	hypothetical protein	1.56757152461907	0.007100143810854		LMOSA_15290	Cell wall surface anchor family protein [Listeria monocytogenes str. Scott A]	1.39201004747561	0.040589136227867
							LMOSA_25980	Menaquinone-specific isochorismate synthase	0.724360943861821	0.007292682098663		LMOSA_24900	hypothetical protein	0.95091844306035	0.041163086013216
							LMOSA_16260	Elongation factor G-binding protein	0.987668534950419	0.007402932430174		LMOSA_690	Fluoride efflux transporter CrcB	1.98713108549275	0.043034516925774
							LMOSA_15540	Transcriptional regulator	1.23439168752174	0.007820589130115		LMOSA_15450	Integral membrane protein (Fragment)	1.24254104863492	0.044354334633583
							LMOSA_2490	Class II fumarate hydratase	0.993674105842517	0.007900707828397		LMOSA_16180	Flagellar basal body M-ring protein FliF	3.54902739360927	0.046917949757361
							LMOSA_1960	YetJ	0.806498016553484	0.007953103227526		LMOSA_12170	PTS cellbiose transporter subunit IIC	1.03690802072105	0.046964570398301
							LMOSA_19570	hypothetical protein	0.988319656665797	0.008303357048899
							LMOSA_21080	Site-specific integrase	1.09788415865274	0.008303357048899
							LMOSA_20360	Threonine-phosphate decarboxylase	1.37791604106963	0.009223268014691
							LMOSA_28060	Chitinase D	1.21268619890745	0.009259004796321
							LMOSA_24350	Iron-sulfur cofactor synthesis	0.916338649333151	0.009312447923565
							LMOSA_27070	Translation initiation factor IF-3	1.23286011889018	0.010471889158103
							LMOSA_23940	Molecular chaperone DnaJ	1.01846812236931	0.010477667164809
							LMOSA_10980	PlcB	1.25399305865827	0.010685836488212
							LMOSA_22460	Predicted nucleic-acid-binding protein implicated in transcription termination	1.17743294677309	0.011382973486898
							LMOSA_20180	Propanediol utilization microcompartment protein PduA	1.16061468147724	0.012376669446026
							LMOSA_7810	Transcriptional regulator	2.74673614589802	0.01387043400573
							LMOSA_28870	Bacitracin transporter bcrA	1.42201833318971	0.014167500452437
							LMOSA_9140	D-isomer specific 2-hydroxyacid dehydrogenase NAD-binding	0.764173574376626	0.01428818811191
							LMOSA_24700	Cell shape-determining protein MreB	0.882942884289689	0.014332268699127
							LMOSA_19930	hypothetical protein	1.60883240680184	0.014631140574851
							LMOSA_17100	hypothetical protein	0.9650029818604	0.014676681608721
							LMOSA_4270	DNA-directed RNA polymerase sigma subunit RpoN	0.766592955338675	0.01471175228101
							LMOSA_8550	PTS system beta-glucoside-specific transporter subunits IIABC	1.41063918852202	0.01482660769762
							LMOSA_29310	Cold shock protein CspD	0.79635906730963	0.015851979825442
							LMOSA_7970	Thiol reductase thioredoxin	1.05254552392655	0.016209817111492
							LMOSA_8640	Haloacid dehalogenase	1.3103252455753	0.016250707276987
							LMOSA_6840	Cytochrome bd ubiquinol oxidase subunit II	0.673591946668788	0.016931809231097
							LMOSA_20120	Ethanolamine utilization protein EutP	1.21741822025044	0.016990181278098
							LMOSA_12590	Fumarate reductase flavoprotein subunit	0.754151910273304	0.017485982004983
							LMOSA_16240	PadR family transcriptional regulator, regulatory protein PadR	1.20892432421668	0.01792570218064
							LMOSA_170	YggT family cell division protein	1.31277372353036	0.018195064317733
							LMOSA_12760	hypothetical protein	0.639089628739809	0.018351500930079
							LMOSA_19400	Molybdenum cofactor biosynthesis protein MoaB	0.930574706127615	0.018671431159105
							LMOSA_17870	Sodium-independent anion transporter	1.81657297684417	0.019399090603149
							LMOSA_6320	PTS system galactitol-specific transporter subunit IIC	0.870428539227795	0.019512329077338
							LMOSA_23120	Branched-chain amino acid ABC transporter permease	1.07652399634322	0.021024779976402
							LMOSA_28040	DNA-directed DNA polymerase	0.864395371636717	0.021628500127934
							LMOSA_23770	hypothetical protein	1.30100215367792	0.022404026668563
							LMOSA_9780	hypothetical protein	2.44026155946988	0.022517321236319
							LMOSA_12350	Cell wall surface anchor family protein [Listeria monocytogenes str. Scott A]	2.43599334512768	0.022535915934904
							LMOSA_4500	Putative membrane protein YvlD	0.798859269244876	0.022535915934904
							LMOSA_18860	Acyltransferases family protein (Fragment)	1.49618388321996	0.022762269236354
							LMOSA_4530	hypothetical protein	0.605703600046494	0.022780744505702
							LMOSA_28860	ABC transporter permease	1.31002701312359	0.02322521356915
							LMOSA_20100	Polyhedral organelle shell protein PduT, putative	0.990499762154786	0.02329509965931
							LMOSA_20050	hypothetical protein	4.05168789884586	0.024196305727655
							LMOSA_8440	Quinol oxidase polypeptide IV	0.959890093145837	0.024849279214028
							LMOSA_20130	Alpha-ribazole-5-phosphate synthase CblS	1.20843735896057	0.025341414755686
							LMOSA_1060	Phosphoglucosamine mutase	0.691684338284637	0.025432237588973
							LMOSA_10590	Stage 0 sporulation protein yaaT	0.856534814211188	0.025595920416262
							LMOSA_25940	O-succinylbenzoate--CoA ligase	1.07378415223711	0.026072831669227
							LMOSA_18470	Glucosamine-6-phosphate deaminase	0.722428521223501	0.0269726779065
							LMOSA_1190	Amino acid transporter	0.767049709669007	0.027252561112087
							LMOSA_18020	Predicted membrane protein/transporter	0.942558726266537	0.028661384145722
							LMOSA_15300	hypothetical protein	1.22938375551993	0.029068461792538
							LMOSA_22530	30S ribosomal protein S15	0.945895525493728	0.030646749104462
							LMOSA_24970	Oligoribonuclease	0.803821970073551	0.031074423355355
							LMOSA_17600	Predicted metal-dependent hydrolase of the TIM-barrel fold	1.10135339304638	0.031298418840776
							LMOSA_15160	Zn-dependent alcohol dehydrogenase	0.879291256577218	0.031445430765262
							LMOSA_6340	PTS system galactitol-specific transporter subunit IIA	0.876953229311614	0.031759241040898
							LMOSA_21970	Ribonuclease HII	1.24850314352195	0.0338077215211
							LMOSA_2830	N-6 Adenine-specific DNA methylase YitW	1.05528667477393	0.035276892991912
							LMOSA_420	Regulatory protein ylbF	0.644069391608091	0.035438331539877
							LMOSA_13190	2'-O-methyl transferase	2.97085572414207	0.036100741653796
							LMOSA_20160	Alpha-ribazole phosphatase	1.9159905221804	0.037266829554276
							LMOSA_3160	Glucosamine-6-phosphate isomerase	0.738862650604527	0.03766988790649
							LMOSA_5190	Alpha-galactosylglucosyldiacylglycerol synthase	1.58271366828544	0.03766988790649
							LMOSA_6090	Serine threonine protein phosphatase	1.54905821626398	0.038265104823944
							LMOSA_28230	Aspartate 1-decarboxylase	1.37894729007204	0.038818030368127
							LMOSA_14770	Mannoside-phospho-beta-d-glucosidase	1.06582269636846	0.039247477278584
							LMOSA_13000	PTS system fructose-specific transporter subunit IIA	1.24258230760054	0.039441681984217
							LMOSA_20990	Thioredoxin	0.755536363861103	0.040674930050526
							LMOSA_24070	Ubiquinone biosynthesis O-methyltransferase	3.37291353923329	0.04142745887105
							LMOSA_7850	Quinolone resistance protein norB	1.5563505248519	0.043336952276564
							LMOSA_10630	Ribosomal RNA small subunit methyltransferase I	1.55445510083574	0.043460950651192
							LMOSA_23100	Putative carbohydrate transport ATP-binding protein	0.668536507139386	0.043819525568371
							LMOSA_6000	30S ribosomal protein S10	0.676506019363851	0.043863711334302
							LMOSA_4030	ClbS/DfsB family four-helix bundle protein	1.35065478924606	0.043863847404747
							LMOSA_5180	Phosphatidylglycerol lysyltransferase	1.46214139339506	0.044409179320043
							LMOSA_27940	Serine protease [Listeria monocytogenes str. Scott A]	0.679396413898438	0.044911312189561
							LMOSA_17090	Plasma-membrane calcium-translocating P-type ATPase	0.63406222434011	0.047463507374994
							LMOSA_24620	50S ribosomal protein L27	0.910282139224359	0.04762042846332
							LMOSA_27520	Fibronectin-binding protein YloA	0.885339241428067	0.048466954320735
							LMOSA_23290	Negative transcription regulator padR	1.15057402434473	0.049040130012719

## Sheet: T6
Common up-regulated genes for both 200Mpa and 400Mpa treatment							Up-regulated genes specific to 200MPa treatment					Up-regulated genes specific to 400MPa treatment					Enriched GO terms for Up-regulated genes specific to 200MPa treatment					Enriched GO terms for Up-regulated genes specific to 400MPa treatment
		200Mpa		400Mpa
		log2change	P-adj	log2change	P-adj				log2change	P-adj				log2change	P-adj		GO.ID	Term	P-val			GO.ID	Term	P-val
LMOSA_10320	4Fe-4S mono-cluster protein YjdI	1.06065740136749	0.027483516253861	1.69005712303499	9.47252834264875E-06		LMOSA_18880	ATP-dependent Clp protease ATP-binding subunit ClpE	2.79905905898676	2.18153784231852E-17		LMOSA_12510	PTS-dependent dihydroxyacetone kinase, dihydroxyacetone-binding subunit DhaK	1.53141122214323	7.62002055594001E-16		GO:0009236	cobalamin biosynthetic process	9.80E-16			GO:0072348	sulfur compound transport	0.01
LMOSA_10330	Predicted acyltransferase with acyl-CoA N-acyltransferase domain	1.66338057866582	0.000711052952483	1.60397667127365	0.000401354223208		LMOSA_10950	Listeriolysin O [Listeria monocytogenes str. Scott A]	2.12884866984971	1.36191749254341E-15		LMOSA_12460	Probable transaldolase	1.57079361795707	1.71476664616466E-14		GO:0006457	protein folding	0.00056			GO:0009166	nucleotide catabolic process	0.016
LMOSA_10820	ABC transporter permease	4.60087538906962	7.33467313012562E-33	1.8056807918519	0.010037911058449		LMOSA_22850	Cold shock protein signature	2.74952279545769	6.89139764568534E-12		LMOSA_1620	Putative sigma-54-dependent transcriptional activator	1.91040233411006	5.28467356612307E-14		GO:0000041	transition metal ion transport	0.00347			GO:0022900	electron transport chain	0.017
LMOSA_10940	Phosphatidyl-inositol-specific phospholipase C	1.49024532156423	3.72718495448263E-07	1.07915809863682	0.000222720687103		LMOSA_11910	PhoP family transcriptional regulator	1.99895324395439	1.04648423110526E-11		LMOSA_12490	Triosephosphate isomerase	1.65597394834591	1.35613162835823E-12		GO:0072511	divalent inorganic cation transport	0.00582			GO:0043093	FtsZ-dependent cytokinesis	0.026
LMOSA_10960	Extracellular neutral metalloprotease	1.55152299157043	0.001810092183879	1.1558628921048	0.011621658794304		LMOSA_22250	Ribosomal-protein-alanine N-acetyltransferase	1.83721345966834	4.5082694975077E-09		LMOSA_12450	Transketolase	1.41930037830392	1.39039475973564E-11		GO:0006631	fatty acid metabolic process	0.00986			GO:0015850	organic hydroxy compound transport	0.026
LMOSA_10970	Actin-assembly inducing protein (Fragment)	0.986326264659759	0.006359354555288	0.669463408407829	0.017698092989477		LMOSA_7590	Transcriptional regulator	1.8983746966882	9.40543713164693E-09		LMOSA_4020	Extradiol dioxygenase	2.08448669591681	3.21362492321135E-11		GO:0032259	methylation	0.01135			GO:0015833	peptide transport	0.026
LMOSA_11170	hypothetical protein	7.38463833173216	0.005557045962071	5.86185609230699	1.51291762567295E-06		LMOSA_4770	Ribosome hibernation promoting factor	1.69045188185668	9.84923723170853E-09		LMOSA_27630	Bifunctional pyr operon transcriptional regulator/uracil phosphoribosyltransferase PyrR	4.30129336695498	1.35629199746057E-10		GO:0006364	rRNA processing	0.0291			GO:0006265	DNA topological change	0.038
LMOSA_11180	Dihydropteroate synthase	7.42800604268644	1.41950758241266E-06	7.84885510207793	3.72799132555164E-08		LMOSA_1940	2,3-bisphosphoglycerate-dependent phosphoglycerate mutase	1.75597267143949	1.82681569516195E-08		LMOSA_4260	Transcriptional regulator CggR	1.43501383915444	1.7109797271668E-10		GO:0045892	negative regulation of transcription, DNA-templated	0.02951
LMOSA_11650	Internalin D [Listeria monocytogenes str. Scott A]	0.80873849069434	0.027483516253861	0.828052874822304	0.000405331824098		LMOSA_22620	hypothetical protein	2.10273940156501	2.91089441800763E-08		LMOSA_14590	Proton-dependent oligopeptide transporter	1.96355219786425	4.85049413010279E-10		GO:0051180	vitamin transport	0.03054
LMOSA_11660	Internalin D [Listeria monocytogenes str. Scott A]	0.741584575324036	0.041318851244571	0.935063517333407	4.59834550723655E-05		LMOSA_25780	30S ribosomal protein S2	2.20145186927083	1.33313790435686E-07		LMOSA_23540	Pyridine nucleotide-disulfide oxidoreductase dimerization subunit	1.68127454667419	8.48723897027375E-10		GO:0090503	RNA phosphodiester bond hydrolysis, exonucleolytic	0.03054
LMOSA_11690	Putative transcriptional regulators	1.36674693219531	0.047632317554282	1.87504124549401	3.98662747045641E-06		LMOSA_20650	Precorrin methylase	2.8046290247474	2.23451384226567E-07		LMOSA_27900	Pyruvate phosphate dikinase	1.27125795134537	9.07866085883284E-09		GO:0008213	protein alkylation	0.03054
LMOSA_1210	Cyclic nucleotide-binding domain protein	1.9291661043036	0.002025166852329	1.60298051937587	0.00016022156631		LMOSA_4340	ATP-dependent Clp endopeptidase proteolytic subunit ClpP	1.89931723831539	2.30434644929732E-07		LMOSA_25880	hypothetical protein	1.28490029462702	9.21358801477727E-09		GO:0042254	ribosome biogenesis	0.0409
LMOSA_12130	hypothetical protein	3.32069712653825	0.049198153474707	2.88895012610683	0.00488293724197		LMOSA_23950	Chaperone protein DnaK	1.54421494314569	4.35284488639696E-07		LMOSA_16680	Mannose-specific phosphotransferasesystem component IIC	1.50326918917237	1.30284017853876E-08		GO:0051181	cofactor transport	0.04407
LMOSA_12860	hypothetical protein	1.83282991494108	4.01692391040598E-06	1.67078458358818	1.08765850034734E-08		LMOSA_25220	General stress protein	1.66594477202888	6.99718638483241E-07		LMOSA_12530	hypothetical protein	1.42978470879534	2.51707528535979E-08
LMOSA_12880	hypothetical protein	1.16978138141547	9.88441097546979E-05	0.732784454563064	0.01008789730996		LMOSA_1950	ATP-dependent chaperone ClpB	1.42567455463142	8.01181776104503E-07		LMOSA_13080	Lactoylglutathione lyase	1.90737970784585	3.2665234724168E-08
LMOSA_13010	PTS system fructose-specific transporter subunit IIB	2.1929179689453	0.00236117868882	2.25474047215788	0.017690796763806		LMOSA_20320	CoA-dependent propionaldehyde dehydrogenase	1.7732069219711	1.00271976203643E-06		LMOSA_28560	Bacterial nucleoid protein Hbs	1.61145954413632	6.65352648064335E-08
LMOSA_13020	PTS system mannitol fructose-specific transporter subunit IIC	1.97367756638433	4.82535214930955E-05	1.59811468146809	0.001579602111182		LMOSA_12870	hypothetical protein	1.362699265208	1.78710167895388E-06		LMOSA_12470	Dehydrogenases with different specificities	1.10926620226583	2.30037309908828E-07
LMOSA_13030	Mannosylglycerate hydrolase	1.4670476630573	0.000145478411701	0.848009525121913	0.014822614576089		LMOSA_20670	Porphyrin biosynthesis protein includes: uroporphyrinogen-III methyltransferase and uroporphyrinogen-III synthase]	2.58113967009478	1.78710167895388E-06		LMOSA_720	Cell wall surface anchor family protein [Listeria monocytogenes str. Scott A]	1.46120273744644	2.30037309908828E-07
LMOSA_13040	DeoR/PRD/PTS regulatory domain-containing protein	1.60106466814929	0.032268511853718	1.27841928496019	0.035862171125539		LMOSA_20630	Cobalt-precorrin-4 methyltransferase	2.85357169314194	2.16675799322009E-06		LMOSA_12520	hypothetical protein	1.81844971132436	3.25163305976492E-07
LMOSA_13100	NusG domain II-containing protein	1.98128779581033	2.44713332786277E-05	1.56880626151169	0.00011839821669		LMOSA_6500	Cellobiose-specific phosphotransferase enzyme IIB component	3.2739808399694	2.16675799322009E-06		LMOSA_12500	PTS-dependent dihydroxyacetone kinase, ADP-binding subunit DhaL	1.11115430988559	5.56289288063895E-07
LMOSA_1320	Phosphomannose isomerase	1.71826815446982	0.00546567238534	1.26713352550601	0.007495925651705		LMOSA_11780	GNAT family acetyltransferase	2.09176747390353	4.10226716609517E-06		LMOSA_21860	PrsW family intramembrane metalloprotease	1.69060601715999	8.13496092158552E-07
LMOSA_13470	Truncated internalin A	0.875048032624719	0.003024696245808	1.11410787468502	1.33372101318804E-07		LMOSA_7420	Trigger enzyme beta-glucoside-specific phosphotransferase system EIIBCA component	1.75699550336133	4.53127337034208E-06		LMOSA_15040	Cell surface protein	1.39306400362021	9.91313538347147E-07
LMOSA_13480	Internalin B [Listeria monocytogenes str. Scott A]	2.5133298931994	1.85747579005181E-16	0.628366766040548	0.008220746600847		LMOSA_7430	Beta-glucoside operon transcriptional antiterminator	1.97346429567533	5.34499854531056E-06		LMOSA_9950	Fructose-specific phosphotransferase enzyme IIB component	1.53702911272826	1.04806382677982E-06
LMOSA_13860	Transcription activator, putative	1.01133902271352	0.023392815846621	1.5300799380145	0.000530287646057		LMOSA_24480	YrvD	2.05633030173226	7.43449748931095E-06		LMOSA_12110	DNA/RNA helicase	2.51888448605385	2.32866718639478E-06
LMOSA_14200	Universal stress protein UspA	1.23732662840061	8.36602996395303E-05	0.87152312851666	0.00593639552852		LMOSA_20310	ATP/cobalamin adenosyltransferase	1.69182870764693	9.11429361349503E-06		LMOSA_510	Large conductance mechanosensitive channel protein MscL	1.54442949360466	4.17586152829859E-06
LMOSA_1470	General stress response protein CsbD	2.82658249965307	0.002413693264153	3.63106342153935	0.030573530031071		LMOSA_20600	Cobalamin biosynthesis protein CbiD (Fragment)	2.49971818298788	9.56085638822465E-06		LMOSA_12480	Ribose-5-phosphate isomerase B	1.18495566978741	5.43848492965011E-06
LMOSA_14820	Transcriptional coactivator p15 (Pc4)	1.54744262240821	0.000440448835741	1.71191265958313	1.16079241414822E-05		LMOSA_23750	RNA polymerase sigma factor SigA	1.53965833012961	1.19323872282441E-05		LMOSA_18280	DNA polymerase III subunit alpha	2.99925666129151	7.72738120162123E-06
LMOSA_15020	Transcriptional regulator	4.93977220215761	2.17789845851921E-06	3.63954087073437	5.21675445554773E-18		LMOSA_20260	Propanediol utilization microcompartment protein PduA	1.63463640246517	1.97326862896467E-05		LMOSA_14580	NADH-dependent butanol dehydrogenase a	1.54691980466459	8.56571883335766E-06
LMOSA_15030	hypothetical protein	3.6318688702209	1.39493983741002E-10	3.24803020170426	5.84933953842172E-35		LMOSA_1810	Transcriptional regulator Spx	1.47187790373998	2.64690536096331E-05		LMOSA_5480	Heme sensor protein hssS	1.34770307724468	9.63719773652077E-06
LMOSA_15260	N-acetyltransferase	1.43288914728742	0.000702486100665	0.894446575134826	0.005261933186064		LMOSA_26130	YfhP	1.48191614624024	3.48334687079015E-05		LMOSA_15270	Multifunctional acyl-CoA thioesterase I and protease I and lysophospholipase L1	1.13510537494069	9.92538300455083E-06
LMOSA_15280	YkoS	1.48936445905287	0.000853793879024	1.38890235373521	3.84743384007458E-05		LMOSA_20330	Propionaldehyde reductase	1.61767242608567	3.63581267318414E-05		LMOSA_25560	Bifunctional acetaldehyde-alcohol dehydrogenase	0.931773203253727	1.04754334571237E-05
LMOSA_15310	Pyrimidine utilization protein B	1.9837614625197	4.15221547683642E-05	1.17041712734357	0.031672868261002		LMOSA_550	60 kDa chaperonin	1.33551072256767	4.32426325483256E-05		LMOSA_15440	Heavy metal translocating P-type ATPase	1.70180102421903	1.36481704563854E-05
LMOSA_15520	Putative transcription regulators	1.03368956635475	0.045789122347583	2.8022030268373	1.54745966053825E-23		LMOSA_20690	Sirohydrochlorin cobaltochelatase	3.41517108861246	4.49042747023649E-05		LMOSA_5520	Formate dehydrogenase subunit alpha	0.909790512486044	1.5815356231023E-05
LMOSA_15530	Phage infection protein [Listeria monocytogenes str. Scott A]	1.33571645990348	0.000149638733464	2.06200464093945	1.53434072852036E-23		LMOSA_6140	Phosphotriesterase	2.34291155553585	5.29183077618302E-05		LMOSA_16690	Sorbose-specific phosphotransferase enzyme IIB component	1.42822248838556	1.84041873847779E-05
LMOSA_15570	hypothetical protein	1.47532034158368	0.005874055882641	2.4671861650245	0.010054934738842		LMOSA_6520	Lichenan-specific phosphotransferase enzyme IIA component	1.91764474246785	8.89126987132005E-05		LMOSA_25270	DNA translocase SftA	1.16453334905606	1.84041873847779E-05
LMOSA_15650	Cell wall surface anchor family protein [Listeria monocytogenes str. Scott A]	1.34863082155953	0.009794266918973	1.317908528631	3.2559768690828E-05		LMOSA_20680	Sirohydrochlorin cobaltochelatase CbiK	3.23539371662641	9.88441097546979E-05		LMOSA_23430	BilEB	1.96013924057002	2.34221076814551E-05
LMOSA_160	RNA-binding protein S4	1.83086745140057	1.32646567519367E-05	0.780982058519508	0.019133986502109		LMOSA_24610	Glycerol uptake facilitator	1.30798581517458	9.88441097546979E-05		LMOSA_6250	Internalin, Putative peptidoglycan linked protein (LPXTG motif)	1.38306578856033	3.8186938132967E-05
LMOSA_16330	hypothetical protein	3.38007774964056	9.77774137211365E-09	1.01891970956762	0.044284555228893		LMOSA_25230	YtxG	1.38346702792638	9.88441097546979E-05		LMOSA_13870	Heme-degrading monooxygenase IsdG	2.12581179737738	4.25113167482637E-05
LMOSA_16620	hypothetical protein	1.59950419838215	0.00068363341131	0.931093877140285	0.044284555228893		LMOSA_14830	Phospholipase/carboxylesterase	1.53364522217069	0.000114102764577		LMOSA_13750	hypothetical protein	1.27368125900976	6.47995629238958E-05
LMOSA_16820	Nad-dependent epimerase dehydratase	1.32055815900553	0.00246849378938	0.657585988063385	0.026107326301621		LMOSA_26400	Outer surface protein	1.64534825393639	0.000139144698606		LMOSA_180	Cell division protein SepF	1.1217903219451	7.14401241839815E-05
LMOSA_16840	Polyisoprenoid-binding protein YceI	1.91391150130649	4.8592288071673E-05	0.798481601361011	0.013339113453661		LMOSA_20640	Cobalamin biosynthesis protein CbiG	2.39440059011103	0.000145478411701		LMOSA_2800	Intracellular proteinase	0.975631294297531	7.45185461033939E-05
LMOSA_16880	hypothetical protein	2.65757968751996	8.68545880795447E-14	0.807040136268645	0.008267061126695		LMOSA_24230	hypothetical protein	1.74227481918784	0.000173622325361		LMOSA_8280	DNA replication and repair protein RecF	1.14875049969265	7.47345666505588E-05
LMOSA_17570	DEAD-box ATP-dependent RNA helicase CshA	2.25883722018182	5.61266721988816E-15	1.23026040106004	7.38387043381828E-10		LMOSA_20350	Probable propionate kinase	1.8643356504486	0.000199592237306		LMOSA_27620	Uracil-xanthine permease	4.02791007911636	8.56486108503037E-05
LMOSA_18110	Erythromycin resistance ATP-binding protein MsrA	1.38391106554692	0.002154334892689	0.832045012119751	0.023130578693416		LMOSA_20720	Energy-coupling factor ABC transporter transmembrane protein	5.29364596044761	0.000215573523096		LMOSA_22180	RNA-binding protein Hfq	1.63519662667832	9.15248287471944E-05
LMOSA_18230	Putative membrane protein YhjE	2.57999656176726	4.44658087622734E-06	1.25715710248361	0.025744118553062		LMOSA_6170	Ascorbate-specific phosphotransferase enzyme IIA component	2.59131949076187	0.000229684788932		LMOSA_15560	DUF975 domain-containing protein	0.922457992335201	0.000112931788463
LMOSA_18330	Peroxide resistance protein Dpr	1.56333142528069	4.63300195116974E-09	0.663928162567127	0.010881822270113		LMOSA_20340	Glycerol uptake facilitator	1.83851089019588	0.000252516495449		LMOSA_6860	tRNA-specific adenosine deaminase	1.06883295586288	0.000143089442631
LMOSA_18430	hypothetical protein	1.10583794170101	0.045789122347583	1.99942041659018	0.004481236975864		LMOSA_6630	Phosphoenolpyruvate-dihydroxyacetone phosphotransferase, ADP-binding subunit DhaL	1.06812589518707	0.000306046913037		LMOSA_6760	PTS cellobiose transporter subunit IIC	2.66670068282274	0.000202113935919
LMOSA_18850	hypothetical protein	1.14072218790142	0.005557045962071	1.53664066959265	3.85335811340933E-08		LMOSA_18460	N-acetylglucosamine-6-phosphate deacetylase	1.37295123778195	0.000341548996831		LMOSA_9960	PTS system mannose-specific transporter subunit IIC	1.60883599953409	0.000264700117954
LMOSA_19560	Secreted protein [Listeria monocytogenes str. Scott A]	1.28532136209796	0.000147014000008	0.818423982052489	0.00302928915534		LMOSA_20610	Synthesis of vitamin b12 adenosyl cobalamide	2.50636226246175	0.000345100844375		LMOSA_14340	Cellulose synthase catalytic subunit	1.04662111967357	0.000293488320219
LMOSA_20020	N-acetyltransferase	2.26041730220076	0.032458085914224	1.76650744213063	0.016048599881995		LMOSA_2080	Foldase protein PrsA	1.17601231452136	0.000466249230949		LMOSA_6930	MarR family transcriptional regulator	4.09379441112206	0.000315018898379
LMOSA_20860	HTH-type transcriptional regulator YodB	1.8341308239752	0.000115444103259	1.00072158515963	0.012987190717327		LMOSA_20590	Cobalt-precorrin-8 methylmutase	2.78001798223709	0.000540898961946		LMOSA_5510	hypothetical protein	1.00622392413243	0.000320107756779
LMOSA_21110	Transcriptional regulator	1.65250654613031	0.005053855595668	0.939640838400274	0.030402222496856		LMOSA_6110	hypothetical protein	2.40824194142332	0.000549247343801		LMOSA_9290	Phage protein [Listeria monocytogenes str. Scott A]	2.2614123940648	0.000343227289384
LMOSA_21820	hypothetical protein	3.60756726766526	7.52151830272722E-23	1.09260950853741	0.000296049072279		LMOSA_20560	ECF transporter S component	1.40778894955147	0.000572521133713		LMOSA_16740	R-phenyllactate dehydratase activator	1.06416498516717	0.000406532377946
LMOSA_22160	Alpha-glycerophosphate oxidase	1.61573257767189	4.10226716609517E-06	0.881571951103305	0.000178847812961		LMOSA_20570	Cobyrinate a,c-diamide synthase	1.90099718300446	0.00063907780188		LMOSA_19410	Molybdopterin or thiamine biosynthesis adenylyltransferase	0.985254676346071	0.000539316463717
LMOSA_22440	Ribosome maturation factor RimP	1.1011000027172	0.01624780054494	0.671056272973869	0.013339113453661		LMOSA_20660	CbiJ protein [Listeria monocytogenes str. Scott A]	2.56068653419859	0.00063907780188		LMOSA_15580	Phosphoprotein phosphatase	1.75300405145871	0.000546179913368
LMOSA_23060	UPF0750 membrane protein yqfU	1.40863952163141	0.044956154183608	0.930079472778083	0.027133474252553		LMOSA_2850	5-amino-6-(5-phospho-D-ribitylamino)uracil phosphatase YitU	1.26331448647056	0.000722019190929		LMOSA_12170	PTS cellbiose transporter subunit IIC	1.60236798587792	0.000593706916573
LMOSA_23440	hypothetical protein	1.71661585058726	6.61408523282466E-07	0.891896517199741	4.59834550723655E-05		LMOSA_6620	Phosphoenolpyruvate-dihydroxyacetone phosphotransferase, dihydroxyacetone binding subunit DhaK	1.06880877938972	0.000752121939663		LMOSA_10400	Transposase	1.683691034277	0.00065252470059
LMOSA_23530	hypothetical protein	1.15563340250414	0.004316728682672	0.941410822504477	0.00065252470059		LMOSA_23960	Nucleotide exchange factor GrpE	1.38860349171768	0.000849502374447		LMOSA_14790	Secreted MUCin-binding domain protein [Listeria monocytogenes str. Scott A]	1.04648171349451	0.000696533936621
LMOSA_23730	GTP cyclohydrolase 1 type 2 homolog	1.97958322179111	0.000793114783212	1.11516747738332	0.009967306858681		LMOSA_20550	Transcriptional regulator	1.45252630376953	0.000853793879024		LMOSA_790	Choline-glycine betaine transporter	1.61424262556752	0.000696533936621
LMOSA_24250	hypothetical protein	1.28387980727077	0.000439667959124	0.931672795957066	0.000219977732452		LMOSA_22260	Transcriptional repressor LexA	1.17289561895704	0.000891887738907		LMOSA_3680	Spermidine acetyltransferase	1.58322230111106	0.000748031057009
LMOSA_24340	tRNA-specific 2-thiouridylase MnmA	1.39029468506357	0.001565182803855	0.734081411817917	0.040223040599953		LMOSA_23970	Heat-inducible transcriptional repressor HrcA	1.44987892558204	0.000891887738907		LMOSA_12140	hypothetical protein	5.85249297001223	0.000774364074584
LMOSA_24600	Glycerol kinase	1.8258538238748	1.14362038473717E-10	1.25715797727589	3.49007931826814E-10		LMOSA_20280	Ethanolamine utilization protein eutJ	1.39983843000271	0.00092232197937		LMOSA_6320	PTS system galactitol-specific transporter subunit IIC	1.25054122625591	0.000886277207883
LMOSA_24910	Exclusion suppressor FxsA	1.57680924402013	0.021289793909004	1.68707884096626	0.001352072672623		LMOSA_3320	Oligo-beta-mannoside-specific phosphotransferase enzyme IIB component	1.24359613751972	0.001136990490378		LMOSA_3210	Glutamate gamma-aminobutyrate antiporter	1.1156632432169	0.001117436639968
LMOSA_25020	Universal stress protein	1.25403845074299	0.000237828328155	1.95935595522909	4.97827003540967E-18		LMOSA_19550	Translational GTPase TypA	1.27798066341284	0.001249177441676		LMOSA_1290	Sodium transport system permease	1.39093114566599	0.0011587362918
LMOSA_2540	Arsenate reductase [Listeria monocytogenes str. Scott A]	1.32734936826341	8.79292611704161E-06	1.10632943583713	0.000119866288262		LMOSA_20060	ATP-dependent Clp protease proteolytic subunit	1.55044852136316	0.00131784221309		LMOSA_15130	LRR-and LPXTG-motif protein [Listeria monocytogenes str. Scott A]	0.870626592468957	0.001597220092151
LMOSA_26410	Lichenan-specific phosphotransferase enzyme IIA component	2.09381113611876	0.029290335434112	1.71619954770843	0.027133474252553		LMOSA_26170	Putative CDP-abequose synthase	1.50294864902953	0.001407104908913		LMOSA_9260	hypothetical protein	4.03738645328128	0.001669231635599
LMOSA_2660	Methylated-DNA--protein-cysteine S-methyltransferase	1.35180693139433	0.000891887738907	0.805036807253918	0.008220746600847		LMOSA_7150	FMN-binding split barrel domain protein YdaG	1.52573870404131	0.001482747179545		LMOSA_16610	Diacylglycerol kinase catalytic subunit	0.905470212428022	0.001738593426355
LMOSA_2801	hypothetical protein	1.60744608309385	0.002041268064154	1.31986465415284	0.039844862241925		LMOSA_6130	Creatinine amidohydrolase	2.12767422218758	0.001630582317435		LMOSA_8410	Ubiquinol oxidase subunit 2	0.762017459776152	0.001744602309405
LMOSA_2810	Ribulose-phosphate 3-epimerase domain protein [Listeria monocytogenes str. Scott A]	2.33378489921442	0.00297861345514	2.32689464392874	0.000127458767317		LMOSA_14770	Mannoside-phospho-beta-d-glucosidase	2.18931060686784	0.001683100793837		LMOSA_3700	Trifunctional nucleotide phosphoesterase protein YfkN	0.904973531468165	0.001785794805876
LMOSA_29070	Alpha-acetolactate decarboxylase	3.09255678994083	6.65688976477549E-17	1.15229625939183	0.00033058044262		LMOSA_20700	Cobalt ECF transporter S component CbiM	3.09064250750946	0.001765279529033		LMOSA_2550	Putative transporter ydbO	1.63600845492792	0.002113614165754
LMOSA_29210	Acetolactate synthase large subunit	1.88788120079699	0.000244403309897	1.58025154193121	2.74003413924828E-05		LMOSA_25770	Translation elongation factor Ts	1.41013725313441	0.001775818960993		LMOSA_6270	Transketolase	1.33289111107912	0.002814360994676
LMOSA_3540	Putative membrane protein yuiD	0.898578840616178	0.030748146824704	0.915045142909257	0.026181741926037		LMOSA_20620	Precorrin-8W decarboxylase CbiT	2.52116134862569	0.001820334321205		LMOSA_3550	Chloride transporter, chloride channel (ClC) family	1.37396851397148	0.002854287105248
LMOSA_3600	Nucleoside-diphosphate-sugar epimerase	1.13270492369868	0.003754992160366	1.34234653883223	4.59834550723655E-05		LMOSA_23550	Ribonuclease J	1.10981636070136	0.001848221733204		LMOSA_27290	Acyl carrier protein	1.40601999425035	0.002943344523907
LMOSA_4250	Type I glyceraldehyde-3-phosphate dehydrogenase	1.21119324363708	0.001197673312019	0.920803583233992	0.000579004364023		LMOSA_23190	hypothetical protein	1.07808335428001	0.002188518353771		LMOSA_5500	Sulfur carrier protein FdhD	1.20603918381831	0.002990075040002
LMOSA_5360	Membrane protein, putative	1.06981956496975	0.031655960665453	0.76199171673641	0.04021448891419		LMOSA_20270	Phosphate propanoyltransferase	1.32946341162982	0.002276286887116		LMOSA_14320	hypothetical protein	1.9437077023131	0.003077192739071
LMOSA_5370	Isochorismatase hydrolase	1.6655895357298	2.276971573653E-05	0.670564541191191	0.022919992973217		LMOSA_20230	Diol dehydratase-reactivating factor alpha subunit	1.19457218132142	0.00236117868882		LMOSA_9221	hypothetical protein	1.75106612574108	0.003077192739071
LMOSA_5380	Dihydrofolate reductase	1.64391036729784	0.000129105730689	1.07388091150899	0.000119866288262		LMOSA_15540	Transcriptional regulator	1.77911904647806	0.002495358991763		LMOSA_10100	Lipase [Listeria monocytogenes str. Scott A]	0.924851941095294	0.003094987471939
LMOSA_5390	Zinc-binding alcohol dehydrogenase family protein	1.11563393956652	0.001919165558447	0.699843922224229	0.020614938942449		LMOSA_21100	ImmA/IrrE family metallo-endopeptidase	2.26326761604001	0.002897589431851		LMOSA_11710	Phosphoglycerate mutase	0.954706685228613	0.003362878116884
LMOSA_5400	hypothetical protein	1.33083861307448	0.002919556150434	1.90994475249534	0.000273691861654		LMOSA_27140	hypothetical protein	1.01151765016023	0.003203265487631		LMOSA_8420	Cytochrome ubiquinol oxidase subunit I	0.751446962445572	0.003772020768706
LMOSA_5690	MgtC family protein (Fragment)	1.97020867860397	1.37008885816953E-05	1.26058508868986	0.00033058044262		LMOSA_19480	hypothetical protein	1.84444648554206	0.00391778945484		LMOSA_11700	Hydroquinone-specific extradiol dioxygenase	0.929786530092671	0.003924447044434
LMOSA_5700	Acetamidase/formamidase protein [Listeria monocytogenes str. Scott A]	2.005782466772	1.80356947230123E-09	1.62435378361405	2.71747656136194E-09		LMOSA_5320	hypothetical protein	1.86622478452691	0.00391778945484		LMOSA_27220	hypothetical protein	3.07495012968142	0.00461198984442
LMOSA_6150	PTS system ascorbate-specific transporter subunit IIC	2.16066618326528	2.36690922240553E-07	1.58263867395704	0.001513540415857		LMOSA_20730	Cobalt import ATP-binding protein CbiO	2.39087627170406	0.004007898447424		LMOSA_27810	Putative oxidoreductase YceM	1.2030621384079	0.004987812876046
LMOSA_6160	Ascorbate-specific phosphotransferase system enzyme IIB component	2.48254417286293	0.0003724976237	1.38583132576041	0.023093526695357		LMOSA_11040	50S ribosomal protein L25 [Listeria monocytogenes str. Scott A]	0.938074553809851	0.004316728682672		LMOSA_8290	DNA gyrase subunit B	0.772558630479622	0.005335379407842
LMOSA_6330	Galactitol-specific phosphotransferase enzyme IIB component	1.25821040717181	0.045789122347583	2.12690865404831	9.40777952156266E-07		LMOSA_2530	Penicillin-binding protein 2C	1.1302115109448	0.004316728682672		LMOSA_13070	Inorganic phosphate transporter	1.04466516249163	0.005474839294421
LMOSA_6340	PTS system galactitol-specific transporter subunit IIA	1.36869954874564	0.002154334892689	1.09710308370053	0.000837307737108		LMOSA_11270	Transcriptional regulator CtsR	1.68435104828564	0.004652979434038		LMOSA_28340	Hypothetical sensory transduction histidine kinase	1.12895563877898	0.005474839294421
LMOSA_6350	PTS system mannitol-specific transporter subunit IIC	0.745749212744581	0.038019572738731	0.838328056436182	0.00089695538569		LMOSA_13090	Phosphate transporter (Fragment)	1.82946125041226	0.004893207819344		LMOSA_9570	Phage minor structural protein GP20	0.972365391485804	0.005474839294421
LMOSA_6400	Universal stress protein UspA	1.79967647012848	5.80940377770525E-08	1.58074501580651	3.86364587965873E-11		LMOSA_13810	hypothetical protein	1.22791051947539	0.005051354839775		LMOSA_12760	hypothetical protein	0.695764072467104	0.005859503236167
LMOSA_6410	Ribose 5-phosphate isomerase B/allose 6-phosphate isomerase	2.45176616527796	1.59809979344151E-17	1.46873763928093	7.44863126336006E-07		LMOSA_9280	DNA-binding domain-containing protein	1.20792204782836	0.005328169882229		LMOSA_3520	Acyl-[acyl-carrier-protein]-UDP-N-acetylglucosamine O-acyltransferase	1.58685541589434	0.006396703885185
LMOSA_6510	PTS sugar transporter subunit IIC	1.8259932307382	8.34396896191249E-08	0.83528510327487	0.000530287646057		LMOSA_20740	Cobyric acid synthase CobQ	1.08551037628015	0.005885270351692		LMOSA_280	Cell division protein FtsL	0.800095264312617	0.006423635750793
LMOSA_6640	Phosphoenolpyruvate-dihydroxyacetonephosphotransferase, subunit DhaM, DHA-specific IIA component	1.00895956834532	0.009140895587846	0.788695481167048	0.030573530031071		LMOSA_11030	L-lactate dehydrogenase	1.21928689016651	0.006186902234945		LMOSA_6830	ABC transporter required for expression of cytochrome BD	0.76562069268062	0.006566832119599
LMOSA_7950	hypothetical protein	2.40630263413136	1.3188325190753E-10	1.33652460952357	0.002630229287855		LMOSA_18030	Bacterial transcription activator [Listeria monocytogenes str. Scott A]	1.11743330235445	0.007211593355133		LMOSA_3220	Glutamate decarboxylase beta	0.775760497020493	0.006624235196666
LMOSA_8340	D-glycero-alpha-D-manno-heptose 7-phosphate kinase	1.47110656708069	0.015448447528124	0.9684236509584	0.008150576900936		LMOSA_11680	Succinyl-diaminopimelate desuccinylase	1.00637214500182	0.007457448065028		LMOSA_4030	ClbS/DfsB family four-helix bundle protein	1.92476357982575	0.007483967335117
LMOSA_860	Transcription antiterminator, putative	1.01766404863844	0.036607782756129	0.92166723935443	0.029795873017		LMOSA_26420	Oligo-beta-mannoside-specific phosphotransferase enzyme IIB component	1.88104760496127	0.007863523719781		LMOSA_830	Phosphotransferase system sugar-specific permease component	1.29506114303745	0.008267061126695
LMOSA_8830	Accessory transcriptional regulator protein C	0.735936746769986	0.047160424518818	0.764219081853679	0.002000643060919		LMOSA_1910	Ketoacyl-ACP synthase III	1.77506342203969	0.008184167950351		LMOSA_15250	hypothetical protein	1.40251379845301	0.008408185202432
LMOSA_8840	Accessory transcriptional regulator protein A	2.03094217309479	1.728624074921E-07	1.49588445806132	6.18131593503202E-10		LMOSA_20250	Putative carboxysome shell protein	1.10521333226406	0.008503606939585		LMOSA_25580	Sugar ABC transporter ATPase	0.629818774527588	0.008818634561386
							LMOSA_18050	NAD-dependent succinate-semialdehyde dehydrogenase	0.974846112691283	0.008905599484824		LMOSA_12160	Aromatic amino acid beta-eliminating lyase/threonine aldolase	1.23799835395015	0.009032214919344
							LMOSA_20220	Propanediol dehydratase small subunit PduE	1.19663566697135	0.009053288212835		LMOSA_19400	Molybdenum cofactor biosynthesis protein MoaB	1.61669399032691	0.01008789730996
							LMOSA_27940	Serine protease [Listeria monocytogenes str. Scott A]	1.14148759554881	0.009324327516135		LMOSA_18070	PTS cellobiose transporter subunit IIC	1.97488018296766	0.010612644041408
							LMOSA_19190	Ribonuclease J	1.31311685485702	0.009774119968485		LMOSA_18360	hypothetical protein	1.61961397921287	0.010820665841588
							LMOSA_6870	AMP-dependent synthetase and ligase YtcI	1.97743420035949	0.009794266918973		LMOSA_9700	Pectin lyase fold containing protein	1.10468851925971	0.011362241851956
							LMOSA_9680	Phage protein gp17 [Listeria monocytogenes str. Scott A]	1.33817685072535	0.010216360179986		LMOSA_13780	hypothetical protein	2.91751411049011	0.011649019249254
							LMOSA_28870	Bacitracin transporter bcrA	2.10940385886428	0.010233605960003		LMOSA_20920	Putative transporte	0.755110372013001	0.011649019249254
							LMOSA_21810	NUDIX hydrolase	1.95498019057987	0.010435661216245		LMOSA_5790	Preprotein translocase subunit SecY	0.68731000886397	0.011649019249254
							LMOSA_24590	GTPase Obg	1.42241773297224	0.010992132823842		LMOSA_27530	Predicted short chain dehydrogenases(Associated with short-chain alcohol dehydrogenases)	0.923858982841257	0.011783802592748
							LMOSA_13820	Lipase chaperone	0.930933047094295	0.01121664641719		LMOSA_14870	UPF0118 membrane protein yubA	0.690198173051171	0.011950754395315
							LMOSA_24240	Putative pre-16S rRNA nuclease	0.93656829153618	0.011548604191581		LMOSA_5490	Heme transporter CcmC	1.13066185323714	0.011950754395315
							LMOSA_27200	30S ribosomal protein S16	1.50322428088862	0.011618422379728		LMOSA_6290	Ribose 5-phosphate isomerase RpiB	3.55389711921891	0.01200867802974
							LMOSA_20290	Propanediol utilization protein PduM	1.48738965102814	0.013124295042012		LMOSA_22100	DNA topoisomerase IV subunit B	0.778984204630144	0.012433878144656
							LMOSA_20240	Propanediol utilization diol dehydratase-reactivating factor small chain	1.291035373173	0.01382638100458		LMOSA_28270	Bifunctional ligase/repressor BirA	1.24770581997087	0.012812354332163
							LMOSA_7410	Aryl-phospho-beta-D-glucosidase BglA	1.05655275484117	0.014602642901052		LMOSA_3940	Ferrichrome transport ATP-binding protein FhuC	1.87510660841015	0.012843556393554
							LMOSA_15300	hypothetical protein	1.86199555148674	0.015064048074914		LMOSA_6680	Putative multifunctional methylglyoxal reductase	1.14910294194615	0.012879625499709
							LMOSA_27080	Internalin protein [Listeria monocytogenes str. Scott A]	1.49508611773876	0.01556504323896		LMOSA_20170	Transcriptional regulator PocR	0.856488318334034	0.012987190717327
							LMOSA_20300	Carbon dioxide concentrating mechanism protein CcmL	1.60382487730873	0.015683064368445		LMOSA_26870	Phosphoribosylglycinamide formyltransferase	1.82619913327425	0.013028323984354
							LMOSA_21080	Site-specific integrase	1.34032312390375	0.016685603876194		LMOSA_19900	hypothetical protein	2.29864755786582	0.013339113453661
							LMOSA_23830	GTPase Era	0.992301666452261	0.017008403325702		LMOSA_28350	Glycoside transferase	1.01511390420937	0.013696043091104
							LMOSA_1640	Cyclopentanol dehydrogenase	1.00835766969748	0.018346103440002		LMOSA_18010	HTH-type transcriptional repressor YtrA	2.09021335621832	0.014253128792131
							LMOSA_14020	DUF896 domain-containing protein	3.65935518203804	0.018910578413616		LMOSA_10290	LPXTG-domain-containing protein cell wall anchor domain	0.674139313821219	0.015930001027924
							LMOSA_20200	Propanediol dehydratase large subunit PduC	1.12857375389644	0.018981138258273		LMOSA_14290	Sodium-independent anion transporter	1.02449220530532	0.015930001027924
							LMOSA_14440	Serine-type D-Ala-D-Ala carboxypeptidase	0.74556665930535	0.019807767121387		LMOSA_6040	FMN-binding domain protein	0.668047107808351	0.016048599881995
							LMOSA_4170	Preprotein translocase subunit SecG	1.60559533845504	0.019989042836875		LMOSA_26850	Phosphoribosylamine--glycine ligase	1.19574292277803	0.016326561813593
							LMOSA_27060	50S ribosomal protein L35	1.73084419371442	0.020031750116045		LMOSA_4290	Membrane protein, MmpL family	1.06647504399289	0.018116286668101
							LMOSA_18860	Acyltransferases family protein (Fragment)	2.10383906279516	0.020314121503337		LMOSA_23480	Osmotically activated L-carnitine/choline ABCtransporter permease protein OpuCB	0.868495228545396	0.018340715970008
							LMOSA_16890	GTP pyrophosphokinase ywaC	2.04447493348147	0.02207574824161		LMOSA_1130	Maltodextrin transport system permease protein mdxF	1.17629858681033	0.019807581152871
							LMOSA_27130	Hydroxyacylglutathione hydrolase	2.32953988031465	0.022556625997163		LMOSA_170	YggT family cell division protein	1.48705454328292	0.021055590584874
							LMOSA_20120	Ethanolamine utilization protein EutP	1.57600945468384	0.022784478672656		LMOSA_14330	Dolichol-phosphate mannosyltransferase	1.3028610803249	0.021186419888345
							LMOSA_26440	ATP-dependent RNA helicase YfmL	0.954636103250458	0.024258253688651		LMOSA_27610	Aspartate carbamoyltransferase catalytic subunit	1.99927390096578	0.021210681458574
							LMOSA_20070	Methyltransferase domain protein [Listeria monocytogenes str. Scott A]	1.6489572272555	0.024488054498597		LMOSA_16270	Pyruvate oxidase	0.753518152932476	0.022640370903143
							LMOSA_530	hypothetical protein	2.19525505161298	0.025171261089528		LMOSA_28520	Heptaprenyl diphosphate synthase component II	0.888445341219647	0.023130578693416
							LMOSA_18200	Sortase A LPXTG specific	1.240852249167	0.025417785824481		LMOSA_6430	Excinuclease ABC subunit A	1.15092491836504	0.025345970616539
							LMOSA_28910	DNA polymerase IV	1.03528791459503	0.026721074723928		LMOSA_10090	L-rhamnose operon regulatory protein RhaS	0.843455669408963	0.025744118553062
							LMOSA_8350	Mevalonate pyrophosphate decarboxylase	1.52219978660699	0.027281026118347		LMOSA_9230	hypothetical protein	2.45697734295001	0.027133474252553
							LMOSA_6910	3-demethylubiquinone-9 3-methyltransferase	2.10618965758214	0.027483516253861		LMOSA_3620	Disulfide oxidoreductase YuzD	1.00002490553651	0.028957141758529
							LMOSA_25200	Catabolite control protein A	0.759050699387154	0.029368783701715		LMOSA_18350	Late competence protein ComEC	0.846156076051791	0.030006249415576
							LMOSA_18740	Glutathione peroxidase	1.24492407892806	0.029483369123812		LMOSA_17780	CopG family transcriptional regulator [Listeria monocytogenes str. Scott A]	0.717369817369463	0.030227487028176
							LMOSA_20010	hypothetical protein	1.66714267270412	0.0296432623293		LMOSA_17420	hypothetical protein	0.881729641810217	0.030355739141682
							LMOSA_13840	Myosin-cross-reactive antigen	1.07966887582568	0.029841737000538		LMOSA_23740	SAM-dependent methyltransferase	1.31219426050387	0.032060414968679
							LMOSA_4200	hypothetical protein	2.34433236734081	0.030308297220785		LMOSA_6370	MmcQ	1.40733481361488	0.032121870581593
							LMOSA_18540	GTP pyrophosphokinase domain	0.824366264268562	0.030335928541355		LMOSA_12260	Cell invasion LPXTG protein Vip	3.0044100839923	0.033388678501768
							LMOSA_420	Regulatory protein ylbF	0.93726817971786	0.030686208659126		LMOSA_16530	Predicted esterase	1.18623193311781	0.033985271836064
							LMOSA_19570	hypothetical protein	1.26601488287727	0.03090658332943		LMOSA_14110	Zinc-containing alcohol dehydrogenase	2.98552001969627	0.035169377562804
							LMOSA_20110	Propanediol utilization microcompartment protein PduU	1.75216227697386	0.031011684737233		LMOSA_28030	Ribonuclease HI	1.65312334584682	0.035672832117517
							LMOSA_20750	ATP-binding cobalamin adenosyltransferase	1.3971371743208	0.031187496755933		LMOSA_5200	Glycosyltransferase LafA, responsible for the formation of Glc-DAG	0.619608724485095	0.037451253567489
							LMOSA_20190	Propanediol utilization microcompartment protein PduB	1.16812754896982	0.031853225563207		LMOSA_25890	L-lactate dehydrogenase	1.08893577474349	0.037639670314397
							LMOSA_15160	Zn-dependent alcohol dehydrogenase	1.16368749623903	0.032122737204171		LMOSA_27770	YvgZ	1.61444072084439	0.038268995209571
							LMOSA_15500	hypothetical protein	1.018388723532	0.033782064126706		LMOSA_2801	hypothetical protein	1.31986465415284	0.039844862241925
							LMOSA_10630	Ribosomal RNA small subunit methyltransferase I	2.02759551615817	0.034605590649766		LMOSA_18760	hypothetical protein	2.0407624534631	0.041730870150366
							LMOSA_20050	hypothetical protein	3.44776940287578	0.034640951999983		LMOSA_5600	HTH-type transcriptional regulator AdhR	1.14573017947422	0.04304303075903
							LMOSA_23280	Pyruvate formate-lyase-activating enzyme	0.733937964548274	0.035228320275097		LMOSA_7730	hypothetical protein	2.11773333739822	0.043679041532483
							LMOSA_28060	Chitinase D	1.41327364448524	0.036259660650704		LMOSA_10130	HTH-type transcriptional repressor RghR	1.25723453847818	0.045270191103504
							LMOSA_28230	Aspartate 1-decarboxylase	1.89118070365827	0.036259660650704		LMOSA_12570	Internalin [Listeria monocytogenes str. Scott A]	0.938529757083968	0.045270191103504
							LMOSA_14390	Transcriptional regulator of the ntd operon	1.06000025044653	0.036607782756129		LMOSA_5640	50S ribosomal protein L13	0.833489868801119	0.046759158718338
							LMOSA_20580	Cobalamin biosynthesis protein CobD	1.88563662355815	0.036607782756129		LMOSA_10840	Chitooligosaccharide deacetylase	0.963692284413442	0.046767524543761
							LMOSA_1410	Thiol reductase thioredoxin	1.3411977088147	0.036944002398275		LMOSA_6820	ABC membrane transporter (ATP-binding protein) required for cytochrome bd function	0.626184690385836	0.047877752545445
							LMOSA_12050	6-phospho-beta-galactosidase	1.96399352470347	0.038608395198788
							LMOSA_13000	PTS system fructose-specific transporter subunit IIA	1.63695080655605	0.038890924999195
							LMOSA_8670	Glycoside hydrolase	2.03198514308459	0.040382437746986
							LMOSA_6120	Oxo-acid lyase	1.74809065975973	0.040515223076351
							LMOSA_13760	hypothetical protein	0.78870523853565	0.043564979297524
							LMOSA_29310	Cold shock protein CspD	1.03486042981171	0.047571645155871
							LMOSA_19840	hypothetical protein	1.70292720637277	0.049823082114147
							LMOSA_27050	50S ribosomal protein L20	2.85088101774719	0.049823082114147

## Sheet: T7
Common up-regulated genes for both 200Mpa and 400Mpa treatment							Up-regulated genes specific to 200MPa treatment					Up-regulated genes specific to 400MPa treatment					Enriched GO terms for Up-regulated genes specific to 200MPa treatment					Enriched GO terms for Up-regulated genes specific to 400MPa treatment
		200Mpa		400Mpa
		log2change	P-adj	log2change	P-adj				log2change	P-adj				log2change	P-adj		GO.ID	Term	P-val			GO.ID	Term	P-val
LMOSA_10100	Lipase [Listeria monocytogenes str. Scott A]	0.942050951029725	0.018171679766646	1.26225796522164	0.000525564897314		LMOSA_18880	ATP-dependent Clp protease ATP-binding subunit ClpE	4.47641990431046	1.81271657480692E-172		LMOSA_15030	hypothetical protein	4.26677015764269	7.56781922715974E-30		GO:0006457	protein folding	0.00059			GO:0009060	aerobic respiration	0.00033
LMOSA_10910	Bifunctional UDP-N-acetylglucosamine diphosphorylase/glucosamine-1-phosphate N-acetyltransferase GlmU	1.03286781267401	9.87773847812666E-06	1.18388307250338	1.72355819775154E-07		LMOSA_1950	ATP-dependent chaperone ClpB	2.66921607920636	1.93796148158816E-77		LMOSA_10820	ABC transporter permease	3.29101006585035	6.14947884205349E-29		GO:0005975	carbohydrate metabolic process	0.00993			GO:0006412	translation	0.00059
LMOSA_10940	Phosphatidyl-inositol-specific phospholipase C	4.02383968771523	3.13084987912181E-77	1.1005612758052	2.39930217999385E-05		LMOSA_15500	hypothetical protein	2.24787441909362	1.83623559815404E-39		LMOSA_6500	Cellobiose-specific phosphotransferase enzyme IIB component	3.58882458315376	7.81912738067526E-15		GO:0009165	nucleotide biosynthetic process	0.03112			GO:0006096	glycolytic process	0.01053
LMOSA_10950	Listeriolysin O [Listeria monocytogenes str. Scott A]	3.96815877399737	2.18813609013081E-140	1.49859836176138	9.79150283424504E-10		LMOSA_550	60 kDa chaperonin	2.78748401701078	4.61676631965233E-33		LMOSA_9950	Fructose-specific phosphotransferase enzyme IIB component	3.06839641654905	1.01607022613279E-12		GO:0006096	glycolytic process	0.03781			GO:0006081	cellular aldehyde metabolic process	0.04294
LMOSA_10960	Extracellular neutral metalloprotease	3.02350244194253	2.9939651937309E-08	1.90458882975045	3.03271359834163E-06		LMOSA_4340	ATP-dependent Clp endopeptidase proteolytic subunit ClpP	2.53433965986999	2.08220443051689E-30		LMOSA_15020	Transcriptional regulator	5.19750190518722	2.78591817896219E-12		GO:0022900	electron transport chain	0.0452			GO:0015695	organic cation transport	0.04359
LMOSA_10970	Actin-assembly inducing protein (Fragment)	3.70104471885969	5.1233420303228E-30	2.04162124690713	6.30735718112153E-11		LMOSA_14200	Universal stress protein UspA	2.05894297009495	2.15276841903795E-28		LMOSA_4240	Phosphoglycerate kinase	1.95702968875854	4.79810787013038E-12		GO:0045454	cell redox homeostasis	0.04609
LMOSA_10980	PlcB	3.89700409854982	1.00200861091146E-07	1.58312855709843	0.002383877155786		LMOSA_1940	2,3-bisphosphoglycerate-dependent phosphoglycerate mutase	2.05726618701257	5.68319014502945E-24		LMOSA_12480	Ribose-5-phosphate isomerase B	1.80400890486602	5.85275136569461E-10
LMOSA_11660	Internalin D [Listeria monocytogenes str. Scott A]	1.22571729662108	2.35072782090475E-07	1.26492804496584	1.39350847583116E-05		LMOSA_7950	hypothetical protein	2.73770114572188	7.63100368426566E-20		LMOSA_12490	Triosephosphate isomerase	1.56503713695635	4.19135491077747E-09
LMOSA_12590	Fumarate reductase flavoprotein subunit	0.977329766517246	0.001170841274361	0.979515294268068	0.000439957673776		LMOSA_23970	Heat-inducible transcriptional repressor HrcA	3.36995322180735	5.25895850804456E-18		LMOSA_16330	hypothetical protein	2.54740297058702	5.80718801255925E-09
LMOSA_12870	hypothetical protein	0.782871121219139	6.56631307829856E-06	0.685612702034744	0.002108125392973		LMOSA_23960	Nucleotide exchange factor GrpE	3.57357513313714	1.19313960542802E-17		LMOSA_8290	DNA gyrase subunit B	1.53887557697741	5.80718801255925E-09
LMOSA_13020	PTS system mannitol fructose-specific transporter subunit IIC	3.43036124963853	1.32797628131491E-09	1.63746677785951	0.001381547907965		LMOSA_11650	Internalin D [Listeria monocytogenes str. Scott A]	1.48028038812104	6.19014952692536E-13		LMOSA_19550	Translational GTPase TypA	1.5353352852017	1.38241403064234E-08
LMOSA_13030	Mannosylglycerate hydrolase	2.64147990580757	1.59514368809643E-13	1.77427035025026	7.76807392137104E-08		LMOSA_2540	Arsenate reductase [Listeria monocytogenes str. Scott A]	1.01312798888679	1.23956599472547E-11		LMOSA_5730	DNA-directed RNA polymerase subunit alpha	1.48250843778869	1.4361972630866E-08
LMOSA_13100	NusG domain II-containing protein	1.07337520858853	0.008301615394363	1.07795858262065	0.011577474924036		LMOSA_19460	Dihydrolipoyllysine-residue acetyltransferase component of pyruvate dehydrogenase complex	1.13255759233552	6.31031252367788E-11		LMOSA_25780	30S ribosomal protein S2	1.60766853669096	2.17356297461941E-08
LMOSA_1320	Phosphomannose isomerase	1.12801611341418	0.003770299326961	1.66661666153691	0.000370800978519		LMOSA_23280	Pyruvate formate-lyase-activating enzyme	1.21839838330971	7.11802059552087E-11		LMOSA_8280	DNA replication and repair protein RecF	1.72619641350603	2.17356297461941E-08
LMOSA_13470	Truncated internalin A	0.797046914722874	4.22099419902307E-06	1.4962072224038	1.26003310367002E-10		LMOSA_14770	Mannoside-phospho-beta-d-glucosidase	3.03722707935317	1.55366246377189E-10		LMOSA_15520	Putative transcription regulators	1.68777932603946	2.56144272360307E-08
LMOSA_13480	Internalin B [Listeria monocytogenes str. Scott A]	3.29239053767596	1.51777003077936E-67	2.64815931099312	6.14947884205349E-29		LMOSA_6040	FMN-binding domain protein	1.07721656221573	4.52244743992572E-10		LMOSA_12470	Dehydrogenases with different specificities	1.66554331879143	9.31281330756039E-08
LMOSA_1420	Ribonucleotide reductase-associated flavodoxin	1.32769886733342	2.99674154149187E-07	0.92055195695649	0.009712933130104		LMOSA_25020	Universal stress protein	1.00582194163541	4.54514524937896E-09		LMOSA_6210	30S ribosomal protein S7	1.58165529569578	1.81644377421439E-07
LMOSA_14200	Universal stress protein UspA	2.05894297009495	2.15276841903795E-28	1.94017729068462	0.019001445507639		LMOSA_28390	Pyruvate formate-lyase	1.20201352288115	6.47922761806904E-09		LMOSA_29210	Acetolactate synthase large subunit	2.3614139292108	1.9071463424925E-07
LMOSA_14320	hypothetical protein	3.28206365755521	0.000731378234025	2.20718514821172	4.97511168588732E-15		LMOSA_12880	hypothetical protein	1.38173290145692	7.12636605638697E-09		LMOSA_11910	PhoP family transcriptional regulator	1.31401353289288	2.76141202332552E-07
LMOSA_14340	Cellulose synthase catalytic subunit	1.58505809607671	2.04998317395611E-05	1.42910580754715	0.004311187312693		LMOSA_19470	Dihydrolipoyl dehydrogenase	0.981776495912089	2.04392670094805E-08		LMOSA_12860	hypothetical protein	1.42930784864885	5.5068389772435E-07
LMOSA_14350	Ggdef motif membrane protein [Listeria monocytogenes str. Scott A]	1.70711650374814	0.009895800994854	1.39918779993482	7.0779566522821E-07		LMOSA_6640	Phosphoenolpyruvate-dihydroxyacetonephosphotransferase, subunit DhaM, DHA-specific IIA component	1.48653686204801	2.9939651937309E-08		LMOSA_16880	hypothetical protein	1.21879437354616	9.21540008889957E-07
LMOSA_14590	Proton-dependent oligopeptide transporter	1.63339208030488	4.86951251156437E-06	1.15915376525533	8.91714141298151E-05		LMOSA_23940	Molecular chaperone DnaJ	2.06345635539154	1.59375900393294E-07		LMOSA_15040	Cell surface protein	1.60410517063878	1.16884022238685E-06
LMOSA_14830	Phospholipase/carboxylesterase	1.07564377030571	0.000689442682061	0.763516033356191	0.022518358405247		LMOSA_10920	Ribose-phosphate pyrophosphokinase	1.58063922530744	1.60467092711065E-07		LMOSA_22440	Ribosome maturation factor RimP	1.47800427483896	1.29532427006155E-06
LMOSA_15280	YkoS	1.6501323510311	4.32607254884986E-05	2.29755664430183	3.20633722780276E-24		LMOSA_15560	DUF975 domain-containing protein	1.0171443055743	5.22593604756027E-07		LMOSA_9960	PTS system mannose-specific transporter subunit IIC	2.75940502099471	1.5311868367322E-06
LMOSA_15530	Phage infection protein [Listeria monocytogenes str. Scott A]	0.667890084012081	0.019258209954592	1.76804431328253	8.81465823844233E-08		LMOSA_19450	Alpha-ketoacid dehydrogenase subunit beta	1.1029553709691	5.37752391288474E-07		LMOSA_24480	YrvD	1.5323894843112	3.75718419355599E-06
LMOSA_160	RNA-binding protein S4	1.1669485254081	0.000229199022698	3.04816378724294	7.7775936085629E-05		LMOSA_28910	DNA polymerase IV	1.52169949015198	5.81240319359555E-07		LMOSA_24890	Citrate synthase	1.14675629635189	5.42160755182009E-06
LMOSA_16340	hypothetical protein	1.41689654861409	0.00875773207317	0.987482990735666	0.026073451535261		LMOSA_20060	ATP-dependent Clp protease proteolytic subunit	1.81613292088019	6.39351452825153E-07		LMOSA_25580	Sugar ABC transporter ATPase	1.20578048230378	5.49716443448764E-06
LMOSA_16620	hypothetical protein	1.71789042692839	8.43669944216397E-06	0.914654120661111	0.01977522894405		LMOSA_24610	Glycerol uptake facilitator	1.13996943010822	7.9015556542509E-07		LMOSA_23530	hypothetical protein	1.27851964181363	9.98323814178862E-06
LMOSA_16740	R-phenyllactate dehydratase activator	0.716625165606177	0.049803708503097	3.58893604828178	1.73500463473252E-49		LMOSA_560	10 kDa chaperonin	2.13363502016513	1.38227548029204E-06		LMOSA_4260	Transcriptional regulator CggR	1.25707256316145	2.16571096241182E-05
LMOSA_17570	DEAD-box ATP-dependent RNA helicase CshA	0.780169359697606	0.003424232890601	1.55057147289314	5.87239469236923E-06		LMOSA_18430	hypothetical protein	1.52607659528324	1.42051021737161E-06		LMOSA_13090	Phosphate transporter (Fragment)	1.98605689027074	3.21677962714346E-05
LMOSA_18110	Erythromycin resistance ATP-binding protein MsrA	1.63990728817923	1.55200976619184E-08	0.765367111447459	0.012301321956383		LMOSA_9270	Anti-repressor protein	1.49595784403952	1.42051021737161E-06		LMOSA_21100	ImmA/IrrE family metallo-endopeptidase	2.01174496804962	3.21677962714346E-05
LMOSA_18460	N-acetylglucosamine-6-phosphate deacetylase	1.8277338431438	4.45983226199697E-14	0.678147710900761	0.034690866201464		LMOSA_22160	Alpha-glycerophosphate oxidase	1.09573107500701	1.52410579935669E-06		LMOSA_16700	PTS system mannose-specific transporter subunit IIA	1.1840666557197	3.59568184496369E-05
LMOSA_18620	D-alanyl carrier protein	0.806337100094822	0.000598380517306	1.35975598901553	0.000598520856829		LMOSA_23270	Pyruvate formate-lyase	0.750492506709486	1.52410579935669E-06		LMOSA_17830	Phosphoserine phosphatase rsbU	1.08836791380749	4.77782337587781E-05
LMOSA_20190	Propanediol utilization microcompartment protein PduB	0.803248698853091	0.03035819763088	1.83505530511749	7.39612032237812E-07		LMOSA_27080	Internalin protein [Listeria monocytogenes str. Scott A]	4.0793912923593	1.62971771281515E-06		LMOSA_11950	MBL fold metallo-hydrolase	1.10358056640831	6.01786185305162E-05
LMOSA_20200	Propanediol dehydratase large subunit PduC	1.14784682770359	2.96358734009918E-08	2.10093287471594	2.52671875922952E-07		LMOSA_5390	Zinc-binding alcohol dehydrogenase family protein	1.00986872500984	4.05643963281385E-06		LMOSA_13080	Lactoylglutathione lyase	1.48904374726823	6.11911348702608E-05
LMOSA_20210	Propanediol dehydratase medium subunit PduD	1.14610008664184	3.92497095253472E-05	1.70086576730869	5.2117357813995E-05		LMOSA_11290	Protein-arginine kinase	1.13717726910987	4.86951251156437E-06		LMOSA_12510	PTS-dependent dihydroxyacetone kinase, dihydroxyacetone-binding subunit DhaK	1.36399903137629	6.78395732112271E-05
LMOSA_20220	Propanediol dehydratase small subunit PduE	1.1794079791522	8.78804874000059E-05	1.81636325682704	3.46446529561162E-08		LMOSA_1430	Ribonucleoside-diphosphate reductase subunit beta	1.08577820113725	4.86951251156437E-06		LMOSA_5500	Sulfur carrier protein FdhD	2.00318538014614	6.83372711981994E-05
LMOSA_20230	Diol dehydratase-reactivating factor alpha subunit	1.15179043257168	2.67732548315476E-09	1.51759796364703	0.003767540231929		LMOSA_8670	Glycoside hydrolase	3.88783294170461	5.55918019964677E-06		LMOSA_5480	Heme sensor protein hssS	1.39052284534179	6.86944646743243E-05
LMOSA_20240	Propanediol utilization diol dehydratase-reactivating factor small chain	1.22812356554971	0.000255382734482	1.5552848682628	6.11911348702608E-05		LMOSA_11300	ATP-dependent Clp protease ATP-binding subunit ClpC	0.760702865205868	1.08974709266041E-05		LMOSA_27870	Predicted membrane bound oxidoreductase, hemolysin III	1.62539329222655	8.91714141298151E-05
LMOSA_20250	Putative carboxysome shell protein	0.742041762514263	0.001966464329571	1.23454524905817	0.005724003148029		LMOSA_3600	Nucleoside-diphosphate-sugar epimerase	0.911547051962388	1.39196235224242E-05		LMOSA_22100	DNA topoisomerase IV subunit B	1.51518417512558	0.000101090865245
LMOSA_20260	Propanediol utilization microcompartment protein PduA	0.999032371318982	0.000105609911875	1.67954541308264	2.04218163014714E-05		LMOSA_18040	Formate-nitrite transporter	1.44563550177305	1.47704332417299E-05		LMOSA_8340	D-glycero-alpha-D-manno-heptose 7-phosphate kinase	1.55050492800754	0.000102190542544
LMOSA_20270	Phosphate propanoyltransferase	0.838469372923879	0.002464473310581	1.8864246610374	3.07828183885972E-06		LMOSA_10330	Predicted acyltransferase with acyl-CoA N-acyltransferase domain	1.93083713662415	2.88098854054538E-05		LMOSA_12450	Transketolase	1.19003644904609	0.00010308083428
LMOSA_20280	Ethanolamine utilization protein eutJ	1.02694775393846	2.43803445246083E-06	1.96842735770428	0.000847201008814		LMOSA_19560	Secreted protein [Listeria monocytogenes str. Scott A]	1.6855259328228	2.99349204245899E-05		LMOSA_22450	Transcription termination/antitermination protein NusA	1.20799511467696	0.000105572195375
LMOSA_20290	Propanediol utilization protein PduM	1.29200341524067	0.004803866070021	2.18378161869449	0.000505049371233		LMOSA_11780	GNAT family acetyltransferase	1.55557694645407	4.76706369666991E-05		LMOSA_8420	Cytochrome ubiquinol oxidase subunit I	1.01008540369721	0.00017724855324
LMOSA_20300	Carbon dioxide concentrating mechanism protein CcmL	0.953431199490588	0.028588237881389	1.94152061693415	2.30035595487477E-07		LMOSA_16310	Glucosamine--fructose-6-phosphate aminotransferase (Isomerizing)	0.684571652598273	5.23571232368472E-05		LMOSA_5330	hypothetical protein	1.1364451133625	0.000191868653031
LMOSA_20310	ATP/cobalamin adenosyltransferase	1.45951737485964	2.31427947017235E-08	1.85818515549651	7.83355316040916E-06		LMOSA_9350	DNA replication protein DnaD	1.36390952021745	6.35922939067694E-05		LMOSA_11170	hypothetical protein	3.11841677924405	0.000238692492093
LMOSA_20320	CoA-dependent propionaldehyde dehydrogenase	1.36334639800736	3.11367032153806E-09	2.02026595026705	7.92456949980603E-06		LMOSA_15130	LRR-and LPXTG-motif protein [Listeria monocytogenes str. Scott A]	0.83513416591741	6.36645210550186E-05		LMOSA_4230	Triose-phosphate isomerase	1.17778042245934	0.0002393511532
LMOSA_20330	Propionaldehyde reductase	1.87519440416042	1.48848681481098E-13	2.08559381640598	2.6005862326677E-05		LMOSA_29310	Cold shock protein CspD	1.39615943762464	7.95823353436755E-05		LMOSA_920	Ferrous iron transport protein B	1.18614642385367	0.000268732431359
LMOSA_20340	Glycerol uptake facilitator	1.74837500608	1.3791623778646E-05	1.06860884254082	0.024236056703323		LMOSA_9280	DNA-binding domain-containing protein	1.31535156193946	0.000103690825384		LMOSA_12500	PTS-dependent dihydroxyacetone kinase, ADP-binding subunit DhaL	1.14411508701507	0.000283163929842
LMOSA_20350	Probable propionate kinase	1.45357103846769	0.000117595821305	1.51441128978745	0.039930740132207		LMOSA_2801	hypothetical protein	1.48378100060572	0.000112382366151		LMOSA_2080	Foldase protein PrsA	0.780288115945753	0.00032573012434
LMOSA_20590	Cobalt-precorrin-8 methylmutase	2.09114997846749	0.009090632712932	1.54182197575699	0.002847561205381		LMOSA_20570	Cobyrinate a,c-diamide synthase	1.63758344097885	0.000144279782903		LMOSA_11180	Dihydropteroate synthase	4.96451500176052	0.000489089819271
LMOSA_20600	Cobalamin biosynthesis protein CbiD (Fragment)	2.27122441439518	8.43331261594939E-08	2.15060884435576	0.01024460668966		LMOSA_9590	Head-tail connector protein	1.15848994725988	0.00018923875207		LMOSA_22260	Transcriptional repressor LexA	0.887041839582369	0.000518950768152
LMOSA_20610	Synthesis of vitamin b12 adenosyl cobalamide	4.11172973024159	5.37729125790217E-05	2.52504266422963	0.04218045533031		LMOSA_1410	Thiol reductase thioredoxin	1.70165328689848	0.000196214134086		LMOSA_12520	hypothetical protein	1.50160656905485	0.000520936667865
LMOSA_20620	Precorrin-8W decarboxylase CbiT	2.32551338888982	0.001422894629384	2.08479741805388	0.001086508687913		LMOSA_15440	Heavy metal translocating P-type ATPase	1.78976192398083	0.000213949380202		LMOSA_23540	Pyridine nucleotide-disulfide oxidoreductase dimerization subunit	0.990056142637169	0.000522757760441
LMOSA_20630	Cobalt-precorrin-4 methyltransferase	2.92483690834357	6.87331824572359E-08	3.32789684552483	7.0779566522821E-07		LMOSA_15110	Putative drug efflux/lipid export ABC transporter, ATP-binding and permease protein	1.11443758949163	0.000257835270865		LMOSA_3210	Glutamate gamma-aminobutyrate antiporter	1.22131441265148	0.000528530825988
LMOSA_20640	Cobalamin biosynthesis protein CbiG	2.60533250783812	7.05777441981324E-07	3.02928616903561	1.61680675253941E-06		LMOSA_23190	hypothetical protein	0.89565704103825	0.000262530313278		LMOSA_6760	PTS cellobiose transporter subunit IIC	3.28968085088704	0.000539881973786
LMOSA_20650	Precorrin methylase	2.28359601759739	1.26014373532315E-05	2.60009378147592	0.002847561205381		LMOSA_6300	D-arabitol-phosphate dehydrogenase	2.0030921183329	0.000278023821824		LMOSA_23760	DNA primase	1.08544805255297	0.000562071633774
LMOSA_20660	CbiJ protein [Listeria monocytogenes str. Scott A]	1.70306774044779	0.021515434497358	2.90713040510137	1.50029545885773E-06		LMOSA_11030	L-lactate dehydrogenase	0.902170516136669	0.000285427142099		LMOSA_6220	30S ribosomal protein S12	1.45128278227253	0.000578597333253
LMOSA_20670	Porphyrin biosynthesis protein includes: uroporphyrinogen-III methyltransferase and uroporphyrinogen-III synthase]	2.19144191948371	4.38661767031795E-06	2.80649464429297	0.000963628112255		LMOSA_28060	Chitinase D	2.17294412724609	0.000316543136649		LMOSA_2530	Penicillin-binding protein 2C	0.942315046755831	0.0006401899808
LMOSA_20680	Sirohydrochlorin cobaltochelatase CbiK	2.32034190620625	0.03035819763088	2.23924747616571	0.023859744421776		LMOSA_17180	Pyruvate-flavodoxin oxidoreductase	0.857461189359084	0.000386606864503		LMOSA_6000	30S ribosomal protein S10	1.50464565799714	0.000674657975317
LMOSA_20690	Sirohydrochlorin cobaltochelatase	2.79273278134376	0.000864850483932	4.83710824461972	0.004301596091957		LMOSA_9290	Phage protein [Listeria monocytogenes str. Scott A]	1.90946671060466	0.000397849754714		LMOSA_24910	Exclusion suppressor FxsA	1.52907908245958	0.000679171599806
LMOSA_20720	Energy-coupling factor ABC transporter transmembrane protein	2.93685637415162	0.000794728899151	2.25405435436675	0.025109419623098		LMOSA_18540	GTP pyrophosphokinase domain	0.684091727977286	0.000403369696148		LMOSA_4220	Phosphoglycerate mutase	0.98062511219831	0.000702319229848
LMOSA_20730	Cobalt import ATP-binding protein CbiO	4.63489720384753	3.1796845812187E-05	0.804972561769879	0.034628536531672		LMOSA_4210	Enolase	0.839753722006082	0.000551610878086		LMOSA_22620	hypothetical protein	0.912915405181738	0.000768999714494
LMOSA_20740	Cobyric acid synthase CobQ	1.06037360745385	0.000551610878086	1.73289335301815	0.000110111507171		LMOSA_6050	NADH dehydrogenase FAD-containing subunit	0.975168033159999	0.000554804774222		LMOSA_20970	DNA polymerase/3'-5' exonuclease PolX	1.16136067640007	0.001191773621883
LMOSA_21080	Site-specific integrase	2.99149949217938	5.92198188803365E-16	1.67596239028128	0.003111471977096		LMOSA_1620	Putative sigma-54-dependent transcriptional activator	0.953695611958293	0.000624152669437		LMOSA_12530	hypothetical protein	0.84513447524245	0.001244716075197
LMOSA_21090	hypothetical protein	2.09368104387567	0.000352109068074	1.27463674791704	0.002533553153112		LMOSA_19830	DNA helicase restriction/modification system component YeeB	1.34698638489174	0.00069236011038		LMOSA_14330	Dolichol-phosphate mannosyltransferase	1.86250702125842	0.001329625679994
LMOSA_21110	Transcriptional regulator	1.19495937287005	0.021538293075352	1.83499899986333	5.49801405601501E-10		LMOSA_12160	Aromatic amino acid beta-eliminating lyase/threonine aldolase	1.39195920685571	0.00085741635558		LMOSA_18050	NAD-dependent succinate-semialdehyde dehydrogenase	0.668609243627608	0.001406692124735
LMOSA_21820	hypothetical protein	1.13273614282817	1.60467092711065E-07	1.5766503986205	4.78469025676182E-09		LMOSA_15260	N-acetyltransferase	1.14731827292713	0.000905184872685		LMOSA_16890	GTP pyrophosphokinase ywaC	1.69782053402294	0.001622046385857
LMOSA_22250	Ribosomal-protein-alanine N-acetyltransferase	0.685423156020963	0.010330010788656	0.747688384264727	0.041079567059029		LMOSA_19440	Pyruvate dehydrogenase alpha subunit	0.61717225677878	0.000905184872685		LMOSA_23470	Glycine betaine/carnitine/choline/choline sulfate ABC transporter (Osmoprotectant-binding lipoprotein)	0.849162350973861	0.001802053871916
LMOSA_23100	Putative carbohydrate transport ATP-binding protein	0.999535806519587	0.021827130544129	1.3488917916054	0.003595691003554		LMOSA_22870	rRNA methyltransferase	1.9870448465015	0.000961633887064		LMOSA_25980	Menaquinone-specific isochorismate synthase	0.948493452574719	0.001855991814011
LMOSA_23110	Branched-chain amino acid ABC transporter permease	1.57927369830195	0.001680031013686	1.40251715511317	0.022518358405247		LMOSA_10320	4Fe-4S mono-cluster protein YjdI	1.02644465336669	0.001177013686469		LMOSA_11690	Putative transcriptional regulators	1.24629303716719	0.002204919088972
LMOSA_23120	Branched-chain amino acid ABC transporter permease	2.42388721452363	6.79366244152025E-06	0.751366076565142	0.007171666326235		LMOSA_3460	Monovalent cation h+ antiporter subunit a	1.43547276350422	0.001177013686469		LMOSA_830	Phosphotransferase system sugar-specific permease component	1.83806565386493	0.002319753837966
LMOSA_23550	Ribonuclease J	1.06221255562334	8.96175414633985E-05	1.88669669607897	4.77782337587781E-05		LMOSA_23830	GTPase Era	0.967377785560558	0.001281848455117		LMOSA_8270	RNA binding protein involved in ribosome maturation	1.33240733113917	0.002668266683151
LMOSA_23730	GTP cyclohydrolase 1 type 2 homolog	1.36807251408373	0.005706819239982	0.786768705631162	0.001808354155729		LMOSA_9570	Phage minor structural protein GP20	0.859396173048854	0.001338841141981		LMOSA_24880	NADP-dependent isocitrate dehydrogenase	0.918039951177022	0.002847561205381
LMOSA_23950	Chaperone protein DnaK	3.94361820377149	1.24569908253142E-73	1.50891918801089	3.13354801169575E-10		LMOSA_19510	Bifunctional disulfide isomerase/thiol-disulfide oxidase	0.747886728061046	0.001571785978678		LMOSA_5760	50S ribosomal protein L36	1.96253584101388	0.002847561205381
LMOSA_24600	Glycerol kinase	1.70065731067436	4.31271034291299E-15	0.705427654076451	0.030778748475015		LMOSA_10710	Xylose repressor protein [Listeria monocytogenes str. Scott A]	2.9556898153023	0.001653376620218		LMOSA_23610	hypothetical protein	1.74294732548025	0.002890787160061
LMOSA_25260	UDP-N-acetylmuramate--L-alanine ligase	0.681579337140561	0.023590311550401	1.47861184955162	5.84588113431108E-12		LMOSA_5400	hypothetical protein	1.01298693011309	0.001657012490421		LMOSA_2850	5-amino-6-(5-phospho-D-ribitylamino)uracil phosphatase YitU	0.810376518099341	0.00298994635802
LMOSA_25560	Bifunctional acetaldehyde-alcohol dehydrogenase	1.56956862576398	8.72184242298229E-21	1.4798221923593	2.89912430660066E-11		LMOSA_9380	Gp35 protein [Listeria monocytogenes str. Scott A]	1.97734112455017	0.00177685707975		LMOSA_5750	30S ribosomal protein S13	1.2503337911485	0.00298994635802
LMOSA_25880	hypothetical protein	1.07127678891745	2.55532337504612E-08	1.40822739704915	0.000425771776647		LMOSA_4170	Preprotein translocase subunit SecG	1.51957979960581	0.00181219318066		LMOSA_2510	Putative ABC transporter ATP-binding protein YdbJ	2.0210522212837	0.003092971135831
LMOSA_26400	Outer surface protein	1.64050982333488	1.47704332417299E-05	2.11141437291571	0.002637562466583		LMOSA_6730	hypothetical protein	0.994936267821559	0.001825774084886		LMOSA_5970	50S ribosomal protein L23	1.37684527639722	0.003342622113831
LMOSA_26410	Lichenan-specific phosphotransferase enzyme IIA component	1.59904349971274	0.044470296782185	2.60573680612113	0.000101400878937		LMOSA_11270	Transcriptional regulator CtsR	1.1212481436224	0.001878451022021		LMOSA_12110	DNA/RNA helicase	1.75094350857244	0.003481333452833
LMOSA_26420	Oligo-beta-mannoside-specific phosphotransferase enzyme IIB component	1.32668327031114	0.043731749840969	0.701947770658856	0.042357800354947		LMOSA_17930	PTS cellobiose transporter subunit IIC	4.07016282612658	0.001894384629212		LMOSA_2500	ABC transporter permease	2.1496287011474	0.003563035246117
LMOSA_27900	Pyruvate phosphate dikinase	0.680772545747891	0.000241348783617	1.76197518055789	8.2177151997477E-15		LMOSA_4770	Ribosome hibernation promoting factor	0.645439390652715	0.00197641674985		LMOSA_2810	Ribulose-phosphate 3-epimerase domain protein [Listeria monocytogenes str. Scott A]	1.62262673923347	0.003708886443812
LMOSA_29070	Alpha-acetolactate decarboxylase	0.817632323182554	0.000918003893457	1.14760957605531	0.000999144419013		LMOSA_13120	Phosphoenolpyruvate synthase	2.08797237339886	0.002285947914988		LMOSA_5850	30S ribosomal protein S8	1.04451119642684	0.003910870763077
LMOSA_29080	Pyrimidine-nucleoside phosphorylase	2.18676053426284	3.22642026955825E-11	1.46245864679641	0.041486879012341		LMOSA_4200	hypothetical protein	2.30462421654963	0.002690806040419		LMOSA_10400	Transposase	1.66942490332393	0.004055651226966
LMOSA_2940	PTS system fructose-specific transporter subunit IIABC	1.4954931538242	0.017168570385381	1.08749035225829	0.00219869143453		LMOSA_9560	Phage minor capsid protein 2	0.951055504812502	0.00294072015261		LMOSA_25970	2-succinyl-5-enolpyruvyl-6-hydroxy-3-cyclohexene-1-carboxylic-acid synthase	0.883548563701384	0.004138718386644
LMOSA_3220	Glutamate decarboxylase beta	0.648481728280584	2.99996367287174E-05	1.86571290196387	4.25149714997534E-20		LMOSA_6430	Excinuclease ABC subunit A	1.45136316829325	0.003128541590639		LMOSA_6860	tRNA-specific adenosine deaminase	0.902071139248142	0.004165307908857
LMOSA_4250	Type I glyceraldehyde-3-phosphate dehydrogenase	1.60938131718801	1.3945376413523E-23	0.971135933304304	0.038211465056917		LMOSA_22860	1-deoxy-D-xylulose-5-phosphate synthase	1.33202752315914	0.003372882758044		LMOSA_23430	BilEB	1.23907663754077	0.004301596091957
LMOSA_4290	Membrane protein, MmpL family	1.84285351543619	0.000137939091933	0.91541721976574	0.04565812073753		LMOSA_9670	Tmp [Listeria monocytogenes str. Scott A]	0.815912063542815	0.003398636372839		LMOSA_8410	Ubiquinol oxidase subunit 2	0.763710994094219	0.004346939395661
LMOSA_5360	Membrane protein, putative	1.21668362181433	0.000126814640847	1.63060112043118	1.94923461869419E-06		LMOSA_9390	hypothetical protein	1.7420880029842	0.003480977952583		LMOSA_5790	Preprotein translocase subunit SecY	0.821552527190868	0.004615153092986
LMOSA_5370	Isochorismatase hydrolase	1.36797604710452	1.54142947319809E-05	1.32148632996282	0.000194317452621		LMOSA_4610	Phosphate import ATP-binding protein PstB	1.59792828649022	0.00348935124621		LMOSA_22460	Predicted nucleic-acid-binding protein implicated in transcription termination	1.43664024664392	0.005089301391658
LMOSA_5380	Dihydrofolate reductase	1.67493953272063	3.68075004376021E-10	2.03151962462707	3.59965364792108E-09		LMOSA_13040	DeoR/PRD/PTS regulatory domain-containing protein	2.34151980931337	0.003600406098774		LMOSA_8360	Phosphomevalonate kinase	1.50209961769744	0.005089301391658
LMOSA_5690	MgtC family protein (Fragment)	1.34762505570628	0.000500487122009	1.48613379090563	1.67094701568422E-09		LMOSA_23750	RNA polymerase sigma factor SigA	0.651977234477984	0.00362291121342		LMOSA_5820	30S ribosomal protein S5	1.03789081534734	0.005149371973471
LMOSA_5700	Acetamidase/formamidase protein [Listeria monocytogenes str. Scott A]	1.72529426031461	1.17914487888964E-12	2.63456308739743	0.00229406608399		LMOSA_9620	Minor capsid protein	1.1525116380325	0.003838927428498		LMOSA_20010	hypothetical protein	1.66615278075884	0.005174018296905
LMOSA_6110	hypothetical protein	2.93630621469099	0.000213248511595	2.04475757601026	0.031238245201511		LMOSA_27580	Carbamoyl-phosphate synthase large subunit	2.99597193163199	0.004150911957472		LMOSA_15650	Cell wall surface anchor family protein [Listeria monocytogenes str. Scott A]	0.945362270094965	0.005397008549926
LMOSA_6120	Oxo-acid lyase	3.53099063909648	1.99212625845771E-05	2.60736730385807	0.000815251656278		LMOSA_9330	Bacteriophage resistance factor, PF05565 family	1.50657991137776	0.004164475147161		LMOSA_13330	Wall-associated protein (Fragment)	0.91277596858646	0.005434653216942
LMOSA_6130	Creatinine amidohydrolase	3.28144290814885	1.46761895912903E-05	2.82848721387575	1.31163413296316E-07		LMOSA_13000	PTS system fructose-specific transporter subunit IIA	2.63247173740226	0.004270391938971		LMOSA_28350	Glycoside transferase	1.21474634075671	0.005461070218781
LMOSA_6140	Phosphotriesterase	2.27471416147373	0.002298974141626	2.64244724060747	3.83869673019269E-08		LMOSA_22890	DNA repair protein RecN	0.907800209576761	0.004867170198825		LMOSA_13780	hypothetical protein	4.7354097558898	0.005707904078669
LMOSA_6150	PTS system ascorbate-specific transporter subunit IIC	2.8668274803873	4.74715837327709E-10	1.69605269364305	0.017664224878206		LMOSA_9760	N-acetylmuramoyl-L-alanine amidase domain lysin	0.878891606342442	0.004920797237202		LMOSA_26440	ATP-dependent RNA helicase YfmL	0.811458871444195	0.006075224808939
LMOSA_6160	Ascorbate-specific phosphotransferase system enzyme IIB component	4.03341237543673	8.76200234537842E-05	2.12433572107376	0.007697295602589		LMOSA_1640	Cyclopentanol dehydrogenase	0.631924075977411	0.004952260162247		LMOSA_850	PTS system galactitol-specific transporter subunit IIB	2.4491086769231	0.006149940070308
LMOSA_6170	Ascorbate-specific phosphotransferase enzyme IIA component	4.80203984910788	1.28242626253538E-05	1.12953170717903	0.04872175907008		LMOSA_9580	Phage coat protein [Listeria monocytogenes str. Scott A]	0.747451863077442	0.005706819239982		LMOSA_1140	Maltodextrin-binding protein (Fragment)	0.723281552118679	0.006470629820076
LMOSA_6270	Transketolase	1.49173789304181	0.003292005463858	1.17136471499296	0.025768498924719		LMOSA_9170	Phage protein [Listeria monocytogenes str. Scott A]	0.94556735854078	0.005736021015154		LMOSA_5830	50S ribosomal protein L18	0.956161077252851	0.007171666326235
LMOSA_6310	Zinc-containing alcohol dehydrogenase	1.83637320380586	6.12673756578742E-05	1.51013133004988	0.000885856186468		LMOSA_9550	Phage portal protein [Listeria monocytogenes str. Scott A]	0.884946055794417	0.006606902761143		LMOSA_23480	Osmotically activated L-carnitine/choline ABCtransporter permease protein OpuCB	0.979977222773229	0.007405203815847
LMOSA_6320	PTS system galactitol-specific transporter subunit IIC	1.3029896489274	0.046534027249086	1.89057892744982	0.002247484537538		LMOSA_8840	Accessory transcriptional regulator protein A	0.67317782095313	0.00691972605137		LMOSA_23490	Osmoprotectant ABC transporter ATP-binding protein OpuCA	0.634699079436882	0.007817337529813
LMOSA_6330	Galactitol-specific phosphotransferase enzyme IIB component	1.53925368758887	0.010999113201595	1.73449889324341	3.35013295824198E-05		LMOSA_27560	Dihydroorotate dehydrogenase	4.71941943068195	0.006954344684487		LMOSA_21830	Lysophospholipase, alpha-beta hydrolase superfamily	0.884317357744976	0.008312315611905
LMOSA_6340	PTS system galactitol-specific transporter subunit IIA	1.88501011765229	4.48268409260627E-06	0.604984121689648	0.033580331558017		LMOSA_9470	UDP-N-acetylenolpyruvoylglucosamine reductase	2.84374915274708	0.007134418894601		LMOSA_11700	Hydroquinone-specific extradiol dioxygenase	1.06947999653671	0.009014576916551
LMOSA_6350	PTS system mannitol-specific transporter subunit IIC	1.37256535070898	7.63769708590632E-09	1.12376243948278	7.17245510242925E-07		LMOSA_14870	UPF0118 membrane protein yubA	0.690241658727372	0.007140167321173		LMOSA_24980	Conserved protein YtoI	0.889994647682515	0.009014576916551
LMOSA_6400	Universal stress protein UspA	1.43310220485069	5.52804507139168E-16	1.89892564023995	5.36499680845585E-14		LMOSA_1210	Cyclic nucleotide-binding domain protein	1.19794726965173	0.008136451497906		LMOSA_19190	Ribonuclease J	0.951816392711137	0.010315247456285
LMOSA_6410	Ribose 5-phosphate isomerase B/allose 6-phosphate isomerase	1.98306514213759	1.20698934708502E-19	1.59212970657449	2.16630743096725E-11		LMOSA_9710	Long tail fibre	0.965996994934736	0.008793123480056		LMOSA_5740	30S ribosomal protein S11	1.0871416592676	0.010315247456285
LMOSA_6510	PTS sugar transporter subunit IIC	1.89205563826858	6.31031252367788E-11	1.37467362434782	0.006782687422557		LMOSA_12170	PTS cellbiose transporter subunit IIC	1.23717630044436	0.008988743779016		LMOSA_23170	CDP-diacylglycerol--glycerol-3-phosphate 3-phosphatidyltransferase	1.56383738540793	0.010378802753728
LMOSA_6520	Lichenan-specific phosphotransferase enzyme IIA component	2.66020951356512	9.42006658946326E-07	0.943880023923847	0.004895709456697		LMOSA_14400	Diacetylchitobiose-6-phosphate hydrolase	0.738689901399968	0.009843393091516		LMOSA_16820	Nad-dependent epimerase dehydratase	0.614170751684468	0.010720983832027
LMOSA_6620	Phosphoenolpyruvate-dihydroxyacetone phosphotransferase, dihydroxyacetone binding subunit DhaK	0.618178867754504	0.001529992251812	0.779544678405968	0.013598279094356		LMOSA_7280	O-acetyl-ADP-ribose deacetylase	1.43438902968397	0.009953243957373		LMOSA_17850	RNA polymerase sigma factor	0.733278845707842	0.011099193525938
LMOSA_6630	Phosphoenolpyruvate-dihydroxyacetone phosphotransferase, ADP-binding subunit DhaL	1.26348642287626	3.62109444700054E-12	1.09727828651149	9.57563184008056E-05		LMOSA_14820	Transcriptional coactivator p15 (Pc4)	1.01376203379516	0.010041920659654		LMOSA_1230	Fructose-bisphosphate aldolase class II	3.54948908529092	0.012035745594719
LMOSA_720	Cell wall surface anchor family protein [Listeria monocytogenes str. Scott A]	1.4968982382263	1.95932045887042E-07	1.34741796788788	0.000547751349641		LMOSA_8870	Replicative DNA helicase	0.778336727846639	0.010736243869303		LMOSA_23420	Glycine betaine ABC transport system, ATP-binding protein OpuAA	1.03130275848157	0.01265914522352
LMOSA_7410	Aryl-phospho-beta-D-glucosidase BglA	2.56237684448178	1.65488074244877E-11	3.04274245561714	5.98591627279161E-15		LMOSA_11600	Aryl-phospho-beta-D-glucosidase BglH	0.733203937254665	0.010759817603581		LMOSA_23840	Cytidine deaminase	0.7572666132396	0.013120303842569
LMOSA_7420	Trigger enzyme beta-glucoside-specific phosphotransferase system EIIBCA component	2.96537956245962	7.42811749027256E-20	1.49343774173953	1.89699995860041E-05		LMOSA_11790	Late competence protein ComEC DNA transport	0.934917880264786	0.011617832731492		LMOSA_25230	YtxG	0.671937318682722	0.013120303842569
LMOSA_7430	Beta-glucoside operon transcriptional antiterminator	1.37739362093235	0.000218440918884	1.2565736304715	0.001005524225604		LMOSA_9150	Site-specific integrase	0.896555402661261	0.011617832731492		LMOSA_13070	Inorganic phosphate transporter	0.933716294813027	0.013171391487253
LMOSA_7510	Periplasmic beta-glucosidase	1.16558132415551	0.000841747959925	1.68169207822192	0.015425345273075		LMOSA_11370	Cysteine--tRNA ligase	1.75846876937232	0.011672217371618		LMOSA_6820	ABC membrane transporter (ATP-binding protein) required for cytochrome bd function	0.753302356434591	0.013230286771137
LMOSA_7520	Cellobiose-specific phosphotransferase enzyme IIB component	1.69172481737167	0.022966669067029	1.86848099076916	0.01502982407266		LMOSA_18480	Transcriptional regulator	0.912565228122666	0.011946930100211		LMOSA_4370	NADPH dehydrogenase NamA	1.19450510376827	0.013815820067593
LMOSA_810	L-fuculose-phosphate aldolase	1.85640579386443	0.03430714110375	1.60394531424731	0.00043819733106		LMOSA_12080	Type I restriction-modification system specificty subunit	1.29706465551089	0.012515668085936		LMOSA_24590	GTPase Obg	1.08204442316963	0.013870592221956
LMOSA_860	Transcription antiterminator, putative	1.69473842336204	6.35922939067694E-05	0.621163290124858	0.029432010115686		LMOSA_23340	Cell wall surface anchor family protein [Listeria monocytogenes str. Scott A]	1.35077165602083	0.013304120479195		LMOSA_22540	Polyribonucleotide nucleotidyltransferase	0.781073985448321	0.01420713305646
LMOSA_8790	Single-stranded DNA-binding protein 1	0.679702062840309	0.016095450124543	2.28356617914523	1.94817263508599E-06		LMOSA_9680	Phage protein gp17 [Listeria monocytogenes str. Scott A]	0.926515142010331	0.013562883460957		LMOSA_2560	UPF0053 protein yhdP	1.24048688214636	0.014212487321372
LMOSA_9970	PTS system fructose-specific transporter subunit IID	1.11054548569149	0.029092742926954				LMOSA_17620	HTH-type transcriptional activator HxlR	3.09642064584234	0.013959682526691		LMOSA_5980	50S ribosomal protein L4	1.1786444117891	0.014212487321372
							LMOSA_28860	ABC transporter permease	1.4128068403132	0.014106581580203		LMOSA_23740	SAM-dependent methyltransferase	1.38380769344348	0.015834825302468
							LMOSA_19400	Molybdenum cofactor biosynthesis protein MoaB	1.20805900798396	0.015124888076421		LMOSA_6870	AMP-dependent synthetase and ligase YtcI	1.57465804477895	0.015965970080017
							LMOSA_26240	hypothetical protein	1.15640434902767	0.015124888076421		LMOSA_23770	hypothetical protein	1.33012415949264	0.015982500189258
							LMOSA_11680	Succinyl-diaminopimelate desuccinylase	0.646844038919368	0.015277099960624		LMOSA_25770	Translation elongation factor Ts	0.982488804547279	0.01646990049771
							LMOSA_1060	Phosphoglucosamine mutase	0.786277911652291	0.015406186810882		LMOSA_5320	hypothetical protein	1.1045255467414	0.016802284540771
							LMOSA_970	Hydrolase [Listeria monocytogenes str. Scott A]	2.79914994400083	0.016086522529892		LMOSA_6830	ABC transporter required for expression of cytochrome BD	0.848017325407864	0.018446313940404
							LMOSA_2660	Methylated-DNA--protein-cysteine S-methyltransferase	0.648101777589447	0.016095450124543		LMOSA_24350	Iron-sulfur cofactor synthesis	0.903532976239942	0.018732469172338
							LMOSA_9640	Phage protein [Listeria monocytogenes str. Scott A]	1.66698142467909	0.016319943866118		LMOSA_20020	N-acetyltransferase	1.74450111747469	0.019566332850775
							LMOSA_24230	hypothetical protein	0.7981662311315	0.017168570385381		LMOSA_8810	Peptidase propeptide and ypeb domain subfamily	0.674828433717921	0.019633743783255
							LMOSA_8690	Glucoselysine-6-phosphate deglycase	4.34157786707978	0.017918760927713		LMOSA_6930	MarR family transcriptional regulator	4.27726879594741	0.01977522894405
							LMOSA_9450	hypothetical protein	2.04546515524117	0.017941174485055		LMOSA_1100	Maltose phosphorylase	0.879954755919258	0.020383082893311
							LMOSA_20130	Alpha-ribazole-5-phosphate synthase CblS	1.46312967998804	0.018382444192341		LMOSA_10050	ChiB	1.45185128143058	0.020606132088717
							LMOSA_15570	hypothetical protein	1.47333418205464	0.018466418718559		LMOSA_15250	hypothetical protein	1.29119196738087	0.020606132088717
							LMOSA_9630	Major tail shaft protein [Listeria monocytogenes str. Scott A]	0.726149909460111	0.020869744305874		LMOSA_18090	Beta-glucosidase 6-phospho-beta-glucosidase beta-galactosidase	1.61676129350695	0.020606132088717
							LMOSA_6740	hypothetical protein	1.12225071351814	0.02097468428105		LMOSA_25220	General stress protein	0.64437255319333	0.021048243037564
							LMOSA_7590	Transcriptional regulator	0.641589795804359	0.021515434497358		LMOSA_10830	4-diphosphocytidyl-2-C-methyl-D-erythritol kinase	1.25702528309934	0.021275323459526
							LMOSA_6180	PTS fructose transporter subunit IIA	0.638622248583799	0.021724893988881		LMOSA_20790	Transcriptional regulator	1.47428335917982	0.021860501786515
							LMOSA_9510	Phage transcriptional regulator	1.71270022604324	0.022099099211391		LMOSA_20370	L-threonine kinase	3.2565402435128	0.022569118972978
							LMOSA_2950	Tagatose-6-phosphate kinase	2.71712349645385	0.022353028211895		LMOSA_5880	50S ribosomal protein L24	1.02182525063428	0.024467422353913
							LMOSA_21330	Phage-associated DNA primase/helicase	1.44636016292324	0.022544337044247		LMOSA_18070	PTS cellobiose transporter subunit IIC	1.50269663493854	0.025806715423588
							LMOSA_27890	Kinase/pyrophosphorylase	0.82829564180349	0.022966669067029		LMOSA_6850	Cytochrome bd ubiquinol oxidase subunit I	0.600054527427524	0.025924017563802
							LMOSA_8720	Agmatine deiminase	1.73299069269618	0.022966669067029		LMOSA_12460	Probable transaldolase	1.45361282473331	0.026010457415114
							LMOSA_20710	Cobalt transport protein CbiN	3.23954402680631	0.02428142091388		LMOSA_13770	hypothetical protein	2.17685500977012	0.026072697052595
							LMOSA_15610	Base excision DNA repair protein, HhH-GPD family	1.12717029774549	0.025324724190515		LMOSA_15540	Transcriptional regulator	1.12508011697461	0.027498882599117
							LMOSA_4150	Ribonuclease R	0.609790569699009	0.025451607535681		LMOSA_14580	NADH-dependent butanol dehydrogenase a	0.645457658468039	0.027674446210394
							LMOSA_14020	DUF896 domain-containing protein	2.87003573012523	0.025551823407757		LMOSA_7150	FMN-binding split barrel domain protein YdaG	0.687403340786452	0.028777788809363
							LMOSA_21960	Ribosome biogenesis GTPase YlqF	1.28770024536791	0.026965643159676		LMOSA_10380	Type VII secretion effector	2.48487298118443	0.029112098809248
							LMOSA_6460	Osmosensitive ppotassium channel two component system histidine kinase KdpD	0.808080800379246	0.027668472593836		LMOSA_1980	N-acetylglutamate synthase	1.2893961530463	0.029112098809248
							LMOSA_9530	Phage terminase small subunit	0.887434810897195	0.027668472593836		LMOSA_20580	Cobalamin biosynthesis protein CobD	1.85099343347201	0.029579129209896
							LMOSA_9690	Putative tail endopeptidase	0.779294291881106	0.027890652064023		LMOSA_27420	Small ribosomal subunit biogenesis GTPase RsgA	0.898345834678007	0.030252210489012
							LMOSA_9340	Single-stranded DNA-binding protein, ERF family	0.83825805172064	0.029675691424936		LMOSA_3940	Ferrichrome transport ATP-binding protein FhuC	2.23776987935137	0.031493092232386
							LMOSA_9730	hypothetical protein	2.00153119052626	0.030057165271995		LMOSA_8550	PTS system beta-glucoside-specific transporter subunits IIABC	1.46377810224421	0.031493092232386
							LMOSA_10120	Putative toxin-antitoxin system, toxin component	1.43921758469346	0.030283594100514		LMOSA_5900	30S ribosomal protein S17	1.09519319125328	0.031532629470146
							LMOSA_28030	Ribonuclease HI	1.16410788467302	0.030406316105426		LMOSA_20700	Cobalt ECF transporter S component CbiM	3.14041994291355	0.031704693429132
							LMOSA_9610	Minor capsid protein	0.92784761033675	0.032069375183874		LMOSA_5990	50S ribosomal protein L3	0.856083859163373	0.033455681783064
							LMOSA_9540	Phage terminase large subunit	0.845890849919984	0.032903354285283		LMOSA_25960	2-succinyl-6-hydroxy-2, 4-cyclohexadiene-1-carboxylate synthase	1.03033873589112	0.034570588373512
							LMOSA_22180	RNA-binding protein Hfq	0.767836481645284	0.034146690990134		LMOSA_13840	Myosin-cross-reactive antigen	0.781428281318697	0.035865465647428
							LMOSA_11280	UVR domain protein [Listeria monocytogenes str. Scott A]	0.6865656814246	0.034998301972718		LMOSA_790	Choline-glycine betaine transporter	1.1162863707634	0.03674192920775
							LMOSA_3970	hypothetical protein	2.6344732996484	0.034999594791049		LMOSA_13280	Mannosylglycerate hydrolase	1.42358916562685	0.038328411595944
							LMOSA_15310	Pyrimidine utilization protein B	1.0474823512805	0.035249576546734		LMOSA_21810	NUDIX hydrolase	1.42168610043545	0.038717636455529
							LMOSA_19930	hypothetical protein	1.33700537870408	0.03533261908426		LMOSA_27220	hypothetical protein	2.12558913321871	0.038943266963621
							LMOSA_21970	Ribonuclease HII	1.15200798152622	0.038357091857129		LMOSA_27450	16S rRNA methyltransferase B	1.02436082511855	0.040791083235866
							LMOSA_9660	hypothetical protein	1.01270362483379	0.03927545287807		LMOSA_1460	Alkyl sulfatase	0.632862132646073	0.041168061107614
							LMOSA_23920	Ribosomal RNA small subunit methyltransferase E	2.58512657024535	0.041903811785868		LMOSA_11470	50S ribosomal protein L10	1.49143794637349	0.043101358128766
							LMOSA_23930	Ribosomal protein L11 methyltransferase	3.46431311807017	0.042720864396809		LMOSA_21760	UPF0750 membrane protein yxkD	3.38580339462457	0.043292752381211
							LMOSA_22920	Dihydrolipoyl dehydrogenase	0.610070518795502	0.044290871427424		LMOSA_840	PTS system galactitol-specific enzyme IIB component	2.44868573992924	0.046133638065201
							LMOSA_27130	Hydroxyacylglutathione hydrolase	1.73143273826015	0.044728740620751		LMOSA_16680	Mannose-specific phosphotransferasesystem component IIC	0.646311171135529	0.046243668208733
							LMOSA_13160	Zinc transporter ZIP11	1.01697413193198	0.044996726425729		LMOSA_28520	Heptaprenyl diphosphate synthase component II	0.875422024015418	0.046612358255292
							LMOSA_9700	Pectin lyase fold containing protein	0.740547096160877	0.04541048520501		LMOSA_3170	Cof-type HAD-IIB family hydrolase	0.791723863356602	0.046938513571916
							LMOSA_25790	Sugar phosphotransferase enzyme II	1.82670564011763	0.046427659331269		LMOSA_24470	Single-stranded-DNA-specific exonuclease RecJ	0.707885601788738	0.04965236221192
							LMOSA_9300	hypothetical protein	0.925169781197302	0.0474439093521		LMOSA_2670	Methylphosphotriester-DNA alkyltransferase	1.00527381034565	0.04965236221192
							LMOSA_20140	Bifunctional cobinamide kinase and cobinamide phosphate guanylyltransferase	1.58989341715562	0.048546922938863		LMOSA_5470	ABC transporter permease	1.5856361534035	0.04965236221192
							LMOSA_8680	PTS system cellobiose-specific transporter subunit IIC	3.48406232699014	0.048602451190649
							LMOSA_7070	Mitomycin resistance protein mcrB	2.14556841146319	0.049908907410521

## Sheet: T8
Common up-regulated genes for both 200Mpa and 400Mpa treatment							Up-regulated genes specific to 200MPa treatment					Up-regulated genes specific to 400MPa treatment					Enriched GO terms for Up-regulated genes specific to 200MPa treatment					Enriched GO terms for Up-regulated genes specific to 400MPa treatment
		200Mpa		400Mpa
		log2change	P-adj	log2change	P-adj				log2change	P-adj				log2change	P-adj		GO.ID	Term	P-val			GO.ID	Term	P-val
LMOSA_10100	Lipase [Listeria monocytogenes str. Scott A]	1.13079971847331	0.00298831797344	1.21747152898278	0.002532085597495		LMOSA_18880	ATP-dependent Clp protease ATP-binding subunit ClpE	4.8530004106358	1.75302778398129E-174		LMOSA_3210	Glutamate gamma-aminobutyrate antiporter	2.82781420626184	5.71555174609861E-21		GO:0006412	translation	3.70E-05			GO:0034219	carbohydrate transmembrane transport	0.013
LMOSA_10910	Bifunctional UDP-N-acetylglucosamine diphosphorylase/glucosamine-1-phosphate N-acetyltransferase GlmU	1.87532052571876	1.17853336614643E-13	1.91238417775234	4.85498731711796E-10		LMOSA_23280	Pyruvate formate-lyase-activating enzyme	1.96944974040449	4.00335187198526E-25		LMOSA_15520	Putative transcription regulators	2.96333486742982	1.99655816050761E-14		GO:0022904	respiratory electron transport chain	0.00019			GO:0043093	FtsZ-dependent cytokinesis	0.017
LMOSA_10920	Ribose-phosphate pyrophosphokinase	2.77307850247252	5.38393224502197E-18	1.31936690148951	0.009031541564857		LMOSA_550	60 kDa chaperonin	2.29127337561351	1.43693534928711E-22		LMOSA_9950	Fructose-specific phosphotransferase enzyme IIB component	3.51584224106688	1.99655816050761E-14		GO:0009236	cobalamin biosynthetic process	0.00026			GO:0022900	electron transport chain	0.019
LMOSA_10940	Phosphatidyl-inositol-specific phospholipase C	2.90217674631491	2.03328491960561E-31	2.49571966074874	1.24940341240851E-18		LMOSA_20320	CoA-dependent propionaldehyde dehydrogenase	2.44096292742214	7.89300080243249E-20		LMOSA_25270	DNA translocase SftA	2.155584719167	9.25289992310195E-13		GO:0000041	transition metal ion transport	0.00054			GO:0009060	aerobic respiration	0.024
LMOSA_10950	Listeriolysin O [Listeria monocytogenes str. Scott A]	3.44242064169758	1.99104144366102E-72	1.87840333010789	1.29269003995621E-10		LMOSA_20280	Ethanolamine utilization protein eutJ	2.08041900925189	2.60426767786179E-16		LMOSA_1140	Maltodextrin-binding protein (Fragment)	2.14121197444462	3.45947139614455E-12		GO:0072511	divalent inorganic cation transport	0.00118			GO:0046131	pyrimidine ribonucleoside metabolic process	0.042
LMOSA_10960	Extracellular neutral metalloprotease	1.55925450601336	0.000566860006185	2.56794397330536	9.13549860262931E-07		LMOSA_4340	ATP-dependent Clp endopeptidase proteolytic subunit ClpP	1.78876527818838	4.05294608473995E-16		LMOSA_15030	hypothetical protein	2.2440093367692	2.05736215859175E-11		GO:0006631	fatty acid metabolic process	0.01849			GO:0009063	cellular amino acid catabolic process	0.042
LMOSA_10970	Actin-assembly inducing protein (Fragment)	2.88467174643686	6.51157580139093E-17	2.67109428527214	1.6834167275777E-12		LMOSA_20330	Propionaldehyde reductase	2.74228502151173	5.23681592276383E-16		LMOSA_23540	Pyridine nucleotide-disulfide oxidoreductase dimerization subunit	2.15058934179938	5.30090746646054E-11		GO:0044262	cellular carbohydrate metabolic process	0.02984			GO:0006165	nucleoside diphosphate phosphorylation	0.042
LMOSA_10980	PlcB	3.41847099660539	2.84956415371478E-07	2.83724857317977	8.62360660153997E-06		LMOSA_17570	DEAD-box ATP-dependent RNA helicase CshA	2.08629138088347	9.32301011129854E-16		LMOSA_12530	hypothetical protein	2.31324259416493	2.12300036915899E-10							GO:0042278	purine nucleoside metabolic process	0.042
LMOSA_11660	Internalin D [Listeria monocytogenes str. Scott A]	1.39694433867036	6.3108681283216E-08	2.20691679811706	1.43888902827915E-16		LMOSA_20230	Diol dehydratase-reactivating factor alpha subunit	1.80915548892626	1.02105277945904E-14		LMOSA_15020	Transcriptional regulator	3.65657182305789	1.53139342260138E-09							GO:0009206	purine ribonucleoside triphosphate biosynthetic process	0.043
LMOSA_12090	Type I restriction endonuclease subunit R	1.05868708689493	0.020333862129065	2.24717437490135	6.14531786814833E-07		LMOSA_23940	Molecular chaperone DnaJ	2.52185100984751	9.82319253887874E-14		LMOSA_11650	Internalin D [Listeria monocytogenes str. Scott A]	1.46732820837027	1.82434503130638E-08							GO:0009401	phosphoenolpyruvate-dependent sugar phosphotransferase system	0.045
LMOSA_12130	hypothetical protein	4.26308246704278	0.031594346035101	2.54090242995098	0.029356776760724		LMOSA_22860	1-deoxy-D-xylulose-5-phosphate synthase	2.27834067868053	1.49246486077045E-13		LMOSA_22690	Aminomethyltransferase	1.81562314912291	2.49920905033917E-08
LMOSA_12170	PTS cellbiose transporter subunit IIC	1.04204892885829	0.024843772647752	1.33745953066954	0.020195836054113		LMOSA_8430	Cytochrome o ubiquinol oxidase subunit III	1.72151207504842	1.0952178366214E-11		LMOSA_12520	hypothetical protein	2.34623498108582	8.53380411662862E-08
LMOSA_12460	Probable transaldolase	0.827808028657879	0.002825708592474	0.976794366665681	0.009440820876637		LMOSA_20310	ATP/cobalamin adenosyltransferase	1.96530712855309	3.20712068277494E-11		LMOSA_14580	NADH-dependent butanol dehydrogenase a	1.70725315540602	1.08098185005501E-07
LMOSA_12480	Ribose-5-phosphate isomerase B	1.48852363650546	2.28796188070633E-07	1.35970166708668	0.00022450289782		LMOSA_7410	Aryl-phospho-beta-D-glucosidase BglA	2.66135422854723	3.71843811988107E-11		LMOSA_29080	Pyrimidine-nucleoside phosphorylase	2.42150929356843	1.36005201314323E-07
LMOSA_12490	Triosephosphate isomerase	1.28089890473672	2.17873474240587E-06	1.12629242275809	0.000249839317367		LMOSA_22870	rRNA methyltransferase	2.82149677286613	5.40143822003736E-11		LMOSA_10330	Predicted acyltransferase with acyl-CoA N-acyltransferase domain	2.56192668366986	1.52930811720937E-07
LMOSA_12500	PTS-dependent dihydroxyacetone kinase, ADP-binding subunit DhaL	0.777534524310284	0.005949521278974	0.861099222673536	0.012544739804165		LMOSA_2530	Penicillin-binding protein 2C	1.4988169194319	2.81038448345195E-10		LMOSA_13080	Lactoylglutathione lyase	2.41719694815925	2.16778332847793E-07
LMOSA_12510	PTS-dependent dihydroxyacetone kinase, dihydroxyacetone-binding subunit DhaK	0.666117389839177	0.012153763136023	1.97382964191871	6.5879845747176E-12		LMOSA_20270	Phosphate propanoyltransferase	1.95277401551843	2.96218985883261E-10		LMOSA_8410	Ubiquinol oxidase subunit 2	1.42419135083934	4.56579822538883E-07
LMOSA_12590	Fumarate reductase flavoprotein subunit	1.07334692628423	0.00153101312646	1.04559740090769	0.005282176952282		LMOSA_5960	50S ribosomal protein L2	1.55765620286766	3.603965827515E-10		LMOSA_23840	Cytidine deaminase	2.01832136012641	7.10528811041391E-07
LMOSA_12860	hypothetical protein	0.726094302931028	0.026829281585695	1.2480479920637	0.003317832774732		LMOSA_28910	DNA polymerase IV	1.74727544933448	3.10778338322855E-09		LMOSA_5690	MgtC family protein (Fragment)	1.81873385774389	9.26884765391805E-07
LMOSA_13020	PTS system mannitol fructose-specific transporter subunit IIC	4.19100143391544	7.41962369380305E-09	3.17740629628707	3.66714450423944E-06		LMOSA_23830	GTPase Era	1.67893861885623	3.83789751397194E-09		LMOSA_180	Cell division protein SepF	1.57917917845168	1.39109173078898E-06
LMOSA_13030	Mannosylglycerate hydrolase	2.68655180331461	1.66336833852427E-12	2.25591114469464	7.10912206502984E-06		LMOSA_5740	30S ribosomal protein S11	2.20297795636288	6.04465535161499E-09		LMOSA_11180	Dihydropteroate synthase	4.36287531747158	1.81061516230911E-06
LMOSA_13040	DeoR/PRD/PTS regulatory domain-containing protein	2.59743149894101	0.002797913056307	3.06959853423007	0.00145684897043		LMOSA_6400	Universal stress protein UspA	1.19042989927945	1.4896345508714E-08		LMOSA_10090	L-rhamnose operon regulatory protein RhaS	2.07097993979792	1.96016119108697E-06
LMOSA_13100	NusG domain II-containing protein	1.06905343126912	0.008027231581294	2.26172446535973	3.7820312923649E-07		LMOSA_5750	30S ribosomal protein S13	1.66314798294507	2.84362652705168E-08		LMOSA_14850	Invasion associated secreted endopeptidase	1.49688581430734	3.23767998918489E-06
LMOSA_13470	Truncated internalin A	1.43725249860741	1.78391281601779E-11	1.24598384464278	2.67799155403368E-06		LMOSA_10710	Xylose repressor protein [Listeria monocytogenes str. Scott A]	5.59179985540631	3.44262091128012E-08		LMOSA_13020	PTS system mannitol fructose-specific transporter subunit IIC	3.17740629628707	3.66714450423944E-06
LMOSA_13480	Internalin B [Listeria monocytogenes str. Scott A]	4.40038477249697	1.70182941348924E-88	2.03976169229142	8.14728443365264E-11		LMOSA_6730	hypothetical protein	1.72878530585419	3.4601681317746E-08		LMOSA_22160	Alpha-glycerophosphate oxidase	1.06883456622801	4.91858585345123E-06
LMOSA_1420	Ribonucleotide reductase-associated flavodoxin	2.32752878396059	2.60426767786179E-16	1.30536050195416	0.000428672649849		LMOSA_20260	Propanediol utilization microcompartment protein PduA	1.86474312187595	3.65779394011601E-08		LMOSA_23430	BilEB	2.69819766847131	5.88576489305245E-06
LMOSA_14200	Universal stress protein UspA	1.71870844501363	2.03364475141394E-15	1.12487752895768	0.010574832655441		LMOSA_2801	hypothetical protein	1.79531311642592	4.07089127659118E-08		LMOSA_13030	Mannosylglycerate hydrolase	2.25591114469464	7.10912206502984E-06
LMOSA_1430	Ribonucleoside-diphosphate reductase subunit beta	1.55624655623834	2.51528648736334E-11	0.734066430108352	0.047930790321931		LMOSA_20210	Propanediol dehydratase medium subunit PduD	1.84684339030563	7.98518923527327E-08		LMOSA_11170	hypothetical protein	2.7196531919565	1.42828630763005E-05
LMOSA_14320	hypothetical protein	2.14053899810576	0.014248137481727	2.39497069475285	0.005449130000039		LMOSA_20630	Cobalt-precorrin-4 methyltransferase	4.50724943823687	2.32760048207759E-07		LMOSA_720	Cell wall surface anchor family protein [Listeria monocytogenes str. Scott A]	1.32015371201119	4.62185637675602E-05
LMOSA_14340	Cellulose synthase catalytic subunit	2.67005173452617	7.10153523247795E-14	2.21756962116383	1.77048842751504E-09		LMOSA_20250	Putative carboxysome shell protein	1.48368544230556	2.35670171334718E-07		LMOSA_28520	Heptaprenyl diphosphate synthase component II	2.02130400476292	4.6735386280395E-05
LMOSA_14350	Ggdef motif membrane protein [Listeria monocytogenes str. Scott A]	2.64204759071623	1.53857931934209E-06	1.35495061636399	0.026210928717027		LMOSA_1410	Thiol reductase thioredoxin	2.56304234432149	6.49645224241336E-07		LMOSA_22920	Dihydrolipoyl dehydrogenase	1.76874924614584	6.12340608495827E-05
LMOSA_14590	Proton-dependent oligopeptide transporter	1.12042808540257	0.000702822476582	2.10359688269008	1.85883351780348E-09		LMOSA_19470	Dihydrolipoyl dehydrogenase	1.08597668277321	6.79213457105791E-07		LMOSA_12240	DNA mismatch repair enzyme (Predicted ATPase)	2.22224577140278	6.69080021797467E-05
LMOSA_15440	Heavy metal translocating P-type ATPase	1.23969031646168	0.015087701892217	1.83245473035953	0.001180568449991		LMOSA_20240	Propanediol utilization diol dehydratase-reactivating factor small chain	1.90828473988753	6.79213457105791E-07		LMOSA_12110	DNA/RNA helicase	3.79570753710067	0.000159660124765
LMOSA_15530	Phage infection protein [Listeria monocytogenes str. Scott A]	1.11221735004795	0.000267969791443	2.65550369251098	1.81932402638515E-23		LMOSA_5930	Ribosomal protein S3 (Fragment)	1.39386214921949	8.23031884157042E-07		LMOSA_15280	YkoS	1.52692799213285	0.000185570281699
LMOSA_15560	DUF975 domain-containing protein	0.800216215593725	0.000746758355251	1.1968312040962	8.38471152322625E-06		LMOSA_15500	hypothetical protein	1.16023822747023	8.731753788762E-07		LMOSA_5500	Sulfur carrier protein FdhD	2.61479172097802	0.000218965994031
LMOSA_160	RNA-binding protein S4	1.91720724816988	2.84632794741564E-11	0.816027958348047	0.03718664816545		LMOSA_18460	N-acetylglucosamine-6-phosphate deacetylase	1.13904181036012	2.25767047308812E-06		LMOSA_21860	PrsW family intramembrane metalloprotease	1.44996155681632	0.000281009310317
LMOSA_1620	Putative sigma-54-dependent transcriptional activator	1.53415394353707	9.64527769019509E-09	1.69991227001904	8.19080273904025E-08		LMOSA_18040	Formate-nitrite transporter	1.593339155807	2.73607722170025E-06		LMOSA_13760	hypothetical protein	1.00867330906067	0.000388606617947
LMOSA_16670	Mannose-specific phosphotransferasesystem component IID	1.6784266179343	4.25781251839157E-11	0.682001684494635	0.029700423898339		LMOSA_23900	Glutamyl-tRNA(Gln) amidotransferase subunit E	0.982653899566265	2.81483614870517E-06		LMOSA_27470	Primosomal protein N'	2.06381812354129	0.000388606617947
LMOSA_16680	Mannose-specific phosphotransferasesystem component IIC	0.979393847810237	9.41500163115072E-05	1.29188280426498	9.00528703576357E-07		LMOSA_20350	Probable propionate kinase	1.86428502374878	7.1059106767924E-06		LMOSA_5760	50S ribosomal protein L36	2.40527725669955	0.000477950933735
LMOSA_16740	R-phenyllactate dehydratase activator	0.981191748873238	0.004991407833532	0.86238291477085	0.045817553421071		LMOSA_1320	Phosphomannose isomerase	1.90231848710748	7.56563490185633E-06		LMOSA_13010	PTS system fructose-specific transporter subunit IIB	4.93550877264698	0.000502030065119
LMOSA_17830	Phosphoserine phosphatase rsbU	0.757594329151283	0.039455761453075	1.00417720897158	0.001156525859605		LMOSA_20650	Precorrin methylase	3.12387154197578	8.78919964548525E-06		LMOSA_23740	SAM-dependent methyltransferase	2.68584010156049	0.000505223424298
LMOSA_18110	Erythromycin resistance ATP-binding protein MsrA	1.80709906250117	2.57602164217985E-08	2.09066083183125	9.19788869879882E-08		LMOSA_5720	50S ribosomal protein L17	2.3377218566776	9.32762715370734E-06		LMOSA_13090	Phosphate transporter (Fragment)	2.08961921044293	0.000720305123964
LMOSA_18620	D-alanyl carrier protein	1.04784949490615	1.52426730334303E-05	0.857588384002081	0.012949694210636		LMOSA_25770	Translation elongation factor Ts	1.4971233778913	9.35264337054303E-06		LMOSA_10320	4Fe-4S mono-cluster protein YjdI	1.25405720303708	0.000765719430441
LMOSA_1940	2,3-bisphosphoglycerate-dependent phosphoglycerate mutase	0.883236082682096	9.21265901779357E-05	0.894949725294887	0.01458131710295		LMOSA_16620	hypothetical protein	1.5822397228187	1.14975712538738E-05		LMOSA_15100	ABC transporter transmembrane region	1.51958026924251	0.00084511271672
LMOSA_19400	Molybdenum cofactor biosynthesis protein MoaB	1.0044238019333	0.029314975412008	0.926904993671478	0.000671418983887		LMOSA_5950	30S ribosomal protein S19	1.18700136704945	1.79125343458204E-05		LMOSA_16690	Sorbose-specific phosphotransferase enzyme IIB component	1.22745923880446	0.001102226761624
LMOSA_19460	Dihydrolipoyllysine-residue acetyltransferase component of pyruvate dehydrogenase complex	1.05302858703428	8.31498040904383E-08	1.0250711684778	8.75842632685521E-05		LMOSA_19830	DNA helicase restriction/modification system component YeeB	1.63196530422627	1.90207753493307E-05		LMOSA_3680	Spermidine acetyltransferase	2.20006236564828	0.001156525859605
LMOSA_1950	ATP-dependent chaperone ClpB	3.06242169995665	2.19818943007993E-66	1.95652965430484	0.000388606617947		LMOSA_4250	Type I glyceraldehyde-3-phosphate dehydrogenase	0.971355933411522	2.25375589114629E-05		LMOSA_19560	Secreted protein [Listeria monocytogenes str. Scott A]	1.12060860212756	0.001228235957986
LMOSA_20190	Propanediol utilization microcompartment protein PduB	1.67359197055355	2.77372315740922E-05	1.54090932144977	0.000359510863047		LMOSA_25590	ABC-type sugar transport system, ATPase component	1.03930072452613	2.68722766637106E-05		LMOSA_6860	tRNA-specific adenosine deaminase	1.19671405396696	0.001393824328312
LMOSA_20200	Propanediol dehydratase large subunit PduC	2.20283133580965	1.6856928391727E-14	1.19923047055515	0.036634219875962		LMOSA_19450	Alpha-ketoacid dehydrogenase subunit beta	1.00424956210376	2.75852344296961E-05		LMOSA_13040	DeoR/PRD/PTS regulatory domain-containing protein	3.06959853423007	0.00145684897043
LMOSA_20220	Propanediol dehydratase small subunit PduE	2.11027054493939	7.20543374536054E-09	1.92080224633578	0.007784359445898		LMOSA_8870	Replicative DNA helicase	1.1202488859419	3.18757865684888E-05		LMOSA_1130	Maltodextrin transport system permease protein mdxF	2.68891030756301	0.001598778033643
LMOSA_20340	Glycerol uptake facilitator	2.12937008821924	0.000138038688285	3.79067586656272	0.028665447231024		LMOSA_5990	50S ribosomal protein L3	1.32267938480907	3.62706914056494E-05		LMOSA_10290	LPXTG-domain-containing protein cell wall anchor domain	1.13095995266724	0.001646139509029
LMOSA_20580	Cobalamin biosynthesis protein CobD	3.02338109878295	0.005683382313175	2.24637860127189	0.000400067545719		LMOSA_19150	Trk system potassium uptake protein TrkA	1.15962799398831	4.64540976129738E-05		LMOSA_16700	PTS system mannose-specific transporter subunit IIA	0.961879462878177	0.001775557420848
LMOSA_20600	Cobalamin biosynthesis protein CbiD (Fragment)	3.11495533376127	3.52592327311398E-09	2.39971407693016	0.047871826954829		LMOSA_20060	ATP-dependent Clp protease proteolytic subunit	1.57357858766403	4.64540976129738E-05		LMOSA_18540	GTP pyrophosphokinase domain	0.848958172678436	0.001807099756645
LMOSA_20610	Synthesis of vitamin b12 adenosyl cobalamide	3.58930522435744	8.59970086463841E-05	1.92722607028792	0.01309355150975		LMOSA_20590	Cobalt-precorrin-8 methylmutase	3.86029829261505	6.27031277292169E-05		LMOSA_27890	Kinase/pyrophosphorylase	1.33884465300704	0.002073957946172
LMOSA_20640	Cobalamin biosynthesis protein CbiG	3.47668726244518	8.99165570972852E-07	2.67290028559865	0.000930136698977		LMOSA_2540	Arsenate reductase [Listeria monocytogenes str. Scott A]	0.941344615315971	6.36973921915705E-05		LMOSA_6850	Cytochrome bd ubiquinol oxidase subunit I	0.933934496241885	0.002126036730585
LMOSA_20670	Porphyrin biosynthesis protein includes: uroporphyrinogen-III methyltransferase and uroporphyrinogen-III synthase]	2.43191006811495	0.000332606357966	3.38399163935355	0.006190394213014		LMOSA_6300	D-arabitol-phosphate dehydrogenase	2.33741609380703	7.64310006462159E-05		LMOSA_15130	LRR-and LPXTG-motif protein [Listeria monocytogenes str. Scott A]	0.886500857094889	0.002394800541598
LMOSA_20680	Sirohydrochlorin cobaltochelatase CbiK	3.28645013364138	0.004837073690647	3.6702466425472	0.011466907167905		LMOSA_4020	Extradiol dioxygenase	0.8393950253832	8.77637071539618E-05		LMOSA_28530	Demethylmenaquinone methyltransferase	1.81078404949718	0.002532085597495
LMOSA_20690	Sirohydrochlorin cobaltochelatase	4.37775132913346	0.002722378359383	1.34224869727589	0.023026266900036		LMOSA_14770	Mannoside-phospho-beta-d-glucosidase	1.80430456988575	8.85067506379678E-05		LMOSA_18090	Beta-glucosidase 6-phospho-beta-glucosidase beta-galactosidase	2.60862936507254	0.002559365123098
LMOSA_21080	Site-specific integrase	3.14456181656857	1.02166859308977E-15	1.28821232617726	0.03683197763984		LMOSA_19550	Translational GTPase TypA	1.04715886403174	9.21265901779357E-05		LMOSA_10000	Polysaccharide pyruvyl transferase CsaB	1.2414261601809	0.00274458469309
LMOSA_21090	hypothetical protein	1.81439216349421	0.000665144146217	1.27614968339489	0.041041371907516		LMOSA_20660	CbiJ protein [Listeria monocytogenes str. Scott A]	3.00737613392452	9.47753867007696E-05		LMOSA_13070	Inorganic phosphate transporter	1.25078796148857	0.00282243371801
LMOSA_21100	ImmA/IrrE family metallo-endopeptidase	1.12195855086546	0.039455761453075	1.58632421215882	0.000634075207847		LMOSA_5920	50S ribosomal protein L16	1.18552494259176	0.000103375964988		LMOSA_22930	2-oxoisovalerate dehydrogenase subunit alpha	1.68964542164397	0.002895563065526
LMOSA_21110	Transcriptional regulator	1.46023698623185	0.004276437419993	0.623216183274861	0.03718664816545		LMOSA_26240	hypothetical protein	1.85304489881862	0.000108278268042		LMOSA_27630	Bifunctional pyr operon transcriptional regulator/uracil phosphoribosyltransferase PyrR	2.94755247095402	0.003399126463199
LMOSA_22700	Aminomethyl-transferring glycine dehydrogenase subunit GcvPA	0.677686453643352	0.0154305611539	1.15854008463181	0.000130506343402		LMOSA_11570	DNA-directed RNA polymerase subunit beta	0.890406069534424	0.000121653940211		LMOSA_6500	Cellobiose-specific phosphotransferase enzyme IIB component	1.36110712862458	0.003399126463199
LMOSA_23090	Putative sugar uptake ABC transporter, substrate-binding protein surface lipoprotein CD4+ T cell-stimulating antigen	0.687751083994108	0.002013514453808	3.07250863016323	7.08390656148389E-08		LMOSA_22810	Bifunctional protein FolD	2.14969686247852	0.000134347854294		LMOSA_190	YggS family pyridoxal phosphate-dependent enzyme	1.13688031303334	0.003679514899535
LMOSA_23100	Putative carbohydrate transport ATP-binding protein	1.7000237569847	0.000392728717993	1.45695421354301	0.020195836054113		LMOSA_22780	Biotin carboxylase subunit of acetyl-CoA carboxylase	1.33352450304725	0.000138038688285		LMOSA_24610	Glycerol uptake facilitator	0.794639785488694	0.003893440638898
LMOSA_23110	Branched-chain amino acid ABC transporter permease	2.51278839238516	3.45598856301427E-08	2.1387924434633	0.009440820876637		LMOSA_8670	Glycoside hydrolase	2.60709629688426	0.000138285372185		LMOSA_510	Large conductance mechanosensitive channel protein MscL	1.14006125816673	0.0044415659436
LMOSA_23120	Branched-chain amino acid ABC transporter permease	3.79130485856609	6.60563813672566E-08	0.603858650309163	0.043839316809721		LMOSA_12870	hypothetical protein	0.835698534072156	0.000147444008267		LMOSA_24900	hypothetical protein	1.5901577801012	0.005184641660477
LMOSA_23270	Pyruvate formate-lyase	1.2478862180123	1.29198799652385E-10	2.97091291880137	9.33149181239612E-08		LMOSA_820	Carbohydrate kinase	2.62879569813422	0.000177720637556		LMOSA_3600	Nucleoside-diphosphate-sugar epimerase	0.896495125876718	0.005282176952282
LMOSA_23730	GTP cyclohydrolase 1 type 2 homolog	1.95051567373947	4.22998681774256E-05	4.49451241362714	0.046300038524884		LMOSA_4500	Putative membrane protein YvlD	1.0189129768222	0.000211261868773		LMOSA_6930	MarR family transcriptional regulator	5.26387673013113	0.005324844940428
LMOSA_23920	Ribosomal RNA small subunit methyltransferase E	2.04175714843897	0.044009726971541	1.68222932485819	8.53380411662862E-08		LMOSA_14780	Putative HTH-type transcriptional regulator YidP	1.89596675239753	0.000244925135715		LMOSA_28000	Formate--tetrahydrofolate ligase	1.19387516116089	0.005334610505694
LMOSA_23950	Chaperone protein DnaK	3.59906360135363	5.9857596826217E-68	1.8559624202903	0.003623900549976		LMOSA_5980	50S ribosomal protein L4	1.59097963899994	0.000245206710254		LMOSA_24770	Uroporphyrinogen-III synthetase	3.0582379960417	0.005597656914979
LMOSA_23960	Nucleotide exchange factor GrpE	2.87259494654529	4.50191759012352E-13	1.54180321661609	0.03078208633938		LMOSA_15110	Putative drug efflux/lipid export ABC transporter, ATP-binding and permease protein	1.24844329165418	0.000262459095607		LMOSA_5390	Zinc-binding alcohol dehydrogenase family protein	0.949268834030828	0.006022597417125
LMOSA_23970	Heat-inducible transcriptional repressor HrcA	2.48305502451116	4.88863410089886E-17	2.12298198306352	1.02738149383061E-18		LMOSA_8440	Quinol oxidase polypeptide IV	2.28217573441098	0.000268060799114		LMOSA_15580	Phosphoprotein phosphatase	1.82542388101111	0.007595574148229
LMOSA_24600	Glycerol kinase	1.86433627616975	1.42098217168397E-15	1.77253647615157	1.67635732411966E-08		LMOSA_6630	Phosphoenolpyruvate-dihydroxyacetone phosphotransferase, ADP-binding subunit DhaL	0.818471429857051	0.000286926090739		LMOSA_27810	Putative oxidoreductase YceM	1.54052080058896	0.007808494052072
LMOSA_25020	Universal stress protein	0.859142928704069	0.002092468360949	1.34463693776834	0.000227049106886		LMOSA_21960	Ribosome biogenesis GTPase YlqF	1.60694599479344	0.000313266419825		LMOSA_14820	Transcriptional coactivator p15 (Pc4)	1.15494844450716	0.008348992695527
LMOSA_25260	UDP-N-acetylmuramate--L-alanine ligase	1.20227778853974	2.76901373543498E-05	1.67287643889763	1.49541202689194E-10		LMOSA_29310	Cold shock protein CspD	1.22528911972112	0.000368029966274		LMOSA_14310	Transmembrane protein (Fragment)	2.86409491318432	0.008642719006704
LMOSA_25560	Bifunctional acetaldehyde-alcohol dehydrogenase	2.12521049969251	1.40438140353773E-23	1.05204529246198	0.007105233695449		LMOSA_23170	CDP-diacylglycerol--glycerol-3-phosphate 3-phosphatidyltransferase	2.45245457341851	0.000398380698948		LMOSA_22940	Branched-chain alpha-keto acid dehydrogenase	1.42546398335172	0.008768678643592
LMOSA_25780	30S ribosomal protein S2	1.9256917494485	1.6856928391727E-14	1.66947289158095	4.40793207441446E-09		LMOSA_6120	Oxo-acid lyase	4.90774378730461	0.000419492150929		LMOSA_6250	Internalin, Putative peptidoglycan linked protein (LPXTG motif)	1.05045794083359	0.009605043089573
LMOSA_25880	hypothetical protein	1.47373255634236	6.52116649095453E-13	1.22937529919669	0.007296589414325		LMOSA_6640	Phosphoenolpyruvate-dihydroxyacetonephosphotransferase, subunit DhaM, DHA-specific IIA component	1.06075835538924	0.000436331854669		LMOSA_130	Transcriptional regulator	5.03758177499144	0.009790946073461
LMOSA_26400	Outer surface protein	0.952853693028368	0.015326531527584	1.32422032342733	0.020041389876691		LMOSA_22950	Dihydrolipoamide acetyltransferase component of pyruvate dehydrogenase complex	1.3151276708636	0.000507172010288		LMOSA_28510	Nucleoside diphosphate kinase	2.7896846588413	0.010123611571193
LMOSA_26760	Glutamyl-tRNA(Gln) amidotransferase subunit A	0.989847507656268	0.04829344265705	2.75366067415101	0.000228222900804		LMOSA_20300	Carbon dioxide concentrating mechanism protein CcmL	1.79385107628952	0.000626664114621		LMOSA_4240	Phosphoglycerate kinase	0.908788343403449	0.010329109022064
LMOSA_27080	Internalin protein [Listeria monocytogenes str. Scott A]	1.91906963659699	0.005617778155575	1.30473492495773	1.21305118438769E-07		LMOSA_19840	hypothetical protein	2.41409900838451	0.000672486612483		LMOSA_290	Ribosomal RNA small subunit methyltransferase H	1.17470975051214	0.010466062708657
LMOSA_27900	Pyruvate phosphate dikinase	0.933029294831103	5.07562554490316E-06	2.42150929356843	1.36005201314323E-07		LMOSA_20570	Cobyrinate a,c-diamide synthase	1.91953160728267	0.00068226358089		LMOSA_24470	Single-stranded-DNA-specific exonuclease RecJ	1.10560345308621	0.010467479306474
LMOSA_29080	Pyrimidine-nucleoside phosphorylase	2.71773971248554	2.1728369106482E-12	1.58555480850884	6.14531786814833E-07		LMOSA_15260	N-acetyltransferase	1.00676463592142	0.000690119564549		LMOSA_27790	Purine nucleoside phosphorylase DeoD-type	1.26771408799026	0.010905627600595
LMOSA_3220	Glutamate decarboxylase beta	1.92709494592593	2.27806184279827E-17	1.27290528316235	0.023297035166881		LMOSA_13840	Myosin-cross-reactive antigen	0.900633983646377	0.000701496748202		LMOSA_15570	hypothetical protein	1.28923989174677	0.011240151052562
LMOSA_4290	Membrane protein, MmpL family	1.63158882308648	0.000742610729044	0.968360888560178	0.019200636448636		LMOSA_20700	Cobalt ECF transporter S component CbiM	3.455817951495	0.000728674432886		LMOSA_5490	Heme transporter CcmC	1.68908626375159	0.011777276355499
LMOSA_5370	Isochorismatase hydrolase	1.63416739269875	8.71154142950845E-08	2.09832115798183	8.35562130892221E-10		LMOSA_20290	Propanediol utilization protein PduM	1.82321037943326	0.000794584269373		LMOSA_28350	Glycoside transferase	1.51360149281152	0.012223802967392
LMOSA_5380	Dihydrofolate reductase	1.58478411246045	5.13137840341147E-07	1.42679753238232	0.002307499656671		LMOSA_6270	Transketolase	1.68803850295562	0.000840228824843		LMOSA_13750	hypothetical protein	1.05903978266548	0.012699528706607
LMOSA_5480	Heme sensor protein hssS	1.46629416014408	0.000127245512522	2.01131992130456	1.26512265837596E-10		LMOSA_23750	RNA polymerase sigma factor SigA	0.630167607208723	0.000967287299774		LMOSA_13870	Heme-degrading monooxygenase IsdG	1.61973426597234	0.013810114121933
LMOSA_5700	Acetamidase/formamidase protein [Listeria monocytogenes str. Scott A]	1.31526070209602	3.03864537658578E-05	1.39634948095682	4.39816555458541E-05		LMOSA_3460	Monovalent cation h+ antiporter subunit a	1.51890797944803	0.000982628154323		LMOSA_28340	Hypothetical sensory transduction histidine kinase	1.25825803253337	0.013892831354462
LMOSA_5730	DNA-directed RNA polymerase subunit alpha	2.14346679093384	4.88863410089886E-17	1.4631008886115	4.44933431896477E-07		LMOSA_22820	Exodeoxyribonuclease VII large subunit	1.3468037240556	0.001041922449627		LMOSA_16310	Glucosamine--fructose-6-phosphate aminotransferase (Isomerizing)	0.71361169201123	0.017789450394617
LMOSA_6040	FMN-binding domain protein	0.777547665053738	0.00013348183514	3.55969514562841	5.23584510214609E-06		LMOSA_5780	Adenylate kinase	0.971148028945577	0.001096811654225		LMOSA_12100	Restriction endonuclease	2.43173481736227	0.018552318845114
LMOSA_6140	Phosphotriesterase	3.72832559936561	8.38271598420259E-07	2.31988542941014	0.00034353246517		LMOSA_18610	D-alanine esterification of lipoteichoic acid and wall teichoic acid	0.691922987304615	0.001098725107089		LMOSA_6090	Serine threonine protein phosphatase	3.62499116791859	0.018997384382214
LMOSA_6150	PTS system ascorbate-specific transporter subunit IIC	2.91908174314862	2.62428439857742E-08	4.5255472220345	9.77440775657385E-05		LMOSA_20730	Cobalt import ATP-binding protein CbiO	2.857677375898	0.001243713603793		LMOSA_12140	hypothetical protein	6.27970029491669	0.020041389876691
LMOSA_6160	Ascorbate-specific phosphotransferase system enzyme IIB component	2.5286990341794	0.006674054161126	3.13450553803064	0.002480736367012		LMOSA_23340	Cell wall surface anchor family protein [Listeria monocytogenes str. Scott A]	1.28082732245082	0.001320341377195		LMOSA_4030	ClbS/DfsB family four-helix bundle protein	2.52451868380848	0.021793541466849
LMOSA_6170	Ascorbate-specific phosphotransferase enzyme IIA component	2.0784564611135	0.03785982226541	1.35481543442719	0.014478755223918		LMOSA_10720	Probable ABC transporter permease protein yurN	5.13568663708206	0.001334651262913		LMOSA_12010	DUF998 domain-containing protein	4.34527048247457	0.022499036673401
LMOSA_6310	Zinc-containing alcohol dehydrogenase	2.61534483977363	2.04163038185816E-06	1.83660728854667	0.002637746512091		LMOSA_23550	Ribonuclease J	0.807546084953627	0.001360944182472		LMOSA_12080	Type I restriction-modification system specificty subunit	1.42952199388365	0.02298599607752
LMOSA_6320	PTS system galactitol-specific transporter subunit IIC	2.14799263678467	0.000285295216963	2.83273133535398	1.58046187312917E-06		LMOSA_23400	Membrane protein YdbI	2.09018113867544	0.001497492477524		LMOSA_27880	Control catabolite protein of gluconeogenesis	1.05160140659139	0.024901274514355
LMOSA_6330	Galactitol-specific phosphotransferase enzyme IIB component	2.28378478271589	0.000794584269373	2.02347374502926	1.86678694070263E-05		LMOSA_20620	Precorrin-8W decarboxylase CbiT	3.17919727992324	0.001572778818675		LMOSA_280	Cell division protein FtsL	0.981912933971302	0.02786040290824
LMOSA_6340	PTS system galactitol-specific transporter subunit IIA	1.99166662887837	1.10790933693575E-05	1.07297772042384	0.001421329187898		LMOSA_24750	Glutamate-1-semialdehyde 2,1-aminomutase	1.34769724451339	0.001635177537738		LMOSA_24890	Citrate synthase	0.72744228956242	0.029023265772424
LMOSA_6350	PTS system mannitol-specific transporter subunit IIC	1.38818618964972	3.92899753613375E-07	1.09441994040585	0.000584998704169		LMOSA_18480	Transcriptional regulator	0.966340583779305	0.001757736261541		LMOSA_17800	Positive regulator of sigma-B activity	0.88476082154405	0.029414470556717
LMOSA_6410	Ribose 5-phosphate isomerase B/allose 6-phosphate isomerase	1.9624649454362	2.25081727361504E-10	1.48000495338236	3.24700982541111E-06		LMOSA_16650	Glutamyl-tRNA amidotransferase	2.10991878527647	0.001806147422212		LMOSA_4050	Transcription activator effector binding subunit	2.35421586163941	0.030154409034176
LMOSA_6510	PTS sugar transporter subunit IIC	1.46217437638602	1.43269992801859E-07	1.78664828348199	0.005523505865719		LMOSA_16340	hypothetical protein	1.66899168014396	0.001900381364853		LMOSA_7810	Transcriptional regulator	2.15827472030874	0.030808866256283
LMOSA_6520	Lichenan-specific phosphotransferase enzyme IIA component	2.48154394336541	3.43033950022701E-06	2.62488694611327	1.19458455607675E-12		LMOSA_11670	Internalin E [Listeria monocytogenes str. Scott A]	2.4053490577193	0.001983157524379		LMOSA_20010	hypothetical protein	1.28796869344588	0.031242430265326
LMOSA_7420	Trigger enzyme beta-glucoside-specific phosphotransferase system EIIBCA component	3.18141022703041	7.6688026648218E-16	1.41408277517214	0.000464732044506		LMOSA_23610	hypothetical protein	2.05085466801332	0.001983157524379		LMOSA_8280	DNA replication and repair protein RecF	0.894236183777587	0.031335008965094
LMOSA_7430	Beta-glucoside operon transcriptional antiterminator	1.53752038864428	4.72834838154232E-05	1.1579113249217	0.017203205094551		LMOSA_5970	50S ribosomal protein L23	1.26895414576169	0.001983157524379		LMOSA_1660	hypothetical protein	1.02660234025004	0.031807437614956
LMOSA_7510	Periplasmic beta-glucosidase	1.77327065756749	1.70074476013691E-05	3.30035858827925	0.030573922260087		LMOSA_17620	HTH-type transcriptional activator HxlR	5.04389123465567	0.002021515875339		LMOSA_6290	Ribose 5-phosphate isomerase RpiB	4.68941896090932	0.032236024539677
LMOSA_7850	Quinolone resistance protein norB	5.68733787824307	0.000595292689362	1.47529994754443	0.002415270438794		LMOSA_23190	hypothetical protein	0.882857328313215	0.002021515875339		LMOSA_170	YggT family cell division protein	1.68710330025171	0.033395156354347
LMOSA_7950	hypothetical protein	2.75712535123515	2.07243529613919E-12	2.08927612225055	0.006575617611513		LMOSA_16610	Diacylglycerol kinase catalytic subunit	0.870038479351569	0.002242369102444		LMOSA_28280	CCA-adding enzyme	1.20727711563322	0.034325456246469
LMOSA_830	Phosphotransferase system sugar-specific permease component	1.50741571821078	0.020213116983488	1.00514487806122	0.006457255959828		LMOSA_27580	Carbamoyl-phosphate synthase large subunit	3.17703321192776	0.002612305387259		LMOSA_10390	DNA double-strand break repair Rad50 ATPase	3.13407228367079	0.036634219875962
LMOSA_8420	Cytochrome ubiquinol oxidase subunit I	1.7243013964289	5.01383502163878E-12	1.7923462137399	0.000997989637908		LMOSA_4610	Phosphate import ATP-binding protein PstB	1.38565094012393	0.002651475685499		LMOSA_27610	Aspartate carbamoyltransferase catalytic subunit	4.58876393209971	0.03718664816545
LMOSA_860	Transcription antiterminator, putative	1.93651040849123	1.76124300352589E-05	0.803840431962486	0.014724111406096		LMOSA_12750	Putative HTH-type transcriptional regulator YobV	1.45390526775004	0.002740976141508		LMOSA_7520	Cellobiose-specific phosphotransferase enzyme IIB component	1.96342094668463	0.037976928485525
LMOSA_8790	Single-stranded DNA-binding protein 1	0.703016731117449	0.012536624217304	0.806537361184869	0.00242925281734		LMOSA_4170	Preprotein translocase subunit SecG	1.34071058347644	0.002740976141508		LMOSA_28100	Methylase with RNA interaction domain	1.18697888400525	0.039133754032882
LMOSA_8830	Accessory transcriptional regulator protein C	1.01849326629795	4.87303715811597E-06	0.889893443726735	0.010285894737207		LMOSA_9280	DNA-binding domain-containing protein	1.03768779880162	0.00278940809553		LMOSA_24490	Multifunctional fusion protein	0.79126436006431	0.041140689470243
LMOSA_8840	Accessory transcriptional regulator protein A	1.63318439511007	2.6335886531589E-07	2.75252554872605	0.000139062935378		LMOSA_12470	Dehydrogenases with different specificities	0.806076988985089	0.00298831797344		LMOSA_10400	Transposase	1.51534255452816	0.041397299887495
LMOSA_9960	PTS system mannose-specific transporter subunit IIC	1.93867363769133	0.042400209222639	1.654845538736	0.009139982540042		LMOSA_23910	30S ribosomal protein S21	0.70033026110218	0.003123088661588		LMOSA_3690	Acid sugar phosphatase	0.981524110937006	0.042541400250027
LMOSA_9970	PTS system fructose-specific transporter subunit IID	2.36988536334728	2.75852344296961E-05				LMOSA_6740	hypothetical protein	1.47349990398012	0.003454562500219		LMOSA_6760	PTS cellobiose transporter subunit IIC	2.33984177729902	0.045315772300963
							LMOSA_6110	hypothetical protein	3.19042345704291	0.00347893867534		LMOSA_1090	Putative major teichoic acid biosynthesis protein C	4.04615363349016	0.046649294302602
							LMOSA_29070	Alpha-acetolactate decarboxylase	0.735909623420953	0.003808529623946		LMOSA_12540	PTS-dependent dihydroxyacetone kinase phosphotransferase subunit DhaM	1.15855341682222	0.047871826954829
							LMOSA_8660	Sugar kinase and transcription regulator	4.19233395209195	0.00411927025136		LMOSA_7860	Catalyzes the cleavage of p-aminobenzoyl-glutamate to p-aminobenzoate and glutamate, subunit A	2.61985109405138	0.047871826954829
							LMOSA_17820	Anti-sigma B factor RsbT	0.937974312933965	0.005372507304429		LMOSA_14790	Secreted MUCin-binding domain protein [Listeria monocytogenes str. Scott A]	0.678544413685052	0.048186047953451
							LMOSA_22790	Alkaline-shock protein YqhY	1.49652432244904	0.005683382313175
							LMOSA_350	DUF177 domain-containing protein	1.21949416955429	0.005683382313175
							LMOSA_6840	Cytochrome bd ubiquinol oxidase subunit II	0.784626914385801	0.005683382313175
							LMOSA_24310	ATP-dependent RecD-like DNA helicase	1.01520871074208	0.006045571525973
							LMOSA_22250	Ribosomal-protein-alanine N-acetyltransferase	0.674512756005915	0.006063029983069
							LMOSA_5400	hypothetical protein	1.20310439076961	0.006107328180584
							LMOSA_5150	Cell wall teichoic acid glycosylation protein GtcA	4.66396609806122	0.006142877068997
							LMOSA_6130	Creatinine amidohydrolase	2.85146316871057	0.00631556871053
							LMOSA_13820	Lipase chaperone	0.717461570102022	0.006409901931053
							LMOSA_23520	ABC transporter ATP-binding protein uup	1.01169118584064	0.006674054161126
							LMOSA_5640	50S ribosomal protein L13	0.904312621546287	0.006739618815505
							LMOSA_2940	PTS system fructose-specific transporter subunit IIABC	1.42802611205211	0.00695420705703
							LMOSA_8680	PTS system cellobiose-specific transporter subunit IIC	3.1916460248873	0.006962321475515
							LMOSA_5770	Translation initiation factor IF-1	1.09626479545674	0.007196973184474
							LMOSA_20180	Propanediol utilization microcompartment protein PduA	1.25758780640489	0.007591229882479
							LMOSA_13270	PTS system fructose-specific EIIBBC component	4.04284680462107	0.007964440050883
							LMOSA_5360	Membrane protein, putative	0.972216738301275	0.008196260073872
							LMOSA_13830	TetR family dihydroxyacetone kinase regulator	1.11232804806157	0.008617065633137
							LMOSA_22800	Transcription antitermination protein NusB	1.88659976053313	0.008657005410629
							LMOSA_5890	50S ribosomal protein L14	0.977742884872525	0.008671749883233
							LMOSA_23250	DNA mismatch repair endonuclease MutL	0.984411535455122	0.00914957827724
							LMOSA_15540	Transcriptional regulator	1.25158886581141	0.009265770412878
							LMOSA_6180	PTS fructose transporter subunit IIA	0.769177618619364	0.009311108168264
							LMOSA_25950	1,4-dihydroxy-2-naphthoyl-CoA synthase	0.722212359109922	0.010168214262168
							LMOSA_14400	Diacetylchitobiose-6-phosphate hydrolase	0.825907211722204	0.010208292876343
							LMOSA_2810	Ribulose-phosphate 3-epimerase domain protein [Listeria monocytogenes str. Scott A]	1.3383822261936	0.010655956204237
							LMOSA_10820	ABC transporter permease	1.44849204982059	0.010749580532791
							LMOSA_9710	Long tail fibre	0.765866990057865	0.011026178772229
							LMOSA_27660	Ribosomal large subunit pseudouridine synthase D	1.68508010661245	0.011075311231678
							LMOSA_6430	Excinuclease ABC subunit A	1.09638074448454	0.011207480091967
							LMOSA_1060	Phosphoglucosamine mutase	0.792918628634239	0.011211179648865
							LMOSA_23930	Ribosomal protein L11 methyltransferase	3.46988089592638	0.011629895503116
							LMOSA_22510	tRNA pseudouridine synthase B	2.37234473033845	0.011750236307391
							LMOSA_20720	Energy-coupling factor ABC transporter transmembrane protein	2.65058301295015	0.011919196299098
							LMOSA_6280	Ribulose phosphate epimerase	4.45717551095626	0.012013946304028
							LMOSA_5340	Oligopeptide ABC transporter periplasmic oligopeptide-binding protein OppA	1.20924751719257	0.013048048107184
							LMOSA_26540	L-arabinose transport system permease protein AraQ	4.382252275507	0.013779772564002
							LMOSA_9270	Anti-repressor protein	0.841950286230159	0.014703467200041
							LMOSA_19190	Ribonuclease J	0.738745765661954	0.015251319543336
							LMOSA_23860	Endoribonuclease YbeY	1.20026659266122	0.016187172805571
							LMOSA_3490	Monovalent cation/H+ antiporter subunit D	1.59440962497002	0.01635858555526
							LMOSA_4200	hypothetical protein	1.67506070209981	0.01635858555526
							LMOSA_8850	Cyclic-di-AMP phosphodiesterase PdeA	0.69892175662898	0.016770229030449
							LMOSA_21330	Phage-associated DNA primase/helicase	1.47594989172219	0.016904127355333
							LMOSA_25600	Muramoyltetrapeptide carboxypeptidase LdcA involved in peptidoglycan recycling	1.16213472459376	0.017083294670205
							LMOSA_17930	PTS cellobiose transporter subunit IIC	2.97798762584799	0.018082897974756
							LMOSA_9350	DNA replication protein DnaD	0.887578884941597	0.018258569809089
							LMOSA_6000	30S ribosomal protein S10	1.05091662654125	0.019096748561082
							LMOSA_12030	PTS sugar transporter subunit IIC	2.2946754567939	0.021095992837275
							LMOSA_5910	50S ribosomal protein L29	1.52161940153466	0.021438979111106
							LMOSA_2950	Tagatose-6-phosphate kinase	2.22479569901017	0.021528641437138
							LMOSA_20130	Alpha-ribazole-5-phosphate synthase CblS	1.76901938328449	0.022387573290994
							LMOSA_810	L-fuculose-phosphate aldolase	1.57909859186571	0.022387573290994
							LMOSA_27680	Guanine-hypoxanthine permease	1.04609517461921	0.023502648483132
							LMOSA_19480	hypothetical protein	1.49376002436166	0.023993968444088
							LMOSA_3950	Iron complex transport system permease	1.8732951296963	0.02522041710321
							LMOSA_4270	DNA-directed RNA polymerase sigma subunit RpoN	0.72802900947902	0.025279763834054
							LMOSA_21320	DUF669 domain-containing protein	2.67438590428275	0.025903741447338
							LMOSA_6830	ABC transporter required for expression of cytochrome BD	0.752510039593346	0.026779914040773
							LMOSA_9510	Phage transcriptional regulator	1.98356353948544	0.026914186652706
							LMOSA_4410	Alpha-phosphoglucomutase	1.15461795532596	0.028833156520584
							LMOSA_2730	Low-affinity inorganic phosphate transporter	0.810810480356113	0.0293055142519
							LMOSA_13330	Wall-associated protein (Fragment)	0.612143447949719	0.029308909114745
							LMOSA_19400	Molybdenum cofactor biosynthesis protein MoaB	1.0044238019333	0.029314975412008
							LMOSA_3970	hypothetical protein	2.80566013119482	0.031659123014164
							LMOSA_9570	Phage minor structural protein GP20	0.712810800138606	0.031847530218265
							LMOSA_11070	Transcription-repair-coupling factor	1.23772323376326	0.033098120573702
							LMOSA_9290	Phage protein [Listeria monocytogenes str. Scott A]	1.19058896563851	0.034014095327582
							LMOSA_10590	Stage 0 sporulation protein yaaT	0.869305618895517	0.036242237599677
							LMOSA_25800	N-acetylmuramic acid 6-phosphate etherase	2.52244707025957	0.036589244456232
							LMOSA_20970	DNA polymerase/3'-5' exonuclease PolX	0.681319136166117	0.03688001156976
							LMOSA_18470	Glucosamine-6-phosphate deaminase	0.784441666590188	0.037586128792458
							LMOSA_26750	Aspartyl/glutamyl-tRNA amidotransferase subunit B	1.16803391248936	0.038793943780287
							LMOSA_4470	Pyrophosphatase PpaX	1.31899641037409	0.038793943780287
							LMOSA_7840	Catalyzes the cleavage of p-aminobenzoyl-glutamate to p-aminobenzoate and glutamate, subunit A	3.07807166193935	0.03958126593467
							LMOSA_11470	50S ribosomal protein L10	1.74185357992938	0.041176559999555
							LMOSA_5820	30S ribosomal protein S5	0.653954243677914	0.042114999513021
							LMOSA_12360	hypothetical protein	0.946665097367575	0.042753407106112
							LMOSA_920	Ferrous iron transport protein B	0.77676336156183	0.042753407106112
							LMOSA_15400	hypothetical protein	0.618262050319072	0.043223804108678
							LMOSA_5870	50S ribosomal protein L5	0.882070452324988	0.043318094659966
							LMOSA_18770	Putative antibiotic transport system ATP-binding protein	1.65741897735338	0.04381183537133
							LMOSA_9550	Phage portal protein [Listeria monocytogenes str. Scott A]	0.670152682894294	0.043811927703871
							LMOSA_9340	Single-stranded DNA-binding protein, ERF family	0.755235968026763	0.043932369922719
							LMOSA_21680	Phosphoglycerate/bisphosphoglycerate mutase active site	1.49579167701451	0.044009726971541
							LMOSA_14070	Phosphosugar isomerase	3.93114607075139	0.045020776359026
							LMOSA_28160	hypothetical protein	1.25957379560398	0.046292008214905

## Sheet: T9
Common up-regulated genes for both 200Mpa and 400Mpa treatment							Up-regulated genes specific to 200MPa treatment					Up-regulated genes specific to 400MPa treatment					Enriched GO terms for Up-regulated genes specific to 200MPa treatment					Enriched GO terms for Up-regulated genes specific to 400MPa treatment
		200Mpa		400Mpa
		log2change	P-adj	log2change	P-adj				log2change	P-adj				log2change	P-adj		GO.ID	Term	P-val			GO.ID	Term	P-val
[truncated: 184 more rows]
