# Supplementary material for: High-pressure processing-induced transcriptome response during recovery of Listeria monocytogenes
Source: BMC Genomics. 2021 Feb 12;22:117. doi: 10.1186/s12864-021-07407-6 (PMC7881616; doi:10.1186/s12864-021-07407-6)
Supplement: Supplementary file 25 — Additional file 25: Table S8. Annotation of ncRNA genes in RO15 and RNA-seq read counts for them in RO15. [file 12864_2021_7407_MOESM25_ESM.ods]

## Sheet: Counts
ncRNA / Sample	Description	R_001	R_009	R_010	R_013	R_015	R_017	R_021	R_025	R_030	R_033	R_035	R_037	R_041	R_045	R_047	R_050	R_053	R_055	R_057	R_066	R_069	R_071	R_073	R_081	R_083	R_085	R_087	R_090	R_093	R_095	R_097	R_098	R_101	R_110	R_113	R_115	R_118	R_121	R_127	R_130	R_133	R_135	R_137	R_145	R_147	R_149	R_151	R_154
misc_RNA_1	rli22	0	0	0	0	0	1	0	0	0	0	0	1	2	0	0	1	0	0	0	0	0	0	1	0	0	2	0	0	0	0	1	0	0	0	1	0	0	0	0	0	0	0	0	0	1	0	0	0
misc_RNA_2	SAM	10	1	0	2	0	0	0	0	2	3	4	0	3	0	1	2	5	0	0	0	4	4	6	6	5	1	1	1	6	2	1	0	3	1	2	5	2	1	1	2	1	1	2	4	2	1	2	4
misc_RNA_3	rli117	3	4	3	1	5	10	4	3	13	5	2	12	14	1	6	7	7	0	0	5	7	4	8	9	8	5	4	4	6	3	5	7	4	1	4	8	10	3	6	3	2	8	9	3	5	4	3	14
misc_RNA_4	rli23	0	0	0	0	0	0	0	0	0	0	0	0	0	0	0	0	0	0	0	0	0	0	0	0	0	0	0	0	0	0	0	0	0	0	0	0	0	0	0	0	0	0	0	0	0	0	0	0
misc_RNA_5	PrfA	17	20	15	21	18	21	12	17	9	12	13	31	25	8	8	10	17	8	0	7	3	14	9	10	5	2	3	37	31	10	15	21	35	9	8	31	19	21	18	37	26	29	29	26	41	15	21	45
misc_RNA_6	rli51	0	0	0	0	0	0	0	0	0	0	0	0	1	2	0	0	0	3	0	0	0	0	0	0	0	0	0	0	0	0	0	1	0	0	0	0	0	0	0	0	0	0	0	0	0	0	0	0
misc_RNA_7	LhrC	0	0	2	3	0	1	0	0	2	0	1	1	13	2	2	1	0	1	0	0	0	0	0	0	0	0	0	0	0	0	0	0	0	0	0	0	0	1	0	0	0	0	0	0	0	0	3	1
misc_RNA_8	LhrC	0	0	1	2	0	7	2	1	2	4	0	1	5	2	1	0	0	1	1	0	0	0	0	0	0	0	0	1	0	1	2	0	1	1	3	1	2	0	0	0	0	0	0	0	1	1	6	2
misc_RNA_9	LhrC	0	0	0	2	2	1	1	1	0	2	0	1	7	6	0	0	0	2	0	0	0	0	0	0	0	0	0	0	0	0	0	0	2	0	0	0	0	0	0	0	0	0	0	0	0	0	0	0
misc_RNA_10	LhrC	1	0	1	1	0	3	0	1	0	1	2	0	2	0	1	2	0	1	0	0	1	0	0	0	0	0	0	0	1	0	0	0	0	0	1	0	1	0	1	0	0	0	0	0	0	1	0	1
misc_RNA_11	L10_leader	1	3	0	0	1	0	3	7	3	4	2	5	12	2	0	0	2	2	1	2	1	3	2	3	5	1	0	0	0	0	2	1	3	1	1	3	1	1	0	2	0	1	4	0	1	0	2	4
misc_RNA_12	rli24	1	0	1	0	0	0	0	0	0	0	1	1	1	1	0	0	0	0	0	0	0	0	2	0	1	0	0	0	0	0	1	0	0	0	0	2	0	0	0	2	0	1	0	1	1	0	0	1
misc_RNA_13	SAM	0	0	0	0	0	0	1	0	2	2	0	2	4	2	0	2	0	0	0	2	2	2	2	2	2	1	1	0	0	0	1	0	1	0	0	1	0	0	1	1	2	0	1	0	1	1	0	1
misc_RNA_14	TPP	0	0	0	0	0	0	0	0	1	0	0	0	0	2	0	0	0	0	1	0	0	1	0	0	0	0	0	0	0	1	0	0	0	0	0	0	0	0	0	2	0	0	0	0	0	0	0	1
misc_RNA_15	rli26	0	0	0	0	0	0	0	0	0	0	0	1	4	0	0	0	0	0	0	4	0	0	0	1	3	0	0	0	0	0	0	0	0	0	0	0	2	0	0	1	0	0	1	0	0	2	0	0
misc_RNA_16	rli27	0	0	0	0	0	0	0	0	0	0	0	0	3	0	1	0	0	0	0	0	0	0	0	0	0	0	0	0	0	0	0	0	0	0	0	0	0	0	0	0	0	0	0	0	0	0	0	0
misc_RNA_17	rliA	0	0	0	0	0	0	0	0	0	0	0	0	0	0	0	0	0	0	0	0	0	0	0	0	0	0	0	0	0	0	0	0	0	0	0	0	0	0	0	0	0	0	0	0	0	0	0	0
misc_RNA_18	rliB	1	0	0	0	0	0	1	2	1	1	2	3	4	0	1	0	0	0	1	0	4	1	0	0	0	1	0	0	0	0	0	0	2	0	0	0	0	0	2	1	0	0	0	0	4	2	1	1
misc_RNA_19	rliB	1	0	0	0	1	1	0	0	0	1	0	2	2	0	1	0	2	0	0	1	0	0	0	2	0	0	0	0	0	0	1	1	0	0	0	0	1	0	0	2	0	0	0	0	1	0	0	1
misc_RNA_20	rli52	0	0	0	0	0	0	0	0	0	0	0	0	0	0	0	0	0	0	0	0	0	0	0	0	0	0	0	0	0	0	0	0	0	0	0	0	0	0	0	0	0	0	0	0	0	0	0	0
misc_RNA_21	rliB	1	2	1	3	2	0	3	2	1	4	2	3	4	0	1	3	3	0	1	0	1	4	3	8	2	0	4	2	5	1	3	1	14	0	1	2	2	2	3	1	1	0	6	1	9	2	5	10
misc_RNA_22	rliB	1	1	0	1	0	0	1	2	1	0	0	1	2	0	1	2	2	0	0	0	0	1	0	2	2	2	1	2	1	0	1	1	0	0	0	1	1	0	1	3	0	1	1	1	3	1	0	2
misc_RNA_23	rliB	0	0	0	1	0	0	1	0	2	0	1	3	2	0	1	1	1	0	0	1	1	1	2	0	1	0	2	0	0	0	1	0	0	0	0	1	2	0	0	2	0	0	2	0	1	0	3	0
misc_RNA_24	rliB	0	1	1	1	0	0	0	4	1	1	1	5	7	0	1	3	1	0	0	3	1	0	3	1	0	0	1	0	2	0	0	0	1	0	0	0	1	0	1	0	0	2	0	0	0	0	0	1
misc_RNA_25	rliB	0	1	0	1	1	0	0	1	4	3	4	1	2	0	1	0	1	0	0	4	2	3	1	0	1	0	1	0	0	0	0	0	0	2	0	0	0	0	0	2	1	2	0	0	2	1	0	1
misc_RNA_26	rliB	0	0	0	0	0	0	1	0	1	1	0	3	3	0	0	3	4	0	0	3	1	5	1	4	3	0	1	1	0	0	0	0	0	0	0	1	0	0	0	2	5	1	0	0	1	0	0	0
misc_RNA_27	rliB	0	2	0	0	0	0	0	1	2	0	1	1	2	0	3	1	1	0	0	1	3	1	0	2	4	0	0	0	0	0	0	0	0	0	0	0	0	0	1	0	0	0	1	0	0	0	0	1
misc_RNA_28	rliB	0	0	0	0	0	0	0	1	2	1	1	0	3	0	0	2	0	0	0	2	1	3	1	2	4	1	0	0	0	0	0	2	0	0	0	0	1	0	0	1	0	0	0	0	0	0	0	0
misc_RNA_29	rli31	1	11	7	0	0	52	28	39	26	63	12	18	15	7	21	18	15	13	8	4	18	6	4	6	14	6	9	1	7	3	18	3	6	6	7	18	4	13	4	13	3	7	5	3	10	6	12	31
misc_RNA_30	rli32	7	1	9	1	5	44	18	17	19	29	20	13	20	6	33	12	4	29	15	6	7	9	3	1	4	4	3	1	1	2	8	3	1	4	6	5	7	5	2	1	3	1	3	6	6	6	5	15
misc_RNA_31	Purine	0	0	0	0	0	0	0	0	0	0	0	1	2	0	0	0	0	0	0	0	0	0	0	0	0	0	0	3	0	0	0	0	0	0	0	0	0	0	0	1	0	0	0	0	0	0	0	0
misc_RNA_32	SAM	0	0	0	0	0	0	0	0	0	0	0	0	1	0	0	0	0	0	0	0	0	0	0	0	0	0	1	0	0	0	0	0	0	0	0	0	0	0	0	0	0	0	0	0	0	0	0	0
misc_RNA_33	rli33	3	0	0	0	0	0	0	4	0	0	3	2	2	0	2	0	0	0	1	0	1	1	0	0	0	0	0	2	0	1	0	0	1	1	1	0	0	0	0	2	0	0	0	2	1	0	1	6
misc_RNA_34	glmS	302	219	115	130	143	315	207	315	380	324	225	487	591	16	240	246	264	16	54	359	192	221	219	322	362	222	285	365	296	234	194	288	496	191	202	274	352	284	343	326	316	321	267	370	275	206	256	587
misc_RNA_35	rli34	0	0	0	0	0	0	0	0	0	0	0	0	0	0	0	0	0	0	0	0	0	0	0	1	0	1	0	0	0	0	0	0	0	0	0	0	0	0	0	0	0	0	0	0	0	0	0	0
misc_RNA_36	Lysine	1	2	0	0	1	3	3	5	2	4	2	2	6	1	2	8	2	0	0	8	4	1	5	2	5	2	2	4	2	1	2	0	0	0	2	0	1	4	2	1	0	2	1	2	1	0	0	5
misc_RNA_37	rli36	0	0	0	0	0	0	3	0	0	1	0	1	3	0	0	0	0	1	0	0	0	0	0	0	0	0	0	0	1	0	0	0	0	0	0	0	0	0	0	0	0	0	0	3	0	0	0	0
misc_RNA_38	SAM	0	0	0	0	0	0	0	0	0	0	0	0	0	0	0	0	0	0	0	0	0	0	0	0	0	0	0	0	0	0	1	0	0	0	0	0	0	0	0	0	0	0	0	0	0	0	0	0
misc_RNA_39	rli37	0	1	1	0	0	3	3	5	6	3	2	3	6	0	7	5	3	0	2	9	6	0	1	3	3	1	6	4	1	0	1	1	2	1	1	0	1	2	0	1	3	0	2	3	0	0	1	2
misc_RNA_40	PreQ1	0	0	0	1	0	1	1	0	1	0	2	1	1	0	1	3	7	0	2	1	2	0	2	1	1	1	1	0	0	1	0	0	2	0	0	1	1	0	1	0	2	1	1	0	4	1	0	2
misc_RNA_41	rli53	51	27	12	14	21	22	12	13	19	16	10	14	26	0	8	13	8	1	1	13	9	7	8	18	7	7	5	27	20	18	11	18	28	7	13	17	12	21	16	17	20	16	19	15	12	16	6	17
misc_RNA_42	LhrC	0	0	0	0	0	2	1	2	0	0	0	0	2	7	1	1	1	0	2	1	0	0	1	0	0	1	2	1	0	0	0	0	1	0	1	1	1	0	0	1	0	0	3	0	1	0	4	5
misc_RNA_43	yybP-ykoY	0	0	0	1	0	0	0	4	3	1	3	2	3	0	0	0	3	0	0	0	2	0	0	0	1	0	0	0	0	0	0	0	0	0	0	0	0	0	0	0	0	1	0	0	0	0	1	0
misc_RNA_44	rli23	0	0	0	0	0	0	0	0	0	0	0	0	0	0	0	0	0	0	0	0	0	0	0	0	0	0	0	0	0	0	0	0	0	0	0	0	0	0	0	0	0	0	0	0	0	0	0	0
misc_RNA_45	rli54	38	33	19	8	22	36	33	42	56	34	35	80	132	136	44	79	74	66	4	63	16	40	36	31	61	28	43	37	57	28	16	41	52	24	36	29	31	38	26	59	63	66	62	67	85	43	50	126
misc_RNA_46	Cobalamin	23	6	12	18	10	17	26	49	29	46	23	46	109	28	65	132	59	68	2	61	39	37	20	15	69	43	20	18	13	8	16	7	11	13	15	13	24	20	25	34	29	19	26	20	18	26	25	73
misc_RNA_47	rliH	1	0	1	0	1	1	1	2	1	4	2	2	19	5	3	8	10	4	0	5	1	2	2	1	7	5	6	1	1	1	0	2	5	3	2	1	7	3	0	5	0	3	3	1	2	3	3	4
misc_RNA_48	AdoCbl_riboswitch	14	6	4	7	12	24	21	24	16	14	15	37	49	36	4	25	19	28	1	8	9	7	3	13	23	4	6	6	3	3	7	6	17	2	0	7	11	2	5	5	4	4	3	3	11	5	3	19
misc_RNA_49	rli56	7	1	2	0	0	4	2	1	3	2	2	1	7	18	2	3	3	9	1	3	0	2	2	7	3	8	4	3	1	3	1	4	7	2	1	4	0	1	0	3	8	8	0	10	6	1	9	3
misc_RNA_50	Cobalamin	147	119	99	53	52	141	137	182	126	140	108	217	360	121	139	276	174	160	21	115	58	100	70	89	178	95	85	138	121	81	108	133	203	49	76	79	145	85	109	116	95	90	94	87	69	61	69	301
misc_RNA_51	T-box	2	1	0	1	1	2	0	1	7	4	2	4	12	2	6	3	5	2	0	9	8	1	4	6	6	5	6	3	3	3	0	1	0	1	3	0	1	1	0	3	0	5	2	2	4	5	2	9
misc_RNA_52	rli40	1	0	3	1	0	2	1	9	6	7	3	6	5	6	2	14	5	4	1	6	7	7	2	18	14	3	4	2	1	3	2	1	6	0	0	1	8	2	0	1	0	1	2	2	2	0	1	3
misc_RNA_53	rli41	95	62	32	39	42	87	47	121	104	90	61	145	151	22	83	73	84	8	2	76	35	39	37	25	46	23	23	45	34	22	66	41	73	22	36	56	56	57	33	77	39	43	51	35	55	32	47	137
misc_RNA_54	rliD	0	0	0	0	1	0	0	0	0	0	0	1	3	0	3	0	1	0	0	0	2	3	3	0	2	1	1	0	0	0	1	0	0	0	0	0	0	0	0	0	0	1	0	0	0	0	1	1
misc_RNA_55	Glycine	21	3	5	5	11	19	13	20	33	23	27	37	37	10	31	22	28	17	8	33	19	16	16	22	64	33	21	33	33	10	19	23	22	18	21	28	51	24	28	41	31	39	30	42	45	42	46	107
misc_RNA_56	sbrA	0	2	0	1	0	4	1	0	0	1	0	0	0	0	0	1	0	0	0	0	0	0	0	0	0	0	0	2	0	0	0	0	0	0	1	1	0	1	0	0	1	0	0	0	0	0	0	0
misc_RNA_57	rli42	1	0	0	0	0	0	0	0	1	0	0	0	0	0	0	0	0	0	0	0	0	0	0	0	0	0	0	0	0	0	0	0	0	0	0	0	0	0	0	0	0	0	0	0	0	0	0	0
misc_RNA_58	TPP	1	1	0	0	1	1	0	3	2	1	0	1	1	1	0	0	1	0	0	0	0	0	0	0	2	0	0	0	0	0	0	0	2	0	1	0	0	0	2	0	1	0	0	0	1	0	1	3
misc_RNA_59	T-box	6	5	4	3	5	9	6	8	11	5	9	8	4	3	5	2	1	3	0	9	2	5	4	8	2	1	2	9	12	7	12	8	18	4	3	7	6	5	4	5	5	6	6	3	4	4	4	4
misc_RNA_60	6S	150	120	169	63	90	1758	398	938	371	823	409	619	740	76	676	371	134	224	230	259	363	168	79	126	130	156	147	74	53	113	203	82	124	136	108	91	130	190	172	199	56	62	102	59	71	154	120	966
misc_RNA_61	T-box	4	0	0	0	3	8	9	12	27	19	19	10	12	6	19	9	7	1	7	27	24	9	10	27	13	14	25	2	3	1	4	0	1	0	0	0	5	3	2	2	3	3	4	6	10	2	3	19
misc_RNA_62	L21_leader	16	18	15	9	13	38	35	46	34	24	53	61	119	9	34	63	28	6	13	55	32	34	29	37	53	27	23	15	8	9	23	11	38	15	14	11	22	18	28	27	24	36	34	29	31	28	22	68
misc_RNA_63	rliE	1	0	0	0	0	0	0	0	0	0	0	0	0	0	2	0	0	0	0	1	0	0	0	0	1	0	0	0	0	0	0	0	0	0	0	0	0	0	0	1	0	0	2	0	0	1	1	0
misc_RNA_64	T-box	5	6	5	6	4	14	12	23	26	21	18	26	29	3	15	24	14	3	1	17	21	12	6	25	19	10	13	8	5	5	7	5	10	4	5	3	12	5	4	3	13	5	8	10	6	7	8	31
misc_RNA_65	T-box	10	11	13	5	3	43	27	44	45	48	19	58	79	33	68	14	38	27	17	45	54	24	30	85	44	21	55	9	8	14	10	11	23	8	7	15	19	17	16	27	9	25	14	23	21	13	19	41
misc_RNA_66	T-box	19	18	14	9	10	53	16	38	26	31	27	51	47	22	33	37	20	21	5	45	21	23	36	45	43	39	39	16	8	12	19	14	30	13	8	10	21	13	16	8	11	18	6	23	10	19	11	28
misc_RNA_67	T-box	0	0	0	0	0	2	0	1	3	2	0	1	6	0	2	4	0	0	1	3	2	0	3	8	1	3	0	0	2	0	2	0	0	0	1	1	0	0	0	0	0	0	0	1	0	0	1	1
misc_RNA_68	T-box	89	27	37	21	38	106	72	134	270	195	92	162	247	90	186	121	145	75	41	132	178	42	65	96	121	109	75	65	55	36	62	44	46	43	36	54	87	57	58	91	45	52	40	71	60	41	40	176
misc_RNA_69	rli59	1	1	0	0	0	2	2	0	2	1	0	0	0	0	1	1	0	0	1	4	1	1	0	5	2	4	5	0	3	1	1	0	0	0	0	0	0	0	0	0	0	0	0	0	0	0	2	1
misc_RNA_70	rli34	0	0	0	0	0	0	0	0	0	0	0	0	0	0	0	0	0	0	0	0	0	0	0	0	0	0	0	0	0	0	0	0	0	0	0	0	0	0	0	0	0	0	0	0	0	0	0	0
misc_RNA_71	T-box	2	1	0	1	0	1	4	8	4	8	6	8	10	5	9	4	6	2	2	11	4	4	5	12	7	10	9	1	0	2	1	1	2	2	3	1	2	0	2	7	5	2	2	1	8	5	2	1
misc_RNA_72	SAM	2	0	2	0	0	0	0	1	0	1	0	1	0	0	0	0	0	1	0	0	0	0	0	5	2	1	2	0	0	1	0	0	0	0	1	0	0	0	0	0	1	0	0	1	0	1	2	2
misc_RNA_73	SAM	0	0	0	0	0	1	1	1	0	0	1	3	2	0	0	0	0	0	0	0	0	0	1	0	0	0	0	0	0	0	0	0	0	0	0	0	1	0	0	0	0	0	1	0	0	0	0	0
misc_RNA_74	T-box	6	8	7	4	8	34	12	17	25	26	13	13	61	13	66	25	43	25	67	22	76	9	27	44	8	24	27	5	5	6	20	5	20	6	6	15	13	6	16	16	11	11	13	15	17	11	11	34
misc_RNA_75	L20_leader	22	18	10	20	14	26	23	26	67	24	31	41	87	34	55	76	45	16	15	41	25	29	24	55	32	50	30	29	29	17	22	20	15	18	10	16	24	22	17	30	18	25	24	28	29	21	18	60
misc_RNA_76	rli43	0	0	0	0	0	0	1	0	2	0	0	0	2	0	0	0	0	0	0	0	0	0	0	0	0	0	0	0	2	0	2	0	0	0	1	0	0	0	0	0	0	0	0	0	0	0	0	0
misc_RNA_77	PyrR	0	0	0	0	0	0	0	0	0	0	1	0	1	0	0	3	0	1	1	0	0	0	0	2	0	0	0	0	0	0	0	1	0	0	0	0	0	1	0	3	0	0	1	1	0	0	1	1
misc_RNA_78	Purine	0	0	0	0	0	0	0	0	0	0	0	0	0	1	0	0	0	0	0	2	0	0	0	0	0	0	0	0	0	0	0	0	0	0	0	0	0	0	0	0	0	0	1	0	0	0	1	0
misc_RNA_79	RNaseP_bact_b	19078	21498	16082	8232	8685	35173	25470	42883	36346	31038	24966	60556	88274	30745	28521	35263	29198	31125	8034	31905	22510	21848	14111	39847	33201	24744	22572	29703	14814	11551	19415	14815	37438	11069	11257	18887	26445	15881	21779	21312	14534	13043	12263	18768	16697	16134	16020	60034
misc_RNA_80	pan	2	0	0	1	1	1	1	0	0	0	0	0	5	0	5	0	2	1	1	1	0	1	0	4	0	0	3	2	0	1	2	2	0	0	4	2	1	1	0	0	1	2	2	0	0	0	0	4
misc_RNA_81	FMN	12	5	8	7	7	23	10	7	8	5	3	10	10	3	4	6	3	3	1	2	2	3	0	6	4	0	0	2	2	3	3	11	3	0	1	4	3	4	1	6	1	1	4	2	1	7	3	19
misc_RNA_82	rli28	38	64	54	12	12	317	110	208	175	254	115	263	323	0	138	138	90	0	16	121	127	96	27	77	104	47	69	73	30	44	52	44	178	34	35	47	44	42	53	89	26	33	33	53	26	53	19	217
misc_RNA_83	RatA	1	3	0	2	0	8	0	6	1	2	4	5	4	0	2	3	2	0	1	3	6	3	2	3	3	1	4	1	4	0	2	2	1	1	1	0	5	2	0	4	0	2	1	1	1	4	1	7
misc_RNA_84	rli60	0	0	0	0	0	0	0	0	0	1	0	0	1	0	0	1	0	0	0	0	0	0	0	0	0	0	0	0	0	0	0	0	0	0	0	0	0	0	0	0	0	0	1	0	0	0	0	0
misc_RNA_85	T-box	8	8	6	4	5	14	11	24	22	26	23	35	57	1	19	33	18	1	6	41	12	31	23	36	44	17	27	12	17	17	8	8	28	5	8	14	22	13	20	22	21	25	11	28	29	13	20	51
misc_RNA_86	rliF	1	0	0	0	0	0	0	0	0	0	0	0	2	0	0	0	0	0	0	0	0	0	0	0	0	0	0	0	0	0	0	0	0	0	0	0	0	0	0	1	0	0	0	0	0	0	0	0
misc_RNA_87	rli45	4	5	2	2	1	6	2	4	1	3	4	6	6	4	3	17	6	1	0	15	5	5	10	18	6	10	11	6	7	3	5	2	1	2	8	9	2	6	8	4	6	7	4	5	1	3	12	3
misc_RNA_88	RatA	1	0	2	0	2	0	0	2	2	2	2	3	2	0	3	3	2	0	0	1	0	1	2	1	1	0	0	1	0	0	0	0	0	0	0	0	2	0	0	1	0	0	1	3	3	2	1	2
misc_RNA_89	rli28	4	1	6	1	1	16	10	16	8	14	5	11	14	1	6	2	2	0	5	5	7	5	2	1	5	2	7	9	3	4	6	0	8	1	3	2	3	5	1	6	0	2	0	4	1	6	2	18
misc_RNA_90	rli48	20	17	13	8	12	25	5	17	13	8	15	21	25	0	20	19	23	0	1	11	17	11	13	36	22	17	20	30	30	17	30	21	34	14	15	40	25	25	14	31	20	28	30	22	20	12	21	79
misc_RNA_91	mcrA	1	3	0	0	0	0	0	0	2	1	0	1	4	0	1	1	3	0	0	2	0	1	1	0	0	0	0	1	0	0	0	0	2	1	0	2	0	1	0	0	1	1	1	2	0	0	1	0
misc_RNA_92	rli47	1638689	1466166	1270614	639648	548615	1281853	1166643	2043344	1068521	740037	1045443	2481196	903379	166679	367349	653685	438442	194320	80147	1031475	701641	726093	455111	1193646	1315994	745349	474243	1003529	641072	393905	934038	519788	1059301	284705	321768	582625	617255	352546	488237	588503	334789	280435	262187	330127	357999	250102	240393	1135473
misc_RNA_93	rli61	12	8	6	8	14	24	12	15	11	4	4	25	12	1	4	9	5	1	0	8	5	1	4	6	4	2	3	3	0	1	10	1	7	1	4	10	9	3	2	2	5	0	6	3	0	2	1	10
misc_RNA_94	T-box	1	2	2	3	1	3	2	8	14	14	8	5	21	5	12	4	4	3	0	16	8	10	1	7	9	3	6	2	2	0	4	2	4	0	4	1	2	3	3	0	3	5	2	1	1	1	2	7
misc_RNA_95	LhrA	59	101	138	19	54	1360	733	921	244	461	302	433	418	125	179	118	62	243	47	144	114	81	49	77	65	71	78	44	23	23	68	24	40	41	47	66	74	42	27	72	22	27	39	21	49	37	42	146
misc_RNA_96	SAM	2	3	2	2	2	8	7	5	14	8	4	6	11	1	4	10	4	1	2	3	6	1	5	4	2	3	8	0	2	2	0	1	0	1	0	1	3	2	0	1	0	1	2	1	1	0	2	3
misc_RNA_97	rli62	20	15	17	11	15	177	45	64	30	92	32	36	52	0	52	21	21	0	10	11	13	9	3	14	14	9	4	8	11	17	20	13	21	11	8	16	26	19	12	22	20	21	21	21	47	24	18	128
misc_RNA_98	rliG	3	5	2	2	0	16	4	10	7	22	3	3	15	3	5	1	4	6	1	5	5	0	0	4	1	5	5	0	2	1	4	2	4	3	0	2	4	2	1	4	1	0	0	4	1	6	3	6
misc_RNA_99	rli49	0	1	0	1	3	1	1	0	1	0	1	2	2	0	1	1	0	0	0	1	0	1	0	0	0	1	0	0	2	0	1	3	0	0	0	1	1	1	0	0	1	2	0	0	0	0	1	1
misc_RNA_100	T-box	1	0	0	3	0	3	1	3	3	1	1	1	4	0	3	1	1	1	0	3	5	4	1	1	1	0	0	1	2	0	2	0	4	0	1	0	1	0	1	1	1	1	0	0	1	0	1	2
misc_RNA_101	rliG	36	42	24	22	23	38	25	36	38	34	43	47	63	0	48	44	34	0	17	26	35	38	23	79	51	46	37	56	44	19	45	31	76	29	29	38	36	34	43	51	44	30	34	36	41	23	36	103
misc_RNA_102	L13_leader	9	7	4	2	2	5	3	6	2	1	14	10	18	5	9	10	6	4	3	25	2	9	13	15	11	7	11	5	2	1	1	3	7	3	4	5	4	9	2	3	3	7	6	5	7	1	6	12
misc_RNA_103	L17DE	0	0	0	0	0	0	0	1	0	0	0	0	1	0	0	0	1	0	0	0	0	0	0	1	0	0	2	0	0	0	0	0	0	0	0	0	1	0	1	1	0	0	0	1	0	1	0	1
misc_RNA_104	ykoK	0	1	1	0	1	2	5	5	3	4	1	3	8	0	1	1	2	0	0	0	0	0	1	1	5	0	0	0	1	0	2	0	0	0	1	1	0	0	0	0	0	0	0	0	0	0	0	1
misc_RNA_105	rli28	13	63	40	8	14	257	81	198	141	191	74	213	186	0	65	85	40	0	15	74	77	67	11	54	58	32	44	70	28	41	49	31	249	37	27	26	41	56	85	64	30	22	38	27	20	48	22	219
misc_RNA_106	Bacteria_large_SRP	239	930	1490	34	68	4239	1793	2651	1065	3344	1619	2312	1786	422	2227	859	654	1052	792	2051	2019	1403	375	776	1257	1031	830	630	394	738	1326	312	573	1007	791	405	609	1041	630	955	296	505	691	425	742	993	550	2203
misc_RNA_107	T-box	32	23	21	11	21	69	25	45	31	41	39	53	73	24	34	33	41	18	3	46	40	30	24	44	42	23	30	42	34	36	34	26	60	26	29	34	45	27	46	58	42	33	57	45	35	45	51	98
misc_RNA_108	rliI	6	16	14	2	3	76	9	27	18	31	11	17	20	2	28	14	12	0	1	20	11	9	4	2	12	7	5	28	13	7	11	9	17	3	10	6	9	13	17	11	4	3	1	10	8	6	5	47
[truncated: 30 more columns]

## Sheet: Percentage
ncRNA / Sample	Description	R_001	R_009	R_010	R_013	R_015	R_017	R_021	R_025	R_030	R_033	R_035	R_037	R_041	R_045	R_047	R_050	R_053	R_055	R_057	R_066	R_069	R_071	R_073	R_081	R_083	R_085	R_087	R_090	R_093	R_095	R_097	R_098	R_101	R_110	R_113	R_115	R_118	R_121	R_127	R_130	R_133	R_135	R_137	R_145	R_147	R_149	R_151	R_154
misc_RNA_1	rli22	0	0	0	0	0	6.09275735654755E-05	0	0	0	0	0	3.39210609422389E-05	0.000138675578884	0	0	9.15657002212227E-05	0	0	0	0	0	0	0.000144621943777	0	0	0.000199366811008	0	0	0	0	8.5142976343024E-05	0	0	0	0.000172036203299	0	0	0	0	0	0	0	0	0	0.000151715139654	0	0	0
misc_RNA_2	SAM	0.000512673020736	5.64618944320667E-05	0	0.000257555387286	0	0	0	0	0.000144114749928	0.000296472862357	0.000308443486213	0	0.000208013368326	0	0.0001564438437	0.000183131400442	0.00066164609609	0	0	0	0.000441968439034	0.000398398835082	0.000867731662661	0.000362581361747	0.000289248907362	9.96834055041189E-05	0.000120744510653	7.13323237431779E-05	0.000592538752034	0.000323258967608	8.5142976343024E-05	0	0.000190407402024	0.000208986415883	0.000344072406597	0.000564646999635	0.000204334548783	0.00014598859829	0.000127830976769	0.000212681337425	0.000144732252569	0.000156564596987	0.000316011180476	0.000547118531862	0.000303430279308	0.000206184716764	0.000361677387387	0.00022195230356
misc_RNA_3	rli117	0.000153801906221	0.000225847577728	0.000202136311295	0.000128777693643	0.000708924221672	0.000609275735655	0.000285563548955	0.000126394127223	0.000936745874535	0.000494121437261	0.000154221743107	0.000407052731307	0.000970729052187	0.000264470503605	0.000938663062201	0.000640959901549	0.000926304534525	0	0	0.00036263128159	0.000773444768309	0.000398398835082	0.001156975550214	0.00054387204262	0.00046279825178	0.000498417027521	0.000482978042611	0.000285329294973	0.000592538752034	0.000484888451412	0.000425714881715	0.000804869691597	0.000253876536032	0.000208986415883	0.000688144813194	0.000903435199416	0.001021672743917	0.000437965794871	0.000766985860616	0.000319022006138	0.000289464505139	0.001252516775897	0.00142205031214	0.000410338898897	0.000758575698269	0.000824738867056	0.000542516081081	0.000776833062459
misc_RNA_4	rli23	0	0	0	0	0	0	0	0	0	0	0	0	0	0	0	0	0	0	0	0	0	0	0	0	0	0	0	0	0	0	0	0	0	0	0	0	0	0	0	0	0	0	0	0	0	0	0	0
misc_RNA_5	PrfA	0.000871544135251	0.001129237888641	0.001010681556477	0.002704331566503	0.00255212719802	0.001279479044875	0.000856690646866	0.000716233387599	0.000648516374678	0.001185891449426	0.001002441330193	0.001051552889209	0.001733444736048	0.002115764028838	0.001251550749601	0.000915657002212	0.002249596726704	0.002220458191548	0	0.000507683794226	0.000331476329275	0.001394395922786	0.001301597493991	0.000604302269578	0.000289248907362	0.000199366811008	0.000362233531958	0.002639295978498	0.003061450218844	0.001616294838039	0.001277144645145	0.002414609074791	0.002221419690283	0.001880877742947	0.001376289626389	0.003500811397738	0.001941178213442	0.0030657605641	0.002300957581847	0.003934604742368	0.003763038566803	0.004540373312625	0.004582162116896	0.003556270457104	0.006220320725805	0.003092770751461	0.003797612567566	0.002496963415047
misc_RNA_6	rli51	0	0	0	0	0	0	0	0	0	0	0	0	6.93377894419348E-05	0.000528941007209	0	0	0	0.00083267182183	0	0	0	0	0	0	0	0	0	0	0	0	0	0.000114981384514	0	0	0	0	0	0	0	0	0	0	0	0	0	0	0	0
misc_RNA_7	LhrC	0	0	0.000134757540864	0.000386333080929	0	6.09275735654755E-05	0	0	0.000144114749928	0	7.71108715533368E-05	3.39210609422389E-05	0.000901391262745	0.000528941007209	0.0003128876874	9.15657002212227E-05	0	0.000277557273943	0	0	0	0	0	0	0	0	0	0	0	0	0	0	0	0	0	0	0	0.00014598859829	0	0	0	0	0	0	0	0	0.000542516081081	5.54880758899316E-05
misc_RNA_8	LhrC	0	0	6.73787704317699E-05	0.000257555387286	0	0.000426493014958	0.000142781774478	4.21313757410909E-05	0.000144114749928	0.000395297149809	0	3.39210609422389E-05	0.00034668894721	0.000528941007209	0.0001564438437	0	0	0.000277557273943	0.00069680584202	0	0	0	0	0	0	0	0	7.13323237431779E-05	0	0.000161629483804	0.000170285952686	0	6.34691340080949E-05	0.000208986415883	0.000516108609896	0.000112929399927	0.000204334548783	0	0	0	0	0	0	0	0.000151715139654	0.000206184716764	0.001085032162162	0.00011097615178
misc_RNA_9	LhrC	0	0	0	0.000257555387286	0.000283569688669	6.09275735654755E-05	7.13908872388075E-05	4.21313757410909E-05	0	0.000197648574904	0	3.39210609422389E-05	0.000485364526094	0.001586823021628	0	0	0	0.000555114547887	0	0	0	0	0	0	0	0	0	0	0	0	0	0	0.000126938268016	0	0	0	0	0	0	0	0	0	0	0	0	0	0	0
misc_RNA_10	LhrC	5.12673020736086E-05	0	6.73787704317699E-05	0.000128777693643	0	0.000182782720696	0	4.21313757410909E-05	0	9.88242874521814E-05	0.000154221743107	0	0.000138675578884	0	0.0001564438437	0.000183131400442	0	0.000277557273943	0	0	0.000110492109758	0	0	0	0	0	0	0	9.87564586723972E-05	0	0	0	0	0	0.000172036203299	0	0.000102167274392	0	0.000127830976769	0	0	0	0	0	0	0.000206184716764	0	5.54880758899316E-05
misc_RNA_11	L10_leader	5.12673020736086E-05	0.000169385683296	0	0	0.000141784844334	0	0.000214172661716	0.000294919630188	0.000216172124893	0.000395297149809	0.000154221743107	0.000169605304711	0.000832053473303	0.000528941007209	0	0	0.000264658438436	0.000555114547887	0.00069680584202	0.000145052512636	0.000110492109758	0.000298799126311	0.000289243887554	0.000181290680873	0.000289248907362	9.96834055041189E-05	0	0	0	0	0.000170285952686	0.000114981384514	0.000190407402024	0.000208986415883	0.000172036203299	0.000338788199781	0.000102167274392	0.00014598859829	0	0.000212681337425	0	0.000156564596987	0.000632022360951	0	0.000151715139654	0	0.000361677387387	0.00022195230356
misc_RNA_12	rli24	5.12673020736086E-05	0	6.73787704317699E-05	0	0	0	0	0	0	0	7.71108715533368E-05	3.39210609422389E-05	6.93377894419348E-05	0.000264470503605	0	0	0	0	0	0	0	0	0.000289243887554	0	5.78497814724505E-05	0	0	0	0	0	8.5142976343024E-05	0	0	0	0	0.000225858799854	0	0	0	0.000212681337425	0	0.000156564596987	0	0.000136779632966	0.000151715139654	0	0	5.54880758899316E-05
misc_RNA_13	SAM	0	0	0	0	0	0	7.13908872388075E-05	0	0.000144114749928	0.000197648574904	0	6.78421218844777E-05	0.000277351157768	0.000528941007209	0	0.000183131400442	0	0	0	0.000145052512636	0.000220984219517	0.000199199417541	0.000289243887554	0.000120860453916	0.000115699562945	9.96834055041189E-05	0.000120744510653	0	0	0	8.5142976343024E-05	0	6.34691340080949E-05	0	0	0.000112929399927	0	0	0.000127830976769	0.000106340668713	0.000289464505139	0	0.000158005590238	0	0.000151715139654	0.000206184716764	0	5.54880758899316E-05
misc_RNA_14	TPP	0	0	0	0	0	0	0	0	7.20573749642415E-05	0	0	0	0	0.000528941007209	0	0	0	0	0.00069680584202	0	0	9.95997087704516E-05	0	0	0	0	0	0	0	0.000161629483804	0	0	0	0	0	0	0	0	0	0.000212681337425	0	0	0	0	0	0	0	5.54880758899316E-05
misc_RNA_15	rli26	0	0	0	0	0	0	0	0	0	0	0	3.39210609422389E-05	0.000277351157768	0	0	0	0	0	0	0.000290105025272	0	0	0	6.04302269578034E-05	0.000173549344417	0	0	0	0	0	0	0	0	0	0	0	0.000204334548783	0	0	0.000106340668713	0	0	0.000158005590238	0	0	0.000412369433528	0	0
misc_RNA_16	rli27	0	0	0	0	0	0	0	0	0	0	0	0	0.000208013368326	0	0.0001564438437	0	0	0	0	0	0	0	0	0	0	0	0	0	0	0	0	0	0	0	0	0	0	0	0	0	0	0	0	0	0	0	0	0
misc_RNA_17	rliA	0	0	0	0	0	0	0	0	0	0	0	0	0	0	0	0	0	0	0	0	0	0	0	0	0	0	0	0	0	0	0	0	0	0	0	0	0	0	0	0	0	0	0	0	0	0	0	0
misc_RNA_18	rliB	5.12673020736086E-05	0	0	0	0	0	7.13908872388075E-05	8.42627514821818E-05	7.20573749642415E-05	9.88242874521814E-05	0.000154221743107	0.000101763182827	0.000277351157768	0	0.0001564438437	0	0	0	0.00069680584202	0	0.000441968439034	9.95997087704516E-05	0	0	0	9.96834055041189E-05	0	0	0	0	0	0	0.000126938268016	0	0	0	0	0	0.000255661953539	0.000106340668713	0	0	0	0	0.000606860558615	0.000412369433528	0.000180838693694	5.54880758899316E-05
misc_RNA_19	rliB	5.12673020736086E-05	0	0	0	0.000141784844334	6.09275735654755E-05	0	0	0	9.88242874521814E-05	0	6.78421218844777E-05	0.000138675578884	0	0.0001564438437	0	0.000264658438436	0	0	7.25262563179435E-05	0	0	0	0.000120860453916	0	0	0	0	0	0	8.5142976343024E-05	0.000114981384514	0	0	0	0	0.000102167274392	0	0	0.000212681337425	0	0	0	0	0.000151715139654	0	0	5.54880758899316E-05
misc_RNA_20	rli52	0	0	0	0	0	0	0	0	0	0	0	0	0	0	0	0	0	0	0	0	0	0	0	0	0	0	0	0	0	0	0	0	0	0	0	0	0	0	0	0	0	0	0	0	0	0	0	0
misc_RNA_21	rliB	5.12673020736086E-05	0.000112923788864	6.73787704317699E-05	0.000386333080929	0.000283569688669	0	0.000214172661716	8.42627514821818E-05	7.20573749642415E-05	0.000395297149809	0.000154221743107	0.000101763182827	0.000277351157768	0	0.0001564438437	0.000274697100664	0.000396987657654	0	0.00069680584202	0	0.000110492109758	0.000398398835082	0.00043386583133	0.000483441815662	0.000115699562945	0	0.000482978042611	0.000142664647486	0.000493782293362	0.000161629483804	0.000255428929029	0.000114981384514	0.000888567876113	0	0.000172036203299	0.000225858799854	0.000204334548783	0.000291977196581	0.000383492930308	0.000106340668713	0.000144732252569	0	0.000948033541427	0.000136779632966	0.001365436256884	0.000412369433528	0.000904193468468	0.000554880758899
misc_RNA_22	rliB	5.12673020736086E-05	5.64618944320667E-05	0	0.000128777693643	0	0	7.13908872388075E-05	8.42627514821818E-05	7.20573749642415E-05	0	0	3.39210609422389E-05	0.000138675578884	0	0.0001564438437	0.000183131400442	0.000264658438436	0	0	0	0	9.95997087704516E-05	0	0.000120860453916	0.000115699562945	0.000199366811008	0.000120744510653	0.000142664647486	9.87564586723972E-05	0	8.5142976343024E-05	0.000114981384514	0	0	0	0.000112929399927	0.000102167274392	0	0.000127830976769	0.000319022006138	0	0.000156564596987	0.000158005590238	0.000136779632966	0.000455145418961	0.000206184716764	0	0.00011097615178
misc_RNA_23	rliB	0	0	0	0.000128777693643	0	0	7.13908872388075E-05	0	0.000144114749928	0	7.71108715533368E-05	0.000101763182827	0.000138675578884	0	0.0001564438437	9.15657002212227E-05	0.000132329219218	0	0	7.25262563179435E-05	0.000110492109758	9.95997087704516E-05	0.000289243887554	0	5.78497814724505E-05	0	0.000241489021305	0	0	0	8.5142976343024E-05	0	0	0	0	0.000112929399927	0.000204334548783	0	0	0.000212681337425	0	0	0.000316011180476	0	0.000151715139654	0	0.000542516081081	0
misc_RNA_24	rliB	0	5.64618944320667E-05	6.73787704317699E-05	0.000128777693643	0	0	0	0.000168525502964	7.20573749642415E-05	9.88242874521814E-05	7.71108715533368E-05	0.000169605304711	0.000485364526094	0	0.0001564438437	0.000274697100664	0.000132329219218	0	0	0.000217578768954	0.000110492109758	0	0.00043386583133	6.04302269578034E-05	0	0	0.000120744510653	0	0.000197512917345	0	0	0	6.34691340080949E-05	0	0	0	0.000102167274392	0	0.000127830976769	0	0	0.000313129193974	0	0	0	0	0	5.54880758899316E-05
misc_RNA_25	rliB	0	5.64618944320667E-05	0	0.000128777693643	0.000141784844334	0	0	4.21313757410909E-05	0.000288229499857	0.000296472862357	0.000308443486213	3.39210609422389E-05	0.000138675578884	0	0.0001564438437	0	0.000132329219218	0	0	0.000290105025272	0.000220984219517	0.000298799126311	0.000144621943777	0	5.78497814724505E-05	0	0.000120744510653	0	0	0	0	0	0	0.000417972831766	0	0	0	0	0	0.000212681337425	0.000144732252569	0.000313129193974	0	0	0.000303430279308	0.000206184716764	0	5.54880758899316E-05
misc_RNA_26	rliB	0	0	0	0	0	0	7.13908872388075E-05	0	7.20573749642415E-05	9.88242874521814E-05	0	0.000101763182827	0.000208013368326	0	0	0.000274697100664	0.000529316876872	0	0	0.000217578768954	0.000110492109758	0.000497998543852	0.000144621943777	0.000241720907831	0.000173549344417	0	0.000120744510653	7.13323237431779E-05	0	0	0	0	0	0	0	0.000112929399927	0	0	0	0.000212681337425	0.000723661262847	0.000156564596987	0	0	0.000151715139654	0	0	0
misc_RNA_27	rliB	0	0.000112923788864	0	0	0	0	0	4.21313757410909E-05	0.000144114749928	0	7.71108715533368E-05	3.39210609422389E-05	0.000138675578884	0	0.0004693315311	9.15657002212227E-05	0.000132329219218	0	0	7.25262563179435E-05	0.000331476329275	9.95997087704516E-05	0	0.000120860453916	0.00023139912589	0	0	0	0	0	0	0	0	0	0	0	0	0	0.000127830976769	0	0	0	0.000158005590238	0	0	0	0	5.54880758899316E-05
misc_RNA_28	rliB	0	0	0	0	0	0	0	4.21313757410909E-05	0.000144114749928	9.88242874521814E-05	7.71108715533368E-05	0	0.000208013368326	0	0	0.000183131400442	0	0	0	0.000145052512636	0.000110492109758	0.000298799126311	0.000144621943777	0.000120860453916	0.00023139912589	9.96834055041189E-05	0	0	0	0	0	0.000229962769028	0	0	0	0	0.000102167274392	0	0	0.000106340668713	0	0	0	0	0	0	0	0
misc_RNA_29	rli31	5.12673020736086E-05	0.000621080838753	0.000471651393022	0	0	0.003168233825405	0.001998944842687	0.001643123653903	0.00187349174907	0.006225930109487	0.00092533045864	0.00061057909696	0.001040066841629	0.001851293525233	0.003285320717702	0.001648182603982	0.001984938288269	0.003608244561265	0.005574446736161	0.000290105025272	0.001988857975652	0.000597598252623	0.000578487775107	0.000362581361747	0.000809896940614	0.000598100433025	0.001086700595874	7.13323237431779E-05	0.000691295210707	0.000484888451412	0.001532573574174	0.000344944153542	0.000380814804049	0.001253918495298	0.00120425342309	0.002032729198687	0.000408669097567	0.001897851777776	0.000511323907077	0.001382428693265	0.000434196757708	0.00109595217891	0.000790027951189	0.000410338898897	0.001517151396538	0.001237108300584	0.002170064324323	0.001720130352588
misc_RNA_30	rli32	0.000358871114515	5.64618944320667E-05	0.000606408933886	0.000128777693643	0.000708924221672	0.002680813236881	0.001285035970299	0.000716233387599	0.001369090124321	0.002865904336113	0.001542217431067	0.000440973792249	0.001386755788839	0.001586823021628	0.005162646842103	0.001098788402655	0.000529316876872	0.008049160944361	0.010452087630303	0.000435157537908	0.000773444768309	0.000896397378934	0.00043386583133	6.04302269578034E-05	0.00023139912589	0.000398733622016	0.000362233531958	7.13323237431779E-05	9.87564586723972E-05	0.000323258967608	0.000681143810744	0.000344944153542	6.34691340080949E-05	0.000835945663532	0.001032217219792	0.000564646999635	0.000715170920742	0.000729942991452	0.000255661953539	0.000106340668713	0.000434196757708	0.000156564596987	0.000474016770713	0.000820677797793	0.000910290837923	0.001237108300584	0.000904193468468	0.000832321138349
misc_RNA_31	Purine	0	0	0	0	0	0	0	0	0	0	0	3.39210609422389E-05	0.000138675578884	0	0	0	0	0	0	0	0	0	0	0	0	0	0	0.00021399697123	0	0	0	0	0	0	0	0	0	0	0	0.000106340668713	0	0	0	0	0	0	0	0
misc_RNA_32	SAM	0	0	0	0	0	0	0	0	0	0	0	0	6.93377894419348E-05	0	0	0	0	0	0	0	0	0	0	0	0	0	0.000120744510653	0	0	0	0	0	0	0	0	0	0	0	0	0	0	0	0	0	0	0	0	0
misc_RNA_33	rli33	0.000153801906221	0	0	0	0	0	0	0.000168525502964	0	0	0.00023133261466	6.78421218844777E-05	0.000138675578884	0	0.0003128876874	0	0	0	0.00069680584202	0	0.000110492109758	9.95997087704516E-05	0	0	0	0	0	0.000142664647486	0	0.000161629483804	0	0	6.34691340080949E-05	0.000208986415883	0.000172036203299	0	0	0	0	0.000212681337425	0	0	0	0.000273559265931	0.000151715139654	0	0.000180838693694	0.00033292845534
misc_RNA_34	glmS	0.01548272522623	0.012365154880623	0.007748558599654	0.016741100173592	0.020275232739822	0.019192185673125	0.014777913658433	0.013271383358444	0.027381802486412	0.032019069134507	0.017349946099501	0.01651955667887	0.040978633560184	0.004231528057676	0.03754652248802	0.022525162254421	0.034934913873528	0.004440916383096	0.03762751546909	0.026036926018142	0.021214485073621	0.02201153563827	0.031672205687113	0.019458533080413	0.020941620893027	0.022129716021914	0.034412185536015	0.02603629816626	0.02923191176703	0.037821299210117	0.016517737410547	0.033114638739988	0.031480690468015	0.039916405433647	0.034751313066322	0.030942655580011	0.035962880585868	0.041460761914495	0.043846025031862	0.034667058000328	0.045735391811918	0.05025723563285	0.042187492593488	0.050608464197247	0.041721663404791	0.042474051653395	0.046294705585565	0.03257150054739
misc_RNA_35	rli34	0	0	0	0	0	0	0	0	0	0	0	0	0	0	0	0	0	0	0	0	0	0	0	6.04302269578034E-05	0	9.96834055041189E-05	0	0	0	0	0	0	0	0	0	0	0	0	0	0	0	0	0	0	0	0	0	0
misc_RNA_36	Lysine	5.12673020736086E-05	0.000112923788864	0	0	0.000141784844334	0.000182782720696	0.000214172661716	0.000210656878705	0.000144114749928	0.000395297149809	0.000154221743107	6.78421218844777E-05	0.000416026736652	0.000264470503605	0.0003128876874	0.00073252560177	0.000264658438436	0	0	0.000580210050544	0.000441968439034	9.95997087704516E-05	0.000723109718884	0.000120860453916	0.000289248907362	0.000199366811008	0.000241489021305	0.000285329294973	0.000197512917345	0.000161629483804	0.000170285952686	0	0	0	0.000344072406597	0	0.000102167274392	0.000583954393162	0.000255661953539	0.000106340668713	0	0.000313129193974	0.000158005590238	0.000273559265931	0.000151715139654	0	0	0.00027744037945
misc_RNA_37	rli36	0	0	0	0	0	0	0.000214172661716	0	0	9.88242874521814E-05	0	3.39210609422389E-05	0.000208013368326	0	0	0	0	0.000277557273943	0	0	0	0	0	0	0	0	0	0	9.87564586723972E-05	0	0	0	0	0	0	0	0	0	0	0	0	0	0	0.000410338898897	0	0	0	0
misc_RNA_38	SAM	0	0	0	0	0	0	0	0	0	0	0	0	0	0	0	0	0	0	0	0	0	0	0	0	0	0	0	0	0	0	8.5142976343024E-05	0	0	0	0	0	0	0	0	0	0	0	0	0	0	0	0	0
misc_RNA_39	rli37	0	5.64618944320667E-05	6.73787704317699E-05	0	0	0.000182782720696	0.000214172661716	0.000210656878705	0.000432344249785	0.000296472862357	0.000154221743107	0.000101763182827	0.000416026736652	0	0.001095106905901	0.000457828501106	0.000396987657654	0	0.00139361168404	0.000652736306861	0.000662952658551	0	0.000144621943777	0.000181290680873	0.000173549344417	9.96834055041189E-05	0.000724467063916	0.000285329294973	9.87564586723972E-05	0	8.5142976343024E-05	0.000114981384514	0.000126938268016	0.000208986415883	0.000172036203299	0	0.000102167274392	0.000291977196581	0	0.000106340668713	0.000434196757708	0	0.000316011180476	0.000410338898897	0	0	0.000180838693694	0.00011097615178
misc_RNA_40	PreQ1	0	0	0	0.000128777693643	0	6.09275735654755E-05	7.13908872388075E-05	0	7.20573749642415E-05	0	0.000154221743107	3.39210609422389E-05	6.93377894419348E-05	0	0.0001564438437	0.000274697100664	0.000926304534525	0	0.00139361168404	7.25262563179435E-05	0.000220984219517	0	0.000289243887554	6.04302269578034E-05	5.78497814724505E-05	9.96834055041189E-05	0.000120744510653	0	0	0.000161629483804	0	0	0.000126938268016	0	0	0.000112929399927	0.000102167274392	0	0.000127830976769	0	0.000289464505139	0.000156564596987	0.000158005590238	0	0.000606860558615	0.000206184716764	0	0.00011097615178
misc_RNA_41	rli53	0.002614632405754	0.001524471149666	0.000808545245181	0.001802887711002	0.002977481731023	0.00134040661844	0.000856690646866	0.000547707884634	0.001369090124321	0.001581188599235	0.000771108715533	0.000474894853191	0.00180278252549	0	0.001251550749601	0.001190354102876	0.001058633753743	0.000277557273943	0.00069680584202	0.000942841332133	0.000994428987826	0.000697197961393	0.001156975550214	0.00108774408524	0.000404948470307	0.000697783838529	0.000603722553263	0.001925972741066	0.001975129173448	0.002909330708471	0.000936572739773	0.002069664921249	0.001777135752227	0.001462904911181	0.002236470642882	0.00191979979876	0.0012260072927	0.0030657605641	0.002045295628308	0.001807791368115	0.002894645051387	0.002505033551793	0.003002106214518	0.002051694494483	0.001820581675845	0.003298955468225	0.001085032162162	0.000943297290129
misc_RNA_42	LhrC	0	0	0	0	0	0.000121855147131	7.13908872388075E-05	8.42627514821818E-05	0	0	0	0	0.000138675578884	0.001851293525233	0.0001564438437	9.15657002212227E-05	0.000132329219218	0	0.00139361168404	7.25262563179435E-05	0	0	0.000144621943777	0	0	9.96834055041189E-05	0.000241489021305	7.13323237431779E-05	0	0	0	0	6.34691340080949E-05	0	0.000172036203299	0.000112929399927	0.000102167274392	0	0	0.000106340668713	0	0	0.000474016770713	0	0.000151715139654	0	0.000723354774774	0.00027744037945
misc_RNA_43	yybP-ykoY	0	0	0	0.000128777693643	0	0	0	0.000168525502964	0.000216172124893	9.88242874521814E-05	0.00023133261466	6.78421218844777E-05	0.000208013368326	0	0	0	0.000396987657654	0	0	0	0.000220984219517	0	0	0	5.78497814724505E-05	0	0	0	0	0	0	0	0	0	0	0	0	0	0	0	0	0.000156564596987	0	0	0	0	0.000180838693694	0
misc_RNA_44	rli23	0	0	0	0	0	0	0	0	0	0	0	0	0	0	0	0	0	0	0	0	0	0	0	0	0	0	0	0	0	0	0	0	0	0	0	0	0	0	0	0	0	0	0	0	0	0	0	0
misc_RNA_45	rli54	0.001948157478797	0.001863242516258	0.001280196638204	0.001030221549144	0.003119266575357	0.002193392648357	0.002355899278881	0.001769517781126	0.004035212997998	0.003360025773374	0.002698880504367	0.002713684875379	0.009152588206335	0.035967988490244	0.006883529122804	0.007233690317477	0.009792362222125	0.01831878008027	0.002787223368081	0.00456915414803	0.001767873756135	0.003983988350818	0.005206389975964	0.001873337035692	0.003528836669819	0.002791135354115	0.005192013958065	0.002639295978498	0.005629118144327	0.00452562554651	0.001362287621488	0.004714236765068	0.003300394968421	0.005015673981191	0.00619330331875	0.003274952597884	0.003167185506142	0.005547566735038	0.003323605396001	0.006274099454047	0.00911813191187	0.010333263401147	0.009796346594743	0.009164235408691	0.012895786870572	0.008865942820854	0.009041934684681	0.006991497562131
misc_RNA_46	Cobalamin	0.001179147947693	0.000338771366592	0.000808545245181	0.002317998485574	0.001417848443344	0.001035768750613	0.001856163068209	0.002064437411313	0.002089663873963	0.0045459172228	0.001773550045727	0.001560368803343	0.007557819049171	0.007405174100933	0.010168849840506	0.012086672429201	0.007807423933857	0.018873894628157	0.00139361168404	0.004424101635395	0.004309192280579	0.003685189224507	0.002892438875535	0.000906453404367	0.003991634921599	0.004286386436677	0.002414890213054	0.001283981827377	0.001283833962741	0.001293035870431	0.001362287621488	0.000804869691597	0.000698160474089	0.002716823406479	0.002580543049479	0.001468082199052	0.0024520145854	0.002919771965809	0.003195774419232	0.00361558273623	0.004197235324511	0.002974727342754	0.004108145346182	0.002735592659311	0.002730872513768	0.005360802635865	0.00452096734234	0.004050629539965
misc_RNA_47	rliH	5.12673020736086E-05	0	6.73787704317699E-05	0	0.000141784844334	6.09275735654755E-05	7.13908872388075E-05	8.42627514821818E-05	7.20573749642415E-05	0.000395297149809	0.000154221743107	6.78421218844777E-05	0.001317417999397	0.001322352518024	0.0004693315311	0.00073252560177	0.001323292192179	0.001110229095774	0	0.00036263128159	0.000110492109758	0.000199199417541	0.000289243887554	6.04302269578034E-05	0.000404948470307	0.000498417027521	0.000724467063916	7.13323237431779E-05	9.87564586723972E-05	0.000161629483804	0	0.000229962769028	0.00031734567004	0.000626959247649	0.000344072406597	0.000112929399927	0.000715170920742	0.000437965794871	0	0.000531703343563	0	0.000469693790961	0.000474016770713	0.000136779632966	0.000303430279308	0.000618554150292	0.000542516081081	0.00022195230356
misc_RNA_48	AdoCbl_riboswitch	0.000717742229031	0.000338771366592	0.000269515081727	0.000901443855501	0.001701418132013	0.001462261765571	0.001499208632015	0.001011153017786	0.001152917999428	0.001383540024331	0.0011566630733	0.001255079254863	0.003397551682655	0.00952093812977	0.0006257753748	0.002289142505531	0.00251425516514	0.007771603670417	0.00069680584202	0.000580210050544	0.000994428987826	0.000697197961393	0.00043386583133	0.000785592950451	0.001330544973866	0.000398733622016	0.000724467063916	0.000427993942459	0.000296269376017	0.000484888451412	0.000596000834401	0.000689888307083	0.001078975278138	0.000417972831766	0	0.000790505799489	0.001123840018308	0.000291977196581	0.000639154883846	0.000531703343563	0.000578929010277	0.000626258387948	0.000474016770713	0.000410338898897	0.001668866536192	0.00103092358382	0.000542516081081	0.001054273441909
misc_RNA_49	rli56	0.000358871114515	5.64618944320667E-05	0.000134757540864	0	0	0.000243710294262	0.000142781774478	4.21313757410909E-05	0.000216172124893	0.000197648574904	0.000154221743107	3.39210609422389E-05	0.000485364526094	0.004760469064885	0.0003128876874	0.000274697100664	0.000396987657654	0.002498015465491	0.00069680584202	0.000217578768954	0	0.000199199417541	0.000289243887554	0.000423011588705	0.000173549344417	0.000797467244033	0.000482978042611	0.00021399697123	9.87564586723972E-05	0.000484888451412	8.5142976343024E-05	0.000459925538055	0.000444283938057	0.000417972831766	0.000172036203299	0.000451717599708	0	0.00014598859829	0	0.000319022006138	0.001157858020555	0.001252516775897	0	0.001367796329655	0.000910290837923	0.000206184716764	0.001627548243243	0.00016646422767
misc_RNA_50	Cobalamin	0.00753629340482	0.006718965437416	0.006670498272745	0.00682521776308	0.00737281190539	0.008590787872732	0.009780551551717	0.007667910384879	0.009079229245494	0.013835400243305	0.00832797412776	0.007360870224466	0.024961604199097	0.032000930936173	0.021745694274312	0.025272133261058	0.023025284143916	0.044409163830957	0.014632922682424	0.008340519476564	0.00640854236599	0.009959970877045	0.010123536064374	0.005378290199245	0.010297261102096	0.009469923522891	0.010263283405478	0.009843860676559	0.01194953149936	0.013091988188117	0.009195441445047	0.015292524140342	0.012884234203643	0.010240334378265	0.013074751450695	0.008921422594237	0.014814254786792	0.01240903085469	0.013933576467851	0.012335517570669	0.013749563994089	0.014090813728836	0.014852525482352	0.011899828068001	0.010468344636111	0.012577267722607	0.012477869864859	0.016701910842869
misc_RNA_51	T-box	0.000102534604147	5.64618944320667E-05	0	0.000128777693643	0.000141784844334	0.000121855147131	0	4.21313757410909E-05	0.00050440162475	0.000395297149809	0.000154221743107	0.000135684243769	0.000832053473303	0.000528941007209	0.000938663062201	0.000274697100664	0.00066164609609	0.000555114547887	0	0.000652736306861	0.000883936878068	9.95997087704516E-05	0.000578487775107	0.000362581361747	0.000347098688835	0.000498417027521	0.000724467063916	0.00021399697123	0.000296269376017	0.000484888451412	0	0.000114981384514	0	0.000208986415883	0.000516108609896	0	0.000102167274392	0.00014598859829	0	0.000319022006138	0	0.000782822984935	0.000316011180476	0.000273559265931	0.000606860558615	0.00103092358382	0.000361677387387	0.000499392683009
misc_RNA_52	rli40	5.12673020736086E-05	0	0.000202136311295	0.000128777693643	0	0.000121855147131	7.13908872388075E-05	0.00037918238167	0.000432344249785	0.000691770012165	0.00023133261466	0.000203526365653	0.00034668894721	0.001586823021628	0.0003128876874	0.001281919803097	0.00066164609609	0.001110229095774	0.00069680584202	0.000435157537908	0.000773444768309	0.000697197961393	0.000289243887554	0.00108774408524	0.000809896940614	0.000299050216512	0.000482978042611	0.000142664647486	9.87564586723972E-05	0.000484888451412	0.000170285952686	0.000114981384514	0.000380814804049	0	0	0.000112929399927	0.000817338195133	0.000291977196581	0	0.000106340668713	0	0.000156564596987	0.000316011180476	0.000273559265931	0.000303430279308	0	0.000180838693694	0.00016646422767
misc_RNA_53	rli41	0.004870393696993	0.003500637454788	0.002156120653817	0.005022330052078	0.005954963462046	0.005300698900196	0.003355371700224	0.005097896464672	0.007493966996281	0.008894185870696	0.004703763164754	0.004918553836625	0.010470006205732	0.005818351079304	0.012984839027107	0.006684296116149	0.011115654414304	0.002220458191548	0.00139361168404	0.005511995480164	0.003867223841545	0.003884388642048	0.005351011919741	0.001510755673945	0.002661089947733	0.002292718326595	0.002777123745012	0.003209954568443	0.003357719594862	0.003555848643686	0.00561943643864	0.004714236765068	0.004633246782591	0.004597701149425	0.00619330331875	0.006324046395915	0.005721367365934	0.008321350102557	0.004218422233386	0.008188231490875	0.005644557850205	0.006732277670444	0.008058285102127	0.004787287153794	0.008344332680958	0.00659791093645	0.0084994186036	0.007601866396921
misc_RNA_54	rliD	0	0	0	0	0.000141784844334	0	0	0	0	0	0	3.39210609422389E-05	0.000208013368326	0	0.0004693315311	0	0.000132329219218	0	0	0	0.000220984219517	0.000298799126311	0.00043386583133	0	0.000115699562945	9.96834055041189E-05	0.000120744510653	0	0	0	8.5142976343024E-05	0	0	0	0	0	0	0	0	0	0	0.000156564596987	0	0	0	0	0.000180838693694	5.54880758899316E-05
misc_RNA_55	Glycine	0.001076613343546	0.000169385683296	0.000336893852159	0.000643888468215	0.001559633287679	0.001157623897744	0.000928081534104	0.000842627514822	0.00237789337382	0.0022729586114	0.00208199353194	0.001255079254863	0.002565498209352	0.002644705036047	0.004849759154703	0.002014445404867	0.003705218138101	0.004718473657039	0.005574446736161	0.002393366458492	0.00209935008541	0.001593595340327	0.002313951100428	0.001329464993072	0.003702386014237	0.003289552381636	0.002535634723706	0.002353966683525	0.003258963136189	0.001616294838039	0.001617716550517	0.002644571843818	0.001396320948178	0.003761755485893	0.003612760269271	0.003162023197957	0.005210530993975	0.003503726358971	0.00357926734954	0.004359967417219	0.00448669982965	0.006106019282496	0.004740167707133	0.005744744584552	0.00682718128442	0.00865975810409	0.008318579909906	0.005937224120223
misc_RNA_56	sbrA	0	0.000112923788864	0	0.000128777693643	0	0.000243710294262	7.13908872388075E-05	0	0	9.88242874521814E-05	0	0	0	0	0	9.15657002212227E-05	0	0	0	0	0	0	0	0	0	0	0	0.000142664647486	0	0	0	0	0	0	0.000172036203299	0.000112929399927	0	0.00014598859829	0	0	0.000144732252569	0	0	0	0	0	0	0
misc_RNA_57	rli42	5.12673020736086E-05	0	0	0	0	0	0	0	7.20573749642415E-05	0	0	0	0	0	0	0	0	0	0	0	0	0	0	0	0	0	0	0	0	0	0	0	0	0	0	0	0	0	0	0	0	0	0	0	0	0	0	0
misc_RNA_58	TPP	5.12673020736086E-05	5.64618944320667E-05	0	0	0.000141784844334	6.09275735654755E-05	0	0.000126394127223	0.000144114749928	9.88242874521814E-05	0	3.39210609422389E-05	6.93377894419348E-05	0.000264470503605	0	0	0.000132329219218	0	0	0	0	0	0	0	0.000115699562945	0	0	0	0	0	0	0	0.000126938268016	0	0.000172036203299	0	0	0	0.000255661953539	0	0.000144732252569	0	0	0	0.000151715139654	0	0.000180838693694	0.00016646422767
misc_RNA_59	T-box	0.000307603812442	0.00028230947216	0.000269515081727	0.000386333080929	0.000708924221672	0.000548348162089	0.000428345323433	0.000337051005929	0.000792631124607	0.000494121437261	0.00069399784398	0.000271368487538	0.000277351157768	0.000793411510814	0.0007822192185	0.000183131400442	0.000132329219218	0.00083267182183	0	0.000652736306861	0.000220984219517	0.000497998543852	0.000578487775107	0.000483441815662	0.000115699562945	9.96834055041189E-05	0.000241489021305	0.000641990913689	0.001185077504069	0.001131406386627	0.001021715716116	0.000919851076111	0.001142444412146	0.000835945663532	0.000516108609896	0.000790505799489	0.00061300364635	0.000729942991452	0.000511323907077	0.000531703343563	0.000723661262847	0.000939387581922	0.000948033541427	0.000410338898897	0.000606860558615	0.000824738867056	0.000723354774774	0.00022195230356
misc_RNA_60	6S	0.007690095311041	0.006775427331848	0.011387012202969	0.00811299469951	0.012760635990098	0.107110674328106	0.028413573121045	0.039519230445143	0.026733286111734	0.081332388573145	0.031538346465315	0.020997136723246	0.051309964187032	0.02009975827396	0.105756038341257	0.033970874782074	0.0177321153752	0.062172829363339	0.160265343664641	0.018784300386347	0.040108635842315	0.016732751073436	0.011425133558365	0.007614208596683	0.007520471591419	0.015550611258643	0.017749443065945	0.005278591956995	0.005234092309637	0.018264131669843	0.017284024197634	0.009428473530135	0.007870172617004	0.028422152560084	0.018579909956251	0.010276575393361	0.013281745670917	0.02773783367519	0.021986928004316	0.02116179307382	0.008105006143884	0.009707005013198	0.016116570204254	0.008069998344966	0.010771774915419	0.031752446381664	0.021700643243234	0.053601481309674
misc_RNA_61	T-box	0.000205069208294	0	0	0	0.000425354533003	0.000487420588524	0.000642517985149	0.000505576508893	0.001945549124035	0.001877661461591	0.001465106559513	0.000339210609422	0.000832053473303	0.001586823021628	0.002972433030302	0.000824091301991	0.000926304534525	0.000277557273943	0.004877640894141	0.001958208920584	0.002651810634203	0.000896397378934	0.001446219437768	0.001631616127861	0.000752047159142	0.001395567677058	0.003018612766317	0.000142664647486	0.000296269376017	0.000161629483804	0.000340571905372	0	6.34691340080949E-05	0	0	0	0.000510836371958	0.000437965794871	0.000255661953539	0.000212681337425	0.000434196757708	0.000469693790961	0.000632022360951	0.000820677797793	0.001517151396538	0.000412369433528	0.000542516081081	0.001054273441909
misc_RNA_62	L21_leader	0.000820276833178	0.001016314099777	0.001010681556477	0.001158999242787	0.001843202976347	0.002315247795488	0.002498681053358	0.00193804328409	0.002449950748784	0.002371782898852	0.004086876192327	0.002069184717477	0.00825119694359	0.002380234532443	0.005319090685803	0.005768639113937	0.003705218138101	0.001665343643661	0.009058475946262	0.003988944097487	0.00353574751227	0.003386390098195	0.004194036369526	0.002235918397439	0.00306603841804	0.002691451948611	0.002777123745012	0.001069984856148	0.000790051669379	0.001454665354235	0.00195828845589	0.001264795229652	0.002411827092308	0.003134796238245	0.002408506846181	0.001242223399198	0.002247680036617	0.002627794769229	0.00357926734954	0.002871198055242	0.003473574061665	0.005636325491535	0.005372190068085	0.003966609356	0.004703169329267	0.005773172069394	0.003978451261259	0.003773189160515
misc_RNA_63	rliE	5.12673020736086E-05	0	0	0	0	0	0	0	0	0	0	0	0	0	0.0003128876874	0	0	0	0	7.25262563179435E-05	0	0	0	0	5.78497814724505E-05	0	0	0	0	0	0	0	0	0	0	0	0	0	0	0.000106340668713	0	0	0.000316011180476	0	0	0.000206184716764	0.000180838693694	0
misc_RNA_64	T-box	0.000256336510368	0.000338771366592	0.000336893852159	0.000772666161858	0.000567139377338	0.000852986029917	0.000856690646866	0.000969021642045	0.00187349174907	0.002075310036496	0.00138799568796	0.000881947584498	0.002010795893816	0.000793411510814	0.002346657655501	0.002197576805309	0.001852609069051	0.00083267182183	0.00069680584202	0.001232946357405	0.002320334304927	0.001195196505245	0.000867731662661	0.001510755673945	0.001099145847977	0.000996834055041	0.001569678638485	0.000570658589945	0.000493782293362	0.00080814741902	0.000596000834401	0.000574906922569	0.000634691340081	0.000835945663532	0.000860181016493	0.000338788199781	0.0012260072927	0.000729942991452	0.000511323907077	0.000319022006138	0.001881519283402	0.000782822984935	0.001264044721902	0.001367796329655	0.000910290837923	0.001443293017348	0.001446709549549	0.001720130352588
misc_RNA_65	T-box	0.000512673020736	0.000621080838753	0.000875924015613	0.000643888468215	0.000425354533003	0.002619885663315	0.001927553955448	0.001853780532608	0.003242581873391	0.004743565797705	0.001465106559513	0.00196742153465	0.005477685365913	0.008727526618956	0.010638181371606	0.001281919803097	0.005028510330281	0.007494046396474	0.011845699314343	0.003263681534307	0.005966573926956	0.002390393010491	0.004338658313303	0.005136569291413	0.002545390384788	0.002093351515587	0.006640948085898	0.000641990913689	0.000790051669379	0.002262812773255	0.00085142976343	0.001264795229652	0.001459790082186	0.001671891327064	0.00120425342309	0.001693940998906	0.001941178213442	0.002481806170938	0.002045295628308	0.002871198055242	0.001302590273124	0.003914114924677	0.002212078263329	0.003145931558207	0.00318601793273	0.002680401317933	0.003435935180179	0.002275011111487
misc_RNA_66	T-box	0.000974078739399	0.001016314099777	0.000943302786045	0.001158999242787	0.001417848443344	0.00322916139897	0.001142254195821	0.001600992278161	0.00187349174907	0.003063552911018	0.00208199353194	0.001729974108054	0.003258876103771	0.005818351079304	0.005162646842103	0.003387930908185	0.002646584384358	0.005828702752813	0.003484029210101	0.003263681534307	0.002320334304927	0.00229079330172	0.005206389975964	0.002719360213101	0.002487540603315	0.003887652814661	0.004709035915455	0.001141317179891	0.000790051669379	0.001939553805647	0.001617716550517	0.001609739383194	0.001904074020243	0.002716823406479	0.001376289626389	0.00112929399927	0.002145512762225	0.001897851777776	0.002045295628308	0.000850725349701	0.001592054778263	0.002818162745767	0.000948033541427	0.003145931558207	0.001517151396538	0.003917509618517	0.00198922563063	0.001553666124918
misc_RNA_67	T-box	0	0	0	0	0	0.000121855147131	0	4.21313757410909E-05	0.000216172124893	0.000197648574904	0	3.39210609422389E-05	0.000416026736652	0	0.0003128876874	0.000366262800885	0	0	0.00069680584202	0.000217578768954	0.000220984219517	0	0.00043386583133	0.000483441815662	5.78497814724505E-05	0.000299050216512	0	0	0.000197512917345	0	0.000170285952686	0	0	0	0.000172036203299	0.000112929399927	0	0	0	0	0	0	0	0.000136779632966	0	0	0.000180838693694	5.54880758899316E-05
misc_RNA_68	T-box	0.004562789884551	0.001524471149666	0.002493014505975	0.002704331566503	0.005387824084708	0.00645832279794	0.005140143881194	0.005645604349306	0.019455491240345	0.019270736053175	0.007094200182907	0.005495211872643	0.017126433992158	0.023802345324426	0.029098554928216	0.011079449726768	0.019187736786597	0.020816795545761	0.028569039522827	0.009573465833969	0.019667595537003	0.004183187768359	0.00940042634549	0.005801301787949	0.006999823558167	0.010865491199949	0.009055838298951	0.004636601043307	0.005431605226982	0.005818661416941	0.005278864533267	0.005059180918609	0.002919580164372	0.008986415882968	0.00619330331875	0.006098187596061	0.008888552872075	0.008321350102557	0.007414196652618	0.009677000852852	0.006512951365621	0.008141359043328	0.006320223609511	0.009711353940553	0.009102908379227	0.008453573387326	0.007233547747744	0.009765901356628
misc_RNA_69	rli59	5.12673020736086E-05	5.64618944320667E-05	0	0	0	0.000121855147131	0.000142781774478	0	0.000144114749928	9.88242874521814E-05	0	0	0	0	0.0001564438437	9.15657002212227E-05	0	0	0.00069680584202	0.000290105025272	0.000110492109758	9.95997087704516E-05	0	0.000302151134789	0.000115699562945	0.000398733622016	0.000603722553263	0	0.000296269376017	0.000161629483804	8.5142976343024E-05	0	0	0	0	0	0	0	0	0	0	0	0	0	0	0	0.000361677387387	5.54880758899316E-05
misc_RNA_70	rli34	0	0	0	0	0	0	0	0	0	0	0	0	0	0	0	0	0	0	0	0	0	0	0	0	0	0	0	0	0	0	0	0	0	0	0	0	0	0	0	0	0	0	0	0	0	0	0	0
misc_RNA_71	T-box	0.000102534604147	5.64618944320667E-05	0	0.000128777693643	0	6.09275735654755E-05	0.000285563548955	0.000337051005929	0.000288229499857	0.000790594299617	0.00046266522932	0.000271368487538	0.000693377894419	0.001322352518024	0.001407994593301	0.000366262800885	0.000793975315307	0.000555114547887	0.00139361168404	0.000797788819497	0.000441968439034	0.000398398835082	0.000723109718884	0.000725162723494	0.000404948470307	0.000996834055041	0.001086700595874	7.13323237431779E-05	0	0.000323258967608	8.5142976343024E-05	0.000114981384514	0.000126938268016	0.000417972831766	0.000516108609896	0.000112929399927	0.000204334548783	0	0.000255661953539	0.000744384680989	0.000723661262847	0.000313129193974	0.000316011180476	0.000136779632966	0.00121372111723	0.00103092358382	0.000361677387387	5.54880758899316E-05
misc_RNA_72	SAM	0.000102534604147	0	0.000134757540864	0	0	0	0	4.21313757410909E-05	0	9.88242874521814E-05	0	3.39210609422389E-05	0	0	0	0	0	0.000277557273943	0	0	0	0	0	0.000302151134789	0.000115699562945	9.96834055041189E-05	0.000241489021305	0	0	0.000161629483804	0	0	0	0	0.000172036203299	0	0	0	0	0	0.000144732252569	0	0	0.000136779632966	0	0.000206184716764	0.000361677387387	0.00011097615178
misc_RNA_73	SAM	0	0	0	0	0	6.09275735654755E-05	7.13908872388075E-05	4.21313757410909E-05	0	0	7.71108715533368E-05	0.000101763182827	0.000138675578884	0	0	0	0	0	0	0	0	0	0.000144621943777	0	0	0	0	0	0	0	0	0	0	0	0	0	0.000102167274392	0	0	0	0	0	0.000158005590238	0	0	0	0	0
misc_RNA_74	T-box	0.000307603812442	0.000451695155457	0.000471651393022	0.000515110774572	0.001134278754675	0.002071537501226	0.000856690646866	0.000716233387599	0.001801434374106	0.002569431473757	0.001002441330193	0.000440973792249	0.004229605155958	0.003438116546862	0.010325293684206	0.002289142505531	0.00569015642637	0.006938931848587	0.046685991415352	0.001595577638995	0.008397400341642	0.000896397378934	0.003904792481973	0.002658929986143	0.00046279825178	0.002392401732099	0.003260101787622	0.000356661618716	0.000493782293362	0.000969776902824	0.00170285952686	0.000574906922569	0.001269382680162	0.001253918495298	0.001032217219792	0.001693940998906	0.001328174567092	0.000875931589743	0.002045295628308	0.001701450699403	0.001592054778263	0.001722210566858	0.002054072673091	0.002051694494483	0.002579157374114	0.002268031884405	0.00198922563063	0.001886594580258
misc_RNA_75	L20_leader	0.001127880645619	0.001016314099777	0.000673787704318	0.00257555387286	0.001984987820682	0.001584116912702	0.001641990406493	0.001095415769268	0.004827844122604	0.002371782898852	0.002390437018153	0.001390763498632	0.006032387681448	0.008991997122561	0.008604411403505	0.006958993216813	0.005954814864806	0.004440916383096	0.010452087630303	0.002973576509036	0.002762302743961	0.002888391554343	0.003470926650643	0.003323662482679	0.001851193007118	0.004984170275206	0.003622335319581	0.002068637388552	0.0028639373015	0.002747701224667	0.001873145479547	0.002299627690277	0.000952037010121	0.003761755485893	0.001720362032986	0.001806870398833	0.0024520145854	0.00321174916239	0.002173126605078	0.00319022006138	0.002605180546248	0.003914114924677	0.003792134165707	0.003829829723035	0.00439973904996	0.004329879052045	0.003255096486485	0.003329284553396
misc_RNA_76	rli43	0	0	0	0	0	0	7.13908872388075E-05	0	0.000144114749928	0	0	0	0.000138675578884	0	0	0	0	0	0	0	0	0	0	0	0	0	0	0	0.000197512917345	0	0.000170285952686	0	0	0	0.000172036203299	0	0	0	0	0	0	0	0	0	0	0	0	0
misc_RNA_77	PyrR	0	0	0	0	0	0	0	0	0	0	7.71108715533368E-05	0	6.93377894419348E-05	0	0	0.000274697100664	0	0.000277557273943	0.00069680584202	0	0	0	0	0.000120860453916	0	0	0	0	0	0	0	0.000114981384514	0	0	0	0	0	0.00014598859829	0	0.000319022006138	0	0	0.000158005590238	0.000136779632966	0	0	0.000180838693694	5.54880758899316E-05
misc_RNA_78	Purine	0	0	0	0	0	0	0	0	0	0	0	0	0	0.000264470503605	0	0	0	0	0	0.000145052512636	0	0	0	0	0	0	0	0	0	0	0	0	0	0	0	0	0	0	0	0	0	0	0.000158005590238	0	0	0	0.000180838693694	0
misc_RNA_79	RNaseP_bact_b	0.978077588960304	1.21381780650057	1.08358538608372	1.06009797406932	1.23140137304443	2.14300554501847	1.81832589797243	1.8067197859052	2.61899735045032	3.06730823394081	1.92515001920061	2.05412376641822	6.12072402519735	8.13114563332752	4.46193486617011	3.22888128690098	3.86374854272447	8.63897015149076	5.59813813479012	2.31395020782399	2.48717739066253	2.17605443721683	2.04076024863405	2.40796325358759	1.92067059466683	2.46656618579392	2.72544509445239	2.11878401214361	1.46297817877289	1.86698216741905	1.65305088569981	1.70344921157265	2.37615743899505	2.31327063740857	1.93661154053259	2.13289757642215	2.70181357128773	2.31844492945101	2.78403084305807	2.26633233160423	2.10353855884307	2.04207203850237	1.93762255308593	2.56708015149712	2.53318768679927	3.32658422027126	2.89703587297167	3.33117114797616
misc_RNA_80	pan	0.000102534604147	0	0	0.000128777693643	0.000141784844334	6.09275735654755E-05	7.13908872388075E-05	0	0	0	0	0	0.00034668894721	0	0.0007822192185	0	0.000264658438436	0.000277557273943	0.00069680584202	7.25262563179435E-05	0	9.95997087704516E-05	0	0.000241720907831	0	0	0.000362233531958	0.000142664647486	0	0.000161629483804	0.000170285952686	0.000229962769028	0	0	0.000688144813194	0.000225858799854	0.000102167274392	0.00014598859829	0	0	0.000144732252569	0.000313129193974	0.000316011180476	0	0	0	0	0.00022195230356
misc_RNA_81	FMN	0.000615207624883	0.00028230947216	0.000539030163454	0.000901443855501	0.000992493910341	0.001401334192006	0.000713908872388	0.000294919630188	0.000576458999714	0.000494121437261	0.00023133261466	0.000339210609422	0.000693377894419	0.000793411510814	0.0006257753748	0.000549394201327	0.000396987657654	0.00083267182183	0.00069680584202	0.000145052512636	0.000220984219517	0.000298799126311	0	0.000362581361747	0.00023139912589	0	0	0.000142664647486	0.000197512917345	0.000484888451412	0.000255428929029	0.001264795229652	0.000190407402024	0	0.000172036203299	0.000451717599708	0.000306501823175	0.000583954393162	0.000127830976769	0.000638044012276	0.000144732252569	0.000156564596987	0.000632022360951	0.000273559265931	0.000151715139654	0.001443293017348	0.000542516081081	0.001054273441909
misc_RNA_82	rli28	0.001948157478797	0.003613561243652	0.003638453603316	0.001545332323716	0.001701418132013	0.019314040820256	0.007852997596269	0.008763326154147	0.012610040618742	0.025101369012854	0.008867750228634	0.008921239027809	0.022396105989745	0	0.021589250430612	0.012636066630529	0.011909629729612	0	0.011148893472323	0.008775677014471	0.014032497939322	0.009561572041963	0.003904792481973	0.004653127475751	0.006016377273135	0.004685120058694	0.008331371235035	0.005207259633252	0.002962693760172	0.007111697287372	0.004427434769837	0.005059180918609	0.011297505853441	0.007105538140021	0.006021267115452	0.005307681796571	0.004495360073234	0.0061315211282	0.006775041768772	0.009464319515427	0.003763038566803	0.005166631700573	0.005214184477847	0.007249320547173	0.003944593630998	0.010927789988495	0.003435935180179	0.012040912468115
misc_RNA_83	RatA	5.12673020736086E-05	0.000169385683296	0	0.000257555387286	0	0.000487420588524	0	0.000252788254447	7.20573749642415E-05	0.000197648574904	0.000308443486213	0.000169605304711	0.000277351157768	0	0.0003128876874	0.000274697100664	0.000264658438436	0	0.00069680584202	0.000217578768954	0.000662952658551	0.000298799126311	0.000289243887554	0.000181290680873	0.000173549344417	9.96834055041189E-05	0.000482978042611	7.13323237431779E-05	0.00039502583469	0	0.000170285952686	0.000229962769028	6.34691340080949E-05	0.000208986415883	0.000172036203299	0	0.000510836371958	0.000291977196581	0	0.000425362674851	0	0.000313129193974	0.000158005590238	0.000136779632966	0.000151715139654	0.000824738867056	0.000180838693694	0.00038841653123
misc_RNA_84	rli60	0	0	0	0	0	0	0	0	0	9.88242874521814E-05	0	0	6.93377894419348E-05	0	0	9.15657002212227E-05	0	0	0	0	0	0	0	0	0	0	0	0	0	0	0	0	0	0	0	0	0	0	0	0	0	0	0.000158005590238	0	0	0	0	0
misc_RNA_85	T-box	0.000410138416589	0.000451695155457	0.000404272622591	0.000515110774572	0.000708924221672	0.000852986029917	0.000785299759627	0.001011153017786	0.001585262249213	0.002569431473757	0.001773550045727	0.001187237132978	0.00395225399819	0.000264470503605	0.002972433030302	0.0030216681073	0.002381925945922	0.000277557273943	0.004180835052121	0.002973576509036	0.001325905317101	0.003087590971884	0.003326304706866	0.002175488170481	0.002545390384788	0.00169461789357	0.003260101787622	0.000855987884918	0.001678859797431	0.002747701224667	0.000681143810744	0.000919851076111	0.001777135752227	0.001044932079415	0.001376289626389	0.001581011598979	0.002247680036617	0.001897851777776	0.002556619535386	0.002339494711679	0.003039377303957	0.003914114924677	0.001738061492616	0.003829829723035	0.00439973904996	0.002680401317933	0.003616773873872	0.002829891870387
misc_RNA_86	rliF	5.12673020736086E-05	0	0	0	0	0	0	0	0	0	0	0	0.000138675578884	0	0	0	0	0	0	0	0	0	0	0	0	0	0	0	0	0	0	0	0	0	0	0	0	0	0	0.000106340668713	0	0	0	0	0	0	0	0
misc_RNA_87	rli45	0.000205069208294	0.00028230947216	0.000134757540864	0.000257555387286	0.000141784844334	0.000365565441393	0.000142781774478	0.000168525502964	7.20573749642415E-05	0.000296472862357	0.000308443486213	0.000203526365653	0.000416026736652	0.001057882014419	0.0004693315311	0.001556616903761	0.000793975315307	0.000277557273943	0	0.001087893844769	0.000552460548792	0.000497998543852	0.001446219437768	0.00108774408524	0.000347098688835	0.000996834055041	0.00132818961718	0.000427993942459	0.000691295210707	0.000484888451412	0.000425714881715	0.000229962769028	6.34691340080949E-05	0.000417972831766	0.001376289626389	0.001016364599343	0.000204334548783	0.000875931589743	0.001022647814154	0.000425362674851	0.000868393515416	0.00109595217891	0.000632022360951	0.000683898164828	0.000151715139654	0.000618554150292	0.002170064324323	0.00016646422767
misc_RNA_88	RatA	5.12673020736086E-05	0	0.000134757540864	0	0.000283569688669	0	0	8.42627514821818E-05	0.000144114749928	0.000197648574904	0.000154221743107	0.000101763182827	0.000138675578884	0	0.0004693315311	0.000274697100664	0.000264658438436	0	0	7.25262563179435E-05	0	9.95997087704516E-05	0.000289243887554	6.04302269578034E-05	5.78497814724505E-05	0	0	7.13323237431779E-05	0	0	0	0	0	0	0	0	0.000204334548783	0	0	0.000106340668713	0	0	0.000158005590238	0.000410338898897	0.000455145418961	0.000412369433528	0.000180838693694	0.00011097615178
misc_RNA_89	rli28	0.000205069208294	5.64618944320667E-05	0.000404272622591	0.000128777693643	0.000141784844334	0.000974841177048	0.000713908872388	0.000674102011857	0.000576458999714	0.001383540024331	0.000385554357767	0.000373131670365	0.000970729052187	0.000264470503605	0.000938663062201	0.000183131400442	0.000264658438436	0	0.003484029210101	0.00036263128159	0.000773444768309	0.000497998543852	0.000289243887554	6.04302269578034E-05	0.000289248907362	0.000199366811008	0.000845211574569	0.000641990913689	0.000296269376017	0.000646517935216	0.000510857858058	0	0.000507753072065	0.000208986415883	0.000516108609896	0.000225858799854	0.000306501823175	0.000729942991452	0.000127830976769	0.000638044012276	0	0.000313129193974	0	0.000547118531862	0.000151715139654	0.001237108300584	0.000361677387387	0.000998785366019
misc_RNA_90	rli48	0.001025346041472	0.000959852205345	0.000875924015613	0.001030221549144	0.001701418132013	0.001523189339137	0.000356954436194	0.000716233387599	0.000936745874535	0.000790594299617	0.0011566630733	0.000712342279787	0.001733444736048	0	0.003128876874002	0.001739748304203	0.003043572042012	0	0.00069680584202	0.000797788819497	0.001878365865894	0.001095596796475	0.001880085269098	0.002175488170481	0.001272695192394	0.00169461789357	0.002414890213054	0.002139969712295	0.002962693760172	0.002747701224667	0.002554289290291	0.002414609074791	0.002157950556275	0.002925809822362	0.002580543049479	0.004517175997082	0.002554181859792	0.003649714957262	0.00178963367477	0.003296560730092	0.002894645051387	0.004383808715638	0.004740167707133	0.003009151925242	0.003034302793076	0.002474216601169	0.003797612567566	0.004383557995305
misc_RNA_91	mcrA	5.12673020736086E-05	0.000169385683296	0	0	0	0	0	0	0.000144114749928	9.88242874521814E-05	0	3.39210609422389E-05	0.000277351157768	0	0.0001564438437	9.15657002212227E-05	0.000396987657654	0	0	0.000145052512636	0	9.95997087704516E-05	0.000144621943777	0	0	0	0	7.13323237431779E-05	0	0	0	0	0.000126938268016	0.000208986415883	0	0.000225858799854	0	0.00014598859829	0	0	0.000144732252569	0.000156564596987	0.000158005590238	0.000273559265931	0	0	0.000180838693694	0
misc_RNA_92	rli47	84.0111639676996	82.7825099118856	85.6124090133929	82.3723941833691	77.7852923745275	78.1001929576255	83.2876788609441	86.0888938323037	76.9948183541663	73.13362921325	80.6150208893351	84.1648007256393	62.6383028882656	44.0816790703333	57.4694895393824	59.85512474911	58.018687532338	53.9349294726967	55.8468978203913	74.8090202355508	77.5257943830231	72.3186513402635	65.819037454191	72.1322986872742	76.129965319056	74.2989266090895	57.262238965461	71.5840555136676	63.310000474031	63.6666618177822	79.5267753374855	59.7659438936836	67.2329171239089	59.4994775339603	55.3557450629911	65.7954916324961	63.0632609546306	51.4676963729133	62.4118126049013	62.5818025594072	48.4547661054432	43.9061927560692	41.4270116876735	45.1546498920125	54.3138682809158	51.5672100321236	43.4723560930885	63.0052119949684
misc_RNA_93	rli61	0.000615207624883	0.000451695155457	0.000404272622591	0.001030221549144	0.001984987820682	0.001462261765571	0.000856690646866	0.000631970636116	0.000792631124607	0.000395297149809	0.000308443486213	0.000848026523556	0.000832053473303	0.000264470503605	0.0006257753748	0.000824091301991	0.00066164609609	0.000277557273943	0	0.000580210050544	0.000552460548792	9.95997087704516E-05	0.000578487775107	0.000362581361747	0.00023139912589	0.000199366811008	0.000362233531958	0.00021399697123	0	0.000161629483804	0.00085142976343	0.000114981384514	0.000444283938057	0.000208986415883	0.000688144813194	0.00112929399927	0.000919505469525	0.000437965794871	0.000255661953539	0.000212681337425	0.000723661262847	0	0.000948033541427	0.000410338898897	0	0.000412369433528	0.000180838693694	0.000554880758899
misc_RNA_94	T-box	5.12673020736086E-05	0.000112923788864	0.000134757540864	0.000386333080929	0.000141784844334	0.000182782720696	0.000142781774478	0.000337051005929	0.001008803249499	0.001383540024331	0.000616886972427	0.000169605304711	0.001456093578281	0.001322352518024	0.001877326124401	0.000366262800885	0.000529316876872	0.00083267182183	0	0.001160420101087	0.000883936878068	0.000995997087705	0.000144621943777	0.000423011588705	0.000520648033252	0.000299050216512	0.000724467063916	0.000142664647486	0.000197512917345	0	0.000340571905372	0.000229962769028	0.000253876536032	0	0.000688144813194	0.000112929399927	0.000204334548783	0.000437965794871	0.000383492930308	0	0.000434196757708	0.000782822984935	0.000316011180476	0.000136779632966	0.000151715139654	0.000206184716764	0.000361677387387	0.00038841653123
misc_RNA_95	LhrA	0.003024770822343	0.005702651337639	0.009298270319584	0.002446776179217	0.007656381594059	0.082861500049047	0.052329520346046	0.038802997057545	0.017581999491275	0.045557996515456	0.023287483209108	0.014687819387989	0.028983195986729	0.033058812950592	0.028003448022315	0.010804752626104	0.00820441159151	0.067446417568265	0.032749874574948	0.010443780909784	0.012596100512462	0.008067576410407	0.007086475245062	0.004653127475751	0.003760235795709	0.007077521790792	0.009418071830909	0.0031386222447	0.002271398549465	0.00371747812749	0.005789722391326	0.002759553228332	0.002538765360324	0.008568443051202	0.008085701555035	0.007453340395185	0.007560378304984	0.0061315211282	0.00345143637277	0.007656528147312	0.003184109556526	0.004227244118651	0.006162218019274	0.002872372292276	0.007434041843036	0.00762883452027	0.007595225135132	0.00810125907993
misc_RNA_96	SAM	0.000102534604147	0.000169385683296	0.000134757540864	0.000257555387286	0.000283569688669	0.000487420588524	0.000499736210672	0.000210656878705	0.001008803249499	0.000790594299617	0.000308443486213	0.000203526365653	0.000762715683861	0.000264470503605	0.0006257753748	0.000915657002212	0.000529316876872	0.000277557273943	0.00139361168404	0.000217578768954	0.000662952658551	9.95997087704516E-05	0.000723109718884	0.000241720907831	0.000115699562945	0.000299050216512	0.000965956085221	0	0.000197512917345	0.000323258967608	0	0.000114981384514	0	0.000208986415883	0	0.000112929399927	0.000306501823175	0.000291977196581	0	0.000106340668713	0	0.000156564596987	0.000316011180476	0.000136779632966	0.000151715139654	0	0.000361677387387	0.00016646422767
misc_RNA_97	rli62	0.001025346041472	0.000846928416481	0.00114543909734	0.001416554630073	0.002126772665016	0.010784180521089	0.003212589925746	0.00269640804743	0.002161721248927	0.009091834445601	0.002467547889707	0.001221158193921	0.003605565050981	0	0.008135079872404	0.001922879704646	0.002778913603576	0	0.006968058420202	0.000797788819497	0.00143639742686	0.000896397378934	0.00043386583133	0.000846023177409	0.000809896940614	0.000897150649537	0.000482978042611	0.000570658589945	0.001086321045396	0.002747701224667	0.00170285952686	0.00149475799868	0.00133285181417	0.002298850574713	0.001376289626389	0.001806870398833	0.002656349134183	0.002773783367519	0.001533971721231	0.002339494711679	0.002894645051387	0.003287856536728	0.003318117394993	0.002872372292276	0.007130611563728	0.004948433202337	0.003255096486485	0.007102473713911
misc_RNA_98	rliG	0.000153801906221	0.00028230947216	0.000134757540864	0.000257555387286	0	0.000974841177048	0.000285563548955	0.000421313757411	0.00050440162475	0.002174134323948	0.00023133261466	0.000101763182827	0.001040066841629	0.000793411510814	0.0007822192185	9.15657002212227E-05	0.000529316876872	0.001665343643661	0.00069680584202	0.00036263128159	0.000552460548792	0	0	0.000241720907831	5.78497814724505E-05	0.000498417027521	0.000603722553263	0	0.000197512917345	0.000161629483804	0.000340571905372	0.000229962769028	0.000253876536032	0.000626959247649	0	0.000225858799854	0.000408669097567	0.000291977196581	0.000127830976769	0.000425362674851	0.000144732252569	0	0	0.000547118531862	0.000151715139654	0.001237108300584	0.000542516081081	0.00033292845534
misc_RNA_99	rli49	0	5.64618944320667E-05	0	0.000128777693643	0.000425354533003	6.09275735654755E-05	7.13908872388075E-05	0	7.20573749642415E-05	0	7.71108715533368E-05	6.78421218844777E-05	0.000138675578884	0	0.0001564438437	9.15657002212227E-05	0	0	0	7.25262563179435E-05	0	9.95997087704516E-05	0	0	0	9.96834055041189E-05	0	0	0.000197512917345	0	8.5142976343024E-05	0.000344944153542	0	0	0	0.000112929399927	0.000102167274392	0.00014598859829	0	0	0.000144732252569	0.000313129193974	0	0	0	0	0.000180838693694	5.54880758899316E-05
misc_RNA_100	T-box	5.12673020736086E-05	0	0	0.000386333080929	0	0.000182782720696	7.13908872388075E-05	0.000126394127223	0.000216172124893	9.88242874521814E-05	7.71108715533368E-05	3.39210609422389E-05	0.000277351157768	0	0.0004693315311	9.15657002212227E-05	0.000132329219218	0.000277557273943	0	0.000217578768954	0.000552460548792	0.000398398835082	0.000144621943777	6.04302269578034E-05	5.78497814724505E-05	0	0	7.13323237431779E-05	0.000197512917345	0	0.000170285952686	0	0.000253876536032	0	0.000172036203299	0	0.000102167274392	0	0.000127830976769	0.000106340668713	0.000144732252569	0.000156564596987	0	0	0.000151715139654	0	0.000180838693694	0.00011097615178
misc_RNA_101	rliG	0.00184562287465	0.002371399566147	0.001617090490362	0.002833109260146	0.003261051419692	0.002315247795488	0.00178477218097	0.001516729526679	0.002738180248641	0.003360025773374	0.003315767476793	0.001594289864285	0.004368280734842	0	0.007509304497604	0.004028890809734	0.004499193453409	0	0.011845699314343	0.001885682664267	0.003867223841545	0.003784788933277	0.003326304706866	0.004773987929666	0.002950338855095	0.004585436653189	0.004467546894149	0.003994610129618	0.004345284181585	0.003070960192274	0.003831433935436	0.003564422919929	0.004823654184615	0.006060606060606	0.00498904989566	0.004291317197228	0.0036780218781	0.004963612341876	0.005496732001079	0.005423374104346	0.006368219113052	0.004696937909612	0.005372190068085	0.004924066786759	0.006220320725805	0.004742248485573	0.00651019297297	0.005715271816663
misc_RNA_102	L13_leader	0.000461405718662	0.000395233261024	0.000269515081727	0.000257555387286	0.000283569688669	0.000304637867827	0.000214172661716	0.000252788254447	0.000144114749928	9.88242874521814E-05	0.001079552201747	0.000339210609422	0.001248080209955	0.001322352518024	0.001407994593301	0.000915657002212	0.000793975315307	0.001110229095774	0.002090417526061	0.001813156407949	0.000220984219517	0.000896397378934	0.001880085269098	0.000906453404367	0.000636347596197	0.000697783838529	0.00132818961718	0.000356661618716	0.000197512917345	0.000161629483804	8.5142976343024E-05	0.000344944153542	0.000444283938057	0.000626959247649	0.000688144813194	0.000564646999635	0.000408669097567	0.001313897384614	0.000255661953539	0.000319022006138	0.000434196757708	0.00109595217891	0.000948033541427	0.000683898164828	0.001062005977577	0.000206184716764	0.001085032162162	0.000665856910679
misc_RNA_103	L17DE	0	0	0	0	0	0	0	4.21313757410909E-05	0	0	0	0	6.93377894419348E-05	0	0	0	0.000132329219218	0	0	0	0	0	0	6.04302269578034E-05	0	0	0.000241489021305	0	0	0	0	0	0	0	0	0	0.000102167274392	0	0.000127830976769	0.000106340668713	0	0	0	0.000136779632966	0	0.000206184716764	0	5.54880758899316E-05
misc_RNA_104	ykoK	0	5.64618944320667E-05	6.73787704317699E-05	0	0.000141784844334	0.000121855147131	0.000356954436194	0.000210656878705	0.000216172124893	0.000395297149809	7.71108715533368E-05	0.000101763182827	0.000554702315535	0	0.0001564438437	9.15657002212227E-05	0.000264658438436	0	0	0	0	0	0.000144621943777	6.04302269578034E-05	0.000289248907362	0	0	0	9.87564586723972E-05	0	0.000170285952686	0	0	0	0.000172036203299	0.000112929399927	0	0	0	0	0	0	0	0	0	0	0	5.54880758899316E-05
misc_RNA_105	rli28	0.000666474926957	0.00355709934922	0.002695150817271	0.001030221549144	0.001984987820682	0.015658386406327	0.005782661866343	0.008342012396736	0.010160089869958	0.018875438903367	0.005706204494947	0.007225185980697	0.0128968288362	0	0.010168849840506	0.007783084518804	0.005293168768716	0	0.010452087630303	0.005366942967528	0.0085078924514	0.00667318048762	0.001590841381545	0.003263232255721	0.003355287325402	0.003189868976132	0.005312758468718	0.004993262662022	0.002765180842827	0.006626808835961	0.004172005840808	0.003564422919929	0.015803814368016	0.00773249738767	0.004644977489063	0.002936164398103	0.004188858250058	0.008175361504267	0.010865633025389	0.00680580279761	0.004341967577081	0.003444421133716	0.006004212429036	0.003693050090069	0.003034302793076	0.009896866404675	0.003978451261259	0.012151888619895
misc_RNA_106	Bacteria_large_SRP	0.012252885195593	0.052509561821822	0.100394367943337	0.004378441583863	0.009641369414741	0.258271984344051	0.128003860819182	0.111690277089632	0.076741104336917	0.330468417240095	0.124842501044852	0.078425492898456	0.123837291943296	0.111606552521197	0.348400439920088	0.07865493649003	0.086543309368512	0.291990252188539	0.551870226879982	0.148751351708102	0.223083569602295	0.139738391404944	0.05423322891629	0.046893856119255	0.07271717531087	0.102773591074747	0.100217943841728	0.044939363958202	0.038910044716925	0.119282559047291	0.11289958663085	0.03587419196832	0.036367813786638	0.210449320794148	0.13608063680921	0.045736406970454	0.062219870104527	0.151974130820383	0.080533515364644	0.101555338620591	0.04284074676053	0.079065121478471	0.109181862854308	0.058131344010352	0.112572633623109	0.204741423746706	0.099461281531487	0.122240231185519
misc_RNA_107	T-box	0.001640553666355	0.001298623571938	0.001414954179067	0.001416554630073	0.002977481731023	0.004204002576018	0.00178477218097	0.001895911908349	0.002233778623891	0.004051795785539	0.00300732399058	0.001797816229939	0.005061658629261	0.006347292086514	0.005319090685803	0.0030216681073	0.005425497987934	0.004996030930983	0.002090417526061	0.003336207790625	0.004419684390338	0.002987991263114	0.003470926650643	0.002658929986143	0.002429690821843	0.002292718326595	0.003622335319581	0.002995957597213	0.003357719594862	0.005818661416941	0.002894861195663	0.00298951599736	0.003808148040486	0.005433646812957	0.00498904989566	0.00383959959752	0.004597527347625	0.003941692153843	0.005880224931387	0.006167758785334	0.006078754607913	0.005166631700573	0.009006318643554	0.006155083483449	0.005310029887883	0.009278312254382	0.009222773378374	0.005437831437213
misc_RNA_108	rliI	0.000307603812442	0.000903390310913	0.000943302786045	0.000257555387286	0.000425354533003	0.004630495590976	0.000642517985149	0.001137547145009	0.001297032749356	0.003063552911018	0.000848219587087	0.000576658036018	0.001386755788839	0.000528941007209	0.004380427623602	0.001281919803097	0.001587950630615	0	0.00069680584202	0.001450525126359	0.001215413207343	0.000896397378934	0.000578487775107	0.000120860453916	0.000694197377669	0.000697783838529	0.000603722553263	0.001997305064809	0.001283833962741	0.001131406386627	0.000936572739773	0.001034832460625	0.001078975278138	0.000626959247649	0.001720362032986	0.000677576399562	0.000919505469525	0.001897851777776	0.002173126605078	0.001169747355839	0.000578929010277	0.000469693790961	0.000158005590238	0.001367796329655	0.00121372111723	0.001237108300584	0.000904193468468	0.002607939566827
[truncated: 30 more columns]

## Sheet: Annotation
	Start	End
misc_RNA_1	31678	31787	accession=RF01457	inference=COORDINATES:profile:Infernal:001001	product=rli22	Note="Listeria sRNA rli22"
misc_RNA_2	142301	142403	accession=RF00162	inference=COORDINATES:profile:Infernal:001001	product=SAM	Note="SAM riboswitch (S box leader)"
misc_RNA_3	148527	148797	accession=RF02909	inference=COORDINATES:profile:Infernal:001001	product=rli117	Note="Listeria sRNA rli117"
misc_RNA_4	175978	176075	accession=RF01458	inference=COORDINATES:profile:Infernal:001001	product=rli23	Note="Listeria snRNA rli23"
misc_RNA_5	208138	208267	accession=RF00038	inference=COORDINATES:profile:Infernal:001001	product=PrfA	Note="PrfA thermoregulator UTR"
misc_RNA_6	211388	211508	accession=RF01490	inference=COORDINATES:profile:Infernal:001001	product=rli51	Note="Listeria snRNA rli51"
misc_RNA_7	235683	235793	accession=RF00616	inference=COORDINATES:profile:Infernal:001001	product=LhrC	Note="Listeria LhrC"
misc_RNA_8	235885	235996	accession=RF00616	inference=COORDINATES:profile:Infernal:001001	product=LhrC	Note="Listeria LhrC"
misc_RNA_9	236088	236199	accession=RF00616	inference=COORDINATES:profile:Infernal:001001	product=LhrC	Note="Listeria LhrC"
misc_RNA_10	236291	236404	accession=RF00616	inference=COORDINATES:profile:Infernal:001001	product=LhrC	Note="Listeria LhrC"
misc_RNA_11	270032	270175	accession=RF00557	inference=COORDINATES:profile:Infernal:001001	product=L10_leader	Note="Ribosomal protein L10 leader"
misc_RNA_12	272278	272435	accession=RF01461	inference=COORDINATES:profile:Infernal:001001	product=rli24	Note="Listeria sRNA rli22"
misc_RNA_13	320346	320465	accession=RF00162	inference=COORDINATES:profile:Infernal:001001	product=SAM	Note="SAM riboswitch (S box leader)"
misc_RNA_14	349793	349898	accession=RF00059	inference=COORDINATES:profile:Infernal:001001	product=TPP	Note="TPP riboswitch (THI element)"
misc_RNA_15	397407	397594	accession=RF01462	inference=COORDINATES:profile:Infernal:001001	product=rli26	Note="Listeria sRNA rli26"
misc_RNA_16	442143	442241	accession=RF01463	inference=COORDINATES:profile:Infernal:001001	product=rli27	Note="Listeria sRNA rli27"
misc_RNA_17	496045	496269	accession=RF01464	inference=COORDINATES:profile:Infernal:001001	product=rliA	Note="Listeria sRNA rliA"
misc_RNA_18	526441	526679	accession=RF01471	inference=COORDINATES:profile:Infernal:001001	product=rliB	Note="Listeria sRNA rliB"
misc_RNA_19	527032	527387	accession=RF01471	inference=COORDINATES:profile:Infernal:001001	product=rliB	Note="Listeria sRNA rliB"
misc_RNA_20	535015	535109	accession=RF01480	inference=COORDINATES:profile:Infernal:001001	product=rli52	Note="Listeria sRNA rli52"
misc_RNA_21	543549	543905	accession=RF01471	inference=COORDINATES:profile:Infernal:001001	product=rliB	Note="Listeria sRNA rliB"
misc_RNA_22	543999	544361	accession=RF01471	inference=COORDINATES:profile:Infernal:001001	product=rliB	Note="Listeria sRNA rliB"
misc_RNA_23	544390	544758	accession=RF01471	inference=COORDINATES:profile:Infernal:001001	product=rliB	Note="Listeria sRNA rliB"
misc_RNA_24	544794	545135	accession=RF01471	inference=COORDINATES:profile:Infernal:001001	product=rliB	Note="Listeria sRNA rliB"
misc_RNA_25	545447	545798	accession=RF01471	inference=COORDINATES:profile:Infernal:001001	product=rliB	Note="Listeria sRNA rliB"
misc_RNA_26	545898	546253	accession=RF01471	inference=COORDINATES:profile:Infernal:001001	product=rliB	Note="Listeria sRNA rliB"
misc_RNA_27	546490	546837	accession=RF01471	inference=COORDINATES:profile:Infernal:001001	product=rliB	Note="Listeria sRNA rliB"
misc_RNA_28	546865	547096	accession=RF01471	inference=COORDINATES:profile:Infernal:001001	product=rliB	Note="Listeria sRNA rliB"
misc_RNA_29	592486	592600	accession=RF01465	inference=COORDINATES:profile:Infernal:001001	product=rli31	Note="Listeria sRNA rli31"
misc_RNA_30	595278	595424	accession=RF01468	inference=COORDINATES:profile:Infernal:001001	product=rli32	Note="Listeria sRNA rli32"
misc_RNA_31	605692	605793	accession=RF00167	inference=COORDINATES:profile:Infernal:001001	product=Purine	Note="Purine riboswitch"
misc_RNA_32	632488	632588	accession=RF00162	inference=COORDINATES:profile:Infernal:001001	product=SAM	Note="SAM riboswitch (S box leader)"
misc_RNA_33	738413	738948	accession=RF01469	inference=COORDINATES:profile:Infernal:001001	product=rli33	Note="Listeria sRNA rli33"
misc_RNA_34	786545	786739	accession=RF00234	inference=COORDINATES:profile:Infernal:001001	product=glmS	Note="glmS glucosamine-6-phosphate activated ribozyme"
misc_RNA_35	833031	833114	accession=RF01466	inference=COORDINATES:profile:Infernal:001001	product=rli34	Note="Listeria sRNA rli34"
misc_RNA_36	856572	856769	accession=RF00168	inference=COORDINATES:profile:Infernal:001001	product=Lysine	Note="Lysine riboswitch"
misc_RNA_37	893781	893864	accession=RF01467	inference=COORDINATES:profile:Infernal:001001	product=rli36	Note="Listeria sRNA rli36"
misc_RNA_38	917066	917163	accession=RF00162	inference=COORDINATES:profile:Infernal:001001	product=SAM	Note="SAM riboswitch (S box leader)"
misc_RNA_39	941876	942132	accession=RF01493	inference=COORDINATES:profile:Infernal:001001	product=rli37	Note="Listeria sRNA rli37"
misc_RNA_40	942226	942273	accession=RF00522	inference=COORDINATES:profile:Infernal:001001	product=PreQ1	Note="PreQ1 riboswitch"
misc_RNA_41	990898	991070	accession=RF01481	inference=COORDINATES:profile:Infernal:001001	product=rli53	Note="Listeria sRNA rli53"
misc_RNA_42	1015692	1015802	accession=RF00616	inference=COORDINATES:profile:Infernal:001001	product=LhrC	Note="Listeria LhrC"
misc_RNA_43	1055425	1055528	accession=RF00080	inference=COORDINATES:profile:Infernal:001001	product=yybP-ykoY	Note="yybP-ykoY manganese riboswitch"
misc_RNA_44	1069043	1069140	accession=RF01458	inference=COORDINATES:profile:Infernal:001001	product=rli23	Note="Listeria snRNA rli23"
misc_RNA_45	1113815	1114342	accession=RF01491	inference=COORDINATES:profile:Infernal:001001	product=rli54	Note="Listeria sRNA rli54"
misc_RNA_46	1192727	1192917	accession=RF00174	inference=COORDINATES:profile:Infernal:001001	product=Cobalamin	Note="Cobalamin riboswitch"
misc_RNA_47	1193743	1194171	accession=RF01460	inference=COORDINATES:profile:Infernal:001001	product=rliH	Note="Listeria sRNA rliH"
misc_RNA_48	1211020	1211169	accession=RF01482	inference=COORDINATES:profile:Infernal:001001	product=AdoCbl_riboswitch	Note="AdoCbl riboswitch"
misc_RNA_49	1212776	1212875	accession=RF01483	inference=COORDINATES:profile:Infernal:001001	product=rli56	Note="Listeria sRNA rli56"
misc_RNA_50	1229397	1229574	accession=RF00174	inference=COORDINATES:profile:Infernal:001001	product=Cobalamin	Note="Cobalamin riboswitch"
misc_RNA_51	1253689	1253917	accession=RF00230	inference=COORDINATES:profile:Infernal:001001	product=T-box	Note="T-box leader"
misc_RNA_52	1288461	1288724	accession=RF01472	inference=COORDINATES:profile:Infernal:001001	product=rli40	Note="Listeria sRNA rli40"
misc_RNA_53	1289628	1290122	accession=RF01473	inference=COORDINATES:profile:Infernal:001001	product=rli41	Note="Listeria sRNA rli41"
misc_RNA_54	1372077	1372404	accession=RF01494	inference=COORDINATES:profile:Infernal:001001	product=rliD	Note="Listeria sRNA rliD"
misc_RNA_55	1385714	1385805	accession=RF00504	inference=COORDINATES:profile:Infernal:001001	product=Glycine	Note="Glycine riboswitch"
misc_RNA_56	1412237	1412307	accession=RF01489	inference=COORDINATES:profile:Infernal:001001	product=sbrA	Note="Listeria sRNA sbrA"
misc_RNA_57	1412320	1412490	accession=RF01474	inference=COORDINATES:profile:Infernal:001001	product=rli42	Note="Listeia sRNA rli42"
misc_RNA_58	1474041	1474151	accession=RF00059	inference=COORDINATES:profile:Infernal:001001	product=TPP	Note="TPP riboswitch (THI element)"
misc_RNA_59	1506983	1507155	accession=RF00230	inference=COORDINATES:profile:Infernal:001001	product=T-box	Note="T-box leader"
misc_RNA_60	1559215	1559410	accession=RF00013	inference=COORDINATES:profile:Infernal:001001	product=6S	Note="6S / SsrS RNA"
misc_RNA_61	1566851	1567079	accession=RF00230	inference=COORDINATES:profile:Infernal:001001	product=T-box	Note="T-box leader"
misc_RNA_62	1589946	1590024	accession=RF00559	inference=COORDINATES:profile:Infernal:001001	product=L21_leader	Note="Ribosomal protein L21 leader"
misc_RNA_63	1597464	1597686	accession=RF01459	inference=COORDINATES:profile:Infernal:001001	product=rliE	Note="Listeria sRNA rliE"
misc_RNA_64	1601779	1602005	accession=RF00230	inference=COORDINATES:profile:Infernal:001001	product=T-box	Note="T-box leader"
misc_RNA_65	1610096	1610326	accession=RF00230	inference=COORDINATES:profile:Infernal:001001	product=T-box	Note="T-box leader"
misc_RNA_66	1654019	1654227	accession=RF00230	inference=COORDINATES:profile:Infernal:001001	product=T-box	Note="T-box leader"
misc_RNA_67	1687808	1688033	accession=RF00230	inference=COORDINATES:profile:Infernal:001001	product=T-box	Note="T-box leader"
misc_RNA_68	1688082	1688323	accession=RF00230	inference=COORDINATES:profile:Infernal:001001	product=T-box	Note="T-box leader"
misc_RNA_69	1713788	1713968	accession=RF01484	inference=COORDINATES:profile:Infernal:001001	product=rli59	Note="Listeria sRNA rli59"
misc_RNA_70	1717169	1717253	accession=RF01466	inference=COORDINATES:profile:Infernal:001001	product=rli34	Note="Listeria sRNA rli34"
misc_RNA_71	1724168	1724369	accession=RF00230	inference=COORDINATES:profile:Infernal:001001	product=T-box	Note="T-box leader"
misc_RNA_72	1729369	1729477	accession=RF00162	inference=COORDINATES:profile:Infernal:001001	product=SAM	Note="SAM riboswitch (S box leader)"
misc_RNA_73	1752317	1752423	accession=RF00162	inference=COORDINATES:profile:Infernal:001001	product=SAM	Note="SAM riboswitch (S box leader)"
misc_RNA_74	1822645	1822885	accession=RF00230	inference=COORDINATES:profile:Infernal:001001	product=T-box	Note="T-box leader"
misc_RNA_75	1872702	1872840	accession=RF00558	inference=COORDINATES:profile:Infernal:001001	product=L20_leader	Note="Ribosomal protein L20 leader"
misc_RNA_76	1874209	1874462	accession=RF01477	inference=COORDINATES:profile:Infernal:001001	product=rli43	Note="Listeria sRNA rli43"
misc_RNA_77	1931274	1931376	accession=RF00515	inference=COORDINATES:profile:Infernal:001001	product=PyrR	Note="PyrR binding site"
misc_RNA_78	1972625	1972725	accession=RF00167	inference=COORDINATES:profile:Infernal:001001	product=Purine	Note="Purine riboswitch"
misc_RNA_79	1975610	1975991	accession=RF00011	inference=COORDINATES:profile:Infernal:001001	product=RNaseP_bact_b	Note="Bacterial RNase P class B"
misc_RNA_80	1990955	1991041	accession=RF01749	inference=COORDINATES:profile:Infernal:001001	product=pan	Note="pan motif"
misc_RNA_81	2034290	2034412	accession=RF00050	inference=COORDINATES:profile:Infernal:001001	product=FMN	Note="FMN riboswitch (RFN element)"
misc_RNA_82	2052867	2053051	accession=RF01492	inference=COORDINATES:profile:Infernal:001001	product=rli28	Note="Listeria sRNA rli28"
misc_RNA_83	2053099	2053188	accession=RF01776	inference=COORDINATES:profile:Infernal:001001	product=RatA	Note="RNA anti-toxin A"
misc_RNA_84	2067926	2068109	accession=RF02414	inference=COORDINATES:profile:Infernal:001001	product=rli60	Note="Listeria sRNA rli60"
misc_RNA_85	2113793	2114026	accession=RF00230	inference=COORDINATES:profile:Infernal:001001	product=T-box	Note="T-box leader"
misc_RNA_86	2119872	2120090	accession=RF01476	inference=COORDINATES:profile:Infernal:001001	product=rliF	Note="Listeria sRNA rliF"
misc_RNA_87	2167572	2167649	accession=RF01475	inference=COORDINATES:profile:Infernal:001001	product=rli45	Note="Listeria snRNA rli45"
misc_RNA_88	2168552	2168639	accession=RF01776	inference=COORDINATES:profile:Infernal:001001	product=RatA	Note="RNA anti-toxin A"
misc_RNA_89	2168690	2168877	accession=RF01492	inference=COORDINATES:profile:Infernal:001001	product=rli28	Note="Listeria sRNA rli28"
misc_RNA_90	2202450	2202598	accession=RF01479	inference=COORDINATES:profile:Infernal:001001	product=rli48	Note="Listeria sRNA rli48"
misc_RNA_91	2222293	2222343	accession=RF03010	inference=COORDINATES:profile:Infernal:001001	product=mcrA	Note="mcrA RNA"
misc_RNA_92	2287800	2288307	accession=RF01478	inference=COORDINATES:profile:Infernal:001001	product=rli47	Note="Listeria sRNA rli47"
misc_RNA_93	2337012	2337117	accession=RF01485	inference=COORDINATES:profile:Infernal:001001	product=rli61	Note="Listeria sRNA rli61"
misc_RNA_94	2348982	2349206	accession=RF00230	inference=COORDINATES:profile:Infernal:001001	product=T-box	Note="T-box leader"
misc_RNA_95	2407919	2408187	accession=RF00615	inference=COORDINATES:profile:Infernal:001001	product=LhrA	Note="Listeria Hfq binding LhrA"
misc_RNA_96	2508574	2508692	accession=RF00162	inference=COORDINATES:profile:Infernal:001001	product=SAM	Note="SAM riboswitch (S box leader)"
misc_RNA_97	2562254	2562384	accession=RF01486	inference=COORDINATES:profile:Infernal:001001	product=rli62	Note="Listeria sRNA rli62"
misc_RNA_98	2584681	2585053	accession=RF02415	inference=COORDINATES:profile:Infernal:001001	product=rliG	Note="Listeria sRNA rliG"
misc_RNA_99	2719577	2719739	accession=RF01488	inference=COORDINATES:profile:Infernal:001001	product=rli49	Note="Listeria sRNA rli49"
misc_RNA_100	2728208	2728457	accession=RF00230	inference=COORDINATES:profile:Infernal:001001	product=T-box	Note="T-box leader"
misc_RNA_101	2755419	2755601	accession=RF02415	inference=COORDINATES:profile:Infernal:001001	product=rliG	Note="Listeria sRNA rliG"
misc_RNA_102	2791111	2791163	accession=RF00555	inference=COORDINATES:profile:Infernal:001001	product=L13_leader	Note="Ribosomal protein L13 leader"
misc_RNA_103	2797504	2797579	accession=RF01708	inference=COORDINATES:profile:Infernal:001001	product=L17DE	Note="L17 ribosomal protein downstream element"
misc_RNA_104	2871862	2872028	accession=RF00380	inference=COORDINATES:profile:Infernal:001001	product=ykoK	Note="ykoK leader"
misc_RNA_105	2889022	2889210	accession=RF01492	inference=COORDINATES:profile:Infernal:001001	product=rli28	Note="Listeria sRNA rli28"
misc_RNA_106	2890186	2890452	accession=RF01854	inference=COORDINATES:profile:Infernal:001001	product=Bacteria_large_SRP	Note="Bacterial large signal recognition particle RNA"
misc_RNA_107	2929177	2929399	accession=RF00230	inference=COORDINATES:profile:Infernal:001001	product=T-box	Note="T-box leader"
misc_RNA_108	2947887	2948125	accession=RF01487	inference=COORDINATES:profile:Infernal:001001	product=rliI	Note="Listeria sRNA rliI"
