# Supplementary material for: High-pressure processing-induced transcriptome response during recovery of Listeria monocytogenes
Source: BMC Genomics. 2021 Feb 12;22:117. doi: 10.1186/s12864-021-07407-6 (PMC7881616; doi:10.1186/s12864-021-07407-6)
Supplement: Supplementary file 26 — Additional file 26: Table S9. Annotation of ncRNA genes in RO15 and RNA-seq read counts for them in ScottA. [file 12864_2021_7407_MOESM26_ESM.ods]

## Sheet: Counts
ncRNA/Sample	description	description	R_004	R_008	R_012	R_014	R_016	R_020	R_024	R_026	R_028	R_032	R_036	R_038	R_044	R_046	R_052	R_054	R_060	R_062	R_064	R_068	R_070	R_072	R_076	R_078	R_080	R_082	R_088	R_091	R_094	R_096	R_104	R_106	R_108	R_111	R_114	R_116	R_120	R_122	R_128	R_136	R_140	R_142	R_144	R_146	R_148	R_150	R_152
misc_RNA_1	rli22	0	0	0	0	0	0	0	0	0	0	2	0	0	0	0	0	0	0	0	0	0	0	0	0	0	0	0	0	0	0	0	0	0	0	2	0	0	0	0	0	0	0	0	0	0	0	2	0
misc_RNA_2	rliG	4	3	6	3	11	9	8	5	3	5	7	6	7	12	8	4	5	3	9	1	5	4	3	4	3	5	9	1	2	6	7	8	1	7	2	5	2	5	6	6	4	2	8	1	0	3	2	2
misc_RNA_3	rli48	0	3	1	0	2	4	1	0	1	0	1	0	2	0	2	1	3	3	0	0	0	1	0	2	1	1	1	0	0	0	1	0	1	0	1	1	2	0	1	6	1	1	2	3	1	2	0	4
misc_RNA_4	SAM	0	0	0	2	1	0	0	0	0	1	1	2	0	2	1	0	4	0	1	0	1	1	0	1	1	0	0	0	0	0	0	2	0	0	2	0	1	3	3	0	2	1	0	1	1	0	2	0
misc_RNA_5	rli117	1	0	0	0	2	0	0	0	0	0	0	0	2	4	0	0	2	0	1	2	0	0	1	0	2	0	0	0	1	0	0	0	1	1	1	0	0	0	0	0	2	1	1	0	1	0	1	1
misc_RNA_6	PrfA	4	8	5	1	7	2	4	4	5	4	0	5	3	13	3	4	7	3	1	3	2	1	1	2	3	1	5	11	2	2	12	3	0	4	7	1	4	8	3	7	5	11	3	1	2	2	4	11
misc_RNA_7	rli51	1	0	0	0	0	1	2	1	0	0	2	1	1	0	1	2	4	2	3	1	2	0	1	1	1	1	1	0	0	0	0	0	1	1	1	0	0	1	0	1	0	0	0	0	0	0	1	7
misc_RNA_8	LhrC	2	6	6	16	6	24	3	11	8	6	8	4	10	0	5	7	3	6	1	0	0	0	0	0	1	1	0	2	0	0	2	2	0	0	7	3	2	4	1	2	3	2	1	0	0	1	4	5
misc_RNA_9	LhrC	4	6	8	11	15	15	8	3	2	6	4	3	6	0	2	3	5	8	1	1	0	0	0	0	0	0	0	2	0	1	3	0	0	5	7	2	8	4	8	7	3	2	10	2	5	8	1	6
misc_RNA_10	LhrC	5	10	12	8	19	31	8	13	7	7	6	7	9	0	4	5	9	6	0	1	0	1	1	0	1	1	0	2	1	1	9	3	3	6	13	3	4	6	4	5	7	7	9	1	0	9	3	7
misc_RNA_11	LhrC	4	16	13	7	21	21	6	2	5	8	8	2	6	0	3	6	6	9	1	0	0	4	0	0	0	0	0	1	3	2	2	5	0	6	4	0	1	11	1	4	3	6	4	6	0	5	2	6
misc_RNA_12	L10_leader	1	2	1	1	2	3	1	2	2	1	0	1	1	0	0	0	0	1	0	0	0	0	0	0	0	0	0	0	1	0	0	0	2	2	2	0	0	0	1	0	0	1	1	0	0	0	0	0
misc_RNA_13	rli24	2	1	0	1	0	0	0	1	2	1	0	0	1	0	1	0	1	1	0	0	0	0	4	1	6	3	2	0	0	0	0	1	0	0	0	0	0	0	2	0	0	3	0	0	1	2	1	0
misc_RNA_14	SAM	3	1	1	3	0	1	1	0	3	1	0	1	1	0	5	0	2	0	0	1	3	0	1	0	0	2	1	1	4	0	5	0	2	2	3	0	1	2	1	3	3	4	0	2	2	0	6	0
misc_RNA_15	TPP	0	0	2	0	0	4	0	0	0	1	1	0	0	2	1	3	2	1	0	2	0	0	0	0	2	2	1	0	0	0	1	1	0	1	1	2	1	1	0	0	1	0	1	0	0	1	2	2
misc_RNA_16	rli49	1	1	0	0	0	0	0	0	0	0	0	0	0	0	0	0	0	0	0	0	0	0	0	0	0	2	0	0	0	0	2	0	0	0	0	0	0	0	0	0	0	0	1	0	0	0	0	0
misc_RNA_17	rli26	0	0	1	2	0	0	0	0	0	0	0	0	0	0	2	0	2	1	0	0	0	0	0	0	0	0	0	0	0	0	2	1	1	0	2	0	1	4	1	2	1	0	1	1	1	0	1	1
misc_RNA_18	rli27	0	0	0	0	1	0	0	0	0	0	0	0	0	1	0	0	0	0	0	0	0	0	0	0	0	0	0	0	0	0	0	0	0	0	0	0	0	0	0	0	0	0	0	0	0	0	0	0
misc_RNA_19	rliA	0	0	0	0	0	0	0	0	0	0	0	1	0	0	0	0	0	0	0	0	0	0	0	0	0	0	0	0	0	0	0	0	1	0	0	0	0	0	0	0	0	0	0	0	0	0	0	0
misc_RNA_20	rliB	0	0	0	0	0	0	0	1	0	0	0	1	0	1	0	0	0	0	0	0	0	0	0	0	0	0	2	0	0	1	0	0	0	0	0	0	0	0	0	0	0	0	1	0	0	0	0	1
misc_RNA_21	rli52	0	0	0	0	0	0	0	0	0	0	0	0	0	0	0	0	0	0	0	0	0	0	0	0	0	0	0	0	0	0	0	0	0	0	0	0	0	0	0	0	0	0	0	0	0	0	0	0
misc_RNA_22	rli31	11	14	13	17	35	35	14	19	14	10	22	8	12	12	6	4	18	14	7	9	8	14	16	7	16	16	35	4	3	3	12	6	1	9	11	7	4	16	5	7	7	12	16	7	6	11	3	11
misc_RNA_23	rli32	5	60	14	3	42	49	22	26	10	6	27	20	22	27	6	18	19	45	19	25	11	18	8	10	19	8	35	2	3	2	2	5	1	18	7	17	6	5	4	8	6	31	24	17	3	29	14	25
misc_RNA_24	Purine	0	0	0	0	0	0	0	0	1	0	0	1	0	0	0	0	0	0	0	0	0	0	0	0	2	0	0	0	0	0	0	0	0	0	0	0	0	0	0	0	0	0	0	0	0	0	0	0
misc_RNA_25	SAM	0	0	0	0	0	0	0	0	0	0	0	0	0	0	0	0	0	0	0	0	0	0	0	1	0	0	0	0	0	0	0	0	0	0	0	0	0	0	0	0	0	0	0	0	0	0	0	0
misc_RNA_26	rli33	0	1	0	1	0	3	1	0	0	0	0	0	0	1	0	1	0	1	0	1	0	0	0	0	0	0	0	0	0	0	0	0	0	0	0	0	0	0	0	0	0	0	0	0	0	0	0	0
misc_RNA_27	glmS	43	48	12	34	23	35	31	38	32	21	33	46	25	176	34	34	45	38	50	42	44	35	103	63	173	145	106	25	22	13	40	39	17	17	34	34	38	33	47	60	60	35	49	43	38	72	68	59
misc_RNA_28	rli34	0	0	0	0	0	0	0	0	0	0	0	0	0	0	0	0	0	0	0	0	0	0	0	0	0	0	0	0	0	0	0	0	0	0	0	0	0	0	0	0	0	0	0	0	0	0	0	0
misc_RNA_29	Lysine	0	1	1	0	2	1	5	5	3	2	1	3	4	3	0	1	5	0	2	3	2	4	1	1	5	2	3	0	0	1	4	0	0	0	1	4	1	2	1	4	2	1	1	1	2	9	1	4
misc_RNA_30	rli36	0	0	0	0	0	0	0	1	0	0	0	0	1	1	1	1	0	1	0	0	1	0	0	0	0	0	0	0	0	0	1	1	1	0	0	0	0	1	0	0	0	2	0	0	0	1	1	0
misc_RNA_31	SAM	0	0	0	0	0	0	0	0	0	0	0	0	0	0	0	0	0	0	0	0	0	0	0	0	0	0	0	0	0	0	0	0	0	0	0	0	0	0	0	0	0	0	0	0	0	1	0	0
misc_RNA_32	rli37	3	2	1	0	3	1	0	0	0	0	0	1	2	3	0	0	1	0	0	0	0	1	1	0	0	0	0	0	0	0	0	0	0	0	1	3	0	1	1	1	0	2	0	1	0	0	1	1
misc_RNA_33	PreQ1	0	0	0	0	1	0	0	1	0	0	0	0	0	0	0	0	1	0	1	0	0	0	1	1	0	0	0	0	0	0	0	0	0	0	0	0	1	0	0	0	0	0	1	0	0	0	1	0
misc_RNA_34	rli53	13	4	1	1	0	4	2	1	2	0	1	5	4	11	4	4	2	2	0	1	3	0	2	0	1	0	3	4	0	10	11	7	5	7	6	8	10	7	8	9	6	3	2	5	2	1	7	8
misc_RNA_35	LhrC	13	6	7	10	3	3	4	5	1	2	4	3	4	1	1	3	6	1	4	0	0	0	0	0	1	3	4	4	2	0	1	11	1	2	1	1	4	5	8	10	4	1	2	5	2	5	2	4
misc_RNA_36	yybP-ykoY	0	0	1	0	0	0	0	0	0	0	2	1	0	1	0	0	0	1	1	0	0	0	0	1	1	5	0	0	0	1	0	4	0	0	2	0	0	0	1	0	0	0	0	0	2	0	0	0
misc_RNA_37	rli54	129	103	86	96	107	96	151	101	167	128	144	168	202	36	207	137	164	84	52	74	66	68	106	120	152	146	62	253	95	127	224	197	139	144	259	79	208	204	214	165	123	106	123	67	87	57	138	131
misc_RNA_38	Cobalamin	30	46	22	22	19	20	20	28	24	19	30	40	51	90	29	43	36	26	8	29	17	6	13	36	17	7	20	6	16	11	15	17	13	14	30	13	23	14	23	16	7	11	17	5	13	18	18	21
misc_RNA_39	rliH	0	0	2	2	1	3	1	1	3	0	0	2	3	9	1	5	2	1	1	4	0	1	5	3	1	1	1	0	1	2	3	1	2	1	1	2	0	4	0	0	0	1	0	1	1	0	5	1
misc_RNA_40	AdoCbl_riboswitch	23	35	11	22	22	31	34	37	24	13	31	17	41	11	35	33	31	38	25	18	20	14	23	14	49	39	32	8	16	17	32	9	5	5	18	16	12	6	10	14	12	7	24	12	8	32	29	35
misc_RNA_41	rli56	9	7	2	8	9	9	6	3	7	7	7	10	12	2	11	13	12	5	4	9	4	4	4	6	7	13	13	2	3	2	5	2	5	3	6	6	2	4	7	19	8	25	19	9	14	23	22	24
misc_RNA_42	Cobalamin	62	62	65	21	67	75	103	106	67	86	100	79	113	239	153	116	107	83	86	71	58	53	67	85	117	82	103	60	58	51	81	76	53	63	91	54	67	49	72	37	20	24	30	24	21	24	33	51
misc_RNA_43	T-box	4	7	9	11	6	5	7	5	4	5	4	3	4	3	2	4	4	2	1	1	1	1	1	3	6	8	3	6	1	3	9	5	6	1	2	1	5	6	5	4	5	2	5	1	9	5	6	4
misc_RNA_44	rli62	8	2	0	0	5	6	8	14	7	5	4	3	9	0	5	5	7	4	7	4	1	2	2	3	6	5	5	0	3	5	5	1	2	0	2	1	2	4	1	3	2	1	4	2	2	1	4	10
misc_RNA_45	mcrA	0	0	0	0	0	0	0	0	0	0	0	0	0	0	0	0	0	1	0	0	0	0	0	0	0	0	0	0	0	0	0	0	0	0	0	0	0	0	0	0	0	0	0	0	0	0	0	0
misc_RNA_46	rli40	8	3	3	1	5	3	4	3	6	5	5	6	2	8	1	1	1	0	1	0	2	1	4	2	3	8	2	4	1	1	9	3	1	2	2	3	2	0	1	2	2	1	3	1	2	2	2	2
misc_RNA_47	rli41	35	39	13	32	49	34	34	25	44	24	27	26	29	84	19	13	12	14	5	8	3	5	6	6	12	5	3	10	10	8	16	17	19	17	30	11	14	22	28	18	16	34	17	5	20	19	23	24
misc_RNA_48	group-II-D1D4-3	4	1	3	0	4	1	2	3	3	6	2	1	7	2	1	4	4	3	2	3	5	3	7	2	9	8	7	5	0	3	7	6	1	1	2	1	1	4	1	2	2	5	5	3	3	3	4	1
misc_RNA_49	rliD	0	0	0	0	1	0	2	0	0	0	1	0	3	0	1	0	0	0	0	0	0	0	0	1	0	1	0	0	0	0	0	0	0	0	0	0	0	2	1	0	0	0	0	0	0	0	1	0
misc_RNA_50	Glycine	39	39	8	13	21	15	13	18	27	5	25	14	13	56	14	20	15	28	4	12	7	13	13	33	27	9	13	11	9	9	26	21	15	20	38	30	23	23	32	121	75	128	111	60	72	87	149	95
misc_RNA_51	sbrA	1	0	0	0	0	2	1	0	1	2	0	0	0	0	0	0	0	0	0	0	0	0	0	2	0	1	0	1	0	0	2	0	0	0	0	0	0	0	0	0	0	0	0	0	0	0	0	1
misc_RNA_52	rli42	0	0	0	1	0	0	0	0	0	0	0	1	0	0	0	0	0	0	0	1	0	0	0	0	0	0	0	0	0	0	0	0	0	0	0	0	0	0	0	0	0	0	0	0	3	0	0	1
misc_RNA_53	TPP	2	1	2	2	0	1	2	0	1	0	0	0	0	2	0	0	1	1	0	0	1	1	0	0	0	1	0	1	0	1	0	2	0	0	0	0	2	0	1	3	2	0	1	1	0	1	0	1
misc_RNA_54	T-box	5	4	1	0	4	7	5	2	5	6	1	5	4	5	2	3	0	10	3	3	3	4	1	4	1	3	1	2	0	2	0	1	2	3	3	1	3	5	4	8	1	6	4	3	0	3	2	4
misc_RNA_55	6S	256	560	195	32	365	336	220	336	246	97	133	193	269	725	62	243	148	172	71	118	59	93	177	80	164	183	158	47	98	107	95	121	31	149	95	419	84	130	53	53	47	51	140	64	77	226	118	198
misc_RNA_56	T-box	8	6	4	4	4	8	4	7	3	8	12	4	2	23	7	3	3	6	6	5	2	0	6	7	5	8	11	0	3	1	4	3	6	2	3	1	2	0	2	5	2	2	4	1	4	0	1	2
misc_RNA_57	L21_leader	25	15	12	18	14	17	20	18	21	18	18	14	17	50	12	9	12	11	9	12	6	4	10	6	19	22	19	15	9	6	14	8	10	6	16	15	4	7	6	9	11	12	11	7	12	9	19	10
misc_RNA_58	rliE	0	0	0	0	0	0	0	0	0	0	0	0	0	0	0	0	0	0	0	0	0	0	0	0	0	0	0	0	0	0	0	0	0	0	0	0	0	0	0	0	0	0	0	0	0	0	0	0
misc_RNA_59	T-box	6	9	6	10	13	13	7	8	8	10	7	8	11	22	8	4	6	6	3	4	2	0	3	3	5	5	5	2	4	3	3	7	3	8	3	8	7	11	4	2	4	1	5	5	6	2	5	2
misc_RNA_60	T-box	40	29	22	14	28	26	23	41	38	30	49	32	33	55	36	28	26	26	17	12	16	5	22	34	34	54	55	11	14	6	30	19	20	14	43	22	20	10	19	32	26	30	12	16	17	16	21	37
misc_RNA_61	T-box	21	12	10	11	20	17	19	28	27	21	16	23	27	39	22	21	24	11	15	13	12	5	14	19	26	19	21	7	8	5	9	10	7	8	20	11	11	15	17	13	8	15	20	10	15	14	15	16
misc_RNA_62	T-box	0	0	0	2	1	1	0	2	0	0	1	1	1	1	0	0	0	1	1	0	1	0	0	1	0	0	1	0	0	1	0	2	0	0	0	0	0	0	0	0	0	0	2	0	0	0	1	0
misc_RNA_63	T-box	235	203	74	62	132	97	132	169	159	160	123	74	58	207	52	54	75	92	114	57	63	24	67	81	130	94	58	33	46	63	57	58	52	46	65	72	57	34	55	56	33	48	60	18	34	79	43	73
misc_RNA_64	rli59	1	0	3	1	1	1	0	0	1	1	1	1	1	4	0	1	0	1	2	0	1	0	2	0	2	4	0	0	0	0	0	1	1	0	0	0	0	1	0	1	0	0	0	1	0	0	1	1
misc_RNA_65	T-box	3	9	7	5	11	8	2	2	7	3	3	6	2	6	2	3	4	1	1	0	2	1	1	3	2	5	0	0	1	1	7	2	0	3	3	2	8	10	6	2	4	3	1	3	5	1	5	6
misc_RNA_66	SAM	1	1	0	1	1	1	1	0	0	1	1	0	0	1	1	0	1	0	1	1	0	0	0	0	1	0	1	0	1	0	0	0	0	0	0	0	0	0	2	0	0	0	0	1	0	0	0	0
misc_RNA_67	SAM	1	0	0	1	1	3	2	0	0	0	0	0	0	0	0	0	0	0	0	0	0	0	0	0	3	0	0	0	0	0	0	0	0	0	0	0	0	0	1	0	0	0	0	1	0	0	0	1
misc_RNA_68	T-box	49	77	22	19	33	34	16	33	18	19	18	15	27	34	31	21	16	29	28	5	11	5	9	13	18	28	34	10	21	15	12	15	11	16	15	32	22	18	14	15	12	18	26	23	19	33	13	31
misc_RNA_69	L20_leader	36	19	18	33	39	27	15	10	19	27	10	22	21	43	19	14	14	15	18	7	7	6	13	7	22	22	24	7	7	2	15	21	12	13	31	13	25	13	26	14	12	18	22	9	18	11	25	18
misc_RNA_70	rli43	0	0	0	0	0	0	0	0	0	0	0	0	0	0	0	0	0	0	0	0	0	0	0	0	0	0	0	0	0	0	0	0	0	0	0	0	0	1	1	0	0	0	0	0	0	0	0	0
misc_RNA_71	PyrR	0	3	7	5	10	7	2	0	1	1	1	4	3	2	3	0	1	0	1	0	0	0	1	1	0	0	0	2	0	1	0	2	2	5	7	8	5	10	6	2	3	7	9	11	6	9	11	6
misc_RNA_72	Purine	0	0	0	0	0	0	0	0	2	1	0	0	0	1	0	0	0	0	0	0	0	0	0	0	0	0	0	0	0	0	0	0	0	0	0	0	0	0	0	0	0	1	0	0	0	0	0	0
misc_RNA_73	RNaseP_bact_b	23076	18426	24779	11574	28570	26128	37019	36788	29722	21698	23222	22594	37104	33512	25629	28118	30905	32232	50916	21257	22012	12174	26396	19498	37443	32299	39707	15728	20890	18019	25856	22283	12401	15502	19914	20693	14173	13910	16898	13461	10838	8542	21379	10240	8820	20943	15096	30142
misc_RNA_74	pan	0	1	0	0	0	0	2	3	0	0	1	0	0	2	1	1	0	0	2	1	0	0	1	0	0	0	0	0	0	3	2	2	1	1	2	0	1	0	0	1	3	0	0	0	0	0	0	0
misc_RNA_75	FMN	10	6	5	4	8	11	7	6	4	1	1	4	0	2	2	1	4	1	4	1	1	3	4	3	7	10	3	6	9	3	2	5	2	4	4	3	2	2	1	4	0	1	4	0	3	1	8	5
misc_RNA_76	rli28	0	0	0	0	0	0	0	0	0	1	0	0	0	92	0	0	0	0	0	0	0	0	0	0	0	0	0	0	0	0	0	0	0	0	0	0	0	0	0	0	0	0	0	0	0	0	0	0
misc_RNA_77	rli60	0	1	0	0	1	1	0	0	0	0	0	1	0	0	0	0	0	0	0	1	0	0	0	0	0	0	0	0	0	0	0	0	0	0	1	0	0	0	0	0	0	0	1	0	0	0	0	2
misc_RNA_78	T-box	17	8	8	7	11	16	13	15	20	15	20	14	12	1	35	20	19	17	9	14	17	5	12	19	15	11	16	10	18	15	14	14	11	11	27	10	11	12	23	35	26	38	48	24	32	27	37	35
misc_RNA_79	rliF	0	0	0	0	0	0	1	0	0	0	0	0	0	0	1	0	0	0	0	0	1	0	0	0	0	0	1	0	0	0	0	0	0	0	1	0	0	0	0	0	1	1	0	1	0	1	1	1
misc_RNA_80	rli28	0	0	0	0	0	0	1	1	0	0	0	0	0	0	0	0	0	0	0	0	0	0	0	0	0	0	0	0	0	0	0	1	0	0	1	0	0	2	0	2	0	2	0	0	0	0	0	0
misc_RNA_81	rli45	1	0	3	3	5	3	4	1	2	5	2	2	1	0	5	4	4	6	1	0	1	3	3	3	2	5	3	3	1	2	6	3	1	5	6	0	3	1	2	6	3	6	6	3	5	4	1	6
misc_RNA_82	RatA	0	0	0	1	0	2	1	0	0	1	1	0	2	4	0	0	1	1	0	0	0	0	1	1	0	0	2	0	0	0	1	0	0	1	0	0	0	0	0	0	0	0	0	0	0	1	0	0
misc_RNA_83	rli28	1	1	0	0	3	0	0	0	1	0	0	1	0	8	0	1	0	1	0	0	0	0	0	1	3	0	0	0	0	0	2	0	0	0	0	3	1	1	0	2	0	0	1	0	0	1	0	1
misc_RNA_84	rli47	254885	180976	221548	66165	266093	157287	387274	314212	318157	247212	268668	172043	217153	615304	192266	168648	180609	168302	249635	110801	112069	69272	112702	140278	204086	142610	208832	218748	275850	243512	360235	264135	177101	152594	178641	231253	101329	98730	119160	23021	19740	20413	32880	14387	17184	34521	22116	58839
misc_RNA_85	rli61	1	2	1	0	0	0	2	1	0	0	2	1	3	6	0	1	1	0	1	2	1	0	2	0	1	1	0	0	1	0	0	2	0	0	4	0	0	0	0	2	0	0	0	0	0	0	1	2
misc_RNA_86	T-box	8	5	2	1	7	4	4	3	7	7	8	5	2	10	4	4	4	7	2	2	2	5	5	4	5	3	5	2	1	0	1	2	2	1	3	2	1	2	0	5	5	3	2	0	7	1	3	5
misc_RNA_87	pemK	0	0	0	0	0	0	0	0	0	0	0	0	0	0	0	0	0	0	0	0	0	0	0	1	0	0	0	0	0	0	0	0	0	1	0	1	0	0	0	0	1	0	0	0	0	0	0	0
misc_RNA_88	LhrA	147	429	234	49	429	709	631	649	597	240	311	349	440	180	101	169	150	143	71	81	74	60	102	56	121	95	122	68	61	74	95	103	52	110	115	148	74	89	43	31	26	24	29	26	23	58	35	70
misc_RNA_89	SAM	4	9	1	1	10	8	5	5	8	3	4	3	5	9	4	7	6	0	0	1	2	3	4	3	1	3	7	1	1	1	2	0	5	1	0	4	2	1	0	3	0	4	1	0	4	8	4	1
misc_RNA_90	rli49	2	2	1	0	3	1	0	2	2	0	3	2	2	0	1	3	4	2	1	1	0	0	1	0	0	0	1	0	1	1	0	0	0	2	1	0	0	0	0	0	4	0	0	0	1	0	1	3
misc_RNA_91	T-box	9	2	3	2	4	4	9	6	5	3	2	0	1	1	1	2	3	0	6	3	2	0	3	2	5	6	1	0	0	5	3	5	5	2	1	5	0	2	2	2	2	2	1	0	3	2	3	1
misc_RNA_92	L13_leader	3	1	6	5	4	2	8	1	10	4	7	4	5	9	7	1	4	1	1	5	2	0	2	2	10	10	2	1	3	2	2	5	2	0	8	4	4	1	5	8	4	0	4	0	4	5	5	2
misc_RNA_93	L17DE	0	0	0	0	0	0	0	0	0	0	0	0	0	2	0	0	0	0	1	0	1	0	0	1	1	0	0	0	0	0	0	0	0	0	0	0	0	0	0	0	0	0	0	0	0	1	0	0
misc_RNA_94	ykoK	0	1	0	0	0	2	1	1	1	0	1	0	0	2	1	0	0	0	0	0	0	0	0	0	1	0	0	0	0	0	4	0	1	0	1	0	1	0	2	1	0	0	1	0	0	0	0	0
misc_RNA_95	Bacteria_large_SRP	884	1214	1588	74	2274	1502	2242	1416	2164	1113	572	1448	1096	2784	393	1378	1040	1209	586	990	511	630	1023	364	1145	1173	1928	587	1268	1403	1003	459	588	1239	1150	2053	599	840	387	318	243	461	903	628	681	2364	624	1527
misc_RNA_96	T-box	17	10	27	14	34	21	19	29	32	25	17	32	30	30	32	20	33	37	31	15	28	14	22	17	19	20	28	16	18	15	10	16	13	21	40	25	19	29	36	37	36	19	38	26	15	39	52	40
misc_RNA_97	rliI	2	2	0	0	3	3	4	3	3	2	1	4	5	18	0	2	3	1	2	2	6	0	1	6	3	2	4	1	0	1	1	0	0	1	0	0	0	1	1	4	2	1	0	0	0	3	5	5
[truncated: 53 more columns]

## Sheet: Percentage
ncRNA/Sample	description	R_004	R_008	R_012	R_014	R_016	R_020	R_024	R_026	R_028	R_032	R_036	R_038	R_044	R_046	R_052	R_054	R_060	R_062	R_064	R_068	R_070	R_072	R_076	R_078	R_080	R_082	R_088	R_091	R_094	R_096	R_104	R_106	R_108	R_111	R_114	R_116	R_120	R_122	R_128	R_136	R_140	R_142	R_144	R_146	R_148	R_150	R_152	R_158
misc_RNA_1	rli22	0	0	0	0	0	0	0	0	0	0	0.000421277904395	0	0	0	0	0	0	0	0	0	0	0	0	0	0	0	0	0	0	0	0	0	0	0	0.000391329699185	0	0	0	0	0	0	0	0	0	0	0	0.000561033423566	0
misc_RNA_2	rliG	0.000775198305417	0.000839003599325	0.001386702905836	0.001393941928379	0.002133176124717	0.002417418304691	0.001203619283185	0.000955087944498	0.000555852009961	0.001118398096039	0.001474472665383	0.001632737474863	0.001480391161642	0.001406756652201	0.00142872960935	0.001087316990959	0.001089137163756	0.000765405703293	0.001886982337845	0.000368990074167	0.001885874423394	0.00232941409412	0.000899534041367	0.001208185456468	0.000562737756702	0.001111928996662	0.002109749150826	0.000183339566879	0.000434031545413	0.001391833648042	0.001027565169651	0.00147101547876	0.000264245473475	0.001878498703836	0.000391329699185	0.001190413835466	0.000559808545477	0.001375462843247	0.001452527761437	0.001728937222289	0.001342462075446	0.000752935507309	0.002215900749805	0.000526887045955	0	0.001209979914333	0.000561033423566	0.000500846430467
misc_RNA_3	rli48	0	0.000839003599325	0.000231117150973	0	0.000387850204494	0.001074408135418	0.000150452410398	0	0.00018528400332	0	0.000210638952198	0	0.000422968903326	0	0.000357182402337	0.00027182924774	0.000653482298254	0.000765405703293	0	0	0	0.00058235352353	0	0.000604092728234	0.000187579252234	0.000222385799332	0.000234416572314	0	0	0	0.000146795024236	0	0.000264245473475	0	0.000195664849592	0.000238082767093	0.000559808545477	0	0.000242087960239	0.001728937222289	0.000335615518862	0.000376467753655	0.000553975187451	0.001580661137865	0.000465948484736	0.000806653276222	0	0.001001692860935
misc_RNA_4	SAM	0	0	0	0.00092929461892	0.000193925102247	0	0	0	0	0.000223679619208	0.000210638952198	0.000544245824954	0	0.000234459442033	0.000178591201169	0	0.000871309731005	0	0.000209664704205	0	0.000377174884679	0.00058235352353	0	0.000302046364117	0.000187579252234	0	0	0	0	0	0	0.00036775386969	0	0	0.000391329699185	0	0.000279904272739	0.000825277705948	0.000726263880718	0	0.000671231037723	0.000376467753655	0	0.000526887045955	0.000465948484736	0	0.000561033423566	0
misc_RNA_5	rli117	0.000193799576354	0	0	0	0.000387850204494	0	0	0	0	0	0	0	0.000422968903326	0.000468918884067	0	0	0.000435654865502	0	0.000209664704205	0.000737980148334	0	0	0.000299844680456	0	0.000375158504468	0	0	0	0.000217015772706	0	0	0	0.000264245473475	0.000268356957691	0.000195664849592	0	0	0	0	0	0.000671231037723	0.000376467753655	0.000276987593726	0	0.000465948484736	0	0.000280516711783	0.000250423215234
misc_RNA_6	PrfA	0.000775198305417	0.002237342931535	0.001155585754863	0.00046464730946	0.001357475715729	0.000537204067709	0.000601809641592	0.000764070355598	0.000926420016601	0.000894718476831	0	0.001360614562386	0.000634453354989	0.001523986373217	0.000535773603506	0.001087316990959	0.001524792029259	0.000765405703293	0.000209664704205	0.001106970222501	0.000754349769358	0.00058235352353	0.000299844680456	0.000604092728234	0.000562737756702	0.000222385799332	0.00117208286157	0.002016735235665	0.000434031545413	0.000463944549347	0.00176154029083	0.000551630804535	0	0.001073427830763	0.001369653947147	0.000238082767093	0.001119617090955	0.002200740549195	0.000726263880718	0.002017093426004	0.001678077594308	0.0041411452902	0.000830962781177	0.000526887045955	0.000931896969471	0.000806653276222	0.001122066847132	0.002754655367571
misc_RNA_7	rli51	0.000193799576354	0	0	0	0	0.000268602033855	0.000300904820796	0.0001910175889	0	0	0.000421277904395	0.000272122912477	0.000211484451663	0	0.000178591201169	0.000543658495479	0.000871309731005	0.000510270468862	0.000628994112615	0.000368990074167	0.000754349769358	0	0.000299844680456	0.000302046364117	0.000187579252234	0.000222385799332	0.000234416572314	0	0	0	0	0	0.000264245473475	0.000268356957691	0.000195664849592	0	0	0.000275092568649	0	0.000288156203715	0	0	0	0	0	0	0.000280516711783	0.001752962506636
misc_RNA_8	LhrC	0.000387599152708	0.001678007198651	0.001386702905836	0.007434356951356	0.001163550613482	0.00644644881251	0.000451357231194	0.002101193477895	0.001482272026562	0.001342077715247	0.001685111617581	0.001088491649908	0.002114844516631	0	0.000892956005844	0.001902804734178	0.000653482298254	0.001530811406586	0.000209664704205	0	0	0	0	0	0.000187579252234	0.000222385799332	0	0.000366679133757	0	0	0.000293590048472	0.00036775386969	0	0	0.001369653947147	0.000714248301279	0.000559808545477	0.001100370274597	0.000242087960239	0.00057631240743	0.001006846556585	0.000752935507309	0.000276987593726	0	0	0.000403326638111	0.001122066847132	0.001252116076169
misc_RNA_9	LhrC	0.000775198305417	0.001678007198651	0.001848937207781	0.005111120404057	0.002908876533705	0.004029030507819	0.001203619283185	0.000573052766699	0.000370568006641	0.001342077715247	0.00084255580879	0.000816368737431	0.001268906709979	0	0.000357182402337	0.000815487743219	0.001089137163756	0.002041081875448	0.000209664704205	0.000368990074167	0	0	0	0	0	0	0	0.000366679133757	0	0.000231972274674	0.000440385072708	0	0	0.001341784788454	0.001369653947147	0.000476165534186	0.00223923418191	0.001100370274597	0.001936703681916	0.002017093426004	0.001006846556585	0.000752935507309	0.002769875937257	0.00105377409191	0.002329742423678	0.003226613104889	0.000280516711783	0.001502539291402
misc_RNA_10	LhrC	0.000968997881771	0.002796678664418	0.002773405811672	0.003717178475678	0.003684576942693	0.008326663049493	0.001203619283185	0.002483228655695	0.001296988023242	0.001565757334455	0.001263833713186	0.00190486038734	0.001903360064968	0	0.000714364804675	0.001359146238699	0.001960446894761	0.001530811406586	0	0.000368990074167	0	0.00058235352353	0.000299844680456	0	0.000187579252234	0.000222385799332	0	0.000366679133757	0.000217015772706	0.000231972274674	0.001321155218123	0.000551630804535	0.000792736420425	0.001610141746145	0.002543643044702	0.000714248301279	0.001119617090955	0.001650555411896	0.000968351840958	0.001440781018575	0.002349308632031	0.002635274275582	0.002492888343531	0.000526887045955	0	0.003629939743	0.000841550135349	0.001752962506636
misc_RNA_11	LhrC	0.000775198305417	0.004474685863069	0.003004522962645	0.003252531166218	0.004072427147187	0.005640642710947	0.000902714462388	0.000382035177799	0.000926420016601	0.001789436953663	0.001685111617581	0.000544245824954	0.001268906709979	0	0.000535773603506	0.001630975486438	0.001306964596507	0.002296217109879	0.000209664704205	0	0	0.00232941409412	0	0	0	0	0	0.000183339566879	0.000651047318119	0.000463944549347	0.000293590048472	0.000919384674225	0	0.001610141746145	0.00078265939837	0	0.000279904272739	0.003026018255143	0.000242087960239	0.00115262481486	0.001006846556585	0.002258806521927	0.001107950374903	0.003161322275731	0	0.002016633190556	0.000561033423566	0.001502539291402
misc_RNA_12	L10_leader	0.000193799576354	0.000559335732884	0.000231117150973	0.00046464730946	0.000387850204494	0.000805806101564	0.000150452410398	0.000382035177799	0.000370568006641	0.000223679619208	0	0.000272122912477	0.000211484451663	0	0	0	0	0.000255135234431	0	0	0	0	0	0	0	0	0	0	0.000217015772706	0	0	0	0.00052849094695	0.000536713915382	0.000391329699185	0	0	0	0.000242087960239	0	0	0.000376467753655	0.000276987593726	0	0	0	0	0
misc_RNA_13	rli24	0.000387599152708	0.000279667866442	0	0.00046464730946	0	0	0	0.0001910175889	0.000370568006641	0.000223679619208	0	0	0.000211484451663	0	0.000178591201169	0	0.000217827432751	0.000255135234431	0	0	0	0	0.001199378721822	0.000302046364117	0.001125475513404	0.000667157397997	0.000468833144628	0	0	0	0	0.000183876934845	0	0	0	0	0	0	0.000484175920479	0	0	0.001129403260964	0	0	0.000465948484736	0.000806653276222	0.000280516711783	0
misc_RNA_14	SAM	0.000581398729062	0.000279667866442	0.000231117150973	0.001393941928379	0	0.000268602033855	0.000150452410398	0	0.000555852009961	0.000223679619208	0	0.000272122912477	0.000211484451663	0	0.000892956005844	0	0.000435654865502	0	0	0.000368990074167	0.001131524654036	0	0.000299844680456	0	0	0.000444771598665	0.000234416572314	0.000183339566879	0.000868063090825	0	0.000733975121179	0	0.00052849094695	0.000536713915382	0.000586994548777	0	0.000279904272739	0.000550185137299	0.000242087960239	0.000864468611145	0.001006846556585	0.001505871014618	0	0.00105377409191	0.000931896969471	0	0.001683100270699	0
misc_RNA_15	TPP	0	0	0.000462234301945	0	0	0.001074408135418	0	0	0	0.000223679619208	0.000210638952198	0	0	0.000234459442033	0.000178591201169	0.000815487743219	0.000435654865502	0.000255135234431	0	0.000737980148334	0	0	0	0	0.000375158504468	0.000444771598665	0.000234416572314	0	0	0	0.000146795024236	0.000183876934845	0	0.000268356957691	0.000195664849592	0.000476165534186	0.000279904272739	0.000275092568649	0	0	0.000335615518862	0	0.000276987593726	0	0	0.000403326638111	0.000561033423566	0.000500846430467
misc_RNA_16	rli49	0.000193799576354	0.000279667866442	0	0	0	0	0	0	0	0	0	0	0	0	0	0	0	0	0	0	0	0	0	0	0	0.000444771598665	0	0	0	0	0.000293590048472	0	0	0	0	0	0	0	0	0	0	0	0.000276987593726	0	0	0	0	0
misc_RNA_17	rli26	0	0	0.000231117150973	0.00092929461892	0	0	0	0	0	0	0	0	0	0	0.000357182402337	0	0.000435654865502	0.000255135234431	0	0	0	0	0	0	0	0	0	0	0	0	0.000293590048472	0.000183876934845	0.000264245473475	0	0.000391329699185	0	0.000279904272739	0.001100370274597	0.000242087960239	0.00057631240743	0.000335615518862	0	0.000276987593726	0.000526887045955	0.000465948484736	0	0.000280516711783	0.000250423215234
misc_RNA_18	rli27	0	0	0	0	0.000193925102247	0	0	0	0	0	0	0	0	0.000117229721017	0	0	0	0	0	0	0	0	0	0	0	0	0	0	0	0	0	0	0	0	0	0	0	0	0	0	0	0	0	0	0	0	0	0
misc_RNA_19	rliA	0	0	0	0	0	0	0	0	0	0	0	0.000272122912477	0	0	0	0	0	0	0	0	0	0	0	0	0	0	0	0	0	0	0	0	0.000264245473475	0	0	0	0	0	0	0	0	0	0	0	0	0	0	0
misc_RNA_20	rliB	0	0	0	0	0	0	0	0.0001910175889	0	0	0	0.000272122912477	0	0.000117229721017	0	0	0	0	0	0	0	0	0	0	0	0	0.000468833144628	0	0	0.000231972274674	0	0	0	0	0	0	0	0	0	0	0	0	0.000276987593726	0	0	0	0	0.000250423215234
misc_RNA_21	rli52	0	0	0	0	0	0	0	0	0	0	0	0	0	0	0	0	0	0	0	0	0	0	0	0	0	0	0	0	0	0	0	0	0	0	0	0	0	0	0	0	0	0	0	0	0	0	0	0
misc_RNA_22	rli31	0.002131795339895	0.003915350130185	0.003004522962645	0.007899004260816	0.006787378578645	0.009401071184911	0.002106333745573	0.003629334189092	0.002593976046484	0.002236796192078	0.004634056948347	0.002176983299817	0.002537813419957	0.001406756652201	0.001071547207012	0.001087316990959	0.003920893789522	0.003571893282034	0.001467652929435	0.003320910667503	0.00301739907743	0.00815294932942	0.004797514887288	0.002114324548818	0.003001268035745	0.003558172789318	0.00820458003099	0.000733358267514	0.000651047318119	0.000695916824021	0.00176154029083	0.00110326160907	0.000264245473475	0.002415212619218	0.002152313345517	0.001666579369652	0.001119617090955	0.00440148109839	0.001210439801197	0.002017093426004	0.002349308632031	0.004517613043855	0.004431801499611	0.003688209321686	0.002795690908413	0.004436593019223	0.000841550135349	0.002754655367571
misc_RNA_23	rli32	0.000968997881771	0.016780071986509	0.003235640113617	0.001393941928379	0.008144854294374	0.013161499658876	0.003309953028757	0.004966457311389	0.001852840033203	0.001342077715247	0.005687251709335	0.005442458249542	0.004652657936589	0.003165202467451	0.001071547207012	0.004892926459315	0.004138721222273	0.011481085549396	0.003983629379896	0.009224751854175	0.004148923731467	0.01048236342354	0.002398757443644	0.003020463641169	0.003564005792447	0.001779086394659	0.00820458003099	0.000366679133757	0.000651047318119	0.000463944549347	0.000293590048472	0.000919384674225	0.000264245473475	0.004830425238435	0.001369653947147	0.004047407040584	0.001679425636432	0.001375462843247	0.000968351840958	0.002305249629719	0.00201369311317	0.011670500363291	0.006647702249416	0.008957079781237	0.001397845454207	0.011696472505223	0.003927233964963	0.006260580380844
misc_RNA_24	Purine	0	0	0	0	0	0	0	0	0.00018528400332	0	0	0.000272122912477	0	0	0	0	0	0	0	0	0	0	0	0	0.000375158504468	0	0	0	0	0	0	0	0	0	0	0	0	0	0	0	0	0	0	0	0	0	0	0
misc_RNA_25	SAM	0	0	0	0	0	0	0	0	0	0	0	0	0	0	0	0	0	0	0	0	0	0	0	0.000302046364117	0	0	0	0	0	0	0	0	0	0	0	0	0	0	0	0	0	0	0	0	0	0	0	0
misc_RNA_26	rli33	0	0.000279667866442	0	0.00046464730946	0	0.000805806101564	0.000150452410398	0	0	0	0	0	0	0.000117229721017	0	0.00027182924774	0	0.000255135234431	0	0.000368990074167	0	0	0	0	0	0	0	0	0	0	0	0	0	0	0	0	0	0	0	0	0	0	0	0	0	0	0	0
misc_RNA_27	glmS	0.008333381783227	0.013424057589207	0.002773405811672	0.015798008521632	0.004460277351681	0.009401071184911	0.00466402472234	0.007258668378184	0.005929088106249	0.004697272003364	0.006951085422521	0.012517653973947	0.005287111291578	0.020632430898941	0.006072100839736	0.009242194423151	0.009802234473805	0.009695138908378	0.010483235210252	0.015497583115014	0.016595694925866	0.02038237332355	0.030884002086919	0.019028920939364	0.032451210636494	0.032245940903198	0.024848156665284	0.004583489171965	0.00477434699954	0.003015639570759	0.005871800969434	0.007171200458957	0.004492173049076	0.004562068280744	0.006652604886143	0.008094814081167	0.010636362364072	0.009078054765429	0.011378134131255	0.017289372222895	0.020136931131696	0.01317637137791	0.013572392092558	0.022656142976069	0.01770604241995	0.029039517944002	0.019075136401251	0.014774969698791
misc_RNA_28	rli34	0	0	0	0	0	0	0	0	0	0	0	0	0	0	0	0	0	0	0	0	0	0	0	0	0	0	0	0	0	0	0	0	0	0	0	0	0	0	0	0	0	0	0	0	0	0	0	0
misc_RNA_29	Lysine	0	0.000279667866442	0.000231117150973	0	0.000387850204494	0.000268602033855	0.00075226205199	0.000955087944498	0.000555852009961	0.000447359238416	0.000210638952198	0.000816368737431	0.000845937806652	0.00035168916305	0	0.00027182924774	0.001089137163756	0	0.00041932940841	0.001106970222501	0.000754349769358	0.00232941409412	0.000299844680456	0.000302046364117	0.00093789626117	0.000444771598665	0.000703249716942	0	0	0.000231972274674	0.000587180096943	0	0	0	0.000195664849592	0.000952331068373	0.000279904272739	0.000550185137299	0.000242087960239	0.00115262481486	0.000671231037723	0.000376467753655	0.000276987593726	0.000526887045955	0.000931896969471	0.003629939743	0.000280516711783	0.001001692860935
misc_RNA_30	rli36	0	0	0	0	0	0	0	0.0001910175889	0	0	0	0	0.000211484451663	0.000117229721017	0.000178591201169	0.00027182924774	0	0.000255135234431	0	0	0.000377174884679	0	0	0	0	0	0	0	0	0	0.000146795024236	0.000183876934845	0.000264245473475	0	0	0	0	0.000275092568649	0	0	0	0.000752935507309	0	0	0	0.000403326638111	0.000280516711783	0
misc_RNA_31	SAM	0	0	0	0	0	0	0	0	0	0	0	0	0	0	0	0	0	0	0	0	0	0	0	0	0	0	0	0	0	0	0	0	0	0	0	0	0	0	0	0	0	0	0	0	0	0.000403326638111	0	0
misc_RNA_32	rli37	0.000581398729062	0.000559335732884	0.000231117150973	0	0.000581775306741	0.000268602033855	0	0	0	0	0	0.000272122912477	0.000422968903326	0.00035168916305	0	0	0.000217827432751	0	0	0	0	0.00058235352353	0.000299844680456	0	0	0	0	0	0	0	0	0	0	0	0.000195664849592	0.000714248301279	0	0.000275092568649	0.000242087960239	0.000288156203715	0	0.000752935507309	0	0.000526887045955	0	0	0.000280516711783	0.000250423215234
misc_RNA_33	PreQ1	0	0	0	0	0.000193925102247	0	0	0.0001910175889	0	0	0	0	0	0	0	0	0.000217827432751	0	0.000209664704205	0	0	0	0.000299844680456	0.000302046364117	0	0	0	0	0	0	0	0	0	0	0	0	0.000279904272739	0	0	0	0	0	0.000276987593726	0	0	0	0.000280516711783	0
misc_RNA_34	rli53	0.002519394492604	0.001118671465767	0.000231117150973	0.00046464730946	0	0.001074408135418	0.000300904820796	0.0001910175889	0.000370568006641	0	0.000210638952198	0.001360614562386	0.000845937806652	0.001289526931184	0.000714364804675	0.001087316990959	0.000435654865502	0.000510270468862	0	0.000368990074167	0.001131524654036	0	0.000599689360911	0	0.000187579252234	0	0.000703249716942	0.000733358267514	0	0.002319722746737	0.001614745266594	0.001287138543915	0.001321227367375	0.001878498703836	0.001173989097555	0.001904662136745	0.002799042727387	0.001925647980545	0.001936703681916	0.002593405833434	0.00201369311317	0.001129403260964	0.000553975187451	0.002634435229775	0.000931896969471	0.000403326638111	0.001963616982482	0.00200338572187
misc_RNA_35	LhrC	0.002519394492604	0.001678007198651	0.001617820056809	0.004646473094598	0.000581775306741	0.000805806101564	0.000601809641592	0.000955087944498	0.00018528400332	0.000447359238416	0.00084255580879	0.000816368737431	0.000845937806652	0.000117229721017	0.000178591201169	0.000815487743219	0.001306964596507	0.000255135234431	0.00083865881682	0	0	0	0	0	0.000187579252234	0.000667157397997	0.000937666289256	0.000733358267514	0.000434031545413	0	0.000146795024236	0.002022646283296	0.000264245473475	0.000536713915382	0.000195664849592	0.000238082767093	0.001119617090955	0.001375462843247	0.001936703681916	0.002881562037149	0.001342462075446	0.000376467753655	0.000553975187451	0.002634435229775	0.000931896969471	0.002016633190556	0.000561033423566	0.001001692860935
misc_RNA_36	yybP-ykoY	0	0	0.000231117150973	0	0	0	0	0	0	0	0.000421277904395	0.000272122912477	0	0.000117229721017	0	0	0	0.000255135234431	0.000209664704205	0	0	0	0	0.000302046364117	0.000187579252234	0.001111928996662	0	0	0	0.000231972274674	0	0.00073550773938	0	0	0.000391329699185	0	0	0	0.000242087960239	0	0	0	0	0	0.000931896969471	0	0	0
misc_RNA_37	rli54	0.025000145349682	0.028805790243507	0.019876074983649	0.044606141708137	0.02074998594043	0.025785795250042	0.022718313970108	0.019292776478858	0.030942428554488	0.028630991258601	0.030332009116454	0.045716649296154	0.042719859235949	0.004220269956602	0.036968378641921	0.037240606940344	0.035723698971201	0.021431359692205	0.010902564618662	0.027305265488358	0.0248935423888	0.03960003960004	0.031783536128286	0.036245563694027	0.028512046339579	0.03246832670253	0.014533827483468	0.046384910420288	0.020616498407104	0.029460478883564	0.032882085428832	0.036223756164474	0.036730120813031	0.038643401907481	0.050677196044439	0.018808538600359	0.058220088729655	0.056118884004468	0.051806823491247	0.04754577361296	0.041280708819976	0.039905581887384	0.034069474028258	0.035301432078991	0.040537518171991	0.022989618372335	0.038711306226069	0.032805441195621
misc_RNA_38	Cobalamin	0.005813987290624	0.012864721856324	0.005084577321398	0.010222240808115	0.003684576942693	0.005372040677092	0.003009048207961	0.005348492489188	0.004446816079687	0.004249912764949	0.006319168565928	0.010884916499084	0.010785707034819	0.010550674891504	0.005179144833892	0.011688657652809	0.007841787579044	0.006633516095206	0.00167731763364	0.010700712150843	0.006411973039539	0.00349412114118	0.003897980845922	0.010873669108208	0.003188847287979	0.001556700595327	0.00468833144628	0.001100037401272	0.003472252363302	0.002551695021411	0.002201925363538	0.003125907892366	0.003435191155176	0.003756997407672	0.005869945487773	0.003095075972211	0.006437798272991	0.003851295961091	0.005568023085508	0.004610499259439	0.002349308632031	0.0041411452902	0.004708789093337	0.002634435229775	0.006057330301562	0.007259879486001	0.005049300812096	0.005258887519909
misc_RNA_39	rliH	0	0	0.000462234301945	0.00092929461892	0.000193925102247	0.000805806101564	0.000150452410398	0.0001910175889	0.000555852009961	0	0	0.000544245824954	0.000634453354989	0.00105506748915	0.000178591201169	0.001359146238699	0.000435654865502	0.000255135234431	0.000209664704205	0.001475960296668	0	0.00058235352353	0.001499223402278	0.000906139092351	0.000187579252234	0.000222385799332	0.000234416572314	0	0.000217015772706	0.000463944549347	0.000440385072708	0.000183876934845	0.00052849094695	0.000268356957691	0.000195664849592	0.000476165534186	0	0.001100370274597	0	0	0	0.000376467753655	0	0.000526887045955	0.000465948484736	0	0.001402583558916	0.000250423215234
misc_RNA_40	AdoCbl_riboswitch	0.004457390256145	0.009788375325463	0.002542288660699	0.010222240808115	0.004266352249434	0.008326663049493	0.005115381953534	0.007067650789285	0.004446816079687	0.002907835049702	0.006529807518125	0.004626089512111	0.008670862518188	0.001289526931184	0.006250692040905	0.008970365175411	0.006752650415288	0.009695138908378	0.005241617605126	0.006641821335006	0.007543497693576	0.00815294932942	0.006896427650477	0.004228649097636	0.009191383359469	0.008673046173964	0.007501330314048	0.001466716535029	0.003472252363302	0.003943528669453	0.004697440775547	0.001654892413605	0.001321227367375	0.001341784788454	0.003521967292664	0.00380932427349	0.003358851272865	0.001650555411896	0.002420879602395	0.004034186852009	0.004027386226339	0.002635274275582	0.006647702249416	0.006322644551461	0.003727587877884	0.012906452419557	0.00813498464171	0.008764812533181
misc_RNA_41	rli56	0.001744196187187	0.001957675065093	0.000462234301945	0.003717178475678	0.001745325920223	0.002417418304691	0.000902714462388	0.000573052766699	0.001296988023242	0.001565757334455	0.001474472665383	0.002721229124771	0.002537813419957	0.000234459442033	0.001964503212856	0.003533780220617	0.002613929193015	0.001275676172155	0.00083865881682	0.003320910667503	0.001508699538715	0.00232941409412	0.001199378721822	0.001812278184701	0.001313054765638	0.002891015391321	0.003047415440082	0.000366679133757	0.000651047318119	0.000463944549347	0.000733975121179	0.00036775386969	0.001321227367375	0.000805070873073	0.001173989097555	0.001428496602559	0.000559808545477	0.001100370274597	0.001694615721676	0.005474967870583	0.002684924150893	0.009411693841364	0.005262764280788	0.004741983413596	0.006523278786297	0.009276512676556	0.006171367659228	0.00601015716561
misc_RNA_42	Cobalamin	0.012015573733956	0.017339407719393	0.015022614813223	0.009757593498655	0.01299298185055	0.020145152539095	0.015496598271001	0.020247864423356	0.012414028222459	0.019236447251872	0.02106389521976	0.021497710085692	0.023897743037932	0.028017903322994	0.027324453778811	0.03153219273781	0.023307535304381	0.021176224457774	0.018031164561633	0.026198295265857	0.021876143311369	0.03086473674709	0.02008959359052	0.025673940949936	0.021946772511386	0.018235635545257	0.024144906948342	0.011000374012717	0.012586914816969	0.01183058600836	0.011890396963105	0.013974647048224	0.014005010094177	0.016906488334523	0.017805501312911	0.01285646942303	0.018753586273495	0.013479535863818	0.017430333137242	0.010661779537452	0.006712310377232	0.009035226087709	0.00830962781177	0.012645289102922	0.009784918179446	0.009679839314667	0.009257051488842	0.012771583976921
misc_RNA_43	T-box	0.000775198305417	0.001957675065093	0.002080054358754	0.005111120404057	0.001163550613482	0.001343010169273	0.001053166872786	0.000955087944498	0.000741136013281	0.001118398096039	0.00084255580879	0.000816368737431	0.000845937806652	0.00035168916305	0.000357182402337	0.001087316990959	0.000871309731005	0.000510270468862	0.000209664704205	0.000368990074167	0.000377174884679	0.00058235352353	0.000299844680456	0.000906139092351	0.001125475513404	0.001779086394659	0.000703249716942	0.001100037401272	0.000217015772706	0.000695916824021	0.001321155218123	0.000919384674225	0.00158547284085	0.000268356957691	0.000391329699185	0.000238082767093	0.001399521363694	0.001650555411896	0.001210439801197	0.00115262481486	0.001678077594308	0.000752935507309	0.001384937968628	0.000526887045955	0.00419353636262	0.002016633190556	0.001683100270699	0.001001692860935
misc_RNA_44	rli62	0.001550396610833	0.000559335732884	0	0	0.000969625511235	0.001611612203128	0.001203619283185	0.002674246244594	0.001296988023242	0.001118398096039	0.00084255580879	0.000816368737431	0.001903360064968	0	0.000892956005844	0.001359146238699	0.001524792029259	0.001020540937724	0.001467652929435	0.001475960296668	0.000377174884679	0.00116470704706	0.000599689360911	0.000906139092351	0.001125475513404	0.001111928996662	0.00117208286157	0	0.000651047318119	0.001159861373369	0.000733975121179	0.000183876934845	0.00052849094695	0	0.000391329699185	0.000238082767093	0.000559808545477	0.001100370274597	0.000242087960239	0.000864468611145	0.000671231037723	0.000376467753655	0.001107950374903	0.00105377409191	0.000931896969471	0.000403326638111	0.001122066847132	0.002504232152337
misc_RNA_45	mcrA	0	0	0	0	0	0	0	0	0	0	0	0	0	0	0	0	0	0.000255135234431	0	0	0	0	0	0	0	0	0	0	0	0	0	0	0	0	0	0	0	0	0	0	0	0	0	0	0	0	0	0
misc_RNA_46	rli40	0.001550396610833	0.000839003599325	0.000693351452918	0.00046464730946	0.000969625511235	0.000805806101564	0.000601809641592	0.000573052766699	0.001111704019922	0.001118398096039	0.001053194760988	0.001632737474863	0.000422968903326	0.000937837768134	0.000178591201169	0.00027182924774	0.000217827432751	0	0.000209664704205	0	0.000754349769358	0.00058235352353	0.001199378721822	0.000604092728234	0.000562737756702	0.001779086394659	0.000468833144628	0.000733358267514	0.000217015772706	0.000231972274674	0.001321155218123	0.000551630804535	0.000264245473475	0.000536713915382	0.000391329699185	0.000714248301279	0.000559808545477	0	0.000242087960239	0.00057631240743	0.000671231037723	0.000376467753655	0.000830962781177	0.000526887045955	0.000931896969471	0.000806653276222	0.000561033423566	0.000500846430467
misc_RNA_47	rli41	0.006782985172394	0.010907046791231	0.003004522962645	0.014868713902712	0.009502330010104	0.009132469151056	0.005115381953534	0.00477543972249	0.008152496146093	0.005368310860988	0.005687251709335	0.007075195724405	0.00613304909823	0.009847296565404	0.003393232822205	0.003533780220617	0.002613929193015	0.003571893282034	0.001048323521025	0.002951920593336	0.001131524654036	0.00291176761765	0.001799068082733	0.001812278184701	0.002250951026809	0.001111928996662	0.000703249716942	0.001833395668786	0.002170157727064	0.00185577819739	0.002348720387774	0.003125907892366	0.005020663996026	0.004562068280744	0.005869945487773	0.002618910438025	0.003918659818342	0.006052036510286	0.006778462886705	0.005186811666868	0.005369848301785	0.012799903624255	0.004708789093337	0.002634435229775	0.009318969694711	0.007663206124112	0.006451884371011	0.00601015716561
misc_RNA_48	group-II-D1D4-3	0.000775198305417	0.000279667866442	0.000693351452918	0	0.000775700408988	0.000268602033855	0.000300904820796	0.000573052766699	0.000555852009961	0.001342077715247	0.000421277904395	0.000272122912477	0.001480391161642	0.000234459442033	0.000178591201169	0.001087316990959	0.000871309731005	0.000765405703293	0.00041932940841	0.001106970222501	0.001885874423394	0.00174706057059	0.002098912763189	0.000604092728234	0.001688213270107	0.001779086394659	0.001640916006198	0.000916697834393	0	0.000695916824021	0.001027565169651	0.00110326160907	0.000264245473475	0.000268356957691	0.000391329699185	0.000238082767093	0.000279904272739	0.001100370274597	0.000242087960239	0.00057631240743	0.000671231037723	0.001882338768273	0.001384937968628	0.001580661137865	0.001397845454207	0.001209979914333	0.001122066847132	0.000250423215234
misc_RNA_49	rliD	0	0	0	0	0.000193925102247	0	0.000300904820796	0	0	0	0.000210638952198	0	0.000634453354989	0	0.000178591201169	0	0	0	0	0	0	0	0	0.000302046364117	0	0.000222385799332	0	0	0	0	0	0	0	0	0	0	0	0.000550185137299	0.000242087960239	0	0	0	0	0	0	0	0.000280516711783	0
misc_RNA_50	Glycine	0.007558183477811	0.010907046791231	0.001848937207781	0.006040415022977	0.004072427147187	0.004029030507819	0.001955881335175	0.003438316600193	0.005002668089648	0.001118398096039	0.00526597380494	0.00380972077468	0.00274929787162	0.006564864376936	0.002500276816362	0.005436584954795	0.003267411491268	0.007143786564068	0.00083865881682	0.004427880890004	0.002640224192751	0.00757059580589	0.003897980845922	0.009967530015857	0.00506463981032	0.002001472193992	0.003047415440082	0.002016735235665	0.001953141954357	0.002087750472064	0.003816670630132	0.003861415631746	0.003963682102126	0.005367139153817	0.007435264284512	0.007142483012795	0.006437798272991	0.006327129078935	0.007746814727663	0.034866900649504	0.02517116391462	0.048187872467784	0.03074562290355	0.031613222757305	0.033548290900958	0.035089417515669	0.041796990055683	0.023790205447206
misc_RNA_51	sbrA	0.000193799576354	0	0	0	0	0.000537204067709	0.000150452410398	0	0.00018528400332	0.000447359238416	0	0	0	0	0	0	0	0	0	0	0	0	0	0.000604092728234	0	0.000222385799332	0	0.000183339566879	0	0	0.000293590048472	0	0	0	0	0	0	0	0	0	0	0	0	0	0	0	0	0.000250423215234
misc_RNA_52	rli42	0	0	0	0.00046464730946	0	0	0	0	0	0	0	0.000272122912477	0	0	0	0	0	0	0	0.000368990074167	0	0	0	0	0	0	0	0	0	0	0	0	0	0	0	0	0	0	0	0	0	0	0	0	0.001397845454207	0	0	0.000250423215234
misc_RNA_53	TPP	0.000387599152708	0.000279667866442	0.000462234301945	0.00092929461892	0	0.000268602033855	0.000300904820796	0	0.00018528400332	0	0	0	0	0.000234459442033	0	0	0.000217827432751	0.000255135234431	0	0	0.000377174884679	0.00058235352353	0	0	0	0.000222385799332	0	0.000183339566879	0	0.000231972274674	0	0.00036775386969	0	0	0	0	0.000559808545477	0	0.000242087960239	0.000864468611145	0.000671231037723	0	0.000276987593726	0.000526887045955	0	0.000403326638111	0	0.000250423215234
misc_RNA_54	T-box	0.000968997881771	0.001118671465767	0.000231117150973	0	0.000775700408988	0.001880214236982	0.00075226205199	0.000382035177799	0.000926420016601	0.001342077715247	0.000210638952198	0.001360614562386	0.000845937806652	0.000586148605084	0.000357182402337	0.000815487743219	0	0.00255135234431	0.000628994112615	0.001106970222501	0.001131524654036	0.00232941409412	0.000299844680456	0.001208185456468	0.000187579252234	0.000667157397997	0.000234416572314	0.000366679133757	0	0.000463944549347	0	0.000183876934845	0.00052849094695	0.000805070873073	0.000586994548777	0.000238082767093	0.000839712818216	0.001375462843247	0.000968351840958	0.002305249629719	0.000335615518862	0.002258806521927	0.001107950374903	0.001580661137865	0	0.001209979914333	0.000561033423566	0.001001692860935
misc_RNA_55	6S	0.049612691546656	0.156614005207416	0.045067844439668	0.014868713902712	0.070782662320159	0.090250283375146	0.033099530287575	0.064181909870261	0.045579864816791	0.021696923063158	0.02801498064228	0.052519722108082	0.056889317497378	0.084991547737115	0.01107265447246	0.066054507200757	0.032238460047182	0.043883260322134	0.014886193998558	0.043540828751707	0.022253318196048	0.05415887768829	0.053072508440628	0.024163709129351	0.030762997366387	0.040696601277829	0.037037818425611	0.008616959643295	0.021267545725223	0.024821033390089	0.013945527302407	0.022249109116251	0.008191609677726	0.039985186695936	0.018588160711281	0.099756679412031	0.023511958910053	0.035762033924416	0.012830661892692	0.01527227879689	0.015773929386495	0.019199855436383	0.038778263121595	0.033720770941126	0.035878033324636	0.091151820213118	0.033100971990406	0.049583796616282
misc_RNA_56	T-box	0.001550396610833	0.001678007198651	0.000924468603891	0.001858589237839	0.000775700408988	0.002148816270837	0.000601809641592	0.001337123122297	0.000555852009961	0.001789436953663	0.002527667426371	0.001088491649908	0.000422968903326	0.002696283583384	0.001250138408181	0.000815487743219	0.000653482298254	0.001530811406586	0.00125798822523	0.001844950370835	0.000754349769358	0	0.001799068082733	0.002114324548818	0.00093789626117	0.001779086394659	0.002578582295454	0	0.000651047318119	0.000231972274674	0.000587180096943	0.000551630804535	0.00158547284085	0.000536713915382	0.000586994548777	0.000238082767093	0.000559808545477	0	0.000484175920479	0.001440781018575	0.000671231037723	0.000752935507309	0.001107950374903	0.000526887045955	0.001863793938942	0	0.000280516711783	0.000500846430467
misc_RNA_57	L21_leader	0.004844989408853	0.004195017996627	0.002773405811672	0.008363651570276	0.002714951431458	0.004566234575528	0.003009048207961	0.003438316600193	0.003890964069726	0.004026233145741	0.003791501139557	0.00380972077468	0.003595235678273	0.005861486050836	0.002143094414024	0.002446463229658	0.002613929193015	0.002806487578741	0.001886982337845	0.004427880890004	0.002263049308073	0.00232941409412	0.002998446804555	0.001812278184701	0.003564005792447	0.004892487585313	0.004453914873966	0.002750093503179	0.001953141954357	0.001391833648042	0.002055130339302	0.00147101547876	0.00264245473475	0.001610141746145	0.003130637593479	0.003571241506397	0.001119617090955	0.001925647980545	0.001452527761437	0.002593405833434	0.003691770707478	0.004517613043855	0.003046863530982	0.003688209321686	0.005591381816826	0.003629939743	0.005329817523879	0.002504232152337
misc_RNA_58	rliE	0	0	0	0	0	0	0	0	0	0	0	0	0	0	0	0	0	0	0	0	0	0	0	0	0	0	0	0	0	0	0	0	0	0	0	0	0	0	0	0	0	0	0	0	0	0	0	0
misc_RNA_59	T-box	0.001162797458125	0.002517010797976	0.001386702905836	0.004646473094598	0.002521026329211	0.00349182644011	0.001053166872786	0.001528140711197	0.001482272026562	0.002236796192078	0.001474472665383	0.002176983299817	0.002326328968294	0.002579053862368	0.00142872960935	0.001087316990959	0.001306964596507	0.001530811406586	0.000628994112615	0.001475960296668	0.000754349769358	0	0.000899534041367	0.000906139092351	0.00093789626117	0.001111928996662	0.00117208286157	0.000366679133757	0.000868063090825	0.000695916824021	0.000440385072708	0.001287138543915	0.000792736420425	0.002146855661527	0.000586994548777	0.001904662136745	0.001959329909171	0.003026018255143	0.000968351840958	0.00057631240743	0.001342462075446	0.000376467753655	0.001384937968628	0.002634435229775	0.002795690908413	0.000806653276222	0.001402583558916	0.000500846430467
misc_RNA_60	T-box	0.007751983054165	0.008110368126813	0.005084577321398	0.006505062332437	0.005429902862916	0.00698365288022	0.003460405439156	0.007831721144883	0.007040792126171	0.006710388576234	0.010321308657682	0.008707933199267	0.006978986904883	0.006447634655919	0.006429283242073	0.007611218936713	0.005663513251532	0.006633516095206	0.003564299971486	0.004427880890004	0.00603479815486	0.00291176761765	0.006596582970022	0.010269576379974	0.006377694575958	0.01200883316395	0.01289291147727	0.002016735235665	0.003038220817889	0.001391833648042	0.004403850727076	0.003493661762056	0.005284909469501	0.003756997407672	0.008413588532475	0.005237820876049	0.005598085454774	0.002750925686494	0.00459967124455	0.009220998518877	0.008726003490401	0.011294032609637	0.003323851124708	0.008430192735281	0.007921124240504	0.006453226209778	0.005890850947445	0.009265658963649
misc_RNA_61	T-box	0.004069791103437	0.003356014397302	0.002311171509727	0.005111120404057	0.00387850204494	0.004566234575528	0.002858595797563	0.005348492489188	0.005002668089648	0.004697272003364	0.003370223235162	0.006258826986973	0.005710080194904	0.004571959119652	0.003929006425711	0.005708414202535	0.005227858386029	0.002806487578741	0.003144970563076	0.004796870964171	0.004526098616145	0.00291176761765	0.004197825526377	0.005738880918221	0.004877060558086	0.004225330187316	0.004922748018594	0.00128337696815	0.001736126181651	0.001159861373369	0.001321155218123	0.00183876934845	0.001849718314325	0.002146855661527	0.003913296991849	0.002618910438025	0.003078947000126	0.00412638852974	0.004115495324071	0.003746030648294	0.002684924150893	0.005647016304818	0.005539751874514	0.005268870459551	0.006989227271033	0.005646572933556	0.004207750676747	0.00400677144374
misc_RNA_62	T-box	0	0	0	0.00092929461892	0.000193925102247	0.000268602033855	0	0.000382035177799	0	0	0.000210638952198	0.000272122912477	0.000211484451663	0.000117229721017	0	0	0	0.000255135234431	0.000209664704205	0	0.000377174884679	0	0	0.000302046364117	0	0	0.000234416572314	0	0	0.000231972274674	0	0.00036775386969	0	0	0	0	0	0	0	0	0	0	0.000553975187451	0	0	0	0.000280516711783	0
misc_RNA_63	T-box	0.04554290044322	0.056772576887688	0.017102669171977	0.028808133186505	0.025598113496605	0.026054397283896	0.019859718172545	0.03228197252403	0.029460156527926	0.035788739073251	0.025908591120304	0.020137095523306	0.012266098196461	0.024266552250459	0.009286742460772	0.014678779377946	0.016337057456342	0.023472441567653	0.023901776279374	0.021032434227519	0.023762017734763	0.01397648456472	0.02008959359052	0.024465755493468	0.024385302790429	0.020904265137245	0.013596161194212	0.006050205706994	0.009982725544493	0.014614253304445	0.008367316381444	0.010664862221013	0.013740764620702	0.012344420053779	0.012718215223508	0.017141959230707	0.015954543546107	0.009353147334078	0.013314837813171	0.016136747408035	0.011075312122433	0.018070452175419	0.016619255623541	0.009483966827192	0.015842248481008	0.03186280441078	0.012062218606674	0.018280894712063
misc_RNA_64	rli59	0.000193799576354	0	0.000693351452918	0.00046464730946	0.000193925102247	0.000268602033855	0	0	0.00018528400332	0.000223679619208	0.000210638952198	0.000272122912477	0.000211484451663	0.000468918884067	0	0.00027182924774	0	0.000255135234431	0.00041932940841	0	0.000377174884679	0	0.000599689360911	0	0.000375158504468	0.00088954319733	0	0	0	0	0	0.000183876934845	0.000264245473475	0	0	0	0	0.000275092568649	0	0.000288156203715	0	0	0	0.000526887045955	0	0	0.000280516711783	0.000250423215234
misc_RNA_65	T-box	0.000581398729062	0.002517010797976	0.001617820056809	0.002323236547299	0.002133176124717	0.002148816270837	0.000300904820796	0.000382035177799	0.001296988023242	0.000671038857623	0.000631916856593	0.001632737474863	0.000422968903326	0.0007033783261	0.000357182402337	0.000815487743219	0.000871309731005	0.000255135234431	0.000209664704205	0	0.000754349769358	0.00058235352353	0.000299844680456	0.000906139092351	0.000375158504468	0.001111928996662	0	0	0.000217015772706	0.000231972274674	0.001027565169651	0.00036775386969	0	0.000805070873073	0.000586994548777	0.000476165534186	0.00223923418191	0.002750925686494	0.001452527761437	0.00057631240743	0.001342462075446	0.001129403260964	0.000276987593726	0.001580661137865	0.002329742423678	0.000403326638111	0.001402583558916	0.001502539291402
misc_RNA_66	SAM	0.000193799576354	0.000279667866442	0	0.00046464730946	0.000193925102247	0.000268602033855	0.000150452410398	0	0	0.000223679619208	0.000210638952198	0	0	0.000117229721017	0.000178591201169	0	0.000217827432751	0	0.000209664704205	0.000368990074167	0	0	0	0	0.000187579252234	0	0.000234416572314	0	0.000217015772706	0	0	0	0	0	0	0	0	0	0.000484175920479	0	0	0	0	0.000526887045955	0	0	0	0
misc_RNA_67	SAM	0.000193799576354	0	0	0.00046464730946	0.000193925102247	0.000805806101564	0.000300904820796	0	0	0	0	0	0	0	0	0	0	0	0	0	0	0	0	0	0.000562737756702	0	0	0	0	0	0	0	0	0	0	0	0	0	0.000242087960239	0	0	0	0	0.000526887045955	0	0	0	0.000250423215234
misc_RNA_68	T-box	0.009496179241352	0.02153442571602	0.005084577321398	0.008828298879735	0.006399528374151	0.009132469151056	0.002407238566369	0.006303580433686	0.003335112059765	0.004249912764949	0.003791501139557	0.004081843687157	0.005710080194904	0.003985810514568	0.00553632723623	0.005708414202535	0.00348523892402	0.007398921798499	0.005870611717741	0.001844950370835	0.004148923731467	0.00291176761765	0.0026986021241	0.00392660273352	0.003376426540213	0.006226802381307	0.007970163458676	0.001833395668786	0.004557331226834	0.003479584120106	0.00176154029083	0.002758154022676	0.002906700208225	0.004293711323053	0.002934972743886	0.007618648546981	0.006157894000252	0.004951666235688	0.003389231443353	0.004322343055724	0.004027386226339	0.006776419565782	0.007201677436868	0.012118402056967	0.008853021209975	0.013309779057668	0.00364671725318	0.007763119672246
misc_RNA_69	L20_leader	0.006976784748749	0.005313689462394	0.004160108717508	0.015333361212172	0.007563078987633	0.007252254914074	0.002256786155971	0.001910175888996	0.003520396063086	0.006039349718611	0.002106389521976	0.005986704074496	0.004441173484925	0.005040878003719	0.003393232822205	0.003805609468356	0.003049584058517	0.003827028516465	0.003773964675691	0.002582930519169	0.002640224192751	0.00349412114118	0.003897980845922	0.002114324548818	0.00412674354915	0.004892487585313	0.005625997735536	0.00128337696815	0.001519110408945	0.000463944549347	0.002201925363538	0.003861415631746	0.0031709456817	0.003488640449981	0.006065610337365	0.003095075972211	0.006997606818468	0.003576203392442	0.006294286966226	0.004034186852009	0.004027386226339	0.006776419565782	0.006093727061965	0.004741983413596	0.00838707272524	0.004436593019223	0.007012917794578	0.004507617874207
misc_RNA_70	rli43	0	0	0	0	0	0	0	0	0	0	0	0	0	0	0	0	0	0	0	0	0	0	0	0	0	0	0	0	0	0	0	0	0	0	0	0	0	0.000275092568649	0.000242087960239	0	0	0	0	0	0	0	0	0
misc_RNA_71	PyrR	0	0.000839003599325	0.001617820056809	0.002323236547299	0.00193925102247	0.001880214236982	0.000300904820796	0	0.00018528400332	0.000223679619208	0.000210638952198	0.001088491649908	0.000634453354989	0.000234459442033	0.000535773603506	0	0.000217827432751	0	0.000209664704205	0	0	0	0.000299844680456	0.000302046364117	0	0	0	0.000366679133757	0	0.000231972274674	0	0.00036775386969	0.00052849094695	0.001341784788454	0.001369653947147	0.001904662136745	0.001399521363694	0.002750925686494	0.001452527761437	0.00057631240743	0.001006846556585	0.002635274275582	0.002492888343531	0.005795757505506	0.002795690908413	0.003629939743	0.003085683829614	0.001502539291402
misc_RNA_72	Purine	0	0	0	0	0	0	0	0	0.000370568006641	0.000223679619208	0	0	0	0.000117229721017	0	0	0	0	0	0	0	0	0	0	0	0	0	0	0	0	0	0	0	0	0	0	0	0	0	0	0	0.000376467753655	0	0	0	0	0	0
misc_RNA_73	RNaseP_bact_b	4.47211902394781	5.15316010705686	5.72685188395146	5.3778279596872	5.54044017119708	7.018033940553	5.56959778052604	7.02715506043796	5.50701114668564	4.8534003775712	4.89145774793258	6.14834508450777	7.84691909450817	3.92860241071198	4.57711389475263	7.643294787946	6.73195680917663	8.22351887618032	10.6752880793036	7.84362200656802	8.30237356154928	7.08957179545415	7.91470018530401	5.88930000755116	7.02352994140024	7.18283893263712	9.30797883687185	2.88356470786673	4.53345949183587	4.17990841734596	3.79553214664236	4.09732973915218	3.27690811656396	4.16006955812343	3.89646981478365	4.9266466994586	3.96708325752593	3.82653762991247	4.09080235212662	3.8788706582064	3.63740099342194	3.21578755171726	5.92171776626125	5.3953233505801	4.10966563536735	8.44686978196162	4.23468028107775	7.54825655357554
misc_RNA_74	pan	0	0.000279667866442	0	0	0	0	0.000300904820796	0.000573052766699	0	0	0.000210638952198	0	0	0.000234459442033	0.000178591201169	0.00027182924774	0	0	0.00041932940841	0.000368990074167	0	0	0.000299844680456	0	0	0	0	0	0	0.000695916824021	0.000293590048472	0.00036775386969	0.000264245473475	0.000268356957691	0.000391329699185	0	0.000279904272739	0	0	0.000288156203715	0.001006846556585	0	0	0	0	0	0	0
misc_RNA_75	FMN	0.001937995763541	0.001678007198651	0.001155585754863	0.001858589237839	0.001551400817976	0.002954622372401	0.001053166872786	0.001146105533398	0.000741136013281	0.000223679619208	0.000210638952198	0.001088491649908	0	0.000234459442033	0.000357182402337	0.00027182924774	0.000871309731005	0.000255135234431	0.00083865881682	0.000368990074167	0.000377174884679	0.00174706057059	0.001199378721822	0.000906139092351	0.001313054765638	0.002223857993324	0.000703249716942	0.001100037401272	0.001953141954357	0.000695916824021	0.000293590048472	0.000919384674225	0.00052849094695	0.001073427830763	0.00078265939837	0.000714248301279	0.000559808545477	0.000550185137299	0.000242087960239	0.00115262481486	0	0.000376467753655	0.001107950374903	0	0.001397845454207	0.000403326638111	0.002244133694265	0.001252116076169
misc_RNA_76	rli28	0	0	0	0	0	0	0	0	0	0.000223679619208	0	0	0	0.010785134333537	0	0	0	0	0	0	0	0	0	0	0	0	0	0	0	0	0	0	0	0	0	0	0	0	0	0	0	0	0	0	0	0	0	0
misc_RNA_77	rli60	0	0.000279667866442	0	0	0.000193925102247	0.000268602033855	0	0	0	0	0	0.000272122912477	0	0	0	0	0	0	0	0.000368990074167	0	0	0	0	0	0	0	0	0	0	0	0	0	0	0.000195664849592	0	0	0	0	0	0	0	0.000276987593726	0	0	0	0	0.000500846430467
misc_RNA_78	T-box	0.00329459279802	0.002237342931535	0.001848937207781	0.003252531166218	0.002133176124717	0.004297632541674	0.001955881335175	0.002865263833494	0.003705680066406	0.003355194288117	0.004212779043952	0.00380972077468	0.002537813419957	0.000117229721017	0.006250692040905	0.005436584954795	0.004138721222273	0.004337298985327	0.001886982337845	0.005165861038338	0.006411973039539	0.00291176761765	0.003598136165466	0.005738880918221	0.002813688783511	0.002446243792656	0.003750665157024	0.001833395668786	0.003906283908714	0.003479584120106	0.002055130339302	0.002574277087831	0.002906700208225	0.002951926534599	0.005282950938996	0.002380827670932	0.003078947000126	0.003301110823792	0.005568023085508	0.010085467130022	0.008726003490401	0.014305774638873	0.013295404498833	0.012645289102922	0.014910351511537	0.010889819229001	0.010379118335975	0.008764812533181
misc_RNA_79	rliF	0	0	0	0	0	0	0.000150452410398	0	0	0	0	0	0	0	0.000178591201169	0	0	0	0	0	0.000377174884679	0	0	0	0	0	0.000234416572314	0	0	0	0	0	0	0	0.000195664849592	0	0	0	0	0	0.000335615518862	0.000376467753655	0	0.000526887045955	0	0.000403326638111	0.000280516711783	0.000250423215234
misc_RNA_80	rli28	0	0	0	0	0	0	0.000150452410398	0.0001910175889	0	0	0	0	0	0	0	0	0	0	0	0	0	0	0	0	0	0	0	0	0	0	0	0.000183876934845	0	0	0.000195664849592	0	0	0.000550185137299	0	0.00057631240743	0	0.000752935507309	0	0	0	0	0	0
misc_RNA_81	rli45	0.000193799576354	0	0.000693351452918	0.001393941928379	0.000969625511235	0.000805806101564	0.000601809641592	0.0001910175889	0.000370568006641	0.001118398096039	0.000421277904395	0.000544245824954	0.000211484451663	0	0.000892956005844	0.001087316990959	0.000871309731005	0.001530811406586	0.000209664704205	0	0.000377174884679	0.00174706057059	0.000899534041367	0.000906139092351	0.000375158504468	0.001111928996662	0.000703249716942	0.000550018700636	0.000217015772706	0.000463944549347	0.000880770145415	0.000551630804535	0.000264245473475	0.001341784788454	0.001173989097555	0	0.000839712818216	0.000275092568649	0.000484175920479	0.001728937222289	0.001006846556585	0.002258806521927	0.001661925562354	0.001580661137865	0.002329742423678	0.001613306552445	0.000280516711783	0.001502539291402
misc_RNA_82	RatA	0	0	0	0.00046464730946	0	0.000537204067709	0.000150452410398	0	0	0.000223679619208	0.000210638952198	0	0.000422968903326	0.000468918884067	0	0	0.000217827432751	0.000255135234431	0	0	0	0	0.000299844680456	0.000302046364117	0	0	0.000468833144628	0	0	0	0.000146795024236	0	0	0.000268356957691	0	0	0	0	0	0	0	0	0	0	0	0.000403326638111	0	0
misc_RNA_83	rli28	0.000193799576354	0.000279667866442	0	0	0.000581775306741	0	0	0	0.00018528400332	0	0	0.000272122912477	0	0.000937837768134	0	0.00027182924774	0	0.000255135234431	0	0	0	0	0	0.000302046364117	0.000562737756702	0	0	0	0	0	0.000293590048472	0	0	0	0	0.000714248301279	0.000279904272739	0.000275092568649	0	0.00057631240743	0	0	0.000276987593726	0	0	0.000403326638111	0	0.000250423215234
misc_RNA_84	rli47	49.3966050190214	50.6131717971737	51.2035425636901	30.7433892304047	51.6021122322137	42.2476080988885	58.266306784501	60.0200186433167	58.9494026443733	55.2962860236027	56.5919460090238	46.816842231299	45.9244831320001	72.1319162604657	34.3370158839014	45.8434589728116	39.3415948017661	42.9397702252079	52.339648434224	40.8844692077783	42.2696121510661	40.3407932819698	33.7930951766985	42.3704598655894	38.2822992714422	31.7144388427933	48.9536816294765	40.1051635755616	59.8638009010495	56.4880325503496	52.8807055556045	48.5683341852965	46.798137597903	40.9496616018764	34.9537643960413	55.0573541385927	28.3624200523421	27.1598893027504	28.8472013421357	6.63364396572094	6.62505034232783	7.68483625535055	9.10735208170026	7.58032393015585	8.00685876169531	13.9232388742347	6.20390759779514	14.7346515611383
misc_RNA_85	rli61	0.000193799576354	0.000559335732884	0.000231117150973	0	0	0	0.000300904820796	0.0001910175889	0	0	0.000421277904395	0.000272122912477	0.000634453354989	0.0007033783261	0	0.00027182924774	0.000217827432751	0	0.000209664704205	0.000737980148334	0.000377174884679	0	0.000599689360911	0	0.000187579252234	0.000222385799332	0	0	0.000217015772706	0	0	0.00036775386969	0	0	0.00078265939837	0	0	0	0	0.00057631240743	0	0	0	0	0	0	0.000280516711783	0.000500846430467
misc_RNA_86	T-box	0.001550396610833	0.001398339332209	0.000462234301945	0.00046464730946	0.001357475715729	0.001074408135418	0.000601809641592	0.000573052766699	0.001296988023242	0.001565757334455	0.001685111617581	0.001360614562386	0.000422968903326	0.001172297210167	0.000714364804675	0.001087316990959	0.000871309731005	0.001785946641017	0.00041932940841	0.000737980148334	0.000754349769358	0.00291176761765	0.001499223402278	0.001208185456468	0.00093789626117	0.000667157397997	0.00117208286157	0.000366679133757	0.000217015772706	0	0.000146795024236	0.00036775386969	0.00052849094695	0.000268356957691	0.000586994548777	0.000476165534186	0.000279904272739	0.000550185137299	0	0.001440781018575	0.001678077594308	0.001129403260964	0.000553975187451	0	0.003261639393149	0.000403326638111	0.000841550135349	0.001252116076169
misc_RNA_87	pemK	0	0	0	0	0	0	0	0	0	0	0	0	0	0	0	0	0	0	0	0	0	0	0	0.000302046364117	0	0	0	0	0	0	0	0	0	0.000268356957691	0	0.000238082767093	0	0	0	0	0.000335615518862	0	0	0	0	0	0	0
misc_RNA_88	LhrA	0.028488537724057	0.119977514703538	0.054081413327602	0.022767718163528	0.083193868863967	0.190438842002912	0.09493547096118	0.123970415195831	0.110614549982213	0.053683108609876	0.065508714133452	0.094970896454511	0.09305315873177	0.021101349783008	0.018037711318039	0.045939142868016	0.032674114912684	0.036484338523635	0.014886193998558	0.029888196007527	0.02791094146623	0.0349412114118	0.030584157406464	0.016914596390546	0.022697089520322	0.021126650936578	0.028598821822308	0.012467090547745	0.013237962135088	0.017165948325856	0.013945527302407	0.01893932428904	0.013740764620702	0.029519265345993	0.02250145770313	0.035236249529787	0.020712916182666	0.024483238609792	0.010409782290297	0.008932842315162	0.008726003490401	0.009035226087709	0.008032640218045	0.013699063194832	0.010716815148917	0.023392945010446	0.009818084912409	0.017529625066362
misc_RNA_89	SAM	0.000775198305417	0.002517010797976	0.000231117150973	0.00046464730946	0.00193925102247	0.002148816270837	0.00075226205199	0.000955087944498	0.001482272026562	0.000671038857623	0.00084255580879	0.000816368737431	0.001057422258316	0.00105506748915	0.000714364804675	0.001902804734178	0.001306964596507	0	0	0.000368990074167	0.000754349769358	0.00174706057059	0.001199378721822	0.000906139092351	0.000187579252234	0.000667157397997	0.001640916006198	0.000183339566879	0.000217015772706	0.000231972274674	0.000293590048472	0	0.001321227367375	0.000268356957691	0	0.000952331068373	0.000559808545477	0.000275092568649	0	0.000864468611145	0	0.001505871014618	0.000276987593726	0	0.001863793938942	0.003226613104889	0.001122066847132	0.000250423215234
misc_RNA_90	rli49	0.000387599152708	0.000559335732884	0.000231117150973	0	0.000581775306741	0.000268602033855	0	0.000382035177799	0.000370568006641	0	0.000631916856593	0.000544245824954	0.000422968903326	0	0.000178591201169	0.000815487743219	0.000871309731005	0.000510270468862	0.000209664704205	0.000368990074167	0	0	0.000299844680456	0	0	0	0.000234416572314	0	0.000217015772706	0.000231972274674	0	0	0	0.000536713915382	0.000195664849592	0	0	0	0	0	0.001342462075446	0	0	0	0.000465948484736	0	0.000280516711783	0.000751269645701
misc_RNA_91	T-box	0.001744196187187	0.000559335732884	0.000693351452918	0.00092929461892	0.000775700408988	0.001074408135418	0.001354071693583	0.001146105533398	0.000926420016601	0.000671038857623	0.000421277904395	0	0.000211484451663	0.000117229721017	0.000178591201169	0.000543658495479	0.000653482298254	0	0.00125798822523	0.001106970222501	0.000754349769358	0	0.000899534041367	0.000604092728234	0.00093789626117	0.001334314795994	0.000234416572314	0	0	0.001159861373369	0.000440385072708	0.000919384674225	0.001321227367375	0.000536713915382	0.000195664849592	0.001190413835466	0	0.000550185137299	0.000484175920479	0.00057631240743	0.000671231037723	0.000752935507309	0.000276987593726	0	0.001397845454207	0.000806653276222	0.000841550135349	0.000250423215234
misc_RNA_92	L13_leader	0.000581398729062	0.000279667866442	0.001386702905836	0.002323236547299	0.000775700408988	0.000537204067709	0.001203619283185	0.0001910175889	0.001852840033203	0.000894718476831	0.001474472665383	0.001088491649908	0.001057422258316	0.00105506748915	0.001250138408181	0.00027182924774	0.000871309731005	0.000255135234431	0.000209664704205	0.001844950370835	0.000754349769358	0	0.000599689360911	0.000604092728234	0.001875792522341	0.002223857993324	0.000468833144628	0.000183339566879	0.000651047318119	0.000463944549347	0.000293590048472	0.000919384674225	0.00052849094695	0	0.001565318796739	0.000952331068373	0.001119617090955	0.000275092568649	0.001210439801197	0.002305249629719	0.001342462075446	0	0.001107950374903	0	0.001863793938942	0.002016633190556	0.001402583558916	0.000500846430467
misc_RNA_93	L17DE	0	0	0	0	0	0	0	0	0	0	0	0	0	0.000234459442033	0	0	0	0	0.000209664704205	0	0.000377174884679	0	0	0.000302046364117	0.000187579252234	0	0	0	0	0	0	0	0	0	0	0	0	0	0	0	0	0	0	0	0	0.000403326638111	0	0
misc_RNA_94	ykoK	0	0.000279667866442	0	0	0	0.000537204067709	0.000150452410398	0.0001910175889	0.00018528400332	0	0.000210638952198	0	0	0.000234459442033	0.000178591201169	0	0	0	0	0	0	0	0	0	0.000187579252234	0	0	0	0	0	0.000587180096943	0	0.000264245473475	0	0.000195664849592	0	0.000279904272739	0	0.000484175920479	0.000288156203715	0	0	0.000276987593726	0	0	0	0	0
misc_RNA_95	Bacteria_large_SRP	0.171318825497047	0.339516789860362	0.367014035744579	0.034383900900022	0.440985682509701	0.40344025484961	0.337314304112466	0.270480905881814	0.400954583185106	0.2489554161783	0.120485480657025	0.394033977266852	0.231786959022773	0.32636754331052	0.0701863420593	0.374580703385361	0.226540530061275	0.308458498427091	0.122863516664151	0.365300173425335	0.192736366070856	0.366882719823896	0.306741108106001	0.109944876538549	0.214778243808009	0.260858542616903	0.451955151421385	0.107620325757742	0.275175999791665	0.325457101367245	0.147235409308566	0.084399513093877	0.155376338403323	0.332494270578953	0.225014577031295	0.488783920842242	0.167662659370495	0.231077757665454	0.093688040612676	0.091633672781341	0.081554571083367	0.173551634434752	0.250119797134286	0.330885064859795	0.317310918104894	0.953464172494737	0.175042428152657	0.382396249661929
misc_RNA_96	T-box	0.00329459279802	0.002796678664418	0.006240163076262	0.006505062332437	0.006593453476398	0.005640642710947	0.002858595797563	0.005539510078088	0.005929088106249	0.005591990480195	0.003580862187359	0.008707933199267	0.006344533549893	0.003516891630501	0.005714918437398	0.005436584954795	0.00718830528079	0.009440003673947	0.006499605830356	0.005534851112505	0.010560896771006	0.00815294932942	0.006596582970022	0.005134788189987	0.003564005792447	0.004447715986648	0.006563664024792	0.002933433070058	0.003906283908714	0.003479584120106	0.001467950242359	0.002942030957521	0.003435191155176	0.005635496111508	0.007826593983697	0.005952069177329	0.005318181182036	0.007977684490831	0.008715166568621	0.010661779537452	0.012082158679017	0.007152887319437	0.010525528561576	0.013699063194832	0.006989227271033	0.015729738886335	0.014586869012722	0.01001692860935
misc_RNA_97	rliI	0.000387599152708	0.000559335732884	0	0	0.000581775306741	0.000805806101564	0.000601809641592	0.000573052766699	0.000555852009961	0.000447359238416	0.000210638952198	0.001088491649908	0.001057422258316	0.002110134978301	0	0.000543658495479	0.000653482298254	0.000255135234431	0.00041932940841	0.000737980148334	0.002263049308073	0	0.000299844680456	0.001812278184701	0.000562737756702	0.000444771598665	0.000937666289256	0.000183339566879	0	0.000231972274674	0.000146795024236	0	0	0.000268356957691	0	0	0	0.000275092568649	0.000242087960239	0.00115262481486	0.000671231037723	0.000376467753655	0	0	0	0.001209979914333	0.001402583558916	0.001252116076169
[truncated: 53 more columns]

## Sheet: Annotation
	Start	End	Rfam_database_accession
misc_RNA_1	34076	34185	accession=RF01457	inference=COORDINATES:profile:Infernal:001001	product=rli22	Note="Listeria sRNA rli22"
misc_RNA_2	105943	106209	accession=RF02415	inference=COORDINATES:profile:Infernal:001001	product=rliG	Note="Listeria sRNA rliG"
misc_RNA_3	129357	129505	accession=RF01479	inference=COORDINATES:profile:Infernal:001001	product=rli48	Note="Listeria sRNA rli48"
misc_RNA_4	186049	186151	accession=RF00162	inference=COORDINATES:profile:Infernal:001001	product=SAM	Note="SAM riboswitch (S box leader)"
misc_RNA_5	193357	193627	accession=RF02909	inference=COORDINATES:profile:Infernal:001001	product=rli117	Note="Listeria sRNA rli117"
misc_RNA_6	246878	247007	accession=RF00038	inference=COORDINATES:profile:Infernal:001001	product=PrfA	Note="PrfA thermoregulator UTR"
misc_RNA_7	250135	250255	accession=RF01490	inference=COORDINATES:profile:Infernal:001001	product=rli51	Note="Listeria snRNA rli51"
misc_RNA_8	274328	274439	accession=RF00616	inference=COORDINATES:profile:Infernal:001001	product=LhrC	Note="Listeria LhrC"
misc_RNA_9	274532	274642	accession=RF00616	inference=COORDINATES:profile:Infernal:001001	product=LhrC	Note="Listeria LhrC"
misc_RNA_10	274735	274848	accession=RF00616	inference=COORDINATES:profile:Infernal:001001	product=LhrC	Note="Listeria LhrC"
misc_RNA_11	274941	275054	accession=RF00616	inference=COORDINATES:profile:Infernal:001001	product=LhrC	Note="Listeria LhrC"
misc_RNA_12	308681	308824	accession=RF00557	inference=COORDINATES:profile:Infernal:001001	product=L10_leader	Note="Ribosomal protein L10 leader"
misc_RNA_13	310621	310778	accession=RF01461	inference=COORDINATES:profile:Infernal:001001	product=rli24	Note="Listeria sRNA rli22"
misc_RNA_14	362857	362976	accession=RF00162	inference=COORDINATES:profile:Infernal:001001	product=SAM	Note="SAM riboswitch (S box leader)"
misc_RNA_15	397364	397469	accession=RF00059	inference=COORDINATES:profile:Infernal:001001	product=TPP	Note="TPP riboswitch (THI element)"
misc_RNA_16	422686	422846	accession=RF01488	inference=COORDINATES:profile:Infernal:001001	product=rli49	Note="Listeria sRNA rli49"
misc_RNA_17	451777	451960	accession=RF01462	inference=COORDINATES:profile:Infernal:001001	product=rli26	Note="Listeria sRNA rli26"
misc_RNA_18	496078	496176	accession=RF01463	inference=COORDINATES:profile:Infernal:001001	product=rli27	Note="Listeria sRNA rli27"
misc_RNA_19	566170	566393	accession=RF01464	inference=COORDINATES:profile:Infernal:001001	product=rliA	Note="Listeria sRNA rliA"
misc_RNA_20	596750	597144	accession=RF01471	inference=COORDINATES:profile:Infernal:001001	product=rliB	Note="Listeria sRNA rliB"
misc_RNA_21	604766	604860	accession=RF01480	inference=COORDINATES:profile:Infernal:001001	product=rli52	Note="Listeria sRNA rli52"
misc_RNA_22	648774	648888	accession=RF01465	inference=COORDINATES:profile:Infernal:001001	product=rli31	Note="Listeria sRNA rli31"
misc_RNA_23	651566	651711	accession=RF01468	inference=COORDINATES:profile:Infernal:001001	product=rli32	Note="Listeria sRNA rli32"
misc_RNA_24	661981	662082	accession=RF00167	inference=COORDINATES:profile:Infernal:001001	product=Purine	Note="Purine riboswitch"
misc_RNA_25	688778	688878	accession=RF00162	inference=COORDINATES:profile:Infernal:001001	product=SAM	Note="SAM riboswitch (S box leader)"
misc_RNA_26	764525	765057	accession=RF01469	inference=COORDINATES:profile:Infernal:001001	product=rli33	Note="Listeria sRNA rli33"
misc_RNA_27	812649	812844	accession=RF00234	inference=COORDINATES:profile:Infernal:001001	product=glmS	Note="glmS glucosamine-6-phosphate activated ribozyme"
misc_RNA_28	844060	844143	accession=RF01466	inference=COORDINATES:profile:Infernal:001001	product=rli34	Note="Listeria sRNA rli34"
misc_RNA_29	869567	869764	accession=RF00168	inference=COORDINATES:profile:Infernal:001001	product=Lysine	Note="Lysine riboswitch"
misc_RNA_30	901191	901274	accession=RF01467	inference=COORDINATES:profile:Infernal:001001	product=rli36	Note="Listeria sRNA rli36"
misc_RNA_31	924416	924513	accession=RF00162	inference=COORDINATES:profile:Infernal:001001	product=SAM	Note="SAM riboswitch (S box leader)"
misc_RNA_32	949214	949460	accession=RF01493	inference=COORDINATES:profile:Infernal:001001	product=rli37	Note="Listeria sRNA rli37"
misc_RNA_33	949553	949600	accession=RF00522	inference=COORDINATES:profile:Infernal:001001	product=PreQ1	Note="PreQ1 riboswitch"
misc_RNA_34	998223	998397	accession=RF01481	inference=COORDINATES:profile:Infernal:001001	product=rli53	Note="Listeria sRNA rli53"
misc_RNA_35	1023947	1024057	accession=RF00616	inference=COORDINATES:profile:Infernal:001001	product=LhrC	Note="Listeria LhrC"
misc_RNA_36	1063798	1063901	accession=RF00080	inference=COORDINATES:profile:Infernal:001001	product=yybP-ykoY	Note="yybP-ykoY manganese riboswitch"
misc_RNA_37	1120896	1121423	accession=RF01491	inference=COORDINATES:profile:Infernal:001001	product=rli54	Note="Listeria sRNA rli54"
misc_RNA_38	1196306	1196496	accession=RF00174	inference=COORDINATES:profile:Infernal:001001	product=Cobalamin	Note="Cobalamin riboswitch"
misc_RNA_39	1197324	1197752	accession=RF01460	inference=COORDINATES:profile:Infernal:001001	product=rliH	Note="Listeria sRNA rliH"
misc_RNA_40	1214603	1214752	accession=RF01482	inference=COORDINATES:profile:Infernal:001001	product=AdoCbl_riboswitch	Note="AdoCbl riboswitch"
misc_RNA_41	1216359	1216458	accession=RF01483	inference=COORDINATES:profile:Infernal:001001	product=rli56	Note="Listeria sRNA rli56"
misc_RNA_42	1231322	1231499	accession=RF00174	inference=COORDINATES:profile:Infernal:001001	product=Cobalamin	Note="Cobalamin riboswitch"
misc_RNA_43	1255613	1255842	accession=RF00230	inference=COORDINATES:profile:Infernal:001001	product=T-box	Note="T-box leader"
misc_RNA_44	1298744	1298879	accession=RF01486	inference=COORDINATES:profile:Infernal:001001	product=rli62	Note="Listeria sRNA rli62"
misc_RNA_45	1299138	1299189	accession=RF03010	inference=COORDINATES:profile:Infernal:001001	product=mcrA	Note="mcrA RNA"
misc_RNA_46	1333189	1333451	accession=RF01472	inference=COORDINATES:profile:Infernal:001001	product=rli40	Note="Listeria sRNA rli40"
misc_RNA_47	1334354	1334848	accession=RF01473	inference=COORDINATES:profile:Infernal:001001	product=rli41	Note="Listeria sRNA rli41"
misc_RNA_48	1341318	1341491	accession=RF02001	inference=COORDINATES:profile:Infernal:001001	product=group-II-D1D4-3	Note="Group II catalytic intron D1-D4-3"
misc_RNA_49	1414234	1414560	accession=RF01494	inference=COORDINATES:profile:Infernal:001001	product=rliD	Note="Listeria sRNA rliD"
misc_RNA_50	1427884	1427975	accession=RF00504	inference=COORDINATES:profile:Infernal:001001	product=Glycine	Note="Glycine riboswitch"
misc_RNA_51	1454421	1454491	accession=RF01489	inference=COORDINATES:profile:Infernal:001001	product=sbrA	Note="Listeria sRNA sbrA"
misc_RNA_52	1454504	1454673	accession=RF01474	inference=COORDINATES:profile:Infernal:001001	product=rli42	Note="Listeia sRNA rli42"
misc_RNA_53	1516203	1516313	accession=RF00059	inference=COORDINATES:profile:Infernal:001001	product=TPP	Note="TPP riboswitch (THI element)"
misc_RNA_54	1549145	1549318	accession=RF00230	inference=COORDINATES:profile:Infernal:001001	product=T-box	Note="T-box leader"
misc_RNA_55	1601383	1601578	accession=RF00013	inference=COORDINATES:profile:Infernal:001001	product=6S	Note="6S / SsrS RNA"
misc_RNA_56	1609020	1609247	accession=RF00230	inference=COORDINATES:profile:Infernal:001001	product=T-box	Note="T-box leader"
misc_RNA_57	1632115	1632193	accession=RF00559	inference=COORDINATES:profile:Infernal:001001	product=L21_leader	Note="Ribosomal protein L21 leader"
misc_RNA_58	1639634	1639856	accession=RF01459	inference=COORDINATES:profile:Infernal:001001	product=rliE	Note="Listeria sRNA rliE"
misc_RNA_59	1643949	1644176	accession=RF00230	inference=COORDINATES:profile:Infernal:001001	product=T-box	Note="T-box leader"
misc_RNA_60	1652267	1652497	accession=RF00230	inference=COORDINATES:profile:Infernal:001001	product=T-box	Note="T-box leader"
misc_RNA_61	1696188	1696396	accession=RF00230	inference=COORDINATES:profile:Infernal:001001	product=T-box	Note="T-box leader"
misc_RNA_62	1729981	1730207	accession=RF00230	inference=COORDINATES:profile:Infernal:001001	product=T-box	Note="T-box leader"
misc_RNA_63	1730256	1730497	accession=RF00230	inference=COORDINATES:profile:Infernal:001001	product=T-box	Note="T-box leader"
misc_RNA_64	1755416	1755596	accession=RF01484	inference=COORDINATES:profile:Infernal:001001	product=rli59	Note="Listeria sRNA rli59"
misc_RNA_65	1767606	1767807	accession=RF00230	inference=COORDINATES:profile:Infernal:001001	product=T-box	Note="T-box leader"
misc_RNA_66	1772806	1772914	accession=RF00162	inference=COORDINATES:profile:Infernal:001001	product=SAM	Note="SAM riboswitch (S box leader)"
misc_RNA_67	1795753	1795859	accession=RF00162	inference=COORDINATES:profile:Infernal:001001	product=SAM	Note="SAM riboswitch (S box leader)"
misc_RNA_68	1864837	1865077	accession=RF00230	inference=COORDINATES:profile:Infernal:001001	product=T-box	Note="T-box leader"
misc_RNA_69	1914899	1915037	accession=RF00558	inference=COORDINATES:profile:Infernal:001001	product=L20_leader	Note="Ribosomal protein L20 leader"
misc_RNA_70	1916434	1916687	accession=RF01477	inference=COORDINATES:profile:Infernal:001001	product=rli43	Note="Listeria sRNA rli43"
misc_RNA_71	1972108	1972210	accession=RF00515	inference=COORDINATES:profile:Infernal:001001	product=PyrR	Note="PyrR binding site"
misc_RNA_72	2015068	2015168	accession=RF00167	inference=COORDINATES:profile:Infernal:001001	product=Purine	Note="Purine riboswitch"
misc_RNA_73	2018052	2018433	accession=RF00011	inference=COORDINATES:profile:Infernal:001001	product=RNaseP_bact_b	Note="Bacterial RNase P class B"
misc_RNA_74	2033398	2033484	accession=RF01749	inference=COORDINATES:profile:Infernal:001001	product=pan	Note="pan motif"
misc_RNA_75	2083045	2083167	accession=RF00050	inference=COORDINATES:profile:Infernal:001001	product=FMN	Note="FMN riboswitch (RFN element)"
misc_RNA_76	2101502	2101681	accession=RF01492	inference=COORDINATES:profile:Infernal:001001	product=rli28	Note="Listeria sRNA rli28"
misc_RNA_77	2111259	2111442	accession=RF02414	inference=COORDINATES:profile:Infernal:001001	product=rli60	Note="Listeria sRNA rli60"
misc_RNA_78	2157126	2157359	accession=RF00230	inference=COORDINATES:profile:Infernal:001001	product=T-box	Note="T-box leader"
misc_RNA_79	2163203	2163415	accession=RF01476	inference=COORDINATES:profile:Infernal:001001	product=rliF	Note="Listeria sRNA rliF"
misc_RNA_80	2182465	2182633	accession=RF01492	inference=COORDINATES:profile:Infernal:001001	product=rli28	Note="Listeria sRNA rli28"
misc_RNA_81	2226593	2226670	accession=RF01475	inference=COORDINATES:profile:Infernal:001001	product=rli45	Note="Listeria snRNA rli45"
misc_RNA_82	2227574	2227661	accession=RF01776	inference=COORDINATES:profile:Infernal:001001	product=RatA	Note="RNA anti-toxin A"
misc_RNA_83	2227712	2227899	accession=RF01492	inference=COORDINATES:profile:Infernal:001001	product=rli28	Note="Listeria sRNA rli28"
misc_RNA_84	2300292	2300801	accession=RF01478	inference=COORDINATES:profile:Infernal:001001	product=rli47	Note="Listeria sRNA rli47"
misc_RNA_85	2354681	2354786	accession=RF01485	inference=COORDINATES:profile:Infernal:001001	product=rli61	Note="Listeria sRNA rli61"
misc_RNA_86	2366652	2366877	accession=RF00230	inference=COORDINATES:profile:Infernal:001001	product=T-box	Note="T-box leader"
misc_RNA_87	2395402	2395457	accession=RF02913	inference=COORDINATES:profile:Infernal:001001	product=pemK	Note="pemK RNA"
misc_RNA_88	2461352	2461620	accession=RF00615	inference=COORDINATES:profile:Infernal:001001	product=LhrA	Note="Listeria Hfq binding LhrA"
misc_RNA_89	2575150	2575268	accession=RF00162	inference=COORDINATES:profile:Infernal:001001	product=SAM	Note="SAM riboswitch (S box leader)"
misc_RNA_90	2739349	2739511	accession=RF01488	inference=COORDINATES:profile:Infernal:001001	product=rli49	Note="Listeria sRNA rli49"
misc_RNA_91	2747980	2748228	accession=RF00230	inference=COORDINATES:profile:Infernal:001001	product=T-box	Note="T-box leader"
misc_RNA_92	2764118	2764170	accession=RF00555	inference=COORDINATES:profile:Infernal:001001	product=L13_leader	Note="Ribosomal protein L13 leader"
misc_RNA_93	2770514	2770589	accession=RF01708	inference=COORDINATES:profile:Infernal:001001	product=L17DE	Note="L17 ribosomal protein downstream element"
misc_RNA_94	2844905	2845071	accession=RF00380	inference=COORDINATES:profile:Infernal:001001	product=ykoK	Note="ykoK leader"
misc_RNA_95	2863075	2863341	accession=RF01854	inference=COORDINATES:profile:Infernal:001001	product=Bacteria_large_SRP	Note="Bacterial large signal recognition particle RNA"
misc_RNA_96	2902062	2902284	accession=RF00230	inference=COORDINATES:profile:Infernal:001001	product=T-box	Note="T-box leader"
misc_RNA_97	2923309	2923547	accession=RF01487	inference=COORDINATES:profile:Infernal:001001	product=rliI	Note="Listeria sRNA rliI"
