# Supplementary material for: High-pressure processing-induced transcriptome response during recovery of Listeria monocytogenes
Source: BMC Genomics. 2021 Feb 12;22:117. doi: 10.1186/s12864-021-07407-6 (PMC7881616; doi:10.1186/s12864-021-07407-6)
Supplement: Supplementary file 27 — Additional file 27: Table S10. Table shows gene network link and score of the aggregated network. Undirected links between genes were shown in this table, the third column represents the score of the aggregated network calculated using Seidr. Sheet 1: RO15, Sheet 2: ScottA. [file 12864_2021_7407_MOESM27_ESM.xlsx]

## Sheet: RO15_gene_network_edges
source node	target node	value
OCPFDLNE_00007	OCPFDLNE_00006	0.429198
OCPFDLNE_00015	OCPFDLNE_00014	0.441419
OCPFDLNE_00016	OCPFDLNE_00015	0.411572
OCPFDLNE_00051	OCPFDLNE_00050	0.642859
OCPFDLNE_00055	OCPFDLNE_00054	0.754802
OCPFDLNE_00057	OCPFDLNE_00056	0.595791
OCPFDLNE_00105	OCPFDLNE_00104	0.709024
OCPFDLNE_00106	OCPFDLNE_00105	0.633613
OCPFDLNE_00142	OCPFDLNE_00141	0.688882
OCPFDLNE_00149	OCPFDLNE_00056	0.4142
OCPFDLNE_00170	OCPFDLNE_00012	0.499882
OCPFDLNE_00200	OCPFDLNE_00006	0.446253
OCPFDLNE_00201	OCPFDLNE_00200	0.615351
OCPFDLNE_00249	OCPFDLNE_00248	0.571041
OCPFDLNE_00250	OCPFDLNE_00249	0.512438
OCPFDLNE_00251	OCPFDLNE_00250	0.489294
OCPFDLNE_00269	OCPFDLNE_00268	0.407848
OCPFDLNE_00280	OCPFDLNE_00279	0.55572
OCPFDLNE_00141	OCPFDLNE_00287	0.49699
OCPFDLNE_00287	OCPFDLNE_00142	0.504255
OCPFDLNE_00291	OCPFDLNE_00171	0.469248
OCPFDLNE_00294	OCPFDLNE_00048	0.463383
OCPFDLNE_00297	OCPFDLNE_00006	0.410267
OCPFDLNE_00301	OCPFDLNE_00113	0.419632
OCPFDLNE_00307	OCPFDLNE_00306	0.418877
OCPFDLNE_00309	OCPFDLNE_00200	0.417285
OCPFDLNE_00313	OCPFDLNE_00104	0.401558
OCPFDLNE_00340	OCPFDLNE_00174	0.500703
OCPFDLNE_00361	OCPFDLNE_00360	0.774522
OCPFDLNE_00362	OCPFDLNE_00360	0.45026
OCPFDLNE_00362	OCPFDLNE_00361	0.777079
OCPFDLNE_00363	OCPFDLNE_00360	0.51035
OCPFDLNE_00363	OCPFDLNE_00361	0.763971
OCPFDLNE_00363	OCPFDLNE_00362	0.830264
OCPFDLNE_00364	OCPFDLNE_00361	0.518719
OCPFDLNE_00364	OCPFDLNE_00362	0.695477
OCPFDLNE_00364	OCPFDLNE_00363	0.691002
OCPFDLNE_00365	OCPFDLNE_00360	0.480503
OCPFDLNE_00365	OCPFDLNE_00361	0.612977
OCPFDLNE_00365	OCPFDLNE_00362	0.649188
OCPFDLNE_00365	OCPFDLNE_00363	0.695635
OCPFDLNE_00364	OCPFDLNE_00365	0.668629
OCPFDLNE_00366	OCPFDLNE_00360	0.408736
OCPFDLNE_00361	OCPFDLNE_00366	0.709399
OCPFDLNE_00366	OCPFDLNE_00362	0.58332
OCPFDLNE_00366	OCPFDLNE_00363	0.704459
OCPFDLNE_00366	OCPFDLNE_00364	0.686659
OCPFDLNE_00366	OCPFDLNE_00365	0.80045
OCPFDLNE_00367	OCPFDLNE_00112	0.440909
OCPFDLNE_00367	OCPFDLNE_00361	0.465377
OCPFDLNE_00367	OCPFDLNE_00362	0.576575
OCPFDLNE_00367	OCPFDLNE_00363	0.606431
OCPFDLNE_00367	OCPFDLNE_00364	0.661405
OCPFDLNE_00367	OCPFDLNE_00365	0.677184
OCPFDLNE_00367	OCPFDLNE_00366	0.7034
OCPFDLNE_00368	OCPFDLNE_00361	0.402139
OCPFDLNE_00368	OCPFDLNE_00362	0.460577
OCPFDLNE_00368	OCPFDLNE_00363	0.410774
OCPFDLNE_00368	OCPFDLNE_00364	0.431926
OCPFDLNE_00368	OCPFDLNE_00365	0.558663
OCPFDLNE_00368	OCPFDLNE_00366	0.46479
OCPFDLNE_00368	OCPFDLNE_00367	0.678047
OCPFDLNE_00369	OCPFDLNE_00364	0.414743
OCPFDLNE_00369	OCPFDLNE_00366	0.400727
OCPFDLNE_00369	OCPFDLNE_00367	0.703903
OCPFDLNE_00368	OCPFDLNE_00369	0.452204
OCPFDLNE_00370	OCPFDLNE_00118	0.411566
OCPFDLNE_00370	OCPFDLNE_00368	0.467094
OCPFDLNE_00370	OCPFDLNE_00369	0.667664
OCPFDLNE_00371	OCPFDLNE_00370	0.438321
OCPFDLNE_00405	OCPFDLNE_00281	0.407476
OCPFDLNE_00405	OCPFDLNE_00309	0.426762
OCPFDLNE_00409	OCPFDLNE_00141	0.471871
OCPFDLNE_00409	OCPFDLNE_00142	0.471033
OCPFDLNE_00411	OCPFDLNE_00410	0.513231
OCPFDLNE_00418	OCPFDLNE_00027	0.422377
OCPFDLNE_00418	OCPFDLNE_00105	0.434969
OCPFDLNE_00416	OCPFDLNE_00418	0.612869
OCPFDLNE_00418	OCPFDLNE_00417	0.645365
OCPFDLNE_00419	OCPFDLNE_00027	0.472146
OCPFDLNE_00419	OCPFDLNE_00416	0.449311
OCPFDLNE_00419	OCPFDLNE_00418	0.584894
OCPFDLNE_00426	OCPFDLNE_00142	0.432149
OCPFDLNE_00430	OCPFDLNE_00415	0.4277
OCPFDLNE_00432	OCPFDLNE_00055	0.538728
OCPFDLNE_00432	OCPFDLNE_00106	0.445965
OCPFDLNE_00432	OCPFDLNE_00194	0.465277
OCPFDLNE_00442	OCPFDLNE_00202	0.499088
OCPFDLNE_00443	OCPFDLNE_00442	0.628225
OCPFDLNE_00444	OCPFDLNE_00442	0.427521
OCPFDLNE_00446	OCPFDLNE_00442	0.415645
OCPFDLNE_00444	OCPFDLNE_00446	0.480116
OCPFDLNE_00446	OCPFDLNE_00445	0.417098
OCPFDLNE_00451	OCPFDLNE_00371	0.443556
OCPFDLNE_00451	OCPFDLNE_00418	0.439853
OCPFDLNE_00451	OCPFDLNE_00450	0.691736
OCPFDLNE_00455	OCPFDLNE_00174	0.428249
OCPFDLNE_00457	OCPFDLNE_00309	0.442766
OCPFDLNE_00461	OCPFDLNE_00049	0.441737
OCPFDLNE_00461	OCPFDLNE_00296	0.55069
OCPFDLNE_00479	OCPFDLNE_00478	0.45036
OCPFDLNE_00487	OCPFDLNE_00051	0.428944
OCPFDLNE_00487	OCPFDLNE_00122	0.408755
OCPFDLNE_00470	OCPFDLNE_00511	0.409213
OCPFDLNE_00514	OCPFDLNE_00206	0.478689
OCPFDLNE_00514	OCPFDLNE_00287	0.471074
OCPFDLNE_00172	OCPFDLNE_00526	0.479109
OCPFDLNE_00526	OCPFDLNE_00184	0.538444
OCPFDLNE_00048	OCPFDLNE_00528	0.414452
OCPFDLNE_00528	OCPFDLNE_00294	0.447153
OCPFDLNE_00531	OCPFDLNE_00049	0.45839
OCPFDLNE_00531	OCPFDLNE_00175	0.450079
OCPFDLNE_00284	OCPFDLNE_00531	0.473629
OCPFDLNE_00546	OCPFDLNE_00049	0.468425
OCPFDLNE_00174	OCPFDLNE_00546	0.531787
OCPFDLNE_00546	OCPFDLNE_00175	0.486338
OCPFDLNE_00546	OCPFDLNE_00455	0.417567
OCPFDLNE_00549	OCPFDLNE_00012	0.464931
OCPFDLNE_00550	OCPFDLNE_00261	0.420321
OCPFDLNE_00550	OCPFDLNE_00526	0.419357
OCPFDLNE_00551	OCPFDLNE_00549	0.417293
OCPFDLNE_00183	OCPFDLNE_00552	0.497469
OCPFDLNE_00552	OCPFDLNE_00550	0.547236
OCPFDLNE_00552	OCPFDLNE_00551	0.443847
OCPFDLNE_00553	OCPFDLNE_00551	0.541541
OCPFDLNE_00139	OCPFDLNE_00560	0.486021
OCPFDLNE_00561	OCPFDLNE_00049	0.481767
OCPFDLNE_00561	OCPFDLNE_00313	0.446149
OCPFDLNE_00561	OCPFDLNE_00531	0.494304
OCPFDLNE_00562	OCPFDLNE_00285	0.613655
OCPFDLNE_00562	OCPFDLNE_00418	0.506545
OCPFDLNE_00562	OCPFDLNE_00419	0.416647
OCPFDLNE_00568	OCPFDLNE_00574	0.40507
OCPFDLNE_00581	OCPFDLNE_00248	0.411742
OCPFDLNE_00581	OCPFDLNE_00316	0.508505
OCPFDLNE_00581	OCPFDLNE_00550	0.45066
OCPFDLNE_00581	OCPFDLNE_00551	0.460897
OCPFDLNE_00581	OCPFDLNE_00553	0.608837
OCPFDLNE_00582	OCPFDLNE_00260	0.426687
OCPFDLNE_00582	OCPFDLNE_00550	0.47131
OCPFDLNE_00582	OCPFDLNE_00552	0.464507
OCPFDLNE_00582	OCPFDLNE_00581	0.474929
OCPFDLNE_00586	OCPFDLNE_00279	0.411316
OCPFDLNE_00587	OCPFDLNE_00461	0.478989
OCPFDLNE_00587	OCPFDLNE_00586	0.499276
OCPFDLNE_00589	OCPFDLNE_00369	0.47623
OCPFDLNE_00589	OCPFDLNE_00457	0.511085
OCPFDLNE_00591	OCPFDLNE_00204	0.445986
OCPFDLNE_00591	OCPFDLNE_00423	0.446925
OCPFDLNE_00461	OCPFDLNE_00591	0.527216
OCPFDLNE_00591	OCPFDLNE_00587	0.423738
OCPFDLNE_00599	OCPFDLNE_00054	0.487541
OCPFDLNE_00603	OCPFDLNE_00174	0.604568
OCPFDLNE_00603	OCPFDLNE_00340	0.405682
OCPFDLNE_00608	OCPFDLNE_00224	0.487886
OCPFDLNE_00608	OCPFDLNE_00607	0.708986
OCPFDLNE_00609	OCPFDLNE_00590	0.442744
OCPFDLNE_00609	OCPFDLNE_00608	0.711607
OCPFDLNE_00610	OCPFDLNE_00560	0.408798
OCPFDLNE_00612	OCPFDLNE_00451	0.499461
OCPFDLNE_00615	OCPFDLNE_00285	0.558023
OCPFDLNE_00616	OCPFDLNE_00203	0.407128
OCPFDLNE_00616	OCPFDLNE_00451	0.408953
OCPFDLNE_00019	OCPFDLNE_00618	0.51695
OCPFDLNE_00049	OCPFDLNE_00618	0.619062
OCPFDLNE_00174	OCPFDLNE_00618	0.594968
OCPFDLNE_00618	OCPFDLNE_00175	0.570212
OCPFDLNE_00618	OCPFDLNE_00340	0.41015
OCPFDLNE_00618	OCPFDLNE_00455	0.600707
OCPFDLNE_00531	OCPFDLNE_00618	0.475087
OCPFDLNE_00618	OCPFDLNE_00546	0.516335
OCPFDLNE_00618	OCPFDLNE_00603	0.404918
OCPFDLNE_00622	OCPFDLNE_00006	0.402369
OCPFDLNE_00628	OCPFDLNE_00344	0.420658
OCPFDLNE_00628	OCPFDLNE_00586	0.481131
OCPFDLNE_00632	OCPFDLNE_00410	0.491805
OCPFDLNE_00632	OCPFDLNE_00411	0.476303
OCPFDLNE_00633	OCPFDLNE_00411	0.417393
OCPFDLNE_00633	OCPFDLNE_00632	0.722216
OCPFDLNE_00634	OCPFDLNE_00514	0.551449
OCPFDLNE_00634	OCPFDLNE_00587	0.472723
OCPFDLNE_00636	OCPFDLNE_00174	0.447777
OCPFDLNE_00636	OCPFDLNE_00586	0.42271
OCPFDLNE_00637	OCPFDLNE_00049	0.42563
OCPFDLNE_00637	OCPFDLNE_00284	0.417174
OCPFDLNE_00637	OCPFDLNE_00461	0.599883
OCPFDLNE_00647	OCPFDLNE_00007	0.413844
OCPFDLNE_00647	OCPFDLNE_00646	0.442059
OCPFDLNE_00648	OCPFDLNE_00386	0.422048
OCPFDLNE_00648	OCPFDLNE_00647	0.436957
OCPFDLNE_00649	OCPFDLNE_00006	0.431617
OCPFDLNE_00649	OCPFDLNE_00481	0.553698
OCPFDLNE_00517	OCPFDLNE_00649	0.562219
OCPFDLNE_00649	OCPFDLNE_00648	0.54723
OCPFDLNE_00691	OCPFDLNE_00648	0.40815
OCPFDLNE_00701	OCPFDLNE_00035	0.516639
OCPFDLNE_00701	OCPFDLNE_00617	0.405431
OCPFDLNE_00702	OCPFDLNE_00628	0.463592
OCPFDLNE_00703	OCPFDLNE_00285	0.436002
OCPFDLNE_00424	OCPFDLNE_00703	0.414091
OCPFDLNE_00704	OCPFDLNE_00285	0.621946
OCPFDLNE_00709	OCPFDLNE_00702	0.484789
OCPFDLNE_00710	OCPFDLNE_00649	0.438968
OCPFDLNE_00715	OCPFDLNE_00108	0.501167
OCPFDLNE_00717	OCPFDLNE_00716	0.409316
OCPFDLNE_00721	OCPFDLNE_00140	0.409115
OCPFDLNE_00723	OCPFDLNE_00174	0.530047
OCPFDLNE_00724	OCPFDLNE_00174	0.436405
OCPFDLNE_00724	OCPFDLNE_00461	0.429535
OCPFDLNE_00724	OCPFDLNE_00603	0.441294
OCPFDLNE_00724	OCPFDLNE_00618	0.497621
OCPFDLNE_00725	OCPFDLNE_00142	0.453152
OCPFDLNE_00726	OCPFDLNE_00451	0.414507
OCPFDLNE_00726	OCPFDLNE_00515	0.444708
OCPFDLNE_00777	OCPFDLNE_00175	0.569145
OCPFDLNE_00777	OCPFDLNE_00340	0.409964
OCPFDLNE_00777	OCPFDLNE_00455	0.427692
OCPFDLNE_00777	OCPFDLNE_00546	0.476576
OCPFDLNE_00777	OCPFDLNE_00618	0.59299
OCPFDLNE_00778	OCPFDLNE_00424	0.420029
OCPFDLNE_00778	OCPFDLNE_00777	0.411237
OCPFDLNE_00781	OCPFDLNE_00415	0.507735
OCPFDLNE_00785	OCPFDLNE_00784	0.682699
OCPFDLNE_00793	OCPFDLNE_00395	0.401363
OCPFDLNE_00802	OCPFDLNE_00309	0.45952
OCPFDLNE_00804	OCPFDLNE_00309	0.461729
OCPFDLNE_00818	OCPFDLNE_00249	0.412078
OCPFDLNE_00818	OCPFDLNE_00316	0.434137
OCPFDLNE_00818	OCPFDLNE_00553	0.481331
OCPFDLNE_00581	OCPFDLNE_00818	0.440729
OCPFDLNE_00183	OCPFDLNE_00819	0.489051
OCPFDLNE_00819	OCPFDLNE_00550	0.443701
OCPFDLNE_00819	OCPFDLNE_00818	0.676056
OCPFDLNE_00184	OCPFDLNE_00820	0.4539
OCPFDLNE_00820	OCPFDLNE_00479	0.401999
OCPFDLNE_00821	OCPFDLNE_00550	0.481414
OCPFDLNE_00822	OCPFDLNE_00820	0.486199
OCPFDLNE_00823	OCPFDLNE_00248	0.406896
OCPFDLNE_00823	OCPFDLNE_00316	0.415649
OCPFDLNE_00823	OCPFDLNE_00818	0.655971
OCPFDLNE_00823	OCPFDLNE_00819	0.428139
OCPFDLNE_00834	OCPFDLNE_00285	0.4504
OCPFDLNE_00835	OCPFDLNE_00418	0.482795
OCPFDLNE_00835	OCPFDLNE_00562	0.425602
OCPFDLNE_00834	OCPFDLNE_00835	0.505612
OCPFDLNE_00836	OCPFDLNE_00834	0.455146
OCPFDLNE_00836	OCPFDLNE_00835	0.614298
OCPFDLNE_00837	OCPFDLNE_00049	0.414118
OCPFDLNE_00837	OCPFDLNE_00313	0.446436
OCPFDLNE_00837	OCPFDLNE_00561	0.540601
OCPFDLNE_00837	OCPFDLNE_00778	0.659165
OCPFDLNE_00837	OCPFDLNE_00836	0.487828
OCPFDLNE_00844	OCPFDLNE_00271	0.416482
OCPFDLNE_00845	OCPFDLNE_00710	0.517768
OCPFDLNE_00849	OCPFDLNE_00049	0.410922
OCPFDLNE_00546	OCPFDLNE_00849	0.565503
OCPFDLNE_00850	OCPFDLNE_00610	0.459061
OCPFDLNE_00853	OCPFDLNE_00139	0.448007
OCPFDLNE_00857	OCPFDLNE_00515	0.496408
OCPFDLNE_00857	OCPFDLNE_00808	0.471397
OCPFDLNE_00868	OCPFDLNE_00595	0.513405
OCPFDLNE_00486	OCPFDLNE_00869	0.407852
OCPFDLNE_00869	OCPFDLNE_00649	0.441506
OCPFDLNE_00876	OCPFDLNE_00632	0.434484
OCPFDLNE_00881	OCPFDLNE_00309	0.464449
OCPFDLNE_00881	OCPFDLNE_00330	0.414565
OCPFDLNE_00693	OCPFDLNE_00881	0.421955
OCPFDLNE_00885	OCPFDLNE_00595	0.620048
OCPFDLNE_00892	OCPFDLNE_00475	0.414093
OCPFDLNE_00899	OCPFDLNE_00710	0.453336
OCPFDLNE_00905	OCPFDLNE_00708	0.464785
OCPFDLNE_00921	OCPFDLNE_00309	0.437536
OCPFDLNE_00451	OCPFDLNE_00921	0.725111
OCPFDLNE_00921	OCPFDLNE_00649	0.421151
OCPFDLNE_00921	OCPFDLNE_00885	0.501722
OCPFDLNE_00924	OCPFDLNE_00214	0.403032
OCPFDLNE_00926	OCPFDLNE_00514	0.430623
OCPFDLNE_00935	OCPFDLNE_00174	0.624294
OCPFDLNE_00935	OCPFDLNE_00586	0.431491
OCPFDLNE_00935	OCPFDLNE_00618	0.42505
OCPFDLNE_00386	OCPFDLNE_00937	0.408064
OCPFDLNE_00937	OCPFDLNE_00648	0.428531
OCPFDLNE_00942	OCPFDLNE_00200	0.514272
OCPFDLNE_00943	OCPFDLNE_00370	0.422248
OCPFDLNE_00899	OCPFDLNE_00943	0.408402
OCPFDLNE_00948	OCPFDLNE_00340	0.570109
OCPFDLNE_00959	OCPFDLNE_00451	0.401245
OCPFDLNE_00959	OCPFDLNE_00726	0.402632
OCPFDLNE_00960	OCPFDLNE_00316	0.405599
OCPFDLNE_00960	OCPFDLNE_00581	0.401807
OCPFDLNE_00960	OCPFDLNE_00818	0.563205
OCPFDLNE_00960	OCPFDLNE_00819	0.515535
OCPFDLNE_00960	OCPFDLNE_00823	0.426567
OCPFDLNE_00964	OCPFDLNE_00824	0.436953
OCPFDLNE_00965	OCPFDLNE_00709	0.444976
OCPFDLNE_00966	OCPFDLNE_00289	0.462332
OCPFDLNE_00967	OCPFDLNE_00289	0.476931
OCPFDLNE_00967	OCPFDLNE_00361	0.481721
OCPFDLNE_00694	OCPFDLNE_00967	0.409785
OCPFDLNE_00966	OCPFDLNE_00967	0.62388
OCPFDLNE_00968	OCPFDLNE_00361	0.427143
OCPFDLNE_00970	OCPFDLNE_00607	0.583083
OCPFDLNE_00971	OCPFDLNE_00006	0.621718
OCPFDLNE_00973	OCPFDLNE_00616	0.430907
OCPFDLNE_00974	OCPFDLNE_00215	0.409193
OCPFDLNE_00974	OCPFDLNE_00777	0.402794
OCPFDLNE_00976	OCPFDLNE_00975	0.466133
OCPFDLNE_00977	OCPFDLNE_00491	0.432058
OCPFDLNE_00977	OCPFDLNE_00615	0.422549
OCPFDLNE_00977	OCPFDLNE_00704	0.461631
OCPFDLNE_00977	OCPFDLNE_00976	0.606991
OCPFDLNE_00978	OCPFDLNE_00285	0.471224
OCPFDLNE_00978	OCPFDLNE_00451	0.411646
OCPFDLNE_00978	OCPFDLNE_00976	0.457597
OCPFDLNE_00978	OCPFDLNE_00977	0.50615
OCPFDLNE_00320	OCPFDLNE_00979	0.426018
OCPFDLNE_00979	OCPFDLNE_00590	0.407782
OCPFDLNE_00979	OCPFDLNE_00977	0.408308
OCPFDLNE_00979	OCPFDLNE_00978	0.424363
OCPFDLNE_00980	OCPFDLNE_00202	0.504494
OCPFDLNE_00980	OCPFDLNE_00409	0.435337
OCPFDLNE_00980	OCPFDLNE_00451	0.500814
OCPFDLNE_00985	OCPFDLNE_00984	0.475636
OCPFDLNE_00988	OCPFDLNE_00344	0.405687
OCPFDLNE_00989	OCPFDLNE_00296	0.557469
OCPFDLNE_00989	OCPFDLNE_00461	0.55757
OCPFDLNE_00989	OCPFDLNE_00587	0.413073
OCPFDLNE_00995	OCPFDLNE_00180	0.467763
OCPFDLNE_00998	OCPFDLNE_00142	0.418436
OCPFDLNE_01003	OCPFDLNE_00193	0.59212
OCPFDLNE_00630	OCPFDLNE_01003	0.407053
OCPFDLNE_01010	OCPFDLNE_00180	0.427057
OCPFDLNE_00701	OCPFDLNE_01013	0.427199
OCPFDLNE_01013	OCPFDLNE_00998	0.480828
OCPFDLNE_01014	OCPFDLNE_00992	0.400836
OCPFDLNE_01015	OCPFDLNE_00116	0.407915
OCPFDLNE_01015	OCPFDLNE_00880	0.488878
OCPFDLNE_01015	OCPFDLNE_01014	0.731236
OCPFDLNE_01016	OCPFDLNE_00287	0.496875
OCPFDLNE_00972	OCPFDLNE_01016	0.433433
OCPFDLNE_01017	OCPFDLNE_01016	0.662328
OCPFDLNE_01018	OCPFDLNE_01016	0.606527
OCPFDLNE_01018	OCPFDLNE_01017	0.525361
OCPFDLNE_01024	OCPFDLNE_00431	0.421626
OCPFDLNE_01024	OCPFDLNE_00827	0.442087
OCPFDLNE_01024	OCPFDLNE_00838	0.414545
OCPFDLNE_01031	OCPFDLNE_00451	0.519432
OCPFDLNE_01033	OCPFDLNE_00835	0.437906
OCPFDLNE_01033	OCPFDLNE_01015	0.426132
OCPFDLNE_01038	OCPFDLNE_00885	0.46858
OCPFDLNE_01045	OCPFDLNE_00053	0.42167
OCPFDLNE_01047	OCPFDLNE_00608	0.44835
OCPFDLNE_01047	OCPFDLNE_00609	0.492057
OCPFDLNE_01046	OCPFDLNE_01047	0.458207
OCPFDLNE_01048	OCPFDLNE_00340	0.460439
OCPFDLNE_01048	OCPFDLNE_00609	0.490855
OCPFDLNE_01048	OCPFDLNE_00876	0.459326
OCPFDLNE_01052	OCPFDLNE_00960	0.529977
OCPFDLNE_01055	OCPFDLNE_00393	0.510233
OCPFDLNE_01055	OCPFDLNE_00514	0.470215
OCPFDLNE_01055	OCPFDLNE_00591	0.428247
OCPFDLNE_01056	OCPFDLNE_00562	0.421929
OCPFDLNE_01058	OCPFDLNE_00251	0.403802
OCPFDLNE_01058	OCPFDLNE_00479	0.638956
OCPFDLNE_01058	OCPFDLNE_00581	0.604991
OCPFDLNE_01062	OCPFDLNE_00264	0.457376
OCPFDLNE_00631	OCPFDLNE_01062	0.411179
OCPFDLNE_01063	OCPFDLNE_00005	0.422879
OCPFDLNE_00811	OCPFDLNE_01064	0.419944
OCPFDLNE_01067	OCPFDLNE_00884	0.421633
OCPFDLNE_01073	OCPFDLNE_01072	0.401249
OCPFDLNE_01081	OCPFDLNE_00221	0.406676
OCPFDLNE_01081	OCPFDLNE_00412	0.561931
OCPFDLNE_01083	OCPFDLNE_00784	0.430451
OCPFDLNE_01084	OCPFDLNE_00884	0.464066
OCPFDLNE_01085	OCPFDLNE_00514	0.400235
OCPFDLNE_01086	OCPFDLNE_00011	0.485841
OCPFDLNE_01089	OCPFDLNE_01038	0.412011
OCPFDLNE_01090	OCPFDLNE_00479	0.464089
OCPFDLNE_01090	OCPFDLNE_01058	0.428688
OCPFDLNE_01091	OCPFDLNE_00479	0.426466
OCPFDLNE_01091	OCPFDLNE_01078	0.452867
OCPFDLNE_01091	OCPFDLNE_01090	0.426326
OCPFDLNE_01104	OCPFDLNE_00140	0.405386
OCPFDLNE_01104	OCPFDLNE_00330	0.408853
OCPFDLNE_01104	OCPFDLNE_00410	0.43407
OCPFDLNE_01104	OCPFDLNE_00718	0.468934
OCPFDLNE_01104	OCPFDLNE_00881	0.41736
OCPFDLNE_01105	OCPFDLNE_00939	0.47777
OCPFDLNE_01105	OCPFDLNE_01027	0.448858
OCPFDLNE_01106	OCPFDLNE_01105	0.514919
OCPFDLNE_01107	OCPFDLNE_00138	0.458405
OCPFDLNE_01108	OCPFDLNE_01058	0.533592
OCPFDLNE_01109	OCPFDLNE_01107	0.424172
OCPFDLNE_01111	OCPFDLNE_00528	0.40313
OCPFDLNE_01113	OCPFDLNE_01011	0.486039
OCPFDLNE_01116	OCPFDLNE_01115	0.477854
OCPFDLNE_01115	OCPFDLNE_01117	0.641323
OCPFDLNE_01117	OCPFDLNE_01116	0.467475
OCPFDLNE_01118	OCPFDLNE_01116	0.516636
OCPFDLNE_01118	OCPFDLNE_01117	0.657414
OCPFDLNE_01119	OCPFDLNE_00193	0.406195
OCPFDLNE_01121	OCPFDLNE_00432	0.57367
OCPFDLNE_01121	OCPFDLNE_01120	0.557856
OCPFDLNE_01124	OCPFDLNE_00514	0.447795
OCPFDLNE_01130	OCPFDLNE_00921	0.587959
OCPFDLNE_01130	OCPFDLNE_01077	0.46886
OCPFDLNE_01131	OCPFDLNE_00142	0.450313
OCPFDLNE_01131	OCPFDLNE_00287	0.421201
OCPFDLNE_01131	OCPFDLNE_00514	0.755134
OCPFDLNE_01131	OCPFDLNE_00634	0.420737
OCPFDLNE_01133	OCPFDLNE_00222	0.479078
OCPFDLNE_01133	OCPFDLNE_00617	0.407445
OCPFDLNE_01135	OCPFDLNE_00253	0.557496
OCPFDLNE_01141	OCPFDLNE_00222	0.455432
OCPFDLNE_01143	OCPFDLNE_00251	0.403282
OCPFDLNE_01144	OCPFDLNE_01143	0.529063
OCPFDLNE_01145	OCPFDLNE_01143	0.403633
OCPFDLNE_01145	OCPFDLNE_01144	0.516391
OCPFDLNE_01146	OCPFDLNE_01145	0.558844
OCPFDLNE_01147	OCPFDLNE_01146	0.683614
OCPFDLNE_01149	OCPFDLNE_00605	0.429121
OCPFDLNE_01149	OCPFDLNE_01143	0.457766
OCPFDLNE_01151	OCPFDLNE_00047	0.463173
OCPFDLNE_01151	OCPFDLNE_01143	0.42567
OCPFDLNE_01151	OCPFDLNE_01145	0.51265
OCPFDLNE_01153	OCPFDLNE_01146	0.402101
OCPFDLNE_01154	OCPFDLNE_01145	0.403975
OCPFDLNE_01154	OCPFDLNE_01146	0.53581
OCPFDLNE_01153	OCPFDLNE_01154	0.484704
OCPFDLNE_01160	OCPFDLNE_00421	0.402005
OCPFDLNE_01182	OCPFDLNE_00316	0.404051
OCPFDLNE_01182	OCPFDLNE_00701	0.412359
OCPFDLNE_01182	OCPFDLNE_00818	0.64679
OCPFDLNE_01182	OCPFDLNE_00960	0.475158
OCPFDLNE_00284	OCPFDLNE_01184	0.563291
OCPFDLNE_00600	OCPFDLNE_01184	0.440174
OCPFDLNE_01187	OCPFDLNE_01186	0.481996
OCPFDLNE_01187	OCPFDLNE_01189	0.562964
OCPFDLNE_01190	OCPFDLNE_01188	0.489377
OCPFDLNE_01190	OCPFDLNE_01189	0.467756
OCPFDLNE_01194	OCPFDLNE_01186	0.537304
OCPFDLNE_01195	OCPFDLNE_01186	0.581628
OCPFDLNE_01195	OCPFDLNE_01187	0.416868
OCPFDLNE_01195	OCPFDLNE_01189	0.403936
OCPFDLNE_01186	OCPFDLNE_01196	0.479496
OCPFDLNE_01187	OCPFDLNE_01196	0.447787
OCPFDLNE_01196	OCPFDLNE_01188	0.438079
OCPFDLNE_01196	OCPFDLNE_01189	0.449447
OCPFDLNE_01196	OCPFDLNE_01195	0.764025
OCPFDLNE_01187	OCPFDLNE_01197	0.421654
OCPFDLNE_01197	OCPFDLNE_01188	0.435084
OCPFDLNE_01189	OCPFDLNE_01197	0.438809
OCPFDLNE_01197	OCPFDLNE_01195	0.638489
OCPFDLNE_01197	OCPFDLNE_01196	0.740151
OCPFDLNE_01198	OCPFDLNE_01189	0.561579
OCPFDLNE_01198	OCPFDLNE_01195	0.44628
OCPFDLNE_01198	OCPFDLNE_01196	0.586007
OCPFDLNE_01198	OCPFDLNE_01197	0.837305
OCPFDLNE_01189	OCPFDLNE_01199	0.401506
OCPFDLNE_01195	OCPFDLNE_01199	0.496888
OCPFDLNE_01199	OCPFDLNE_01196	0.574238
OCPFDLNE_01199	OCPFDLNE_01197	0.644849
OCPFDLNE_01199	OCPFDLNE_01198	0.694911
OCPFDLNE_01200	OCPFDLNE_01195	0.410296
OCPFDLNE_01200	OCPFDLNE_01196	0.429805
OCPFDLNE_01197	OCPFDLNE_01200	0.616354
OCPFDLNE_01200	OCPFDLNE_01198	0.670577
OCPFDLNE_01199	OCPFDLNE_01200	0.542154
OCPFDLNE_01201	OCPFDLNE_01196	0.474735
OCPFDLNE_01201	OCPFDLNE_01197	0.573955
OCPFDLNE_01201	OCPFDLNE_01198	0.608188
OCPFDLNE_01201	OCPFDLNE_01199	0.515965
OCPFDLNE_01201	OCPFDLNE_01200	0.785267
OCPFDLNE_01195	OCPFDLNE_01202	0.527102
OCPFDLNE_01202	OCPFDLNE_01196	0.460674
OCPFDLNE_01202	OCPFDLNE_01197	0.570576
OCPFDLNE_01202	OCPFDLNE_01198	0.501975
OCPFDLNE_01202	OCPFDLNE_01199	0.646264
OCPFDLNE_01202	OCPFDLNE_01200	0.661791
OCPFDLNE_01202	OCPFDLNE_01201	0.501519
OCPFDLNE_01203	OCPFDLNE_01197	0.484148
OCPFDLNE_01203	OCPFDLNE_01198	0.467108
OCPFDLNE_01203	OCPFDLNE_01199	0.487101
OCPFDLNE_01203	OCPFDLNE_01200	0.520836
OCPFDLNE_01203	OCPFDLNE_01201	0.429889
OCPFDLNE_01203	OCPFDLNE_01202	0.621752
OCPFDLNE_01204	OCPFDLNE_01197	0.431007
OCPFDLNE_01204	OCPFDLNE_01198	0.46815
OCPFDLNE_01204	OCPFDLNE_01199	0.504059
OCPFDLNE_01204	OCPFDLNE_01200	0.635259
OCPFDLNE_01204	OCPFDLNE_01201	0.635249
OCPFDLNE_01204	OCPFDLNE_01202	0.570175
OCPFDLNE_01204	OCPFDLNE_01203	0.431508
OCPFDLNE_01205	OCPFDLNE_01198	0.566073
OCPFDLNE_01205	OCPFDLNE_01199	0.531912
OCPFDLNE_01205	OCPFDLNE_01200	0.74267
OCPFDLNE_01205	OCPFDLNE_01201	0.572593
OCPFDLNE_01202	OCPFDLNE_01205	0.788221
OCPFDLNE_01205	OCPFDLNE_01203	0.51775
OCPFDLNE_01205	OCPFDLNE_01204	0.715305
OCPFDLNE_01206	OCPFDLNE_01197	0.407078
OCPFDLNE_01206	OCPFDLNE_01198	0.467959
OCPFDLNE_01199	OCPFDLNE_01206	0.489111
OCPFDLNE_01206	OCPFDLNE_01200	0.653518
OCPFDLNE_01206	OCPFDLNE_01201	0.535283
OCPFDLNE_01206	OCPFDLNE_01202	0.496368
OCPFDLNE_01206	OCPFDLNE_01203	0.565545
OCPFDLNE_01206	OCPFDLNE_01204	0.650844
OCPFDLNE_01206	OCPFDLNE_01205	0.534998
OCPFDLNE_01207	OCPFDLNE_01081	0.4144
OCPFDLNE_01207	OCPFDLNE_01198	0.514093
OCPFDLNE_01207	OCPFDLNE_01199	0.433252
OCPFDLNE_01207	OCPFDLNE_01200	0.556325
OCPFDLNE_01207	OCPFDLNE_01201	0.51214
OCPFDLNE_01207	OCPFDLNE_01202	0.476097
OCPFDLNE_01207	OCPFDLNE_01203	0.405932
OCPFDLNE_01207	OCPFDLNE_01204	0.569547
OCPFDLNE_01207	OCPFDLNE_01205	0.478562
OCPFDLNE_01207	OCPFDLNE_01206	0.403608
OCPFDLNE_01208	OCPFDLNE_00221	0.435043
OCPFDLNE_01197	OCPFDLNE_01208	0.413171
OCPFDLNE_01208	OCPFDLNE_01198	0.5148
OCPFDLNE_01208	OCPFDLNE_01199	0.598024
OCPFDLNE_01208	OCPFDLNE_01200	0.608482
OCPFDLNE_01208	OCPFDLNE_01201	0.556021
OCPFDLNE_01202	OCPFDLNE_01208	0.482576
OCPFDLNE_01208	OCPFDLNE_01203	0.709387
OCPFDLNE_01204	OCPFDLNE_01208	0.517602
OCPFDLNE_01208	OCPFDLNE_01205	0.792405
OCPFDLNE_01208	OCPFDLNE_01206	0.538699
OCPFDLNE_01207	OCPFDLNE_01208	0.665565
OCPFDLNE_01209	OCPFDLNE_01197	0.465634
OCPFDLNE_01209	OCPFDLNE_01198	0.432693
OCPFDLNE_01209	OCPFDLNE_01199	0.498958
OCPFDLNE_01209	OCPFDLNE_01200	0.547047
OCPFDLNE_01209	OCPFDLNE_01201	0.451456
OCPFDLNE_01209	OCPFDLNE_01202	0.549883
OCPFDLNE_01209	OCPFDLNE_01203	0.617586
OCPFDLNE_01204	OCPFDLNE_01209	0.514784
OCPFDLNE_01209	OCPFDLNE_01205	0.66754
OCPFDLNE_01209	OCPFDLNE_01206	0.735674
OCPFDLNE_01207	OCPFDLNE_01209	0.448676
OCPFDLNE_01209	OCPFDLNE_01208	0.798364
OCPFDLNE_01210	OCPFDLNE_00965	0.445722
OCPFDLNE_01072	OCPFDLNE_01210	0.460713
OCPFDLNE_01197	OCPFDLNE_01210	0.419659
OCPFDLNE_01210	OCPFDLNE_01198	0.496876
OCPFDLNE_01210	OCPFDLNE_01199	0.425933
OCPFDLNE_01210	OCPFDLNE_01200	0.605022
OCPFDLNE_01210	OCPFDLNE_01201	0.449793
OCPFDLNE_01202	OCPFDLNE_01210	0.452126
OCPFDLNE_01210	OCPFDLNE_01203	0.596272
OCPFDLNE_01210	OCPFDLNE_01204	0.585996
OCPFDLNE_01210	OCPFDLNE_01205	0.498369
OCPFDLNE_01206	OCPFDLNE_01210	0.538719
OCPFDLNE_01210	OCPFDLNE_01207	0.525727
OCPFDLNE_01208	OCPFDLNE_01210	0.664846
OCPFDLNE_01210	OCPFDLNE_01209	0.876316
OCPFDLNE_01211	OCPFDLNE_01198	0.432443
OCPFDLNE_01211	OCPFDLNE_01199	0.494848
OCPFDLNE_01211	OCPFDLNE_01200	0.478063
OCPFDLNE_01211	OCPFDLNE_01201	0.458106
OCPFDLNE_01211	OCPFDLNE_01202	0.432988
OCPFDLNE_01211	OCPFDLNE_01203	0.627215
OCPFDLNE_01211	OCPFDLNE_01204	0.412899
OCPFDLNE_01211	OCPFDLNE_01205	0.545563
OCPFDLNE_01211	OCPFDLNE_01206	0.419919
OCPFDLNE_01207	OCPFDLNE_01211	0.403623
OCPFDLNE_01211	OCPFDLNE_01208	0.639472
OCPFDLNE_01211	OCPFDLNE_01209	0.609751
OCPFDLNE_01211	OCPFDLNE_01210	0.697795
OCPFDLNE_01212	OCPFDLNE_01199	0.46527
OCPFDLNE_01212	OCPFDLNE_01200	0.453646
OCPFDLNE_01212	OCPFDLNE_01202	0.400935
OCPFDLNE_01212	OCPFDLNE_01203	0.412235
OCPFDLNE_01212	OCPFDLNE_01204	0.429529
OCPFDLNE_01212	OCPFDLNE_01205	0.563835
OCPFDLNE_01212	OCPFDLNE_01206	0.432791
OCPFDLNE_01212	OCPFDLNE_01208	0.659134
OCPFDLNE_01212	OCPFDLNE_01209	0.492649
OCPFDLNE_01212	OCPFDLNE_01210	0.565173
OCPFDLNE_01212	OCPFDLNE_01211	0.55104
OCPFDLNE_01213	OCPFDLNE_01198	0.426525
OCPFDLNE_01213	OCPFDLNE_01208	0.54084
OCPFDLNE_01213	OCPFDLNE_01211	0.438526
OCPFDLNE_01216	OCPFDLNE_01210	0.442535
OCPFDLNE_01222	OCPFDLNE_00562	0.421186
OCPFDLNE_01223	OCPFDLNE_00360	0.404331
OCPFDLNE_01223	OCPFDLNE_01219	0.582928
OCPFDLNE_01223	OCPFDLNE_01220	0.57605
OCPFDLNE_01225	OCPFDLNE_00562	0.425008
OCPFDLNE_01226	OCPFDLNE_01223	0.539926
OCPFDLNE_01227	OCPFDLNE_00776	0.414417
OCPFDLNE_01227	OCPFDLNE_01223	0.41573
OCPFDLNE_01233	OCPFDLNE_00122	0.427618
OCPFDLNE_01233	OCPFDLNE_00834	0.411526
OCPFDLNE_01233	OCPFDLNE_01043	0.416625
OCPFDLNE_01234	OCPFDLNE_00776	0.412612
OCPFDLNE_01186	OCPFDLNE_01235	0.410728
OCPFDLNE_01235	OCPFDLNE_01189	0.402202
OCPFDLNE_01235	OCPFDLNE_01190	0.465234
OCPFDLNE_01191	OCPFDLNE_01235	0.437189
OCPFDLNE_01192	OCPFDLNE_01235	0.43738
OCPFDLNE_01195	OCPFDLNE_01235	0.45861
OCPFDLNE_01235	OCPFDLNE_01196	0.521827
OCPFDLNE_01235	OCPFDLNE_01197	0.51295
OCPFDLNE_01235	OCPFDLNE_01198	0.549238
OCPFDLNE_01235	OCPFDLNE_01199	0.574529
OCPFDLNE_01235	OCPFDLNE_01200	0.53577
OCPFDLNE_01235	OCPFDLNE_01202	0.467703
OCPFDLNE_01236	OCPFDLNE_01187	0.459991
OCPFDLNE_01236	OCPFDLNE_01188	0.676069
OCPFDLNE_01236	OCPFDLNE_01189	0.469844
OCPFDLNE_01236	OCPFDLNE_01190	0.519544
OCPFDLNE_01236	OCPFDLNE_01192	0.452938
OCPFDLNE_01236	OCPFDLNE_01195	0.568228
OCPFDLNE_01236	OCPFDLNE_01196	0.451771
OCPFDLNE_01236	OCPFDLNE_01197	0.6234
OCPFDLNE_01236	OCPFDLNE_01198	0.497885
OCPFDLNE_01236	OCPFDLNE_01199	0.425706
OCPFDLNE_01236	OCPFDLNE_01202	0.409961
OCPFDLNE_01236	OCPFDLNE_01235	0.611116
OCPFDLNE_01237	OCPFDLNE_01153	0.401146
OCPFDLNE_01237	OCPFDLNE_01188	0.455203
OCPFDLNE_01237	OCPFDLNE_01190	0.503676
OCPFDLNE_01237	OCPFDLNE_01195	0.465863
OCPFDLNE_01237	OCPFDLNE_01196	0.536244
OCPFDLNE_01237	OCPFDLNE_01197	0.582074
OCPFDLNE_01237	OCPFDLNE_01198	0.460237
OCPFDLNE_01237	OCPFDLNE_01199	0.52896
OCPFDLNE_01237	OCPFDLNE_01200	0.425818
OCPFDLNE_01237	OCPFDLNE_01235	0.55966
OCPFDLNE_01237	OCPFDLNE_01236	0.525729
OCPFDLNE_01238	OCPFDLNE_01188	0.450779
OCPFDLNE_01238	OCPFDLNE_01190	0.527634
OCPFDLNE_01238	OCPFDLNE_01192	0.522567
OCPFDLNE_01238	OCPFDLNE_01195	0.517433
OCPFDLNE_01238	OCPFDLNE_01197	0.56888
OCPFDLNE_01238	OCPFDLNE_01198	0.581546
OCPFDLNE_01238	OCPFDLNE_01199	0.479267
OCPFDLNE_01238	OCPFDLNE_01200	0.45407
OCPFDLNE_01202	OCPFDLNE_01238	0.427183
OCPFDLNE_01238	OCPFDLNE_01207	0.404891
OCPFDLNE_01238	OCPFDLNE_01211	0.484259
OCPFDLNE_01238	OCPFDLNE_01235	0.617583
OCPFDLNE_01238	OCPFDLNE_01236	0.723464
OCPFDLNE_01238	OCPFDLNE_01237	0.574724
OCPFDLNE_01239	OCPFDLNE_01191	0.460955
OCPFDLNE_01239	OCPFDLNE_01198	0.407889
OCPFDLNE_01239	OCPFDLNE_01199	0.411071
OCPFDLNE_01239	OCPFDLNE_01200	0.42213
OCPFDLNE_01239	OCPFDLNE_01206	0.444925
OCPFDLNE_01239	OCPFDLNE_01235	0.562867
OCPFDLNE_01239	OCPFDLNE_01236	0.413496
OCPFDLNE_01239	OCPFDLNE_01238	0.47643
OCPFDLNE_01240	OCPFDLNE_01197	0.437973
OCPFDLNE_01240	OCPFDLNE_01198	0.525426
OCPFDLNE_01240	OCPFDLNE_01199	0.542004
OCPFDLNE_01240	OCPFDLNE_01200	0.40763
OCPFDLNE_01240	OCPFDLNE_01201	0.433361
OCPFDLNE_01240	OCPFDLNE_01202	0.486245
OCPFDLNE_01240	OCPFDLNE_01208	0.416057
OCPFDLNE_01240	OCPFDLNE_01210	0.410919
OCPFDLNE_01235	OCPFDLNE_01240	0.546577
OCPFDLNE_01236	OCPFDLNE_01240	0.490378
OCPFDLNE_01240	OCPFDLNE_01238	0.695066
OCPFDLNE_01240	OCPFDLNE_01239	0.413425
OCPFDLNE_01241	OCPFDLNE_01189	0.417966
OCPFDLNE_01241	OCPFDLNE_01195	0.438945
OCPFDLNE_01241	OCPFDLNE_01196	0.441994
OCPFDLNE_01241	OCPFDLNE_01197	0.477608
OCPFDLNE_01241	OCPFDLNE_01198	0.499104
OCPFDLNE_01241	OCPFDLNE_01199	0.512315
OCPFDLNE_01241	OCPFDLNE_01200	0.489631
OCPFDLNE_01202	OCPFDLNE_01241	0.420342
OCPFDLNE_01241	OCPFDLNE_01203	0.497593
OCPFDLNE_01241	OCPFDLNE_01208	0.441619
OCPFDLNE_01241	OCPFDLNE_01209	0.453845
OCPFDLNE_01241	OCPFDLNE_01210	0.521854
OCPFDLNE_01241	OCPFDLNE_01211	0.44347
OCPFDLNE_01241	OCPFDLNE_01235	0.54367
OCPFDLNE_01241	OCPFDLNE_01236	0.568581
OCPFDLNE_01241	OCPFDLNE_01237	0.549677
OCPFDLNE_01238	OCPFDLNE_01241	0.840841
OCPFDLNE_01239	OCPFDLNE_01241	0.508157
OCPFDLNE_01240	OCPFDLNE_01241	0.600577
OCPFDLNE_01242	OCPFDLNE_01197	0.447671
OCPFDLNE_01242	OCPFDLNE_01199	0.51479
OCPFDLNE_01242	OCPFDLNE_01200	0.546664
OCPFDLNE_01242	OCPFDLNE_01201	0.411879
OCPFDLNE_01242	OCPFDLNE_01202	0.535764
OCPFDLNE_01242	OCPFDLNE_01208	0.486117
OCPFDLNE_01242	OCPFDLNE_01209	0.556942
OCPFDLNE_01242	OCPFDLNE_01210	0.433762
OCPFDLNE_01242	OCPFDLNE_01211	0.419537
OCPFDLNE_01242	OCPFDLNE_01235	0.549317
OCPFDLNE_01236	OCPFDLNE_01242	0.507582
OCPFDLNE_01242	OCPFDLNE_01237	0.454577
OCPFDLNE_01242	OCPFDLNE_01238	0.575398
OCPFDLNE_01242	OCPFDLNE_01239	0.684659
OCPFDLNE_01242	OCPFDLNE_01240	0.563307
OCPFDLNE_01242	OCPFDLNE_01241	0.614321
OCPFDLNE_01191	OCPFDLNE_01243	0.429515
OCPFDLNE_01243	OCPFDLNE_01192	0.415039
OCPFDLNE_01243	OCPFDLNE_01197	0.444754
OCPFDLNE_01243	OCPFDLNE_01198	0.469728
OCPFDLNE_01243	OCPFDLNE_01199	0.585519
OCPFDLNE_01243	OCPFDLNE_01200	0.492431
OCPFDLNE_01243	OCPFDLNE_01201	0.413136
OCPFDLNE_01243	OCPFDLNE_01202	0.517434
OCPFDLNE_01243	OCPFDLNE_01205	0.539809
OCPFDLNE_01243	OCPFDLNE_01208	0.452552
OCPFDLNE_01243	OCPFDLNE_01209	0.636844
OCPFDLNE_01243	OCPFDLNE_01210	0.444143
OCPFDLNE_01243	OCPFDLNE_01211	0.531763
OCPFDLNE_01243	OCPFDLNE_01235	0.449593
OCPFDLNE_01243	OCPFDLNE_01236	0.493036
OCPFDLNE_01243	OCPFDLNE_01238	0.469972
OCPFDLNE_01243	OCPFDLNE_01239	0.486219
OCPFDLNE_01243	OCPFDLNE_01240	0.555195
OCPFDLNE_01243	OCPFDLNE_01241	0.519
OCPFDLNE_01243	OCPFDLNE_01242	0.739477
OCPFDLNE_01244	OCPFDLNE_01197	0.476257
OCPFDLNE_01244	OCPFDLNE_01198	0.416625
OCPFDLNE_01244	OCPFDLNE_01199	0.454578
OCPFDLNE_01244	OCPFDLNE_01200	0.462094
OCPFDLNE_01244	OCPFDLNE_01201	0.434641
OCPFDLNE_01244	OCPFDLNE_01204	0.567989
OCPFDLNE_01244	OCPFDLNE_01205	0.536869
OCPFDLNE_01244	OCPFDLNE_01206	0.473717
OCPFDLNE_01244	OCPFDLNE_01208	0.504793
OCPFDLNE_01244	OCPFDLNE_01209	0.523182
OCPFDLNE_01244	OCPFDLNE_01210	0.407357
OCPFDLNE_01244	OCPFDLNE_01235	0.424687
OCPFDLNE_01244	OCPFDLNE_01237	0.431646
OCPFDLNE_01244	OCPFDLNE_01239	0.644932
OCPFDLNE_01244	OCPFDLNE_01240	0.544048
OCPFDLNE_01244	OCPFDLNE_01241	0.423955
OCPFDLNE_01244	OCPFDLNE_01242	0.691697
OCPFDLNE_01244	OCPFDLNE_01243	0.473876
OCPFDLNE_01245	OCPFDLNE_01197	0.55202
OCPFDLNE_01245	OCPFDLNE_01198	0.472634
OCPFDLNE_01245	OCPFDLNE_01199	0.530473
OCPFDLNE_01245	OCPFDLNE_01202	0.443392
OCPFDLNE_01245	OCPFDLNE_01235	0.429553
OCPFDLNE_01236	OCPFDLNE_01245	0.514061
OCPFDLNE_01237	OCPFDLNE_01245	0.567097
OCPFDLNE_01245	OCPFDLNE_01238	0.710641
OCPFDLNE_01245	OCPFDLNE_01239	0.488886
OCPFDLNE_01245	OCPFDLNE_01240	0.522155
OCPFDLNE_01245	OCPFDLNE_01241	0.604735
OCPFDLNE_01245	OCPFDLNE_01242	0.526793
OCPFDLNE_01245	OCPFDLNE_01243	0.579716
OCPFDLNE_01245	OCPFDLNE_01244	0.418205
OCPFDLNE_01246	OCPFDLNE_01189	0.468186
OCPFDLNE_01192	OCPFDLNE_01246	0.420783
OCPFDLNE_01246	OCPFDLNE_01196	0.400948
OCPFDLNE_01246	OCPFDLNE_01197	0.443802
OCPFDLNE_01246	OCPFDLNE_01198	0.494698
OCPFDLNE_01246	OCPFDLNE_01199	0.406271
OCPFDLNE_01213	OCPFDLNE_01246	0.456413
OCPFDLNE_01246	OCPFDLNE_01236	0.443613
OCPFDLNE_01246	OCPFDLNE_01237	0.458029
OCPFDLNE_01246	OCPFDLNE_01238	0.433952
OCPFDLNE_01246	OCPFDLNE_01240	0.56246
OCPFDLNE_01246	OCPFDLNE_01241	0.425866
OCPFDLNE_01246	OCPFDLNE_01242	0.515685
OCPFDLNE_01246	OCPFDLNE_01243	0.412772
OCPFDLNE_01246	OCPFDLNE_01245	0.775262
OCPFDLNE_01247	OCPFDLNE_00374	0.505474
OCPFDLNE_01247	OCPFDLNE_01197	0.415985
OCPFDLNE_01247	OCPFDLNE_01209	0.438536
OCPFDLNE_01247	OCPFDLNE_01210	0.460575
OCPFDLNE_01247	OCPFDLNE_01238	0.516231
OCPFDLNE_01247	OCPFDLNE_01239	0.545613
OCPFDLNE_01247	OCPFDLNE_01240	0.401157
OCPFDLNE_01247	OCPFDLNE_01241	0.45863
OCPFDLNE_01247	OCPFDLNE_01242	0.473815
OCPFDLNE_01247	OCPFDLNE_01243	0.52506
OCPFDLNE_01247	OCPFDLNE_01244	0.576382
OCPFDLNE_01247	OCPFDLNE_01245	0.728186
OCPFDLNE_01247	OCPFDLNE_01246	0.633272
OCPFDLNE_01248	OCPFDLNE_00450	0.418921
OCPFDLNE_01248	OCPFDLNE_01198	0.406293
OCPFDLNE_01248	OCPFDLNE_01199	0.423981
OCPFDLNE_01248	OCPFDLNE_01208	0.40073
OCPFDLNE_01248	OCPFDLNE_01210	0.444709
OCPFDLNE_01248	OCPFDLNE_01211	0.641772
OCPFDLNE_01214	OCPFDLNE_01248	0.428028
OCPFDLNE_01241	OCPFDLNE_01248	0.423879
OCPFDLNE_01248	OCPFDLNE_01245	0.415918
OCPFDLNE_01248	OCPFDLNE_01246	0.50732
OCPFDLNE_01248	OCPFDLNE_01247	0.502562
OCPFDLNE_01214	OCPFDLNE_01249	0.518357
OCPFDLNE_01249	OCPFDLNE_01248	0.420278
OCPFDLNE_01250	OCPFDLNE_01203	0.42013
OCPFDLNE_01250	OCPFDLNE_01209	0.489878
OCPFDLNE_01250	OCPFDLNE_01210	0.528444
OCPFDLNE_01250	OCPFDLNE_01211	0.586192
OCPFDLNE_01250	OCPFDLNE_01241	0.442812
OCPFDLNE_01250	OCPFDLNE_01242	0.497623
OCPFDLNE_01250	OCPFDLNE_01247	0.417236
OCPFDLNE_01250	OCPFDLNE_01249	0.416144
OCPFDLNE_01251	OCPFDLNE_01204	0.479846
OCPFDLNE_01251	OCPFDLNE_01208	0.419996
OCPFDLNE_01251	OCPFDLNE_01209	0.476151
OCPFDLNE_01251	OCPFDLNE_01210	0.403716
OCPFDLNE_01251	OCPFDLNE_01240	0.457998
OCPFDLNE_01251	OCPFDLNE_01241	0.442291
OCPFDLNE_01251	OCPFDLNE_01242	0.419561
OCPFDLNE_01251	OCPFDLNE_01244	0.421333
OCPFDLNE_01251	OCPFDLNE_01245	0.433792
OCPFDLNE_01251	OCPFDLNE_01247	0.633877
OCPFDLNE_01251	OCPFDLNE_01248	0.409947
OCPFDLNE_01250	OCPFDLNE_01251	0.452811
OCPFDLNE_01252	OCPFDLNE_01197	0.410497
OCPFDLNE_01252	OCPFDLNE_01199	0.404575
OCPFDLNE_01252	OCPFDLNE_01235	0.520753
OCPFDLNE_01252	OCPFDLNE_01236	0.45105
OCPFDLNE_01252	OCPFDLNE_01238	0.588349
OCPFDLNE_01252	OCPFDLNE_01239	0.413548
OCPFDLNE_01252	OCPFDLNE_01240	0.573972
OCPFDLNE_01252	OCPFDLNE_01241	0.400655
OCPFDLNE_01252	OCPFDLNE_01242	0.429244
OCPFDLNE_01252	OCPFDLNE_01244	0.422568
OCPFDLNE_01252	OCPFDLNE_01245	0.484657
OCPFDLNE_01252	OCPFDLNE_01246	0.460785
OCPFDLNE_01252	OCPFDLNE_01247	0.510999
OCPFDLNE_01253	OCPFDLNE_01198	0.42687
OCPFDLNE_01253	OCPFDLNE_01200	0.415253
OCPFDLNE_01253	OCPFDLNE_01203	0.44509
OCPFDLNE_01253	OCPFDLNE_01206	0.402491
OCPFDLNE_01253	OCPFDLNE_01210	0.430147
OCPFDLNE_01253	OCPFDLNE_01235	0.459786
OCPFDLNE_01253	OCPFDLNE_01238	0.405554
OCPFDLNE_01253	OCPFDLNE_01239	0.4155
OCPFDLNE_01253	OCPFDLNE_01252	0.411989
OCPFDLNE_01259	OCPFDLNE_00450	0.411494
OCPFDLNE_00853	OCPFDLNE_01264	0.495214
OCPFDLNE_00905	OCPFDLNE_01277	0.462432
OCPFDLNE_01278	OCPFDLNE_01276	0.421443
OCPFDLNE_01286	OCPFDLNE_00049	0.461366
OCPFDLNE_01286	OCPFDLNE_00561	0.602771
OCPFDLNE_01286	OCPFDLNE_00702	0.473122
OCPFDLNE_01286	OCPFDLNE_00709	0.555793
OCPFDLNE_01286	OCPFDLNE_00965	0.463159
OCPFDLNE_01290	OCPFDLNE_01277	0.501845
OCPFDLNE_01291	OCPFDLNE_01073	0.421335
OCPFDLNE_01295	OCPFDLNE_00001	0.489314
OCPFDLNE_01295	OCPFDLNE_00307	0.422645
OCPFDLNE_01295	OCPFDLNE_00824	0.422959
OCPFDLNE_01295	OCPFDLNE_01122	0.406337
OCPFDLNE_01298	OCPFDLNE_00960	0.444509
OCPFDLNE_01298	OCPFDLNE_01058	0.449381
OCPFDLNE_01298	OCPFDLNE_01090	0.471436
OCPFDLNE_01299	OCPFDLNE_00617	0.425085
OCPFDLNE_01299	OCPFDLNE_01003	0.401804
OCPFDLNE_01300	OCPFDLNE_00309	0.408134
OCPFDLNE_01300	OCPFDLNE_00451	0.469036
OCPFDLNE_01300	OCPFDLNE_01216	0.556112
OCPFDLNE_01301	OCPFDLNE_00287	0.48186
OCPFDLNE_00302	OCPFDLNE_01301	0.43887
OCPFDLNE_01301	OCPFDLNE_01016	0.457228
OCPFDLNE_01302	OCPFDLNE_00302	0.400278
OCPFDLNE_01302	OCPFDLNE_00944	0.434921
OCPFDLNE_01302	OCPFDLNE_01301	0.666312
OCPFDLNE_01304	OCPFDLNE_00193	0.512621
OCPFDLNE_01304	OCPFDLNE_01055	0.498255
OCPFDLNE_01304	OCPFDLNE_01264	0.417394
OCPFDLNE_01308	OCPFDLNE_00561	0.546194
OCPFDLNE_01308	OCPFDLNE_00696	0.486391
OCPFDLNE_01309	OCPFDLNE_00457	0.438315
OCPFDLNE_01309	OCPFDLNE_01087	0.428637
OCPFDLNE_01101	OCPFDLNE_01315	0.483148
OCPFDLNE_01317	OCPFDLNE_00605	0.404125
OCPFDLNE_01324	OCPFDLNE_01246	0.470151
OCPFDLNE_01326	OCPFDLNE_01188	0.419169
OCPFDLNE_01326	OCPFDLNE_01325	0.705908
OCPFDLNE_01331	OCPFDLNE_00868	0.422267
OCPFDLNE_01332	OCPFDLNE_00054	0.449176
OCPFDLNE_01332	OCPFDLNE_00631	0.409296
OCPFDLNE_01332	OCPFDLNE_00705	0.448919
OCPFDLNE_01332	OCPFDLNE_01062	0.590079
OCPFDLNE_01333	OCPFDLNE_01263	0.461682
OCPFDLNE_01334	OCPFDLNE_00007	0.559299
OCPFDLNE_01340	OCPFDLNE_00847	0.409696
OCPFDLNE_01342	OCPFDLNE_00617	0.449033
OCPFDLNE_01342	OCPFDLNE_00701	0.457207
OCPFDLNE_01342	OCPFDLNE_01013	0.550676
OCPFDLNE_01342	OCPFDLNE_01055	0.519891
OCPFDLNE_01348	OCPFDLNE_01284	0.415439
OCPFDLNE_01349	OCPFDLNE_01348	0.664019
OCPFDLNE_01350	OCPFDLNE_00035	0.465457
OCPFDLNE_01350	OCPFDLNE_00818	0.415716
OCPFDLNE_01350	OCPFDLNE_00960	0.597806
OCPFDLNE_01353	OCPFDLNE_00035	0.412534
OCPFDLNE_01370	OCPFDLNE_01369	0.434733
OCPFDLNE_01371	OCPFDLNE_01370	0.43277
OCPFDLNE_01372	OCPFDLNE_01334	0.41565
OCPFDLNE_01376	OCPFDLNE_01322	0.452436
OCPFDLNE_01377	OCPFDLNE_00617	0.410486
OCPFDLNE_01377	OCPFDLNE_00850	0.42154
OCPFDLNE_01377	OCPFDLNE_01264	0.402889
OCPFDLNE_01377	OCPFDLNE_01277	0.423997
OCPFDLNE_01378	OCPFDLNE_01130	0.43709
OCPFDLNE_01379	OCPFDLNE_00432	0.471048
OCPFDLNE_01379	OCPFDLNE_00633	0.499601
OCPFDLNE_01379	OCPFDLNE_01121	0.456056
OCPFDLNE_01295	OCPFDLNE_01379	0.503245
OCPFDLNE_01380	OCPFDLNE_00880	0.4179
OCPFDLNE_01381	OCPFDLNE_00605	0.437915
OCPFDLNE_01381	OCPFDLNE_00880	0.502257
OCPFDLNE_01381	OCPFDLNE_00965	0.436622
OCPFDLNE_01380	OCPFDLNE_01381	0.44735
OCPFDLNE_01387	OCPFDLNE_00204	0.443139
OCPFDLNE_01387	OCPFDLNE_00587	0.412355
OCPFDLNE_01387	OCPFDLNE_00591	0.502888
OCPFDLNE_01395	OCPFDLNE_00138	0.554792
OCPFDLNE_01395	OCPFDLNE_01107	0.525142
OCPFDLNE_01109	OCPFDLNE_01395	0.423919
OCPFDLNE_01395	OCPFDLNE_01143	0.443021
OCPFDLNE_01395	OCPFDLNE_01144	0.403025
OCPFDLNE_01396	OCPFDLNE_01395	0.701129
OCPFDLNE_01397	OCPFDLNE_01396	0.614127
OCPFDLNE_01398	OCPFDLNE_00643	0.493357
OCPFDLNE_00813	OCPFDLNE_01407	0.434608
OCPFDLNE_01411	OCPFDLNE_00035	0.610916
OCPFDLNE_01411	OCPFDLNE_00193	0.566753
OCPFDLNE_01411	OCPFDLNE_00393	0.432157
OCPFDLNE_01411	OCPFDLNE_00617	0.477023
OCPFDLNE_01411	OCPFDLNE_01034	0.503058
OCPFDLNE_01411	OCPFDLNE_01055	0.44543
OCPFDLNE_00183	OCPFDLNE_01412	0.414532
OCPFDLNE_01412	OCPFDLNE_00552	0.466647
OCPFDLNE_01412	OCPFDLNE_00582	0.466909
OCPFDLNE_01412	OCPFDLNE_01090	0.457387
OCPFDLNE_01413	OCPFDLNE_00550	0.469083
OCPFDLNE_01413	OCPFDLNE_01412	0.557394
OCPFDLNE_01416	OCPFDLNE_00187	0.499524
OCPFDLNE_01416	OCPFDLNE_00417	0.428686
OCPFDLNE_01416	OCPFDLNE_01130	0.512509
OCPFDLNE_01417	OCPFDLNE_00200	0.402001
OCPFDLNE_01417	OCPFDLNE_01328	0.503696
OCPFDLNE_01419	OCPFDLNE_00782	0.429879
OCPFDLNE_01419	OCPFDLNE_01014	0.497876
OCPFDLNE_01419	OCPFDLNE_01418	0.433241
OCPFDLNE_01421	OCPFDLNE_01420	0.435646
OCPFDLNE_01425	OCPFDLNE_00595	0.488877
OCPFDLNE_01425	OCPFDLNE_01114	0.456667
OCPFDLNE_01425	OCPFDLNE_01267	0.404795
OCPFDLNE_01433	OCPFDLNE_00608	0.442922
OCPFDLNE_00630	OCPFDLNE_01433	0.463529
OCPFDLNE_01435	OCPFDLNE_00451	0.452624
OCPFDLNE_01436	OCPFDLNE_00589	0.460327
OCPFDLNE_01436	OCPFDLNE_01022	0.451387
OCPFDLNE_01436	OCPFDLNE_01023	0.476954
OCPFDLNE_01437	OCPFDLNE_01109	0.444558
OCPFDLNE_01440	OCPFDLNE_01203	0.425045
OCPFDLNE_01441	OCPFDLNE_01440	0.415711
OCPFDLNE_01443	OCPFDLNE_00174	0.430935
OCPFDLNE_01446	OCPFDLNE_00553	0.413811
OCPFDLNE_01446	OCPFDLNE_00581	0.421635
OCPFDLNE_01446	OCPFDLNE_01058	0.402979
OCPFDLNE_00446	OCPFDLNE_01455	0.421287
OCPFDLNE_01455	OCPFDLNE_00451	0.58576
OCPFDLNE_01455	OCPFDLNE_00616	0.475071
OCPFDLNE_01455	OCPFDLNE_00841	0.513766
OCPFDLNE_01455	OCPFDLNE_00978	0.464257
OCPFDLNE_01455	OCPFDLNE_01454	0.585697
OCPFDLNE_01463	OCPFDLNE_01157	0.41571
OCPFDLNE_01463	OCPFDLNE_01396	0.514977
OCPFDLNE_01469	OCPFDLNE_00284	0.484739
OCPFDLNE_01469	OCPFDLNE_00561	0.556646
OCPFDLNE_01469	OCPFDLNE_00600	0.415813
OCPFDLNE_01470	OCPFDLNE_01223	0.470654
OCPFDLNE_01471	OCPFDLNE_00204	0.518524
OCPFDLNE_01471	OCPFDLNE_00560	0.510198
OCPFDLNE_01472	OCPFDLNE_01281	0.465837
OCPFDLNE_00715	OCPFDLNE_01473	0.446166
OCPFDLNE_00367	OCPFDLNE_01474	0.421926
OCPFDLNE_01475	OCPFDLNE_00624	0.443466
OCPFDLNE_01475	OCPFDLNE_01474	0.461375
OCPFDLNE_01476	OCPFDLNE_01058	0.430481
OCPFDLNE_01476	OCPFDLNE_01474	0.520316
OCPFDLNE_01475	OCPFDLNE_01476	0.453284
OCPFDLNE_01479	OCPFDLNE_01130	0.544925
OCPFDLNE_01481	OCPFDLNE_00049	0.632251
OCPFDLNE_01481	OCPFDLNE_00175	0.627857
OCPFDLNE_01481	OCPFDLNE_00314	0.453721
OCPFDLNE_01481	OCPFDLNE_00531	0.56954
OCPFDLNE_01481	OCPFDLNE_00561	0.460887
OCPFDLNE_01481	OCPFDLNE_00618	0.468889
OCPFDLNE_01481	OCPFDLNE_00777	0.480994
OCPFDLNE_01482	OCPFDLNE_01405	0.438375
OCPFDLNE_01485	OCPFDLNE_00221	0.438574
OCPFDLNE_01487	OCPFDLNE_00055	0.46219
OCPFDLNE_01111	OCPFDLNE_01487	0.450229
OCPFDLNE_01487	OCPFDLNE_01218	0.42678
OCPFDLNE_01495	OCPFDLNE_00983	0.437853
OCPFDLNE_01494	OCPFDLNE_01495	0.499494
OCPFDLNE_01496	OCPFDLNE_01153	0.461342
OCPFDLNE_01500	OCPFDLNE_00285	0.507293
OCPFDLNE_01500	OCPFDLNE_00562	0.514445
OCPFDLNE_00704	OCPFDLNE_01500	0.596415
OCPFDLNE_01500	OCPFDLNE_01480	0.44029
OCPFDLNE_00214	OCPFDLNE_01502	0.400454
OCPFDLNE_01502	OCPFDLNE_00974	0.533183
OCPFDLNE_01502	OCPFDLNE_01016	0.543943
OCPFDLNE_01502	OCPFDLNE_01030	0.437485
OCPFDLNE_01504	OCPFDLNE_00167	0.41649
OCPFDLNE_01504	OCPFDLNE_01368	0.405235
OCPFDLNE_01510	OCPFDLNE_01153	0.427595
OCPFDLNE_01511	OCPFDLNE_00013	0.445154
OCPFDLNE_01513	OCPFDLNE_00256	0.449177
OCPFDLNE_01513	OCPFDLNE_01153	0.464674
OCPFDLNE_00215	OCPFDLNE_01514	0.400639
OCPFDLNE_01514	OCPFDLNE_01513	0.512921
OCPFDLNE_01264	OCPFDLNE_01517	0.48469
OCPFDLNE_01517	OCPFDLNE_01304	0.6561
OCPFDLNE_01516	OCPFDLNE_01517	0.604966
OCPFDLNE_01518	OCPFDLNE_00170	0.402824
OCPFDLNE_01518	OCPFDLNE_00479	0.406288
OCPFDLNE_01518	OCPFDLNE_00820	0.412536
OCPFDLNE_01518	OCPFDLNE_01058	0.456992
OCPFDLNE_01518	OCPFDLNE_01413	0.443426
OCPFDLNE_01519	OCPFDLNE_00183	0.450585
OCPFDLNE_01519	OCPFDLNE_00551	0.410662
OCPFDLNE_01520	OCPFDLNE_01058	0.604904
OCPFDLNE_01521	OCPFDLNE_00550	0.509327
OCPFDLNE_01521	OCPFDLNE_00581	0.473402
OCPFDLNE_01521	OCPFDLNE_00582	0.449415
OCPFDLNE_01521	OCPFDLNE_00820	0.412014
OCPFDLNE_00821	OCPFDLNE_01521	0.435615
OCPFDLNE_01521	OCPFDLNE_01058	0.678626
OCPFDLNE_01521	OCPFDLNE_01520	0.541319
OCPFDLNE_00249	OCPFDLNE_01522	0.405731
OCPFDLNE_00428	OCPFDLNE_01522	0.407207
OCPFDLNE_00581	OCPFDLNE_01522	0.456008
OCPFDLNE_01522	OCPFDLNE_01058	0.507923
OCPFDLNE_01522	OCPFDLNE_01182	0.412588
OCPFDLNE_01522	OCPFDLNE_01320	0.406128
OCPFDLNE_01522	OCPFDLNE_01521	0.623248
OCPFDLNE_01523	OCPFDLNE_00316	0.427615
OCPFDLNE_00424	OCPFDLNE_01523	0.44352
OCPFDLNE_01523	OCPFDLNE_00552	0.422205
OCPFDLNE_01523	OCPFDLNE_00581	0.594998
OCPFDLNE_01523	OCPFDLNE_00582	0.405522
OCPFDLNE_00818	OCPFDLNE_01523	0.668679
OCPFDLNE_01523	OCPFDLNE_00819	0.489639
OCPFDLNE_01523	OCPFDLNE_00821	0.42907
OCPFDLNE_01523	OCPFDLNE_00960	0.602951
OCPFDLNE_01523	OCPFDLNE_01058	0.424285
OCPFDLNE_01182	OCPFDLNE_01523	0.598806
OCPFDLNE_01523	OCPFDLNE_01446	0.587305
OCPFDLNE_01523	OCPFDLNE_01521	0.639757
OCPFDLNE_01523	OCPFDLNE_01522	0.677288
OCPFDLNE_01524	OCPFDLNE_00912	0.439612
OCPFDLNE_01526	OCPFDLNE_00149	0.581562
OCPFDLNE_00307	OCPFDLNE_01527	0.422857
OCPFDLNE_01528	OCPFDLNE_00035	0.433111
OCPFDLNE_01528	OCPFDLNE_00388	0.415158
OCPFDLNE_01528	OCPFDLNE_01299	0.466049
OCPFDLNE_01528	OCPFDLNE_01342	0.496098
OCPFDLNE_01411	OCPFDLNE_01528	0.59
OCPFDLNE_01530	OCPFDLNE_00552	0.434592
OCPFDLNE_01535	OCPFDLNE_00605	0.426786
OCPFDLNE_01543	OCPFDLNE_01286	0.592143
OCPFDLNE_01547	OCPFDLNE_00221	0.444313
OCPFDLNE_01549	OCPFDLNE_01044	0.553797
OCPFDLNE_01549	OCPFDLNE_01314	0.543874
OCPFDLNE_01550	OCPFDLNE_01348	0.516193
OCPFDLNE_01550	OCPFDLNE_01349	0.521505
OCPFDLNE_01550	OCPFDLNE_01549	0.528345
OCPFDLNE_01551	OCPFDLNE_00853	0.405897
OCPFDLNE_01560	OCPFDLNE_01412	0.437178
OCPFDLNE_01569	OCPFDLNE_00309	0.404229
OCPFDLNE_01417	OCPFDLNE_01569	0.429735
OCPFDLNE_00643	OCPFDLNE_01573	0.417019
OCPFDLNE_00193	OCPFDLNE_01574	0.504042
OCPFDLNE_01574	OCPFDLNE_01055	0.693793
OCPFDLNE_01574	OCPFDLNE_01056	0.41183
OCPFDLNE_01574	OCPFDLNE_01304	0.522784
OCPFDLNE_00395	OCPFDLNE_01575	0.444763
OCPFDLNE_01575	OCPFDLNE_00853	0.452383
OCPFDLNE_01575	OCPFDLNE_00987	0.432324
OCPFDLNE_01577	OCPFDLNE_01411	0.517791
OCPFDLNE_01577	OCPFDLNE_01528	0.415491
OCPFDLNE_01582	OCPFDLNE_01287	0.419065
OCPFDLNE_01583	OCPFDLNE_00200	0.439788
OCPFDLNE_00415	OCPFDLNE_01583	0.449893
OCPFDLNE_01583	OCPFDLNE_00430	0.505015
OCPFDLNE_00510	OCPFDLNE_01583	0.400805
OCPFDLNE_01583	OCPFDLNE_00648	0.411106
OCPFDLNE_01583	OCPFDLNE_00649	0.450927
OCPFDLNE_01583	OCPFDLNE_00830	0.425311
OCPFDLNE_01583	OCPFDLNE_00868	0.469413
OCPFDLNE_01583	OCPFDLNE_01287	0.482904
OCPFDLNE_01432	OCPFDLNE_01583	0.400772
OCPFDLNE_01585	OCPFDLNE_01130	0.503304
OCPFDLNE_01586	OCPFDLNE_00285	0.543638
OCPFDLNE_01586	OCPFDLNE_00562	0.411898
OCPFDLNE_00836	OCPFDLNE_01586	0.400028
OCPFDLNE_01587	OCPFDLNE_00834	0.566968
OCPFDLNE_00835	OCPFDLNE_01587	0.405385
OCPFDLNE_01587	OCPFDLNE_00836	0.581212
OCPFDLNE_01587	OCPFDLNE_01117	0.404204
OCPFDLNE_01587	OCPFDLNE_01118	0.423196
OCPFDLNE_01587	OCPFDLNE_01586	0.741619
OCPFDLNE_01588	OCPFDLNE_01119	0.408857
OCPFDLNE_01588	OCPFDLNE_01411	0.504625
OCPFDLNE_01588	OCPFDLNE_01590	0.421288
OCPFDLNE_01590	OCPFDLNE_01589	0.470778
OCPFDLNE_01592	OCPFDLNE_01295	0.417905
OCPFDLNE_01593	OCPFDLNE_00969	0.400703
OCPFDLNE_01595	OCPFDLNE_01405	0.411876
OCPFDLNE_01596	OCPFDLNE_01595	0.435678
OCPFDLNE_01601	OCPFDLNE_01154	0.465018
OCPFDLNE_01603	OCPFDLNE_01602	0.506025
OCPFDLNE_01604	OCPFDLNE_01014	0.424266
OCPFDLNE_01604	OCPFDLNE_01407	0.479254
OCPFDLNE_01605	OCPFDLNE_01155	0.478366
OCPFDLNE_01605	OCPFDLNE_01364	0.48535
OCPFDLNE_01605	OCPFDLNE_01604	0.42183
OCPFDLNE_01612	OCPFDLNE_01268	0.43784
OCPFDLNE_01613	OCPFDLNE_00921	0.479924
OCPFDLNE_01614	OCPFDLNE_01447	0.557879
OCPFDLNE_01618	OCPFDLNE_00546	0.402963
OCPFDLNE_01622	OCPFDLNE_00253	0.446425
OCPFDLNE_01623	OCPFDLNE_00710	0.431161
OCPFDLNE_01626	OCPFDLNE_01379	0.430029
OCPFDLNE_01627	OCPFDLNE_00415	0.41515
OCPFDLNE_01627	OCPFDLNE_01090	0.442115
OCPFDLNE_01627	OCPFDLNE_01130	0.467517
OCPFDLNE_01628	OCPFDLNE_00514	0.40033
OCPFDLNE_01628	OCPFDLNE_01387	0.466911
OCPFDLNE_01629	OCPFDLNE_00370	0.40555
OCPFDLNE_01631	OCPFDLNE_00776	0.458901
OCPFDLNE_01633	OCPFDLNE_00693	0.404096
OCPFDLNE_01642	OCPFDLNE_00633	0.488092
OCPFDLNE_01642	OCPFDLNE_01295	0.449296
OCPFDLNE_01643	OCPFDLNE_00197	0.440717
OCPFDLNE_01644	OCPFDLNE_00267	0.481905
OCPFDLNE_01644	OCPFDLNE_00818	0.452518
OCPFDLNE_01644	OCPFDLNE_01130	0.427811
OCPFDLNE_01648	OCPFDLNE_00695	0.450876
OCPFDLNE_01648	OCPFDLNE_00849	0.403516
OCPFDLNE_00695	OCPFDLNE_01649	0.533683
OCPFDLNE_01649	OCPFDLNE_00724	0.523191
OCPFDLNE_01649	OCPFDLNE_00849	0.533449
OCPFDLNE_01649	OCPFDLNE_01648	0.797362
OCPFDLNE_01651	OCPFDLNE_01296	0.490237
OCPFDLNE_01652	OCPFDLNE_00615	0.40506
OCPFDLNE_01652	OCPFDLNE_00704	0.449933
OCPFDLNE_01653	OCPFDLNE_00424	0.427102
OCPFDLNE_01653	OCPFDLNE_00561	0.66728
OCPFDLNE_01653	OCPFDLNE_00778	0.527818
OCPFDLNE_01653	OCPFDLNE_00837	0.494221
OCPFDLNE_01654	OCPFDLNE_01631	0.504278
OCPFDLNE_01655	OCPFDLNE_00375	0.449813
OCPFDLNE_01655	OCPFDLNE_00885	0.528458
OCPFDLNE_01658	OCPFDLNE_00450	0.430052
OCPFDLNE_01658	OCPFDLNE_01332	0.484307
OCPFDLNE_01680	OCPFDLNE_00287	0.410399
OCPFDLNE_01681	OCPFDLNE_01446	0.462155
OCPFDLNE_01682	OCPFDLNE_00053	0.419187
OCPFDLNE_01682	OCPFDLNE_00609	0.450873
OCPFDLNE_01682	OCPFDLNE_01476	0.42075
OCPFDLNE_01683	OCPFDLNE_01682	0.523445
OCPFDLNE_01684	OCPFDLNE_00291	0.411042
OCPFDLNE_01687	OCPFDLNE_01473	0.446491
OCPFDLNE_01696	OCPFDLNE_01291	0.454635
OCPFDLNE_01697	OCPFDLNE_01413	0.455478
OCPFDLNE_01697	OCPFDLNE_01698	0.498268
OCPFDLNE_01703	OCPFDLNE_01090	0.402043
OCPFDLNE_01703	OCPFDLNE_01319	0.498988
OCPFDLNE_01703	OCPFDLNE_01573	0.446197
OCPFDLNE_01703	OCPFDLNE_01590	0.619163
OCPFDLNE_01704	OCPFDLNE_01130	0.555547
OCPFDLNE_01704	OCPFDLNE_01320	0.441551
OCPFDLNE_01704	OCPFDLNE_01703	0.65291
OCPFDLNE_01713	OCPFDLNE_00617	0.426518
OCPFDLNE_01713	OCPFDLNE_00979	0.407868
OCPFDLNE_01715	OCPFDLNE_00605	0.43539
OCPFDLNE_00631	OCPFDLNE_01715	0.434997
OCPFDLNE_01717	OCPFDLNE_00701	0.59873
OCPFDLNE_01717	OCPFDLNE_01342	0.433088
OCPFDLNE_01719	OCPFDLNE_01405	0.403331
OCPFDLNE_01720	OCPFDLNE_00007	0.425042
OCPFDLNE_01372	OCPFDLNE_01722	0.431615
OCPFDLNE_01723	OCPFDLNE_00010	0.431433
OCPFDLNE_01723	OCPFDLNE_01369	0.455843
OCPFDLNE_01723	OCPFDLNE_01722	0.488385
OCPFDLNE_01755	OCPFDLNE_01024	0.652688
OCPFDLNE_01756	OCPFDLNE_00227	0.417228
OCPFDLNE_01757	OCPFDLNE_00450	0.412635
OCPFDLNE_01758	OCPFDLNE_00054	0.515903
OCPFDLNE_01758	OCPFDLNE_00560	0.410193
OCPFDLNE_01761	OCPFDLNE_00004	0.489367
OCPFDLNE_00775	OCPFDLNE_01761	0.402293
OCPFDLNE_01761	OCPFDLNE_01551	0.557365
OCPFDLNE_01765	OCPFDLNE_00546	0.41138
OCPFDLNE_01765	OCPFDLNE_00974	0.581951
OCPFDLNE_01765	OCPFDLNE_01649	0.427327
OCPFDLNE_01767	OCPFDLNE_00959	0.402058
OCPFDLNE_01009	OCPFDLNE_01767	0.411857
OCPFDLNE_01036	OCPFDLNE_01767	0.401124
OCPFDLNE_01774	OCPFDLNE_00880	0.41201
OCPFDLNE_01775	OCPFDLNE_01320	0.404576
OCPFDLNE_01777	OCPFDLNE_00442	0.40867
OCPFDLNE_01777	OCPFDLNE_00634	0.506047
OCPFDLNE_01781	OCPFDLNE_00263	0.40321
OCPFDLNE_01175	OCPFDLNE_01789	0.421858
OCPFDLNE_00451	OCPFDLNE_01790	0.443113
OCPFDLNE_00921	OCPFDLNE_01790	0.465364
OCPFDLNE_01790	OCPFDLNE_01500	0.512114
OCPFDLNE_01791	OCPFDLNE_00451	0.572421
OCPFDLNE_01791	OCPFDLNE_00921	0.465344
OCPFDLNE_01791	OCPFDLNE_01790	0.757737
OCPFDLNE_01179	OCPFDLNE_01792	0.453047
OCPFDLNE_01792	OCPFDLNE_01790	0.629421
OCPFDLNE_01792	OCPFDLNE_01791	0.776171
OCPFDLNE_01798	OCPFDLNE_00605	0.458471
OCPFDLNE_01798	OCPFDLNE_01615	0.419464
OCPFDLNE_01799	OCPFDLNE_01105	0.435005
OCPFDLNE_01802	OCPFDLNE_01420	0.412594
OCPFDLNE_01807	OCPFDLNE_00196	0.493713
OCPFDLNE_01811	OCPFDLNE_00260	0.427744
OCPFDLNE_01811	OCPFDLNE_00307	0.461911
OCPFDLNE_01816	OCPFDLNE_00944	0.41194
OCPFDLNE_01819	OCPFDLNE_00053	0.439937
OCPFDLNE_00784	OCPFDLNE_01819	0.532667
OCPFDLNE_01819	OCPFDLNE_01083	0.693065
OCPFDLNE_01664	OCPFDLNE_01819	0.429449
OCPFDLNE_01820	OCPFDLNE_01050	0.441041
OCPFDLNE_01823	OCPFDLNE_01704	0.573191
OCPFDLNE_01824	OCPFDLNE_01130	0.417023
OCPFDLNE_01826	OCPFDLNE_00255	0.421125
OCPFDLNE_01826	OCPFDLNE_00256	0.44274
OCPFDLNE_01828	OCPFDLNE_01593	0.477846
OCPFDLNE_01829	OCPFDLNE_00603	0.415389
OCPFDLNE_01829	OCPFDLNE_01567	0.432365
OCPFDLNE_01830	OCPFDLNE_00935	0.423444
OCPFDLNE_01831	OCPFDLNE_00972	0.493869
OCPFDLNE_01832	OCPFDLNE_00702	0.482087
OCPFDLNE_01832	OCPFDLNE_01118	0.439375
OCPFDLNE_01833	OCPFDLNE_00180	0.43618
OCPFDLNE_01838	OCPFDLNE_01837	0.429968
OCPFDLNE_01839	OCPFDLNE_00280	0.402782
OCPFDLNE_01840	OCPFDLNE_01276	0.469422
OCPFDLNE_01840	OCPFDLNE_01691	0.409711
OCPFDLNE_01841	OCPFDLNE_01840	0.544278
OCPFDLNE_01845	OCPFDLNE_01646	0.415312
OCPFDLNE_00248	OCPFDLNE_01848	0.466866
OCPFDLNE_01848	OCPFDLNE_01817	0.440851
OCPFDLNE_01852	OCPFDLNE_00415	0.421207
OCPFDLNE_01852	OCPFDLNE_01583	0.446641
OCPFDLNE_01855	OCPFDLNE_01626	0.404011
OCPFDLNE_01860	OCPFDLNE_01590	0.50067
OCPFDLNE_01863	OCPFDLNE_01578	0.411537
OCPFDLNE_01863	OCPFDLNE_01610	0.439934
OCPFDLNE_01867	OCPFDLNE_00632	0.552129
OCPFDLNE_01867	OCPFDLNE_01502	0.63395
OCPFDLNE_01868	OCPFDLNE_00214	0.410877
OCPFDLNE_01868	OCPFDLNE_00289	0.503341
OCPFDLNE_01868	OCPFDLNE_00632	0.515744
OCPFDLNE_01868	OCPFDLNE_00633	0.522118
OCPFDLNE_01868	OCPFDLNE_01024	0.437069
OCPFDLNE_01868	OCPFDLNE_01502	0.622104
OCPFDLNE_01868	OCPFDLNE_01761	0.531385
OCPFDLNE_01868	OCPFDLNE_01867	0.414858
OCPFDLNE_01832	OCPFDLNE_01870	0.467008
OCPFDLNE_01873	OCPFDLNE_01588	0.512529
OCPFDLNE_00982	OCPFDLNE_01876	0.44856
OCPFDLNE_01877	OCPFDLNE_01338	0.454078
OCPFDLNE_01878	OCPFDLNE_01035	0.52156
OCPFDLNE_01886	OCPFDLNE_01605	0.428928
OCPFDLNE_01889	OCPFDLNE_01064	0.481103
OCPFDLNE_01892	OCPFDLNE_00035	0.570781
OCPFDLNE_01892	OCPFDLNE_01350	0.402258
OCPFDLNE_01353	OCPFDLNE_01892	0.402465
OCPFDLNE_01892	OCPFDLNE_01411	0.429404
OCPFDLNE_01892	OCPFDLNE_01528	0.584917
OCPFDLNE_01892	OCPFDLNE_01577	0.463992
OCPFDLNE_01892	OCPFDLNE_01588	0.503139
OCPFDLNE_01893	OCPFDLNE_01250	0.417244
OCPFDLNE_01110	OCPFDLNE_01895	0.417381
OCPFDLNE_01896	OCPFDLNE_01004	0.432422
OCPFDLNE_01896	OCPFDLNE_01766	0.440239
OCPFDLNE_01898	OCPFDLNE_01420	0.489842
OCPFDLNE_01899	OCPFDLNE_01062	0.463666
OCPFDLNE_01899	OCPFDLNE_01420	0.46246
OCPFDLNE_01899	OCPFDLNE_01579	0.420468
OCPFDLNE_01904	OCPFDLNE_01105	0.442295
OCPFDLNE_01906	OCPFDLNE_00586	0.435153
OCPFDLNE_00587	OCPFDLNE_01906	0.401868
OCPFDLNE_01184	OCPFDLNE_01906	0.40009
OCPFDLNE_01445	OCPFDLNE_01906	0.438638
OCPFDLNE_01779	OCPFDLNE_01906	0.463649
OCPFDLNE_01911	OCPFDLNE_01603	0.484295
OCPFDLNE_01910	OCPFDLNE_01911	0.541253
OCPFDLNE_01912	OCPFDLNE_01246	0.541823
OCPFDLNE_01912	OCPFDLNE_01403	0.435573
OCPFDLNE_01912	OCPFDLNE_01911	0.600576
OCPFDLNE_01913	OCPFDLNE_01911	0.506333
OCPFDLNE_01914	OCPFDLNE_01913	0.564386
OCPFDLNE_01915	OCPFDLNE_00105	0.402901
OCPFDLNE_01915	OCPFDLNE_00106	0.519531
OCPFDLNE_01915	OCPFDLNE_01913	0.671031
OCPFDLNE_01916	OCPFDLNE_00647	0.472449
OCPFDLNE_01921	OCPFDLNE_00526	0.434992
OCPFDLNE_01921	OCPFDLNE_01698	0.402447
OCPFDLNE_01924	OCPFDLNE_00698	0.431014
OCPFDLNE_01924	OCPFDLNE_01923	0.633807
OCPFDLNE_01925	OCPFDLNE_00167	0.446265
OCPFDLNE_00532	OCPFDLNE_01925	0.413543
OCPFDLNE_01925	OCPFDLNE_00944	0.428149
OCPFDLNE_01925	OCPFDLNE_01424	0.450784
OCPFDLNE_01431	OCPFDLNE_01925	0.45272
OCPFDLNE_01925	OCPFDLNE_01904	0.434264
OCPFDLNE_01927	OCPFDLNE_01890	0.463759
OCPFDLNE_01929	OCPFDLNE_00926	0.405151
OCPFDLNE_01931	OCPFDLNE_00547	0.506639
OCPFDLNE_01931	OCPFDLNE_00880	0.54948
OCPFDLNE_01932	OCPFDLNE_00647	0.411443
OCPFDLNE_01932	OCPFDLNE_00648	0.411371
OCPFDLNE_01269	OCPFDLNE_01933	0.448932
OCPFDLNE_01935	OCPFDLNE_00421	0.464783
OCPFDLNE_01936	OCPFDLNE_01595	0.432667
OCPFDLNE_01938	OCPFDLNE_01028	0.440472
OCPFDLNE_00607	OCPFDLNE_01940	0.508727
OCPFDLNE_01340	OCPFDLNE_01941	0.426333
OCPFDLNE_01941	OCPFDLNE_01686	0.46084
OCPFDLNE_01941	OCPFDLNE_01942	0.843364
OCPFDLNE_01943	OCPFDLNE_00112	0.492813
OCPFDLNE_01943	OCPFDLNE_01941	0.517909
OCPFDLNE_01943	OCPFDLNE_01942	0.789324
OCPFDLNE_01947	OCPFDLNE_00648	0.438064
OCPFDLNE_01933	OCPFDLNE_01947	0.419009
OCPFDLNE_01954	OCPFDLNE_01107	0.424118
OCPFDLNE_01954	OCPFDLNE_01882	0.521387
OCPFDLNE_01957	OCPFDLNE_00158	0.54066
OCPFDLNE_01957	OCPFDLNE_01956	0.574529
OCPFDLNE_01958	OCPFDLNE_00142	0.542925
OCPFDLNE_01958	OCPFDLNE_00634	0.424413
OCPFDLNE_01963	OCPFDLNE_00331	0.542664
OCPFDLNE_00998	OCPFDLNE_01963	0.475906
OCPFDLNE_01964	OCPFDLNE_01758	0.402317
OCPFDLNE_01561	OCPFDLNE_01968	0.410775
OCPFDLNE_01973	OCPFDLNE_00480	0.419581
OCPFDLNE_01976	OCPFDLNE_00710	0.408623
OCPFDLNE_01987	OCPFDLNE_00174	0.460966
OCPFDLNE_01987	OCPFDLNE_00344	0.401262
OCPFDLNE_01987	OCPFDLNE_00702	0.616124
OCPFDLNE_01987	OCPFDLNE_00988	0.49754
OCPFDLNE_01987	OCPFDLNE_01878	0.41641
OCPFDLNE_01988	OCPFDLNE_00214	0.482606
OCPFDLNE_00284	OCPFDLNE_01988	0.460731
OCPFDLNE_01988	OCPFDLNE_00531	0.574264
OCPFDLNE_01988	OCPFDLNE_01481	0.575263
OCPFDLNE_01989	OCPFDLNE_00704	0.59501
OCPFDLNE_01989	OCPFDLNE_01480	0.440824
OCPFDLNE_01989	OCPFDLNE_01500	0.411087
OCPFDLNE_01989	OCPFDLNE_01988	0.423423
OCPFDLNE_01990	OCPFDLNE_01989	0.4959
OCPFDLNE_01993	OCPFDLNE_00429	0.510548
OCPFDLNE_01993	OCPFDLNE_00884	0.456572
OCPFDLNE_01993	OCPFDLNE_01454	0.478515
OCPFDLNE_01996	OCPFDLNE_00470	0.410144
OCPFDLNE_01996	OCPFDLNE_01947	0.412253
OCPFDLNE_01997	OCPFDLNE_00451	0.425649
OCPFDLNE_01997	OCPFDLNE_00491	0.481018
OCPFDLNE_01997	OCPFDLNE_01455	0.402786
OCPFDLNE_01997	OCPFDLNE_01529	0.425012
OCPFDLNE_02003	OCPFDLNE_00545	0.417717
OCPFDLNE_02005	OCPFDLNE_00122	0.454815
OCPFDLNE_02006	OCPFDLNE_00703	0.590137
OCPFDLNE_02006	OCPFDLNE_01586	0.504294
OCPFDLNE_02008	OCPFDLNE_01205	0.406928
OCPFDLNE_00344	OCPFDLNE_02009	0.516674
OCPFDLNE_00709	OCPFDLNE_02009	0.652791
OCPFDLNE_02009	OCPFDLNE_00965	0.474884
OCPFDLNE_02009	OCPFDLNE_01081	0.575223
OCPFDLNE_02009	OCPFDLNE_01210	0.423471
OCPFDLNE_02009	OCPFDLNE_01216	0.448425
OCPFDLNE_02009	OCPFDLNE_01987	0.522099
OCPFDLNE_02008	OCPFDLNE_02009	0.451593
OCPFDLNE_02010	OCPFDLNE_01882	0.492077
OCPFDLNE_02011	OCPFDLNE_00370	0.428873
OCPFDLNE_02013	OCPFDLNE_00197	0.486368
OCPFDLNE_00828	OCPFDLNE_02013	0.411708
OCPFDLNE_02013	OCPFDLNE_01593	0.423864
OCPFDLNE_02013	OCPFDLNE_01925	0.519184
OCPFDLNE_02014	OCPFDLNE_00005	0.407618
OCPFDLNE_02014	OCPFDLNE_01335	0.413202
OCPFDLNE_02014	OCPFDLNE_01954	0.402334
OCPFDLNE_02017	OCPFDLNE_00221	0.50038
OCPFDLNE_02017	OCPFDLNE_01015	0.421338
OCPFDLNE_02017	OCPFDLNE_01515	0.450947
OCPFDLNE_02021	OCPFDLNE_01015	0.420191
OCPFDLNE_02024	OCPFDLNE_00221	0.471442
OCPFDLNE_02024	OCPFDLNE_00959	0.421299
OCPFDLNE_02024	OCPFDLNE_01328	0.444047
OCPFDLNE_02024	OCPFDLNE_01329	0.404742
OCPFDLNE_02024	OCPFDLNE_01997	0.429014
OCPFDLNE_02024	OCPFDLNE_02014	0.439358
OCPFDLNE_02029	OCPFDLNE_01120	0.413346
OCPFDLNE_02029	OCPFDLNE_02030	0.624957
OCPFDLNE_02031	OCPFDLNE_02030	0.560821
OCPFDLNE_00196	OCPFDLNE_02032	0.400853
OCPFDLNE_02040	OCPFDLNE_01016	0.408098
OCPFDLNE_02039	OCPFDLNE_02040	0.43459
OCPFDLNE_02041	OCPFDLNE_00108	0.437071
OCPFDLNE_02042	OCPFDLNE_00019	0.403287
OCPFDLNE_02042	OCPFDLNE_00037	0.4357
OCPFDLNE_02042	OCPFDLNE_00053	0.420056
OCPFDLNE_02042	OCPFDLNE_00966	0.424815
OCPFDLNE_02042	OCPFDLNE_01015	0.413042
OCPFDLNE_02042	OCPFDLNE_01819	0.421503
OCPFDLNE_01014	OCPFDLNE_02043	0.407436
OCPFDLNE_02043	OCPFDLNE_01015	0.666698
OCPFDLNE_02043	OCPFDLNE_01600	0.407445
OCPFDLNE_02043	OCPFDLNE_02042	0.533135
OCPFDLNE_02051	OCPFDLNE_00316	0.435931
OCPFDLNE_00550	OCPFDLNE_02051	0.420733
OCPFDLNE_02051	OCPFDLNE_00552	0.401251
OCPFDLNE_02051	OCPFDLNE_00581	0.489821
OCPFDLNE_02051	OCPFDLNE_00819	0.415832
OCPFDLNE_02051	OCPFDLNE_00823	0.428369
OCPFDLNE_02051	OCPFDLNE_01058	0.6628
OCPFDLNE_02051	OCPFDLNE_01521	0.468144
OCPFDLNE_02051	OCPFDLNE_01522	0.45021
OCPFDLNE_02053	OCPFDLNE_01328	0.521811
OCPFDLNE_02053	OCPFDLNE_01593	0.464459
OCPFDLNE_02055	OCPFDLNE_02014	0.409204
OCPFDLNE_02068	OCPFDLNE_00457	0.402151
OCPFDLNE_02068	OCPFDLNE_01105	0.413183
OCPFDLNE_02068	OCPFDLNE_01558	0.509695
OCPFDLNE_02068	OCPFDLNE_01901	0.406324
OCPFDLNE_02068	OCPFDLNE_01933	0.447429
OCPFDLNE_02071	OCPFDLNE_01360	0.427724
OCPFDLNE_02072	OCPFDLNE_00415	0.416998
OCPFDLNE_02074	OCPFDLNE_00202	0.405836
OCPFDLNE_02074	OCPFDLNE_00445	0.402454
OCPFDLNE_01301	OCPFDLNE_02074	0.418695
OCPFDLNE_01302	OCPFDLNE_02074	0.433537
OCPFDLNE_02075	OCPFDLNE_00442	0.435835
OCPFDLNE_02075	OCPFDLNE_00446	0.472425
OCPFDLNE_02075	OCPFDLNE_01017	0.406329
OCPFDLNE_02075	OCPFDLNE_02073	0.442278
OCPFDLNE_02075	OCPFDLNE_02074	0.748793
OCPFDLNE_02076	OCPFDLNE_01302	0.404457
OCPFDLNE_02076	OCPFDLNE_02074	0.457775
OCPFDLNE_02076	OCPFDLNE_02075	0.556467
OCPFDLNE_02077	OCPFDLNE_00202	0.418976
OCPFDLNE_02077	OCPFDLNE_01302	0.40363
OCPFDLNE_02077	OCPFDLNE_02032	0.419904
OCPFDLNE_02077	OCPFDLNE_02073	0.449486
OCPFDLNE_02077	OCPFDLNE_02074	0.532127
OCPFDLNE_02077	OCPFDLNE_02075	0.607467
OCPFDLNE_02077	OCPFDLNE_02076	0.539356
OCPFDLNE_02078	OCPFDLNE_00287	0.454713
OCPFDLNE_02078	OCPFDLNE_00980	0.473873
OCPFDLNE_02078	OCPFDLNE_01301	0.409245
OCPFDLNE_02078	OCPFDLNE_02077	0.613278
OCPFDLNE_02079	OCPFDLNE_02078	0.668266
OCPFDLNE_02080	OCPFDLNE_02077	0.430537
OCPFDLNE_02080	OCPFDLNE_02078	0.480651
OCPFDLNE_02080	OCPFDLNE_02079	0.431677
OCPFDLNE_02082	OCPFDLNE_00418	0.426648
OCPFDLNE_02082	OCPFDLNE_00921	0.49944
OCPFDLNE_02082	OCPFDLNE_01130	0.650632
OCPFDLNE_02082	OCPFDLNE_01378	0.410959
OCPFDLNE_01416	OCPFDLNE_02082	0.441172
OCPFDLNE_02092	OCPFDLNE_00697	0.412946
OCPFDLNE_02092	OCPFDLNE_01013	0.440942
OCPFDLNE_02092	OCPFDLNE_01018	0.413731
OCPFDLNE_02092	OCPFDLNE_01516	0.425787
OCPFDLNE_02092	OCPFDLNE_01517	0.514928
OCPFDLNE_02092	OCPFDLNE_02038	0.416662
OCPFDLNE_02092	OCPFDLNE_02073	0.474354
OCPFDLNE_02093	OCPFDLNE_00511	0.411942
OCPFDLNE_02096	OCPFDLNE_00221	0.409313
OCPFDLNE_02096	OCPFDLNE_01149	0.485167
OCPFDLNE_02096	OCPFDLNE_01155	0.414266
OCPFDLNE_02096	OCPFDLNE_01605	0.443028
OCPFDLNE_02096	OCPFDLNE_01642	0.451519
OCPFDLNE_02096	OCPFDLNE_01953	0.440821
OCPFDLNE_02098	OCPFDLNE_00899	0.440933
OCPFDLNE_02105	OCPFDLNE_01105	0.418879
OCPFDLNE_02105	OCPFDLNE_01298	0.456161
OCPFDLNE_02106	OCPFDLNE_01790	0.562725
OCPFDLNE_02107	OCPFDLNE_02106	0.406298
OCPFDLNE_02108	OCPFDLNE_00461	0.449154
OCPFDLNE_01387	OCPFDLNE_02108	0.544338
OCPFDLNE_02108	OCPFDLNE_02107	0.428241
OCPFDLNE_02110	OCPFDLNE_01653	0.462524
OCPFDLNE_02115	OCPFDLNE_01077	0.418237
OCPFDLNE_02116	OCPFDLNE_00947	0.405424
OCPFDLNE_01452	OCPFDLNE_02116	0.44748
OCPFDLNE_02116	OCPFDLNE_01609	0.439354
OCPFDLNE_02118	OCPFDLNE_01013	0.426394
OCPFDLNE_02118	OCPFDLNE_01058	0.567522
OCPFDLNE_02118	OCPFDLNE_02110	0.474882
OCPFDLNE_02119	OCPFDLNE_00589	0.578767
OCPFDLNE_02119	OCPFDLNE_01105	0.462917
OCPFDLNE_02119	OCPFDLNE_01515	0.532511
OCPFDLNE_02119	OCPFDLNE_02118	0.572816
OCPFDLNE_02124	OCPFDLNE_01013	0.482329
OCPFDLNE_02125	OCPFDLNE_01644	0.420306
OCPFDLNE_01448	OCPFDLNE_02128	0.47367
OCPFDLNE_02129	OCPFDLNE_00223	0.417347
OCPFDLNE_02130	OCPFDLNE_00412	0.433851
OCPFDLNE_02130	OCPFDLNE_02009	0.487674
OCPFDLNE_02131	OCPFDLNE_01634	0.420307
OCPFDLNE_02132	OCPFDLNE_00783	0.419961
OCPFDLNE_02132	OCPFDLNE_00906	0.437675
OCPFDLNE_02133	OCPFDLNE_01338	0.45863
OCPFDLNE_02134	OCPFDLNE_01411	0.457255
OCPFDLNE_02137	OCPFDLNE_01620	0.431319
OCPFDLNE_02139	OCPFDLNE_01924	0.493473
OCPFDLNE_02141	OCPFDLNE_00035	0.423407
OCPFDLNE_02141	OCPFDLNE_00707	0.47526
OCPFDLNE_02141	OCPFDLNE_01003	0.536582
OCPFDLNE_02141	OCPFDLNE_01055	0.499463
OCPFDLNE_02141	OCPFDLNE_01299	0.541383
OCPFDLNE_02141	OCPFDLNE_01528	0.46559
OCPFDLNE_02141	OCPFDLNE_01617	0.413159
OCPFDLNE_02010	OCPFDLNE_02141	0.584233
OCPFDLNE_00697	OCPFDLNE_02142	0.436977
OCPFDLNE_02142	OCPFDLNE_01304	0.412295
OCPFDLNE_02142	OCPFDLNE_01517	0.431227
OCPFDLNE_02092	OCPFDLNE_02142	0.404496
OCPFDLNE_02143	OCPFDLNE_01302	0.414014
OCPFDLNE_02143	OCPFDLNE_01304	0.485615
OCPFDLNE_02143	OCPFDLNE_02142	0.607595
OCPFDLNE_02144	OCPFDLNE_00514	0.47483
OCPFDLNE_02144	OCPFDLNE_00587	0.415249
OCPFDLNE_00591	OCPFDLNE_02144	0.512609
OCPFDLNE_02144	OCPFDLNE_00600	0.41521
OCPFDLNE_02144	OCPFDLNE_00634	0.46779
OCPFDLNE_01184	OCPFDLNE_02144	0.428864
OCPFDLNE_02144	OCPFDLNE_01387	0.703453
OCPFDLNE_02144	OCPFDLNE_01445	0.526404
OCPFDLNE_02144	OCPFDLNE_01628	0.432123
OCPFDLNE_02144	OCPFDLNE_01906	0.461278
OCPFDLNE_02144	OCPFDLNE_02108	0.40162
OCPFDLNE_02145	OCPFDLNE_00268	0.413564
OCPFDLNE_02145	OCPFDLNE_00514	0.516245
OCPFDLNE_02145	OCPFDLNE_01013	0.481701
OCPFDLNE_02145	OCPFDLNE_01395	0.468891
OCPFDLNE_02145	OCPFDLNE_01523	0.474374
OCPFDLNE_02146	OCPFDLNE_01182	0.555891
OCPFDLNE_02146	OCPFDLNE_02145	0.543437
OCPFDLNE_00621	OCPFDLNE_02149	0.411048
OCPFDLNE_02149	OCPFDLNE_01291	0.440728
OCPFDLNE_02149	OCPFDLNE_01495	0.586389
OCPFDLNE_01718	OCPFDLNE_02149	0.480761
OCPFDLNE_02149	OCPFDLNE_01848	0.432265
OCPFDLNE_02150	OCPFDLNE_00514	0.413456
OCPFDLNE_02156	OCPFDLNE_00943	0.40842
OCPFDLNE_02162	OCPFDLNE_00960	0.401113
OCPFDLNE_02162	OCPFDLNE_01412	0.428283
OCPFDLNE_02163	OCPFDLNE_00412	0.425779
OCPFDLNE_02171	OCPFDLNE_02180	0.49393
OCPFDLNE_02176	OCPFDLNE_02180	0.582249
OCPFDLNE_02178	OCPFDLNE_02180	0.418682
OCPFDLNE_02182	OCPFDLNE_02181	0.455329
OCPFDLNE_02183	OCPFDLNE_02169	0.402253
OCPFDLNE_02183	OCPFDLNE_02181	0.433099
OCPFDLNE_02184	OCPFDLNE_02012	0.429897
OCPFDLNE_02185	OCPFDLNE_00674	0.452986
OCPFDLNE_02185	OCPFDLNE_02175	0.444136
OCPFDLNE_02187	OCPFDLNE_02171	0.538651
OCPFDLNE_02178	OCPFDLNE_02187	0.52907
OCPFDLNE_02199	OCPFDLNE_02168	0.424414
OCPFDLNE_02199	OCPFDLNE_02185	0.439598
OCPFDLNE_02199	OCPFDLNE_02197	0.406872
OCPFDLNE_02205	OCPFDLNE_02171	0.450569
OCPFDLNE_02209	OCPFDLNE_01940	0.454864
OCPFDLNE_02209	OCPFDLNE_02208	0.600005
OCPFDLNE_02210	OCPFDLNE_00104	0.434802
OCPFDLNE_02210	OCPFDLNE_02208	0.536688
OCPFDLNE_02211	OCPFDLNE_01686	0.423719
OCPFDLNE_02209	OCPFDLNE_02211	0.493777
OCPFDLNE_02212	OCPFDLNE_02187	0.420702
OCPFDLNE_02169	OCPFDLNE_02215	0.476166
OCPFDLNE_02215	OCPFDLNE_02183	0.490189
OCPFDLNE_02216	OCPFDLNE_02187	0.49413
OCPFDLNE_02216	OCPFDLNE_02212	0.42107
OCPFDLNE_02216	OCPFDLNE_02215	0.471152
OCPFDLNE_02217	OCPFDLNE_02215	0.597667
OCPFDLNE_02218	OCPFDLNE_02171	0.412674
OCPFDLNE_02180	OCPFDLNE_02218	0.438282
OCPFDLNE_02218	OCPFDLNE_02183	0.421811
OCPFDLNE_02185	OCPFDLNE_02218	0.424186
OCPFDLNE_02218	OCPFDLNE_02187	0.443628
OCPFDLNE_02218	OCPFDLNE_02197	0.55534
OCPFDLNE_02218	OCPFDLNE_02201	0.407995
OCPFDLNE_02218	OCPFDLNE_02202	0.50169
OCPFDLNE_02218	OCPFDLNE_02215	0.534516
OCPFDLNE_02216	OCPFDLNE_02218	0.40336
OCPFDLNE_02217	OCPFDLNE_02218	0.427853
OCPFDLNE_02219	OCPFDLNE_02171	0.429381
OCPFDLNE_02180	OCPFDLNE_02219	0.400244
OCPFDLNE_02219	OCPFDLNE_02183	0.54424
OCPFDLNE_02187	OCPFDLNE_02219	0.568325
OCPFDLNE_02202	OCPFDLNE_02219	0.403596
OCPFDLNE_02215	OCPFDLNE_02219	0.536417
OCPFDLNE_02216	OCPFDLNE_02219	0.407333
OCPFDLNE_02217	OCPFDLNE_02219	0.43509
OCPFDLNE_02219	OCPFDLNE_02218	0.628461
OCPFDLNE_02220	OCPFDLNE_02168	0.400458
OCPFDLNE_02220	OCPFDLNE_02180	0.475986
OCPFDLNE_02220	OCPFDLNE_02183	0.412773
OCPFDLNE_02220	OCPFDLNE_02214	0.53246
OCPFDLNE_02220	OCPFDLNE_02215	0.535975
OCPFDLNE_02220	OCPFDLNE_02218	0.619143
OCPFDLNE_02220	OCPFDLNE_02219	0.516457
OCPFDLNE_02176	OCPFDLNE_02221	0.431436
OCPFDLNE_02221	OCPFDLNE_02180	0.452888
OCPFDLNE_02221	OCPFDLNE_02183	0.542043
OCPFDLNE_02221	OCPFDLNE_02185	0.410847
OCPFDLNE_02221	OCPFDLNE_02187	0.560897
OCPFDLNE_02221	OCPFDLNE_02214	0.434153
OCPFDLNE_02215	OCPFDLNE_02221	0.661339
OCPFDLNE_02217	OCPFDLNE_02221	0.485418
OCPFDLNE_02221	OCPFDLNE_02218	0.685907
OCPFDLNE_02221	OCPFDLNE_02219	0.750414
OCPFDLNE_02221	OCPFDLNE_02220	0.61598
OCPFDLNE_02222	OCPFDLNE_01128	0.404494
OCPFDLNE_02172	OCPFDLNE_02222	0.578209
OCPFDLNE_02215	OCPFDLNE_02222	0.482652
OCPFDLNE_02222	OCPFDLNE_02216	0.44646
OCPFDLNE_02222	OCPFDLNE_02218	0.567041
OCPFDLNE_02222	OCPFDLNE_02219	0.632301
OCPFDLNE_02222	OCPFDLNE_02221	0.611346
OCPFDLNE_02223	OCPFDLNE_02168	0.438308
OCPFDLNE_02176	OCPFDLNE_02223	0.44974
OCPFDLNE_02223	OCPFDLNE_02180	0.490836
OCPFDLNE_02223	OCPFDLNE_02202	0.422768
OCPFDLNE_02214	OCPFDLNE_02223	0.479039
OCPFDLNE_02215	OCPFDLNE_02223	0.460147
OCPFDLNE_02223	OCPFDLNE_02218	0.639403
OCPFDLNE_02223	OCPFDLNE_02219	0.603312
OCPFDLNE_02223	OCPFDLNE_02220	0.582558
OCPFDLNE_02223	OCPFDLNE_02221	0.575735
OCPFDLNE_02223	OCPFDLNE_02222	0.47962
OCPFDLNE_02224	OCPFDLNE_02168	0.427674
OCPFDLNE_02224	OCPFDLNE_02199	0.444361
OCPFDLNE_02224	OCPFDLNE_02214	0.403808
OCPFDLNE_02224	OCPFDLNE_02215	0.689863
OCPFDLNE_02224	OCPFDLNE_02217	0.512872
OCPFDLNE_02224	OCPFDLNE_02218	0.492438
OCPFDLNE_02224	OCPFDLNE_02219	0.465598
OCPFDLNE_02224	OCPFDLNE_02220	0.597621
OCPFDLNE_02224	OCPFDLNE_02221	0.500601
OCPFDLNE_02224	OCPFDLNE_02222	0.41248
OCPFDLNE_02224	OCPFDLNE_02223	0.436061
OCPFDLNE_02225	OCPFDLNE_02180	0.409572
OCPFDLNE_02181	OCPFDLNE_02225	0.430038
OCPFDLNE_02225	OCPFDLNE_02183	0.485508
OCPFDLNE_02199	OCPFDLNE_02225	0.406493
OCPFDLNE_02225	OCPFDLNE_02215	0.487981
OCPFDLNE_02225	OCPFDLNE_02218	0.632178
OCPFDLNE_02225	OCPFDLNE_02219	0.53027
OCPFDLNE_02225	OCPFDLNE_02220	0.440643
OCPFDLNE_02225	OCPFDLNE_02221	0.512324
OCPFDLNE_02225	OCPFDLNE_02222	0.441199
OCPFDLNE_02225	OCPFDLNE_02223	0.505861
OCPFDLNE_02224	OCPFDLNE_02225	0.575558
OCPFDLNE_02226	OCPFDLNE_02183	0.431288
OCPFDLNE_02226	OCPFDLNE_02201	0.458051
OCPFDLNE_02226	OCPFDLNE_02215	0.565178
OCPFDLNE_02226	OCPFDLNE_02216	0.406928
OCPFDLNE_02226	OCPFDLNE_02218	0.606719
OCPFDLNE_02226	OCPFDLNE_02219	0.468088
OCPFDLNE_02226	OCPFDLNE_02220	0.589447
OCPFDLNE_02226	OCPFDLNE_02221	0.618197
OCPFDLNE_02226	OCPFDLNE_02222	0.46968
OCPFDLNE_02226	OCPFDLNE_02223	0.521931
OCPFDLNE_02226	OCPFDLNE_02224	0.449395
OCPFDLNE_02226	OCPFDLNE_02225	0.45699
OCPFDLNE_02227	OCPFDLNE_02215	0.429611
OCPFDLNE_02227	OCPFDLNE_02218	0.517998
OCPFDLNE_02227	OCPFDLNE_02219	0.493997
OCPFDLNE_02227	OCPFDLNE_02220	0.407851
OCPFDLNE_02227	OCPFDLNE_02221	0.58375
OCPFDLNE_02227	OCPFDLNE_02223	0.487456
OCPFDLNE_02227	OCPFDLNE_02224	0.491981
OCPFDLNE_02227	OCPFDLNE_02225	0.570965
OCPFDLNE_02227	OCPFDLNE_02226	0.472052
OCPFDLNE_02228	OCPFDLNE_02168	0.462533
OCPFDLNE_02180	OCPFDLNE_02228	0.500688
OCPFDLNE_02228	OCPFDLNE_02183	0.467184
OCPFDLNE_02187	OCPFDLNE_02228	0.598925
OCPFDLNE_02228	OCPFDLNE_02202	0.45292
OCPFDLNE_02215	OCPFDLNE_02228	0.671541
OCPFDLNE_02217	OCPFDLNE_02228	0.456349
OCPFDLNE_02228	OCPFDLNE_02218	0.709103
OCPFDLNE_02228	OCPFDLNE_02219	0.713906
OCPFDLNE_02228	OCPFDLNE_02220	0.583443
OCPFDLNE_02228	OCPFDLNE_02221	0.84403
OCPFDLNE_02228	OCPFDLNE_02222	0.430126
OCPFDLNE_02228	OCPFDLNE_02223	0.698418
OCPFDLNE_02228	OCPFDLNE_02224	0.578407
OCPFDLNE_02228	OCPFDLNE_02225	0.604554
OCPFDLNE_02228	OCPFDLNE_02226	0.647014
OCPFDLNE_02227	OCPFDLNE_02228	0.489765
OCPFDLNE_02229	OCPFDLNE_02202	0.42236
OCPFDLNE_02229	OCPFDLNE_02218	0.419568
OCPFDLNE_02229	OCPFDLNE_02219	0.625031
OCPFDLNE_02229	OCPFDLNE_02220	0.52003
OCPFDLNE_02229	OCPFDLNE_02221	0.590986
OCPFDLNE_02229	OCPFDLNE_02223	0.522196
OCPFDLNE_02229	OCPFDLNE_02224	0.585184
OCPFDLNE_02229	OCPFDLNE_02225	0.475536
OCPFDLNE_02229	OCPFDLNE_02227	0.444331
OCPFDLNE_02229	OCPFDLNE_02228	0.620425
OCPFDLNE_02230	OCPFDLNE_02168	0.435661
OCPFDLNE_02230	OCPFDLNE_02180	0.426432
OCPFDLNE_02230	OCPFDLNE_02187	0.474828
OCPFDLNE_02230	OCPFDLNE_02215	0.415729
OCPFDLNE_02230	OCPFDLNE_02218	0.465948
OCPFDLNE_02230	OCPFDLNE_02221	0.462026
OCPFDLNE_02230	OCPFDLNE_02222	0.408365
OCPFDLNE_02230	OCPFDLNE_02223	0.423092
OCPFDLNE_02230	OCPFDLNE_02224	0.42747
OCPFDLNE_02230	OCPFDLNE_02225	0.521502
OCPFDLNE_02230	OCPFDLNE_02226	0.446926
OCPFDLNE_02230	OCPFDLNE_02228	0.522236
OCPFDLNE_02230	OCPFDLNE_02229	0.469249
OCPFDLNE_02231	OCPFDLNE_02167	0.410853
OCPFDLNE_02176	OCPFDLNE_02231	0.604572
OCPFDLNE_02231	OCPFDLNE_02180	0.462712
OCPFDLNE_02231	OCPFDLNE_02181	0.41849
OCPFDLNE_02183	OCPFDLNE_02231	0.540186
OCPFDLNE_02231	OCPFDLNE_02185	0.459224
OCPFDLNE_02187	OCPFDLNE_02231	0.56927
OCPFDLNE_02199	OCPFDLNE_02231	0.401691
OCPFDLNE_02215	OCPFDLNE_02231	0.62779
OCPFDLNE_02231	OCPFDLNE_02218	0.551425
OCPFDLNE_02231	OCPFDLNE_02219	0.650163
OCPFDLNE_02231	OCPFDLNE_02220	0.448389
OCPFDLNE_02231	OCPFDLNE_02221	0.711372
OCPFDLNE_02222	OCPFDLNE_02231	0.473875
OCPFDLNE_02223	OCPFDLNE_02231	0.536822
OCPFDLNE_02224	OCPFDLNE_02231	0.474028
OCPFDLNE_02225	OCPFDLNE_02231	0.486351
OCPFDLNE_02226	OCPFDLNE_02231	0.475221
OCPFDLNE_02231	OCPFDLNE_02227	0.581681
OCPFDLNE_02228	OCPFDLNE_02231	0.770805
OCPFDLNE_02229	OCPFDLNE_02231	0.553887
OCPFDLNE_02230	OCPFDLNE_02231	0.702847
OCPFDLNE_02171	OCPFDLNE_02232	0.473803
OCPFDLNE_02232	OCPFDLNE_02180	0.44103
OCPFDLNE_02232	OCPFDLNE_02187	0.457993
OCPFDLNE_02232	OCPFDLNE_02215	0.590235
OCPFDLNE_02232	OCPFDLNE_02216	0.497758
OCPFDLNE_02232	OCPFDLNE_02217	0.482127
OCPFDLNE_02232	OCPFDLNE_02218	0.489959
OCPFDLNE_02232	OCPFDLNE_02219	0.450225
OCPFDLNE_02232	OCPFDLNE_02221	0.581813
OCPFDLNE_02232	OCPFDLNE_02222	0.51485
OCPFDLNE_02232	OCPFDLNE_02223	0.448662
OCPFDLNE_02232	OCPFDLNE_02224	0.409982
OCPFDLNE_02232	OCPFDLNE_02225	0.477731
OCPFDLNE_02232	OCPFDLNE_02226	0.541841
OCPFDLNE_02232	OCPFDLNE_02228	0.448429
OCPFDLNE_02232	OCPFDLNE_02230	0.445539
OCPFDLNE_02232	OCPFDLNE_02231	0.663956
OCPFDLNE_02233	OCPFDLNE_02176	0.450016
OCPFDLNE_02233	OCPFDLNE_02180	0.436329
OCPFDLNE_02233	OCPFDLNE_02187	0.413215
OCPFDLNE_02215	OCPFDLNE_02233	0.54714
OCPFDLNE_02233	OCPFDLNE_02216	0.479077
OCPFDLNE_02233	OCPFDLNE_02218	0.528332
OCPFDLNE_02233	OCPFDLNE_02219	0.463175
OCPFDLNE_02233	OCPFDLNE_02221	0.577986
OCPFDLNE_02233	OCPFDLNE_02222	0.545061
OCPFDLNE_02233	OCPFDLNE_02223	0.568302
OCPFDLNE_02233	OCPFDLNE_02224	0.447123
OCPFDLNE_02233	OCPFDLNE_02225	0.553871
OCPFDLNE_02226	OCPFDLNE_02233	0.547808
OCPFDLNE_02233	OCPFDLNE_02227	0.53479
OCPFDLNE_02233	OCPFDLNE_02228	0.4874
OCPFDLNE_02233	OCPFDLNE_02229	0.429259
OCPFDLNE_02233	OCPFDLNE_02231	0.582778
OCPFDLNE_02233	OCPFDLNE_02232	0.641748
OCPFDLNE_02234	OCPFDLNE_00674	0.452051
OCPFDLNE_02176	OCPFDLNE_02234	0.423826
OCPFDLNE_02234	OCPFDLNE_02180	0.422385
OCPFDLNE_02181	OCPFDLNE_02234	0.46206
OCPFDLNE_02234	OCPFDLNE_02183	0.4452
OCPFDLNE_02202	OCPFDLNE_02234	0.410517
OCPFDLNE_02234	OCPFDLNE_02215	0.514513
OCPFDLNE_02234	OCPFDLNE_02217	0.429965
OCPFDLNE_02234	OCPFDLNE_02218	0.668521
OCPFDLNE_02234	OCPFDLNE_02219	0.647643
OCPFDLNE_02220	OCPFDLNE_02234	0.440112
OCPFDLNE_02234	OCPFDLNE_02221	0.581141
OCPFDLNE_02234	OCPFDLNE_02222	0.502584
OCPFDLNE_02234	OCPFDLNE_02223	0.610746
OCPFDLNE_02224	OCPFDLNE_02234	0.504335
OCPFDLNE_02234	OCPFDLNE_02225	0.624922
OCPFDLNE_02234	OCPFDLNE_02226	0.525817
OCPFDLNE_02227	OCPFDLNE_02234	0.721253
OCPFDLNE_02234	OCPFDLNE_02228	0.683793
OCPFDLNE_02234	OCPFDLNE_02229	0.577552
OCPFDLNE_02234	OCPFDLNE_02230	0.438054
OCPFDLNE_02234	OCPFDLNE_02231	0.665691
OCPFDLNE_02234	OCPFDLNE_02232	0.614441
OCPFDLNE_02233	OCPFDLNE_02234	0.71468
OCPFDLNE_02175	OCPFDLNE_02235	0.412136
OCPFDLNE_02176	OCPFDLNE_02235	0.428694
OCPFDLNE_02235	OCPFDLNE_02180	0.493539
OCPFDLNE_02235	OCPFDLNE_02183	0.494141
OCPFDLNE_02235	OCPFDLNE_02187	0.401719
OCPFDLNE_02215	OCPFDLNE_02235	0.504899
OCPFDLNE_02235	OCPFDLNE_02216	0.440573
OCPFDLNE_02235	OCPFDLNE_02218	0.579103
OCPFDLNE_02235	OCPFDLNE_02219	0.617805
OCPFDLNE_02235	OCPFDLNE_02220	0.635891
OCPFDLNE_02235	OCPFDLNE_02221	0.606538
OCPFDLNE_02235	OCPFDLNE_02222	0.558167
OCPFDLNE_02223	OCPFDLNE_02235	0.653754
OCPFDLNE_02224	OCPFDLNE_02235	0.599981
OCPFDLNE_02235	OCPFDLNE_02225	0.652366
OCPFDLNE_02235	OCPFDLNE_02226	0.572192
OCPFDLNE_02227	OCPFDLNE_02235	0.644455
OCPFDLNE_02235	OCPFDLNE_02228	0.716649
OCPFDLNE_02235	OCPFDLNE_02229	0.559247
OCPFDLNE_02235	OCPFDLNE_02230	0.583461
OCPFDLNE_02235	OCPFDLNE_02231	0.653634
OCPFDLNE_02232	OCPFDLNE_02235	0.486398
OCPFDLNE_02235	OCPFDLNE_02233	0.59628
OCPFDLNE_02235	OCPFDLNE_02234	0.658339
OCPFDLNE_00674	OCPFDLNE_02236	0.436177
OCPFDLNE_02236	OCPFDLNE_02187	0.448923
OCPFDLNE_02236	OCPFDLNE_02215	0.420303
OCPFDLNE_02236	OCPFDLNE_02218	0.500248
OCPFDLNE_02236	OCPFDLNE_02219	0.567146
OCPFDLNE_02236	OCPFDLNE_02221	0.496017
OCPFDLNE_02236	OCPFDLNE_02222	0.439273
OCPFDLNE_02236	OCPFDLNE_02223	0.418491
OCPFDLNE_02236	OCPFDLNE_02224	0.501556
OCPFDLNE_02236	OCPFDLNE_02225	0.531858
OCPFDLNE_02236	OCPFDLNE_02226	0.511494
OCPFDLNE_02236	OCPFDLNE_02227	0.405931
OCPFDLNE_02236	OCPFDLNE_02228	0.480032
OCPFDLNE_02236	OCPFDLNE_02230	0.425515
OCPFDLNE_02236	OCPFDLNE_02231	0.647065
OCPFDLNE_02236	OCPFDLNE_02232	0.475172
OCPFDLNE_02236	OCPFDLNE_02234	0.548376
OCPFDLNE_02236	OCPFDLNE_02235	0.51119
OCPFDLNE_02239	OCPFDLNE_00141	0.463439
OCPFDLNE_02239	OCPFDLNE_00142	0.433686
OCPFDLNE_02239	OCPFDLNE_00287	0.529702
OCPFDLNE_00409	OCPFDLNE_02239	0.442063
OCPFDLNE_02239	OCPFDLNE_01016	0.659513
OCPFDLNE_02239	OCPFDLNE_01301	0.439677
OCPFDLNE_02239	OCPFDLNE_02040	0.406596
OCPFDLNE_02239	OCPFDLNE_02096	0.406444
OCPFDLNE_02241	OCPFDLNE_00248	0.400606
OCPFDLNE_02241	OCPFDLNE_00819	0.402733
OCPFDLNE_02241	OCPFDLNE_01807	0.52043
OCPFDLNE_02241	OCPFDLNE_01848	0.457576
OCPFDLNE_02242	OCPFDLNE_00196	0.412109
OCPFDLNE_02242	OCPFDLNE_00249	0.460686
OCPFDLNE_02242	OCPFDLNE_00553	0.407802
OCPFDLNE_02242	OCPFDLNE_02241	0.452898
OCPFDLNE_02243	OCPFDLNE_00375	0.462812
OCPFDLNE_02243	OCPFDLNE_00565	0.486816
OCPFDLNE_02243	OCPFDLNE_01655	0.421348
OCPFDLNE_02243	OCPFDLNE_01656	0.439474
OCPFDLNE_02248	OCPFDLNE_01993	0.413456
OCPFDLNE_02249	OCPFDLNE_01454	0.498331
OCPFDLNE_02249	OCPFDLNE_01993	0.518162
OCPFDLNE_02248	OCPFDLNE_02249	0.768619
OCPFDLNE_01993	OCPFDLNE_02250	0.618584
OCPFDLNE_02250	OCPFDLNE_02248	0.684409
OCPFDLNE_02250	OCPFDLNE_02249	0.833097
OCPFDLNE_02251	OCPFDLNE_01993	0.533223
OCPFDLNE_02251	OCPFDLNE_02248	0.514607
OCPFDLNE_02251	OCPFDLNE_02249	0.504407
OCPFDLNE_02251	OCPFDLNE_02250	0.616271
OCPFDLNE_02252	OCPFDLNE_01993	0.47346
OCPFDLNE_02252	OCPFDLNE_02248	0.571249
OCPFDLNE_02252	OCPFDLNE_02249	0.661438
OCPFDLNE_02252	OCPFDLNE_02250	0.824551
OCPFDLNE_02251	OCPFDLNE_02252	0.808511
OCPFDLNE_02253	OCPFDLNE_01993	0.450549
OCPFDLNE_02253	OCPFDLNE_02248	0.56527
OCPFDLNE_02253	OCPFDLNE_02249	0.659489
OCPFDLNE_02253	OCPFDLNE_02250	0.626444
OCPFDLNE_02253	OCPFDLNE_02251	0.600392
OCPFDLNE_02253	OCPFDLNE_02252	0.694676
OCPFDLNE_02255	OCPFDLNE_00282	0.532716
OCPFDLNE_02255	OCPFDLNE_00319	0.439578
OCPFDLNE_02255	OCPFDLNE_00528	0.413782
OCPFDLNE_00282	OCPFDLNE_02256	0.442194
OCPFDLNE_02256	OCPFDLNE_01083	0.474646
OCPFDLNE_02256	OCPFDLNE_02255	0.7149
OCPFDLNE_02257	OCPFDLNE_00232	0.442702
OCPFDLNE_02257	OCPFDLNE_00985	0.422184
OCPFDLNE_02263	OCPFDLNE_00445	0.401633
OCPFDLNE_02267	OCPFDLNE_01938	0.419673
OCPFDLNE_02269	OCPFDLNE_00200	0.430453
OCPFDLNE_02269	OCPFDLNE_00309	0.424879
OCPFDLNE_02269	OCPFDLNE_00612	0.591812
OCPFDLNE_02269	OCPFDLNE_00649	0.408796
OCPFDLNE_01119	OCPFDLNE_02269	0.44029
OCPFDLNE_02269	OCPFDLNE_01417	0.404162
OCPFDLNE_02270	OCPFDLNE_00781	0.418072
OCPFDLNE_02270	OCPFDLNE_02269	0.503126
OCPFDLNE_02275	OCPFDLNE_01791	0.468708
OCPFDLNE_02276	OCPFDLNE_01263	0.43318
OCPFDLNE_02277	OCPFDLNE_00450	0.428508
OCPFDLNE_02277	OCPFDLNE_00451	0.635864
OCPFDLNE_02277	OCPFDLNE_00704	0.403349
OCPFDLNE_02277	OCPFDLNE_00978	0.46364
OCPFDLNE_02277	OCPFDLNE_01031	0.512245
OCPFDLNE_02276	OCPFDLNE_02277	0.792761
OCPFDLNE_00014	OCPFDLNE_02278	0.43175
OCPFDLNE_02278	OCPFDLNE_00451	0.438966
OCPFDLNE_02278	OCPFDLNE_00834	0.411492
OCPFDLNE_00976	OCPFDLNE_02278	0.416841
OCPFDLNE_02278	OCPFDLNE_02276	0.52988
OCPFDLNE_02278	OCPFDLNE_02277	0.800475
OCPFDLNE_02279	OCPFDLNE_00285	0.464273
OCPFDLNE_02279	OCPFDLNE_00451	0.400883
OCPFDLNE_02279	OCPFDLNE_00562	0.408029
OCPFDLNE_02279	OCPFDLNE_00704	0.430718
OCPFDLNE_02279	OCPFDLNE_00835	0.483702
OCPFDLNE_00975	OCPFDLNE_02279	0.427541
OCPFDLNE_02279	OCPFDLNE_00976	0.46675
OCPFDLNE_02279	OCPFDLNE_02277	0.640515
OCPFDLNE_02279	OCPFDLNE_02278	0.802743
OCPFDLNE_02280	OCPFDLNE_00360	0.484849
OCPFDLNE_02280	OCPFDLNE_02276	0.551433
OCPFDLNE_02280	OCPFDLNE_02277	0.608787
OCPFDLNE_02280	OCPFDLNE_02278	0.636638
OCPFDLNE_02280	OCPFDLNE_02279	0.754375
OCPFDLNE_02281	OCPFDLNE_02276	0.404118
OCPFDLNE_02281	OCPFDLNE_02277	0.455875
OCPFDLNE_02281	OCPFDLNE_02279	0.55347
OCPFDLNE_02281	OCPFDLNE_02280	0.766685
OCPFDLNE_02284	OCPFDLNE_00369	0.474777
OCPFDLNE_02284	OCPFDLNE_00370	0.611786
OCPFDLNE_02284	OCPFDLNE_00451	0.448367
OCPFDLNE_02284	OCPFDLNE_00693	0.431251
OCPFDLNE_02284	OCPFDLNE_00710	0.453733
OCPFDLNE_02284	OCPFDLNE_00899	0.55603
OCPFDLNE_02284	OCPFDLNE_00937	0.445184
OCPFDLNE_02284	OCPFDLNE_00943	0.547143
OCPFDLNE_02284	OCPFDLNE_01300	0.412719
OCPFDLNE_02292	OCPFDLNE_00142	0.417356
OCPFDLNE_02292	OCPFDLNE_00514	0.514045
OCPFDLNE_00587	OCPFDLNE_02292	0.592581
OCPFDLNE_00591	OCPFDLNE_02292	0.429666
OCPFDLNE_02292	OCPFDLNE_00634	0.637064
OCPFDLNE_02292	OCPFDLNE_01055	0.41178
OCPFDLNE_01184	OCPFDLNE_02292	0.425532
OCPFDLNE_01387	OCPFDLNE_02292	0.471936
OCPFDLNE_02292	OCPFDLNE_02144	0.522364
OCPFDLNE_02293	OCPFDLNE_00703	0.472253
OCPFDLNE_00515	OCPFDLNE_02299	0.400004
OCPFDLNE_02299	OCPFDLNE_00969	0.403151
OCPFDLNE_02303	OCPFDLNE_01058	0.620493
OCPFDLNE_02304	OCPFDLNE_02091	0.41306
OCPFDLNE_02304	OCPFDLNE_02160	0.414713
OCPFDLNE_02306	OCPFDLNE_00632	0.405846
OCPFDLNE_02309	OCPFDLNE_00850	0.486569
OCPFDLNE_00312	OCPFDLNE_02312	0.430486
OCPFDLNE_02312	OCPFDLNE_01411	0.447249
OCPFDLNE_02313	OCPFDLNE_01566	0.429279
OCPFDLNE_02314	OCPFDLNE_01032	0.432269
OCPFDLNE_02314	OCPFDLNE_01513	0.449946
OCPFDLNE_02314	OCPFDLNE_02313	0.603315
OCPFDLNE_02315	OCPFDLNE_01551	0.425573
OCPFDLNE_00483	OCPFDLNE_02316	0.421856
OCPFDLNE_02316	OCPFDLNE_00585	0.407348
OCPFDLNE_02316	OCPFDLNE_00612	0.689676
OCPFDLNE_02316	OCPFDLNE_01627	0.443673
OCPFDLNE_02316	OCPFDLNE_02269	0.634679
OCPFDLNE_02316	OCPFDLNE_02284	0.432079
OCPFDLNE_02317	OCPFDLNE_00174	0.563596
OCPFDLNE_02317	OCPFDLNE_00175	0.401607
OCPFDLNE_02317	OCPFDLNE_00455	0.443364
OCPFDLNE_02317	OCPFDLNE_00546	0.644529
OCPFDLNE_02317	OCPFDLNE_00618	0.597518
OCPFDLNE_02317	OCPFDLNE_00777	0.519419
OCPFDLNE_00935	OCPFDLNE_02317	0.47559
OCPFDLNE_02317	OCPFDLNE_00974	0.432807
OCPFDLNE_02317	OCPFDLNE_01481	0.475879
OCPFDLNE_02318	OCPFDLNE_00142	0.522525
OCPFDLNE_02318	OCPFDLNE_00725	0.418737
OCPFDLNE_02318	OCPFDLNE_00998	0.514404
OCPFDLNE_02318	OCPFDLNE_01963	0.490923
[truncated: 1,662 more rows]

## Sheet: ScottA_gene_network_edges
source node	target node	value
LMOSA_1030	LMOSA_1020	0.493385
LMOSA_10330	LMOSA_10320	0.513928
LMOSA_10480	LMOSA_10340	0.724507
LMOSA_10500	LMOSA_10490	0.626811
LMOSA_10510	LMOSA_10490	0.469332
LMOSA_10510	LMOSA_10500	0.41818
LMOSA_10630	LMOSA_10590	0.4103
LMOSA_10720	LMOSA_10710	0.543693
LMOSA_10740	LMOSA_10710	0.490382
LMOSA_10870	LMOSA_10860	0.489262
LMOSA_10870	LMOSA_10880	0.479312
LMOSA_10900	LMOSA_10890	0.458956
LMOSA_10950	LMOSA_10940	0.687131
LMOSA_10960	LMOSA_10940	0.462092
LMOSA_10940	LMOSA_10970	0.642319
LMOSA_10960	LMOSA_10970	0.594896
LMOSA_10980	LMOSA_10920	0.401239
LMOSA_10980	LMOSA_10960	0.587706
LMOSA_10980	LMOSA_10970	0.628202
LMOSA_1110	LMOSA_1100	0.573845
LMOSA_11110	LMOSA_10680	0.441156
LMOSA_11180	LMOSA_11170	0.916153
LMOSA_1120	LMOSA_1100	0.413187
LMOSA_1120	LMOSA_1110	0.531122
LMOSA_11200	LMOSA_10500	0.415818
LMOSA_11200	LMOSA_11190	0.439894
LMOSA_11280	LMOSA_11270	0.45504
LMOSA_11270	LMOSA_11290	0.679593
LMOSA_11280	LMOSA_11290	0.744662
LMOSA_1130	LMOSA_1100	0.48312
LMOSA_1110	LMOSA_1130	0.647862
LMOSA_1130	LMOSA_1120	0.543352
LMOSA_11290	LMOSA_11300	0.478971
LMOSA_1140	LMOSA_1100	0.632743
LMOSA_1140	LMOSA_1110	0.475675
LMOSA_1140	LMOSA_1120	0.652427
LMOSA_1140	LMOSA_1130	0.736131
LMOSA_11450	LMOSA_11460	0.500877
LMOSA_1150	LMOSA_1100	0.496363
LMOSA_1150	LMOSA_1120	0.483825
LMOSA_1150	LMOSA_1130	0.472373
LMOSA_1150	LMOSA_1140	0.598662
LMOSA_11580	LMOSA_11570	0.637548
LMOSA_10100	LMOSA_11660	0.406446
LMOSA_11660	LMOSA_11650	0.409749
LMOSA_10930	LMOSA_11680	0.447961
LMOSA_12020	LMOSA_10940	0.404421
LMOSA_12050	LMOSA_12030	0.432448
LMOSA_1210	LMOSA_11680	0.483759
LMOSA_1210	LMOSA_11780	0.529586
LMOSA_12170	LMOSA_12160	0.45042
LMOSA_12240	LMOSA_1130	0.40794
LMOSA_12460	LMOSA_12450	0.689378
LMOSA_12470	LMOSA_12450	0.516745
LMOSA_12470	LMOSA_12460	0.633946
LMOSA_12480	LMOSA_1230	0.433411
LMOSA_12480	LMOSA_12460	0.585323
LMOSA_12480	LMOSA_12470	0.735331
LMOSA_12490	LMOSA_1230	0.417706
LMOSA_12450	LMOSA_12490	0.448043
LMOSA_12490	LMOSA_12460	0.756743
LMOSA_12470	LMOSA_12490	0.714429
LMOSA_12480	LMOSA_12490	0.593217
LMOSA_1250	LMOSA_1230	0.450376
LMOSA_12500	LMOSA_12450	0.406785
LMOSA_12500	LMOSA_12460	0.456401
LMOSA_12500	LMOSA_12470	0.594896
LMOSA_12500	LMOSA_12480	0.482635
LMOSA_12500	LMOSA_12490	0.506156
LMOSA_1230	LMOSA_12510	0.439651
LMOSA_12510	LMOSA_12460	0.556163
LMOSA_12510	LMOSA_12470	0.521533
LMOSA_12510	LMOSA_12480	0.555078
LMOSA_12510	LMOSA_12490	0.624549
LMOSA_12500	LMOSA_12510	0.724665
LMOSA_12520	LMOSA_12460	0.461143
LMOSA_12520	LMOSA_12480	0.430029
LMOSA_12520	LMOSA_12490	0.421809
LMOSA_12520	LMOSA_12500	0.596674
LMOSA_12520	LMOSA_12510	0.831493
LMOSA_12530	LMOSA_12500	0.43703
LMOSA_12530	LMOSA_12510	0.734525
LMOSA_12530	LMOSA_12520	0.584199
LMOSA_12540	LMOSA_12530	0.538821
LMOSA_12570	LMOSA_11650	0.418815
LMOSA_12630	LMOSA_12620	0.420533
LMOSA_12810	LMOSA_12450	0.520687
LMOSA_11690	LMOSA_12860	0.514122
LMOSA_12880	LMOSA_10330	0.403462
LMOSA_1290	LMOSA_12550	0.410945
LMOSA_11850	LMOSA_12910	0.494687
LMOSA_12990	LMOSA_12820	0.473762
LMOSA_13010	LMOSA_13000	0.462254
LMOSA_13020	LMOSA_12030	0.524087
LMOSA_13000	LMOSA_13020	0.500833
LMOSA_13010	LMOSA_13020	0.633987
LMOSA_13030	LMOSA_10970	0.409013
LMOSA_13030	LMOSA_10980	0.52453
LMOSA_12030	LMOSA_13030	0.432117
LMOSA_12050	LMOSA_13030	0.446659
LMOSA_13030	LMOSA_13020	0.741226
LMOSA_13040	LMOSA_10980	0.441228
LMOSA_13040	LMOSA_13020	0.484159
LMOSA_13090	LMOSA_13100	0.403719
LMOSA_13130	LMOSA_1140	0.406983
LMOSA_13150	LMOSA_10890	0.456353
LMOSA_1320	LMOSA_11700	0.458984
LMOSA_13480	LMOSA_10940	0.477271
LMOSA_13480	LMOSA_10950	0.677496
LMOSA_13480	LMOSA_11590	0.423835
LMOSA_13480	LMOSA_12870	0.457117
LMOSA_13500	LMOSA_12310	0.45175
LMOSA_13520	LMOSA_12570	0.41501
LMOSA_13580	LMOSA_12890	0.400243
LMOSA_13780	LMOSA_11170	0.415719
LMOSA_13810	LMOSA_13330	0.442258
LMOSA_13820	LMOSA_13810	0.560062
LMOSA_13840	LMOSA_13830	0.574315
LMOSA_14020	LMOSA_11780	0.570292
LMOSA_14020	LMOSA_12880	0.413295
LMOSA_14110	LMOSA_11520	0.46547
LMOSA_14200	LMOSA_11780	0.497139
LMOSA_14200	LMOSA_1210	0.472747
LMOSA_1430	LMOSA_1420	0.450093
LMOSA_14300	LMOSA_10340	0.421241
LMOSA_14340	LMOSA_10970	0.402067
LMOSA_11660	LMOSA_14340	0.405098
LMOSA_14340	LMOSA_13470	0.451498
LMOSA_14350	LMOSA_10970	0.401345
LMOSA_14350	LMOSA_14340	0.640535
LMOSA_1440	LMOSA_1030	0.471461
LMOSA_14420	LMOSA_14410	0.433349
LMOSA_14430	LMOSA_10650	0.716006
LMOSA_14430	LMOSA_11040	0.669868
LMOSA_14430	LMOSA_13520	0.46343
LMOSA_14460	LMOSA_12530	0.40423
LMOSA_14470	LMOSA_12530	0.4339
LMOSA_14460	LMOSA_14470	0.471931
LMOSA_14490	LMOSA_14470	0.413535
LMOSA_14460	LMOSA_14500	0.405597
LMOSA_14500	LMOSA_14470	0.667276
LMOSA_14480	LMOSA_14500	0.66811
LMOSA_14490	LMOSA_14500	0.519022
LMOSA_14570	LMOSA_10300	0.433205
LMOSA_14580	LMOSA_13080	0.402588
LMOSA_14590	LMOSA_10960	0.40678
LMOSA_14590	LMOSA_14340	0.408447
LMOSA_1460	LMOSA_14430	0.585013
LMOSA_14610	LMOSA_14600	0.425674
LMOSA_1470	LMOSA_10330	0.60136
LMOSA_1470	LMOSA_11170	0.428607
LMOSA_1470	LMOSA_12140	0.464771
LMOSA_1470	LMOSA_12880	0.467763
LMOSA_1470	LMOSA_13920	0.405945
LMOSA_14740	LMOSA_13750	0.413398
LMOSA_14770	LMOSA_10710	0.428568
LMOSA_14780	LMOSA_14770	0.490863
LMOSA_14790	LMOSA_14290	0.643391
LMOSA_14790	LMOSA_14580	0.494829
LMOSA_14810	LMOSA_11590	0.462522
LMOSA_14810	LMOSA_14180	0.400127
LMOSA_14820	LMOSA_10320	0.457636
LMOSA_14820	LMOSA_10330	0.43726
LMOSA_14820	LMOSA_13860	0.517946
LMOSA_14820	LMOSA_1470	0.439565
LMOSA_14830	LMOSA_11030	0.412205
LMOSA_14850	LMOSA_12530	0.408303
LMOSA_14860	LMOSA_13080	0.410246
LMOSA_14870	LMOSA_14790	0.401856
LMOSA_14910	LMOSA_12600	0.464484
LMOSA_14960	LMOSA_11680	0.431105
LMOSA_14960	LMOSA_12570	0.442099
LMOSA_14960	LMOSA_14430	0.495618
LMOSA_14980	LMOSA_11270	0.424385
LMOSA_14990	LMOSA_14430	0.581628
LMOSA_14990	LMOSA_14960	0.501263
LMOSA_15000	LMOSA_11600	0.438323
LMOSA_15020	LMOSA_11170	0.51733
LMOSA_15020	LMOSA_11180	0.533307
LMOSA_15020	LMOSA_13560	0.443721
LMOSA_15020	LMOSA_13770	0.742876
LMOSA_15020	LMOSA_13780	0.552504
LMOSA_15020	LMOSA_14630	0.452177
LMOSA_15030	LMOSA_10400	0.436042
LMOSA_15030	LMOSA_13050	0.49786
LMOSA_15030	LMOSA_13540	0.454761
LMOSA_15030	LMOSA_13770	0.453044
LMOSA_15030	LMOSA_14750	0.42571
LMOSA_15020	LMOSA_15030	0.888404
LMOSA_15040	LMOSA_15030	0.676968
LMOSA_15050	LMOSA_14990	0.423746
LMOSA_15070	LMOSA_1450	0.642563
LMOSA_15090	LMOSA_15100	0.538503
LMOSA_15130	LMOSA_11650	0.710438
LMOSA_12570	LMOSA_15130	0.53497
LMOSA_15130	LMOSA_14870	0.444348
LMOSA_15160	LMOSA_15150	0.528837
LMOSA_15260	LMOSA_11120	0.493801
LMOSA_11030	LMOSA_15280	0.477555
LMOSA_15280	LMOSA_14830	0.56815
LMOSA_10250	LMOSA_15300	0.401415
LMOSA_15300	LMOSA_11680	0.479414
LMOSA_15300	LMOSA_1210	0.444957
LMOSA_15410	LMOSA_15400	0.552908
LMOSA_15430	LMOSA_14260	0.402652
LMOSA_15440	LMOSA_12160	0.411227
LMOSA_15440	LMOSA_12170	0.499389
LMOSA_15440	LMOSA_13870	0.436505
LMOSA_15450	LMOSA_12270	0.520683
LMOSA_15500	LMOSA_11780	0.43784
LMOSA_15510	LMOSA_10930	0.445052
LMOSA_15510	LMOSA_14790	0.568614
LMOSA_15530	LMOSA_12110	0.525431
LMOSA_15530	LMOSA_14340	0.481749
LMOSA_15530	LMOSA_15030	0.641955
LMOSA_15530	LMOSA_15520	0.60752
LMOSA_15560	LMOSA_15440	0.420137
LMOSA_15570	LMOSA_10320	0.447254
LMOSA_15570	LMOSA_10330	0.515857
LMOSA_15570	LMOSA_1470	0.521282
LMOSA_15570	LMOSA_14820	0.436255
LMOSA_15580	LMOSA_14580	0.506167
LMOSA_15580	LMOSA_14790	0.592686
LMOSA_15640	LMOSA_14430	0.403938
LMOSA_15640	LMOSA_14990	0.436352
LMOSA_1570	LMOSA_15590	0.547992
LMOSA_15720	LMOSA_11900	0.409639
LMOSA_10930	LMOSA_15750	0.467807
LMOSA_160	LMOSA_10820	0.409507
LMOSA_160	LMOSA_13480	0.488029
LMOSA_12270	LMOSA_16270	0.428258
LMOSA_16270	LMOSA_15750	0.619657
LMOSA_1630	LMOSA_13070	0.501789
LMOSA_16310	LMOSA_10000	0.522482
LMOSA_16310	LMOSA_12830	0.414032
LMOSA_16330	LMOSA_11910	0.512558
LMOSA_16330	LMOSA_1320	0.428029
LMOSA_16330	LMOSA_1440	0.413712
LMOSA_16330	LMOSA_14630	0.491353
LMOSA_16340	LMOSA_16330	0.675118
LMOSA_1650	LMOSA_12890	0.40677
LMOSA_16500	LMOSA_15490	0.446318
LMOSA_1660	LMOSA_1450	0.593098
LMOSA_16650	LMOSA_15400	0.461682
LMOSA_1620	LMOSA_16680	0.447489
LMOSA_16680	LMOSA_16670	0.579117
LMOSA_16690	LMOSA_16680	0.634218
LMOSA_16700	LMOSA_11690	0.459516
LMOSA_16700	LMOSA_11950	0.596287
LMOSA_16700	LMOSA_14580	0.456671
LMOSA_16700	LMOSA_16690	0.549033
LMOSA_16790	LMOSA_1530	0.413608
LMOSA_16820	LMOSA_11030	0.508038
LMOSA_16820	LMOSA_11650	0.403741
LMOSA_16820	LMOSA_12570	0.477984
LMOSA_16840	LMOSA_14020	0.479835
LMOSA_14500	LMOSA_16840	0.411746
LMOSA_16840	LMOSA_16500	0.431209
LMOSA_16880	LMOSA_10820	0.558681
LMOSA_16910	LMOSA_11220	0.426579
LMOSA_16990	LMOSA_14910	0.430781
LMOSA_170	LMOSA_13100	0.478602
LMOSA_17000	LMOSA_1180	0.444712
LMOSA_17150	LMOSA_14500	0.418797
LMOSA_17180	LMOSA_13020	0.446351
LMOSA_17190	LMOSA_16310	0.427778
LMOSA_17340	LMOSA_1180	0.422713
LMOSA_17410	LMOSA_16330	0.527375
LMOSA_17420	LMOSA_11170	0.446361
LMOSA_17460	LMOSA_11230	0.474206
LMOSA_17570	LMOSA_10590	0.555186
LMOSA_17570	LMOSA_15040	0.414943
LMOSA_17600	LMOSA_15280	0.411247
LMOSA_17710	LMOSA_11680	0.406291
LMOSA_17710	LMOSA_13520	0.485574
LMOSA_17710	LMOSA_14430	0.44654
LMOSA_17710	LMOSA_15050	0.408108
LMOSA_17750	LMOSA_15260	0.434795
LMOSA_17780	LMOSA_10890	0.425585
LMOSA_17780	LMOSA_13870	0.596597
LMOSA_17780	LMOSA_17080	0.479136
LMOSA_17790	LMOSA_13580	0.422297
LMOSA_1780	LMOSA_12820	0.429967
LMOSA_1780	LMOSA_12910	0.469914
LMOSA_1780	LMOSA_16990	0.453401
LMOSA_1780	LMOSA_17190	0.484351
LMOSA_17800	LMOSA_14850	0.495348
LMOSA_17810	LMOSA_11300	0.435433
LMOSA_17810	LMOSA_17800	0.424361
LMOSA_17850	LMOSA_16270	0.439043
LMOSA_17851	LMOSA_11950	0.476578
LMOSA_17851	LMOSA_1460	0.487043
LMOSA_17851	LMOSA_15510	0.416984
LMOSA_17840	LMOSA_17851	0.488582
LMOSA_17930	LMOSA_14770	0.49595
LMOSA_17930	LMOSA_14780	0.488983
LMOSA_180	LMOSA_15520	0.419767
LMOSA_1800	LMOSA_1130	0.422776
LMOSA_18030	LMOSA_10930	0.413753
LMOSA_18030	LMOSA_11680	0.705141
LMOSA_18050	LMOSA_11040	0.572945
LMOSA_18050	LMOSA_11960	0.50831
LMOSA_1460	LMOSA_18050	0.495868
LMOSA_18050	LMOSA_15650	0.513633
LMOSA_15750	LMOSA_18050	0.571151
LMOSA_16270	LMOSA_18050	0.445282
LMOSA_18070	LMOSA_13030	0.400681
LMOSA_18090	LMOSA_13030	0.495094
LMOSA_1810	LMOSA_10000	0.47829
LMOSA_18190	LMOSA_11040	0.401392
LMOSA_18190	LMOSA_14430	0.420673
LMOSA_18190	LMOSA_15640	0.416891
LMOSA_18230	LMOSA_12350	0.408237
LMOSA_18230	LMOSA_17720	0.438264
LMOSA_18260	LMOSA_11230	0.458638
LMOSA_18280	LMOSA_11780	0.412489
LMOSA_18280	LMOSA_14020	0.403669
LMOSA_1470	LMOSA_18280	0.444639
LMOSA_18280	LMOSA_15570	0.443787
LMOSA_18280	LMOSA_16300	0.472433
LMOSA_18290	LMOSA_1330	0.438887
LMOSA_18320	LMOSA_18310	0.404719
LMOSA_18330	LMOSA_16330	0.402625
LMOSA_18330	LMOSA_16890	0.568006
LMOSA_18330	LMOSA_17420	0.474736
LMOSA_18350	LMOSA_14850	0.427273
LMOSA_18360	LMOSA_13870	0.500444
LMOSA_10680	LMOSA_18410	0.473807
LMOSA_18430	LMOSA_11780	0.414882
LMOSA_13930	LMOSA_18430	0.483668
LMOSA_18430	LMOSA_14200	0.455478
LMOSA_18430	LMOSA_15500	0.65851
LMOSA_15570	LMOSA_18430	0.568378
LMOSA_16620	LMOSA_18430	0.458718
LMOSA_18450	LMOSA_10570	0.459644
LMOSA_18450	LMOSA_18440	0.633404
LMOSA_17600	LMOSA_18460	0.412843
LMOSA_18470	LMOSA_18460	0.649144
LMOSA_18480	LMOSA_18460	0.656495
LMOSA_18470	LMOSA_18480	0.495597
LMOSA_18590	LMOSA_18580	0.445525
LMOSA_18620	LMOSA_18610	0.404234
LMOSA_18630	LMOSA_1030	0.530732
LMOSA_18640	LMOSA_11830	0.530163
LMOSA_18640	LMOSA_18610	0.614421
LMOSA_18640	LMOSA_18620	0.553287
LMOSA_18640	LMOSA_18630	0.689295
LMOSA_18650	LMOSA_1660	0.437867
LMOSA_18650	LMOSA_18640	0.408909
LMOSA_18670	LMOSA_17480	0.507242
LMOSA_18680	LMOSA_14910	0.574955
LMOSA_15720	LMOSA_18680	0.421535
LMOSA_18680	LMOSA_18670	0.408684
LMOSA_1870	LMOSA_18430	0.402473
LMOSA_18780	LMOSA_18770	0.537567
LMOSA_18840	LMOSA_18270	0.409338
LMOSA_18850	LMOSA_11680	0.441363
LMOSA_14990	LMOSA_18850	0.54762
LMOSA_18860	LMOSA_14470	0.421559
LMOSA_18880	LMOSA_10950	0.431766
LMOSA_18880	LMOSA_11290	0.411919
LMOSA_18880	LMOSA_1190	0.45632
LMOSA_18880	LMOSA_14850	0.572223
LMOSA_18880	LMOSA_15110	0.473171
LMOSA_18880	LMOSA_17620	0.488559
LMOSA_18880	LMOSA_18460	0.659292
LMOSA_1890	LMOSA_17820	0.483617
LMOSA_18900	LMOSA_18420	0.400431
LMOSA_1891	LMOSA_16510	0.425448
LMOSA_1891	LMOSA_1890	0.786893
LMOSA_15150	LMOSA_18920	0.444294
LMOSA_190	LMOSA_15510	0.421679
LMOSA_190	LMOSA_180	0.486317
LMOSA_19090	LMOSA_1550	0.516305
LMOSA_19100	LMOSA_11100	0.444809
LMOSA_19120	LMOSA_10870	0.476971
LMOSA_19120	LMOSA_18820	0.416889
LMOSA_19140	LMOSA_19130	0.560672
LMOSA_19160	LMOSA_11590	0.464676
LMOSA_19160	LMOSA_140	0.400772
LMOSA_1920	LMOSA_12350	0.474653
LMOSA_19200	LMOSA_16330	0.448188
LMOSA_1930	LMOSA_18280	0.400088
LMOSA_1930	LMOSA_18930	0.503642
LMOSA_19340	LMOSA_10310	0.610625
LMOSA_19340	LMOSA_12290	0.528758
LMOSA_19350	LMOSA_19340	0.419875
LMOSA_19370	LMOSA_10010	0.43735
LMOSA_19370	LMOSA_19340	0.440602
LMOSA_19370	LMOSA_19350	0.400123
LMOSA_1940	LMOSA_11030	0.467122
LMOSA_11780	LMOSA_1940	0.423263
LMOSA_1940	LMOSA_18460	0.464999
LMOSA_1940	LMOSA_18880	0.664177
LMOSA_19400	LMOSA_14020	0.405529
LMOSA_19400	LMOSA_18430	0.599375
LMOSA_19420	LMOSA_1180	0.432961
LMOSA_19420	LMOSA_12820	0.414736
LMOSA_18360	LMOSA_19440	0.429438
LMOSA_19450	LMOSA_1430	0.407867
LMOSA_19450	LMOSA_18940	0.425495
LMOSA_19450	LMOSA_19440	0.789257
LMOSA_19460	LMOSA_18360	0.440634
LMOSA_19460	LMOSA_19440	0.569764
LMOSA_19460	LMOSA_19450	0.725755
LMOSA_19470	LMOSA_19450	0.563739
LMOSA_19470	LMOSA_19460	0.65762
LMOSA_19480	LMOSA_10820	0.434727
LMOSA_19490	LMOSA_1800	0.477869
LMOSA_1950	LMOSA_15110	0.403633
LMOSA_1950	LMOSA_18460	0.472237
LMOSA_1950	LMOSA_18880	1
LMOSA_1950	LMOSA_1940	0.614101
LMOSA_19500	LMOSA_15270	0.432544
LMOSA_19530	LMOSA_11140	0.424511
LMOSA_19550	LMOSA_17570	0.80078
LMOSA_19560	LMOSA_10330	0.612368
LMOSA_19560	LMOSA_11680	0.630359
LMOSA_19560	LMOSA_14200	0.626235
LMOSA_19560	LMOSA_15570	0.412062
LMOSA_19570	LMOSA_15500	0.420628
LMOSA_19570	LMOSA_15570	0.427089
LMOSA_1930	LMOSA_19570	0.473017
LMOSA_19590	LMOSA_1860	0.420736
LMOSA_1960	LMOSA_18440	0.543668
LMOSA_1960	LMOSA_18450	0.405013
LMOSA_1960	LMOSA_19230	0.410426
LMOSA_19640	LMOSA_12890	0.435677
LMOSA_19640	LMOSA_17190	0.568412
LMOSA_19370	LMOSA_19640	0.562372
LMOSA_19650	LMOSA_15030	0.421164
LMOSA_19670	LMOSA_11230	0.411079
LMOSA_19770	LMOSA_19340	0.44801
LMOSA_19820	LMOSA_12240	0.515972
LMOSA_18590	LMOSA_19820	0.460074
LMOSA_19840	LMOSA_19830	0.493492
LMOSA_1990	LMOSA_10650	0.44608
LMOSA_1990	LMOSA_18330	0.508176
LMOSA_1990	LMOSA_1891	0.588035
LMOSA_19911	LMOSA_12840	0.416327
LMOSA_19930	LMOSA_19560	0.403583
LMOSA_2000	LMOSA_18940	0.400276
LMOSA_20000	LMOSA_18330	0.44134
LMOSA_20010	LMOSA_15020	0.49554
LMOSA_20020	LMOSA_11790	0.451996
LMOSA_20020	LMOSA_15030	0.487571
LMOSA_20060	LMOSA_18880	0.475157
LMOSA_20070	LMOSA_1210	0.422708
LMOSA_20070	LMOSA_18860	0.451389
LMOSA_20100	LMOSA_20090	0.630722
LMOSA_20120	LMOSA_20090	0.450927
LMOSA_20120	LMOSA_20110	0.442699
LMOSA_20140	LMOSA_20090	0.42234
LMOSA_20180	LMOSA_20090	0.500533
LMOSA_20180	LMOSA_20100	0.507459
LMOSA_20180	LMOSA_20130	0.596757
LMOSA_20180	LMOSA_20140	0.40209
LMOSA_20180	LMOSA_20150	0.43495
LMOSA_20190	LMOSA_20090	0.44489
LMOSA_20190	LMOSA_20130	0.464263
LMOSA_20150	LMOSA_20190	0.469991
LMOSA_20180	LMOSA_20190	0.718974
LMOSA_2020	LMOSA_11680	0.683083
LMOSA_2020	LMOSA_1210	0.424881
LMOSA_2020	LMOSA_14960	0.412922
LMOSA_2020	LMOSA_14990	0.418656
LMOSA_2020	LMOSA_15050	0.623338
LMOSA_2020	LMOSA_15500	0.44597
LMOSA_2020	LMOSA_17710	0.585403
LMOSA_2020	LMOSA_18030	0.409589
LMOSA_18190	LMOSA_2020	0.404126
LMOSA_2020	LMOSA_18430	0.446303
LMOSA_20130	LMOSA_20200	0.402753
LMOSA_20200	LMOSA_20180	0.76634
LMOSA_20200	LMOSA_20190	0.817189
LMOSA_20140	LMOSA_20210	0.47889
LMOSA_20210	LMOSA_20180	0.539356
LMOSA_20210	LMOSA_20190	0.630394
LMOSA_20210	LMOSA_20200	0.729148
LMOSA_20220	LMOSA_20140	0.458773
LMOSA_20180	LMOSA_20220	0.480896
LMOSA_20220	LMOSA_20190	0.628671
LMOSA_20220	LMOSA_20200	0.754887
LMOSA_20220	LMOSA_20210	0.881174
LMOSA_20180	LMOSA_20230	0.555458
LMOSA_20230	LMOSA_20190	0.526056
LMOSA_20230	LMOSA_20200	0.896947
LMOSA_20230	LMOSA_20210	0.885064
LMOSA_20230	LMOSA_20220	0.606194
LMOSA_20240	LMOSA_20140	0.421265
LMOSA_20180	LMOSA_20240	0.41718
LMOSA_20190	LMOSA_20240	0.491439
LMOSA_20240	LMOSA_20200	0.519304
LMOSA_20240	LMOSA_20210	0.661918
LMOSA_20240	LMOSA_20220	0.691294
LMOSA_20240	LMOSA_20230	0.687819
LMOSA_20250	LMOSA_20140	0.45032
LMOSA_20180	LMOSA_20250	0.526329
LMOSA_20190	LMOSA_20250	0.506544
LMOSA_20250	LMOSA_20200	0.717437
LMOSA_20250	LMOSA_20210	0.717134
LMOSA_20250	LMOSA_20220	0.561464
LMOSA_20250	LMOSA_20230	0.78688
LMOSA_20250	LMOSA_20240	0.661152
LMOSA_20180	LMOSA_20260	0.404306
LMOSA_20260	LMOSA_20200	0.461902
LMOSA_20260	LMOSA_20210	0.53476
LMOSA_20260	LMOSA_20220	0.54633
LMOSA_20260	LMOSA_20230	0.54697
LMOSA_20260	LMOSA_20240	0.575834
LMOSA_20260	LMOSA_20250	0.462957
LMOSA_20140	LMOSA_20270	0.517955
LMOSA_20180	LMOSA_20270	0.56999
LMOSA_20190	LMOSA_20270	0.489777
LMOSA_20270	LMOSA_20200	0.526766
LMOSA_20270	LMOSA_20210	0.656768
LMOSA_20270	LMOSA_20220	0.64289
LMOSA_20270	LMOSA_20230	0.868458
LMOSA_20240	LMOSA_20270	0.674321
LMOSA_20270	LMOSA_20250	0.759122
LMOSA_20270	LMOSA_20260	0.461426
LMOSA_20180	LMOSA_20280	0.501286
LMOSA_20190	LMOSA_20280	0.501768
LMOSA_20280	LMOSA_20200	0.645377
LMOSA_20280	LMOSA_20210	0.647077
LMOSA_20280	LMOSA_20220	0.544305
LMOSA_20280	LMOSA_20230	0.888459
LMOSA_20240	LMOSA_20280	0.576916
LMOSA_20280	LMOSA_20250	0.708388
LMOSA_20280	LMOSA_20260	0.663802
LMOSA_20280	LMOSA_20270	0.719724
LMOSA_20140	LMOSA_20290	0.411225
LMOSA_20180	LMOSA_20290	0.421663
LMOSA_20190	LMOSA_20290	0.567879
LMOSA_20290	LMOSA_20200	0.493037
LMOSA_20290	LMOSA_20210	0.669597
LMOSA_20290	LMOSA_20220	0.549977
LMOSA_20290	LMOSA_20230	0.796351
LMOSA_20290	LMOSA_20240	0.540804
LMOSA_20290	LMOSA_20250	0.522375
LMOSA_20290	LMOSA_20260	0.41967
LMOSA_20290	LMOSA_20270	0.526066
LMOSA_20290	LMOSA_20280	0.629802
LMOSA_20180	LMOSA_20300	0.452043
LMOSA_20300	LMOSA_20190	0.545986
LMOSA_20300	LMOSA_20200	0.481908
LMOSA_20300	LMOSA_20210	0.530401
LMOSA_20300	LMOSA_20220	0.565774
LMOSA_20300	LMOSA_20230	0.579491
LMOSA_20300	LMOSA_20240	0.439095
LMOSA_20300	LMOSA_20250	0.595617
LMOSA_20300	LMOSA_20260	0.45759
LMOSA_20300	LMOSA_20270	0.614668
LMOSA_20300	LMOSA_20280	0.712452
LMOSA_20300	LMOSA_20290	0.550248
LMOSA_20180	LMOSA_20310	0.414391
LMOSA_20310	LMOSA_20190	0.443883
LMOSA_20310	LMOSA_20200	0.52047
LMOSA_20310	LMOSA_20210	0.655677
LMOSA_20310	LMOSA_20220	0.515466
LMOSA_20310	LMOSA_20230	0.694524
LMOSA_20310	LMOSA_20240	0.638156
LMOSA_20310	LMOSA_20250	0.67078
LMOSA_20260	LMOSA_20310	0.617551
LMOSA_20310	LMOSA_20270	0.687276
LMOSA_20310	LMOSA_20280	0.546328
LMOSA_20310	LMOSA_20290	0.629121
LMOSA_20300	LMOSA_20310	0.634558
LMOSA_20180	LMOSA_20320	0.468572
LMOSA_20190	LMOSA_20320	0.436557
LMOSA_20320	LMOSA_20200	0.511725
LMOSA_20320	LMOSA_20210	0.591477
LMOSA_20320	LMOSA_20220	0.611437
LMOSA_20320	LMOSA_20230	0.844543
LMOSA_20320	LMOSA_20240	0.643335
LMOSA_20320	LMOSA_20250	0.691291
LMOSA_20320	LMOSA_20260	0.613292
LMOSA_20320	LMOSA_20270	0.687183
LMOSA_20320	LMOSA_20280	0.732496
LMOSA_20320	LMOSA_20290	0.516
LMOSA_20300	LMOSA_20320	0.624131
LMOSA_20320	LMOSA_20310	0.591198
LMOSA_20330	LMOSA_20140	0.400645
LMOSA_20190	LMOSA_20330	0.41767
LMOSA_20330	LMOSA_20200	0.536507
LMOSA_20330	LMOSA_20210	0.543564
LMOSA_20330	LMOSA_20220	0.522982
LMOSA_20330	LMOSA_20230	0.658499
LMOSA_20330	LMOSA_20240	0.635127
LMOSA_20330	LMOSA_20250	0.623383
LMOSA_20330	LMOSA_20260	0.475477
LMOSA_20330	LMOSA_20270	0.492911
LMOSA_20330	LMOSA_20280	0.553376
LMOSA_20330	LMOSA_20290	0.550038
LMOSA_20300	LMOSA_20330	0.590029
LMOSA_20330	LMOSA_20310	0.770572
LMOSA_20330	LMOSA_20320	0.631373
LMOSA_20130	LMOSA_20340	0.409521
LMOSA_20340	LMOSA_20180	0.429872
LMOSA_20340	LMOSA_20190	0.571773
LMOSA_20340	LMOSA_20200	0.723519
LMOSA_20340	LMOSA_20210	0.516448
LMOSA_20340	LMOSA_20220	0.49354
LMOSA_20340	LMOSA_20230	0.510291
LMOSA_20340	LMOSA_20240	0.523704
LMOSA_20340	LMOSA_20250	0.57954
LMOSA_20260	LMOSA_20340	0.427909
LMOSA_20270	LMOSA_20340	0.405628
LMOSA_20340	LMOSA_20280	0.461258
LMOSA_20340	LMOSA_20290	0.46315
LMOSA_20340	LMOSA_20310	0.493732
LMOSA_20340	LMOSA_20320	0.54031
LMOSA_20340	LMOSA_20330	0.766148
LMOSA_18040	LMOSA_20350	0.461792
LMOSA_20350	LMOSA_20180	0.415815
LMOSA_20350	LMOSA_20230	0.48116
LMOSA_20350	LMOSA_20250	0.403583
LMOSA_20350	LMOSA_20260	0.504521
LMOSA_20350	LMOSA_20270	0.521324
LMOSA_20350	LMOSA_20280	0.417495
LMOSA_20350	LMOSA_20290	0.485959
LMOSA_20350	LMOSA_20310	0.685882
LMOSA_20350	LMOSA_20320	0.569752
LMOSA_20350	LMOSA_20330	0.515314
LMOSA_20350	LMOSA_20340	0.528511
LMOSA_20360	LMOSA_20260	0.408501
LMOSA_20360	LMOSA_20320	0.437638
LMOSA_20360	LMOSA_20330	0.483362
LMOSA_20380	LMOSA_12890	0.444332
LMOSA_20380	LMOSA_18460	0.438589
LMOSA_20390	LMOSA_17790	0.411362
LMOSA_20390	LMOSA_17960	0.417475
LMOSA_20390	LMOSA_18880	0.473429
LMOSA_20390	LMOSA_20380	0.462806
LMOSA_2040	LMOSA_2030	0.433252
LMOSA_12620	LMOSA_20400	0.450698
LMOSA_18350	LMOSA_20400	0.408462
LMOSA_20400	LMOSA_20380	0.407536
LMOSA_20400	LMOSA_20390	0.624151
LMOSA_20410	LMOSA_20400	0.445027
LMOSA_20420	LMOSA_19590	0.413868
LMOSA_20420	LMOSA_20380	0.674312
LMOSA_20420	LMOSA_20410	0.654606
LMOSA_20430	LMOSA_20380	0.510804
LMOSA_20430	LMOSA_20420	0.731673
LMOSA_20440	LMOSA_19590	0.40492
LMOSA_20440	LMOSA_20420	0.689294
LMOSA_20440	LMOSA_20430	0.620415
LMOSA_20450	LMOSA_20410	0.470271
LMOSA_20450	LMOSA_20420	0.589619
LMOSA_20450	LMOSA_20430	0.470125
LMOSA_20450	LMOSA_20440	0.632197
LMOSA_10910	LMOSA_20460	0.520021
LMOSA_20460	LMOSA_14340	0.442314
LMOSA_16470	LMOSA_20460	0.471407
LMOSA_20460	LMOSA_1780	0.467826
LMOSA_20460	LMOSA_18680	0.417648
LMOSA_20460	LMOSA_20380	0.518716
LMOSA_20460	LMOSA_20420	0.61245
LMOSA_20460	LMOSA_20430	0.605959
LMOSA_20440	LMOSA_20460	0.613405
LMOSA_20450	LMOSA_20460	0.620809
LMOSA_20470	LMOSA_10910	0.408178
LMOSA_20470	LMOSA_20420	0.484083
LMOSA_20470	LMOSA_20430	0.482173
LMOSA_20470	LMOSA_20440	0.501141
LMOSA_20470	LMOSA_20450	0.539384
LMOSA_20470	LMOSA_20460	0.714837
LMOSA_20480	LMOSA_20420	0.532362
LMOSA_20480	LMOSA_20430	0.557185
LMOSA_20480	LMOSA_20440	0.636907
LMOSA_20450	LMOSA_20480	0.596222
LMOSA_20480	LMOSA_20460	0.719284
LMOSA_20470	LMOSA_20480	0.498339
LMOSA_20490	LMOSA_10910	0.407633
LMOSA_13480	LMOSA_20490	0.447742
LMOSA_20490	LMOSA_20380	0.40507
LMOSA_20490	LMOSA_20420	0.516142
LMOSA_20490	LMOSA_20430	0.426865
LMOSA_20490	LMOSA_20440	0.549284
LMOSA_20490	LMOSA_20450	0.444174
LMOSA_20490	LMOSA_20460	0.823714
LMOSA_20470	LMOSA_20490	0.48913
LMOSA_20490	LMOSA_20480	0.624486
LMOSA_20500	LMOSA_20420	0.482035
LMOSA_20500	LMOSA_20430	0.457863
LMOSA_20500	LMOSA_20440	0.551745
LMOSA_20500	LMOSA_20450	0.496924
LMOSA_20500	LMOSA_20460	0.718781
LMOSA_20500	LMOSA_20470	0.598822
LMOSA_20500	LMOSA_20480	0.657982
LMOSA_20500	LMOSA_20490	0.603733
LMOSA_20510	LMOSA_20450	0.452008
LMOSA_20510	LMOSA_20480	0.417126
LMOSA_20510	LMOSA_20490	0.506713
LMOSA_20510	LMOSA_20500	0.581069
LMOSA_20520	LMOSA_20430	0.533399
LMOSA_20520	LMOSA_20440	0.616306
LMOSA_20520	LMOSA_20450	0.412629
LMOSA_20520	LMOSA_20460	0.463647
LMOSA_20520	LMOSA_20470	0.623193
LMOSA_20520	LMOSA_20480	0.570002
LMOSA_20520	LMOSA_20490	0.577655
LMOSA_20520	LMOSA_20500	0.626211
LMOSA_20530	LMOSA_20440	0.478197
LMOSA_20530	LMOSA_20450	0.432076
LMOSA_20530	LMOSA_20460	0.701954
LMOSA_20530	LMOSA_20470	0.475053
LMOSA_20530	LMOSA_20480	0.42807
LMOSA_20530	LMOSA_20490	0.493183
LMOSA_20530	LMOSA_20500	0.586909
LMOSA_20530	LMOSA_20510	0.538443
LMOSA_20530	LMOSA_20520	0.745657
LMOSA_20540	LMOSA_20440	0.418297
LMOSA_20540	LMOSA_20460	0.422266
LMOSA_20540	LMOSA_20500	0.430724
LMOSA_20540	LMOSA_20520	0.410475
LMOSA_20550	LMOSA_14820	0.547754
LMOSA_20550	LMOSA_15310	0.429023
LMOSA_20550	LMOSA_15500	0.544024
LMOSA_20550	LMOSA_19560	0.5099
LMOSA_20560	LMOSA_20090	0.440991
LMOSA_20560	LMOSA_20120	0.410892
LMOSA_20560	LMOSA_20190	0.427464
LMOSA_20560	LMOSA_20220	0.423344
LMOSA_20560	LMOSA_20230	0.484071
LMOSA_20560	LMOSA_20240	0.456455
LMOSA_20560	LMOSA_20250	0.476835
LMOSA_20560	LMOSA_20270	0.528064
LMOSA_20560	LMOSA_20280	0.47305
LMOSA_20560	LMOSA_20300	0.492323
LMOSA_20090	LMOSA_20570	0.400344
LMOSA_20570	LMOSA_20110	0.547272
LMOSA_20120	LMOSA_20570	0.536319
LMOSA_20570	LMOSA_20180	0.493266
LMOSA_20570	LMOSA_20190	0.485986
LMOSA_20570	LMOSA_20200	0.564648
LMOSA_20570	LMOSA_20210	0.442117
LMOSA_20570	LMOSA_20220	0.683412
LMOSA_20570	LMOSA_20230	0.60736
LMOSA_20570	LMOSA_20240	0.45229
LMOSA_20570	LMOSA_20250	0.513612
LMOSA_20570	LMOSA_20260	0.571706
LMOSA_20570	LMOSA_20270	0.500552
LMOSA_20570	LMOSA_20280	0.459299
LMOSA_20570	LMOSA_20320	0.47073
LMOSA_20570	LMOSA_20330	0.510563
LMOSA_20570	LMOSA_20340	0.463613
LMOSA_20570	LMOSA_20350	0.418947
LMOSA_20560	LMOSA_20570	0.463297
LMOSA_20110	LMOSA_20580	0.469346
LMOSA_20580	LMOSA_20190	0.544371
LMOSA_20580	LMOSA_20200	0.535156
LMOSA_20580	LMOSA_20210	0.40512
LMOSA_20580	LMOSA_20220	0.403995
LMOSA_20580	LMOSA_20230	0.452768
LMOSA_20580	LMOSA_20310	0.510098
LMOSA_20580	LMOSA_20340	0.472456
LMOSA_20580	LMOSA_20570	0.563002
LMOSA_20590	LMOSA_20140	0.421653
LMOSA_20590	LMOSA_20190	0.408551
LMOSA_20590	LMOSA_20200	0.548346
LMOSA_20590	LMOSA_20220	0.43387
LMOSA_20590	LMOSA_20280	0.43632
LMOSA_20590	LMOSA_20570	0.519397
LMOSA_20590	LMOSA_20580	0.404782
LMOSA_10950	LMOSA_20600	0.425756
LMOSA_20130	LMOSA_20600	0.458256
LMOSA_20600	LMOSA_20180	0.471357
LMOSA_20600	LMOSA_20190	0.596481
LMOSA_20600	LMOSA_20200	0.758179
LMOSA_20600	LMOSA_20210	0.457686
LMOSA_20600	LMOSA_20220	0.615954
LMOSA_20600	LMOSA_20230	0.495707
LMOSA_20600	LMOSA_20240	0.446916
LMOSA_20600	LMOSA_20250	0.553031
LMOSA_20600	LMOSA_20270	0.4477
LMOSA_20600	LMOSA_20280	0.484657
LMOSA_20600	LMOSA_20310	0.419977
LMOSA_20600	LMOSA_20320	0.422662
LMOSA_20600	LMOSA_20330	0.493002
LMOSA_20600	LMOSA_20340	0.515745
LMOSA_20600	LMOSA_20350	0.455128
LMOSA_20600	LMOSA_20570	0.589356
LMOSA_20580	LMOSA_20600	0.480759
LMOSA_20590	LMOSA_20600	0.61283
LMOSA_20610	LMOSA_20110	0.484657
LMOSA_20130	LMOSA_20610	0.511549
LMOSA_20610	LMOSA_20220	0.447886
LMOSA_20610	LMOSA_20240	0.425479
LMOSA_20610	LMOSA_20250	0.419926
LMOSA_20610	LMOSA_20260	0.412276
LMOSA_20610	LMOSA_20320	0.447947
LMOSA_20610	LMOSA_20340	0.53089
LMOSA_20610	LMOSA_20350	0.465671
LMOSA_20610	LMOSA_20360	0.416922
LMOSA_20610	LMOSA_20570	0.502141
LMOSA_20610	LMOSA_20580	0.407153
LMOSA_20610	LMOSA_20590	0.489597
LMOSA_20610	LMOSA_20600	0.406496
LMOSA_20620	LMOSA_20240	0.442882
LMOSA_20620	LMOSA_20250	0.40435
LMOSA_20620	LMOSA_20260	0.439664
LMOSA_20620	LMOSA_20280	0.449072
LMOSA_20620	LMOSA_20330	0.427786
LMOSA_20620	LMOSA_20340	0.438361
LMOSA_20620	LMOSA_20570	0.451191
LMOSA_20620	LMOSA_20600	0.449794
LMOSA_20620	LMOSA_20610	0.422276
LMOSA_20630	LMOSA_20200	0.430628
LMOSA_20630	LMOSA_20210	0.406159
LMOSA_20630	LMOSA_20230	0.514338
LMOSA_20630	LMOSA_20240	0.515322
LMOSA_20630	LMOSA_20250	0.476179
LMOSA_20630	LMOSA_20260	0.551784
LMOSA_20630	LMOSA_20280	0.419777
LMOSA_20630	LMOSA_20310	0.511518
LMOSA_20630	LMOSA_20320	0.520999
LMOSA_20630	LMOSA_20330	0.624337
LMOSA_20630	LMOSA_20340	0.494413
LMOSA_20630	LMOSA_20350	0.536677
LMOSA_20360	LMOSA_20630	0.583598
LMOSA_20630	LMOSA_20580	0.498687
LMOSA_20630	LMOSA_20600	0.463757
LMOSA_20610	LMOSA_20630	0.561458
LMOSA_20640	LMOSA_10950	0.453793
LMOSA_20640	LMOSA_20200	0.552217
LMOSA_20640	LMOSA_20210	0.435806
LMOSA_20640	LMOSA_20220	0.452038
LMOSA_20640	LMOSA_20230	0.56762
LMOSA_20640	LMOSA_20240	0.544394
LMOSA_20640	LMOSA_20250	0.42846
LMOSA_20640	LMOSA_20270	0.464685
LMOSA_20640	LMOSA_20280	0.488946
LMOSA_20640	LMOSA_20290	0.410671
LMOSA_20640	LMOSA_20310	0.430994
LMOSA_20640	LMOSA_20320	0.466573
LMOSA_20640	LMOSA_20330	0.529831
LMOSA_20640	LMOSA_20340	0.634023
LMOSA_20640	LMOSA_20570	0.506026
LMOSA_20640	LMOSA_20580	0.51462
LMOSA_20640	LMOSA_20600	0.697578
LMOSA_20640	LMOSA_20610	0.43686
LMOSA_20640	LMOSA_20620	0.645388
LMOSA_20630	LMOSA_20640	0.594777
LMOSA_20650	LMOSA_10950	0.442354
LMOSA_20650	LMOSA_20200	0.427445
LMOSA_20650	LMOSA_20210	0.43845
LMOSA_20650	LMOSA_20220	0.566246
LMOSA_20650	LMOSA_20230	0.499272
LMOSA_20240	LMOSA_20650	0.468504
LMOSA_20650	LMOSA_20250	0.47827
LMOSA_20650	LMOSA_20270	0.510219
LMOSA_20650	LMOSA_20280	0.463043
LMOSA_20650	LMOSA_20290	0.404866
LMOSA_20300	LMOSA_20650	0.401047
LMOSA_20650	LMOSA_20310	0.569866
LMOSA_20650	LMOSA_20320	0.473777
LMOSA_20650	LMOSA_20330	0.748017
LMOSA_20650	LMOSA_20340	0.485047
LMOSA_20650	LMOSA_20570	0.523712
LMOSA_20580	LMOSA_20650	0.430707
LMOSA_20650	LMOSA_20600	0.50089
LMOSA_20610	LMOSA_20650	0.412565
LMOSA_20650	LMOSA_20620	0.582053
LMOSA_20630	LMOSA_20650	0.612082
LMOSA_20650	LMOSA_20640	0.810515
LMOSA_20660	LMOSA_20190	0.495687
LMOSA_20660	LMOSA_20200	0.415488
LMOSA_20660	LMOSA_20210	0.404892
LMOSA_20660	LMOSA_20220	0.469904
LMOSA_20660	LMOSA_20230	0.589394
LMOSA_20660	LMOSA_20240	0.454118
LMOSA_20660	LMOSA_20250	0.468997
LMOSA_20660	LMOSA_20270	0.40325
LMOSA_20660	LMOSA_20280	0.433604
LMOSA_20660	LMOSA_20290	0.428799
LMOSA_20660	LMOSA_20300	0.420803
LMOSA_20660	LMOSA_20310	0.429841
LMOSA_20660	LMOSA_20330	0.586359
LMOSA_20660	LMOSA_20340	0.458957
LMOSA_20660	LMOSA_20570	0.536505
LMOSA_20660	LMOSA_20590	0.46723
LMOSA_20660	LMOSA_20600	0.558276
LMOSA_20660	LMOSA_20620	0.475129
LMOSA_20660	LMOSA_20630	0.572139
LMOSA_20660	LMOSA_20640	0.694912
LMOSA_20660	LMOSA_20650	0.467917
LMOSA_20670	LMOSA_20200	0.479607
LMOSA_20670	LMOSA_20210	0.499563
LMOSA_20670	LMOSA_20220	0.425386
LMOSA_20670	LMOSA_20230	0.542083
LMOSA_20670	LMOSA_20250	0.512511
LMOSA_20670	LMOSA_20260	0.493366
LMOSA_20670	LMOSA_20280	0.534778
LMOSA_20670	LMOSA_20290	0.463727
LMOSA_20670	LMOSA_20310	0.604869
LMOSA_20670	LMOSA_20320	0.505048
LMOSA_20670	LMOSA_20330	0.620108
LMOSA_20670	LMOSA_20340	0.638253
LMOSA_20670	LMOSA_20360	0.421425
LMOSA_20670	LMOSA_20580	0.458954
LMOSA_20670	LMOSA_20600	0.589275
LMOSA_20670	LMOSA_20610	0.41936
LMOSA_20670	LMOSA_20620	0.56774
LMOSA_20670	LMOSA_20630	0.57321
LMOSA_20670	LMOSA_20640	0.631756
LMOSA_20670	LMOSA_20650	0.661423
LMOSA_20660	LMOSA_20670	0.527031
LMOSA_20680	LMOSA_20280	0.418745
LMOSA_20680	LMOSA_20310	0.416888
LMOSA_20680	LMOSA_20340	0.418573
LMOSA_20370	LMOSA_20680	0.475664
LMOSA_20680	LMOSA_20580	0.512002
LMOSA_20680	LMOSA_20590	0.442196
LMOSA_20680	LMOSA_20600	0.466478
LMOSA_20610	LMOSA_20680	0.579337
LMOSA_20680	LMOSA_20630	0.428597
LMOSA_20680	LMOSA_20640	0.56664
LMOSA_20680	LMOSA_20650	0.526484
LMOSA_20680	LMOSA_20660	0.49515
LMOSA_20680	LMOSA_20670	0.680181
LMOSA_20690	LMOSA_10950	0.427904
LMOSA_20690	LMOSA_20200	0.407176
LMOSA_20690	LMOSA_20220	0.483001
LMOSA_20690	LMOSA_20230	0.42401
LMOSA_20690	LMOSA_20240	0.485163
LMOSA_20690	LMOSA_20250	0.428847
LMOSA_20690	LMOSA_20260	0.465609
LMOSA_20690	LMOSA_20290	0.410895
LMOSA_20690	LMOSA_20310	0.417122
LMOSA_20690	LMOSA_20320	0.488981
LMOSA_20690	LMOSA_20330	0.47865
LMOSA_20690	LMOSA_20340	0.501429
LMOSA_20690	LMOSA_20570	0.54738
LMOSA_20690	LMOSA_20600	0.412243
LMOSA_20690	LMOSA_20610	0.416905
LMOSA_20690	LMOSA_20630	0.57881
LMOSA_20690	LMOSA_20640	0.528714
LMOSA_20690	LMOSA_20650	0.603452
LMOSA_20690	LMOSA_20660	0.479011
LMOSA_20690	LMOSA_20670	0.678261
LMOSA_20690	LMOSA_20680	0.591692
LMOSA_20700	LMOSA_20260	0.400457
LMOSA_20700	LMOSA_20310	0.486339
LMOSA_20700	LMOSA_20340	0.651686
LMOSA_20370	LMOSA_20700	0.426948
LMOSA_20700	LMOSA_20580	0.478979
LMOSA_20700	LMOSA_20610	0.520157
LMOSA_20700	LMOSA_20630	0.544442
LMOSA_20700	LMOSA_20640	0.444419
LMOSA_20650	LMOSA_20700	0.446786
LMOSA_20700	LMOSA_20660	0.51821
LMOSA_20700	LMOSA_20670	0.542612
LMOSA_20700	LMOSA_20680	0.583847
LMOSA_20700	LMOSA_20690	0.617317
LMOSA_20710	LMOSA_20330	0.425785
LMOSA_20710	LMOSA_20340	0.478058
LMOSA_20710	LMOSA_20650	0.45041
LMOSA_20710	LMOSA_20690	0.418003
LMOSA_20710	LMOSA_20700	0.481034
LMOSA_17790	LMOSA_20720	0.42359
LMOSA_20720	LMOSA_20200	0.406499
LMOSA_20720	LMOSA_20250	0.503972
LMOSA_20720	LMOSA_20260	0.47341
LMOSA_20720	LMOSA_20300	0.401453
LMOSA_20720	LMOSA_20310	0.514958
LMOSA_20720	LMOSA_20320	0.403601
LMOSA_20720	LMOSA_20330	0.452543
LMOSA_20720	LMOSA_20340	0.728261
LMOSA_20720	LMOSA_20570	0.448915
LMOSA_20720	LMOSA_20620	0.528325
LMOSA_20720	LMOSA_20630	0.411246
LMOSA_20720	LMOSA_20640	0.478987
LMOSA_20720	LMOSA_20650	0.470978
LMOSA_20720	LMOSA_20660	0.591072
LMOSA_20720	LMOSA_20670	0.469162
LMOSA_20720	LMOSA_20680	0.473086
LMOSA_20720	LMOSA_20690	0.484742
LMOSA_20720	LMOSA_20700	0.520284
LMOSA_20710	LMOSA_20720	0.428566
LMOSA_20730	LMOSA_18460	0.489953
LMOSA_20730	LMOSA_20220	0.414706
LMOSA_20730	LMOSA_20240	0.40757
LMOSA_20730	LMOSA_20290	0.458366
LMOSA_20730	LMOSA_20300	0.435939
LMOSA_20730	LMOSA_20320	0.413304
LMOSA_20730	LMOSA_20330	0.635652
LMOSA_20730	LMOSA_20340	0.459953
LMOSA_20730	LMOSA_20630	0.490902
LMOSA_20730	LMOSA_20640	0.712714
LMOSA_20730	LMOSA_20650	0.455529
LMOSA_20730	LMOSA_20660	0.572444
LMOSA_20730	LMOSA_20670	0.52279
LMOSA_20730	LMOSA_20680	0.462535
LMOSA_20730	LMOSA_20690	0.53977
LMOSA_20730	LMOSA_20710	0.441134
LMOSA_20730	LMOSA_20720	0.520007
LMOSA_20740	LMOSA_20230	0.4055
LMOSA_20740	LMOSA_20240	0.457149
LMOSA_20740	LMOSA_20250	0.499104
LMOSA_20740	LMOSA_20310	0.429948
LMOSA_20740	LMOSA_20320	0.425981
LMOSA_20740	LMOSA_20330	0.560614
LMOSA_20740	LMOSA_20340	0.591139
LMOSA_20580	LMOSA_20740	0.415746
LMOSA_20610	LMOSA_20740	0.458497
LMOSA_20740	LMOSA_20630	0.436258
LMOSA_20740	LMOSA_20640	0.433111
LMOSA_20740	LMOSA_20650	0.602805
LMOSA_20740	LMOSA_20670	0.534965
LMOSA_20740	LMOSA_20680	0.499516
LMOSA_20740	LMOSA_20690	0.605199
LMOSA_20740	LMOSA_20700	0.523667
LMOSA_20740	LMOSA_20720	0.427892
LMOSA_20740	LMOSA_20730	0.430248
LMOSA_20750	LMOSA_20620	0.439425
LMOSA_20750	LMOSA_20700	0.419332
LMOSA_20790	LMOSA_15520	0.416236
LMOSA_10340	LMOSA_2080	0.404481
LMOSA_10490	LMOSA_2080	0.409064
LMOSA_2080	LMOSA_11600	0.448948
LMOSA_2080	LMOSA_12350	0.649785
LMOSA_2080	LMOSA_18230	0.407569
LMOSA_2080	LMOSA_1920	0.670658
LMOSA_20810	LMOSA_10860	0.452908
LMOSA_20830	LMOSA_12680	0.410976
LMOSA_20850	LMOSA_15500	0.409151
LMOSA_20860	LMOSA_10820	0.466311
LMOSA_20860	LMOSA_14020	0.41142
LMOSA_20860	LMOSA_16840	0.506789
LMOSA_20860	LMOSA_16880	0.578612
LMOSA_20950	LMOSA_1990	0.607965
LMOSA_20980	LMOSA_12810	0.432404
LMOSA_13920	LMOSA_20990	0.419288
LMOSA_20990	LMOSA_15120	0.519219
LMOSA_20990	LMOSA_18920	0.584871
LMOSA_210	LMOSA_16880	0.409726
LMOSA_17790	LMOSA_210	0.414491
LMOSA_210	LMOSA_200	0.458636
LMOSA_21010	LMOSA_12820	0.420591
LMOSA_21010	LMOSA_14910	0.409304
LMOSA_21070	LMOSA_21060	0.426864
LMOSA_21080	LMOSA_10940	0.418794
LMOSA_21080	LMOSA_13480	0.589574
LMOSA_12130	LMOSA_21100	0.474647
LMOSA_21100	LMOSA_21090	0.415226
LMOSA_21110	LMOSA_1780	0.406439
LMOSA_21110	LMOSA_21090	0.518134
LMOSA_21300	LMOSA_20680	0.415608
LMOSA_21330	LMOSA_14200	0.443658
LMOSA_21510	LMOSA_21420	0.411441
LMOSA_21520	LMOSA_21510	0.423843
LMOSA_12270	LMOSA_21650	0.495313
LMOSA_21650	LMOSA_14580	0.431845
LMOSA_14790	LMOSA_21650	0.665879
LMOSA_21650	LMOSA_15510	0.560281
LMOSA_21650	LMOSA_15580	0.43448
LMOSA_21650	LMOSA_17840	0.407065
LMOSA_21670	LMOSA_10900	0.457957
LMOSA_21670	LMOSA_13830	0.429681
LMOSA_10510	LMOSA_21730	0.427801
LMOSA_21740	LMOSA_18420	0.445222
LMOSA_10610	LMOSA_21760	0.417448
LMOSA_21760	LMOSA_19550	0.465118
LMOSA_21770	LMOSA_10820	0.403568
LMOSA_21770	LMOSA_11420	0.494288
LMOSA_21770	LMOSA_16300	0.576237
LMOSA_1660	LMOSA_21770	0.427114
LMOSA_21770	LMOSA_18280	0.433558
LMOSA_21780	LMOSA_1180	0.420722
LMOSA_21820	LMOSA_10820	0.737609
LMOSA_21830	LMOSA_16330	0.459816
LMOSA_21860	LMOSA_14290	0.447686
LMOSA_21860	LMOSA_14580	0.527079
LMOSA_14960	LMOSA_21860	0.459893
LMOSA_21860	LMOSA_15450	0.541463
LMOSA_15510	LMOSA_21860	0.494914
LMOSA_21860	LMOSA_15580	0.541278
LMOSA_21860	LMOSA_1630	0.500156
LMOSA_21860	LMOSA_16690	0.402477
LMOSA_21920	LMOSA_10570	0.428953
LMOSA_21920	LMOSA_16560	0.409254
LMOSA_21920	LMOSA_17990	0.505912
LMOSA_21970	LMOSA_21960	0.439288
LMOSA_21990	LMOSA_13470	0.433509
LMOSA_21990	LMOSA_1620	0.415725
LMOSA_22020	LMOSA_22010	0.551468
LMOSA_22080	LMOSA_1960	0.461777
LMOSA_22090	LMOSA_1810	0.480498
LMOSA_22100	LMOSA_17570	0.685233
LMOSA_22140	LMOSA_16310	0.435077
LMOSA_22140	LMOSA_18270	0.48041
LMOSA_22160	LMOSA_18460	0.420904
LMOSA_22160	LMOSA_1940	0.434013
LMOSA_22180	LMOSA_14870	0.410404
LMOSA_22180	LMOSA_15500	0.543404
LMOSA_22180	LMOSA_15570	0.419714
LMOSA_22180	LMOSA_18430	0.560066
LMOSA_22180	LMOSA_18850	0.439343
LMOSA_22180	LMOSA_1930	0.406294
LMOSA_22210	LMOSA_21650	0.499442
LMOSA_22250	LMOSA_11910	0.483301
LMOSA_12820	LMOSA_22250	0.421307
LMOSA_22250	LMOSA_12870	0.565873
LMOSA_22250	LMOSA_15490	0.405462
LMOSA_15590	LMOSA_22250	0.44235
LMOSA_19420	LMOSA_22250	0.436785
LMOSA_22260	LMOSA_12870	0.471669
LMOSA_16310	LMOSA_22260	0.554921
LMOSA_22300	LMOSA_16350	0.406219
LMOSA_22380	LMOSA_1920	0.413341
LMOSA_22380	LMOSA_2080	0.580178
LMOSA_22390	LMOSA_22380	0.423385
LMOSA_2240	LMOSA_20550	0.443893
LMOSA_1820	LMOSA_22430	0.410107
LMOSA_22440	LMOSA_11910	0.500997
LMOSA_14630	LMOSA_22440	0.441647
LMOSA_22440	LMOSA_15020	0.510345
LMOSA_15030	LMOSA_22440	0.527001
LMOSA_22440	LMOSA_16890	0.422455
LMOSA_22450	LMOSA_10580	0.458694
LMOSA_11190	LMOSA_22450	0.412953
LMOSA_22450	LMOSA_13050	0.400222
LMOSA_22450	LMOSA_15040	0.426601
LMOSA_22450	LMOSA_17570	0.481682
LMOSA_22450	LMOSA_19550	0.598332
LMOSA_22450	LMOSA_21670	0.494189
LMOSA_22450	LMOSA_22100	0.413335
LMOSA_22450	LMOSA_22440	0.579352
LMOSA_22460	LMOSA_17570	0.463304
LMOSA_22460	LMOSA_19550	0.429233
LMOSA_22460	LMOSA_22450	0.687391
LMOSA_22470	LMOSA_11190	0.417028
LMOSA_22470	LMOSA_22450	0.473912
LMOSA_22470	LMOSA_22460	0.467336
LMOSA_22480	LMOSA_17570	0.448639
LMOSA_22480	LMOSA_19550	0.452228
LMOSA_22480	LMOSA_22110	0.425014
LMOSA_22480	LMOSA_22460	0.43344
LMOSA_22480	LMOSA_22470	0.504268
LMOSA_11220	LMOSA_22490	0.411173
LMOSA_22490	LMOSA_22110	0.579156
LMOSA_22490	LMOSA_22480	0.443808
LMOSA_22500	LMOSA_22490	0.530213
LMOSA_20990	LMOSA_22530	0.538434
LMOSA_22540	LMOSA_19550	0.434631
LMOSA_22550	LMOSA_12870	0.506517
LMOSA_22550	LMOSA_14020	0.407757
LMOSA_22550	LMOSA_18460	0.433834
LMOSA_22550	LMOSA_18480	0.422645
LMOSA_22560	LMOSA_16680	0.48167
LMOSA_22570	LMOSA_1560	0.401746
LMOSA_22570	LMOSA_22560	0.429381
LMOSA_22620	LMOSA_1210	0.405781
LMOSA_1140	LMOSA_22690	0.500445
LMOSA_22690	LMOSA_12530	0.612277
LMOSA_22690	LMOSA_1280	0.420352
LMOSA_22690	LMOSA_14850	0.435856
LMOSA_22690	LMOSA_17800	0.512434
LMOSA_1890	LMOSA_22690	0.41588
LMOSA_22690	LMOSA_20860	0.50671
LMOSA_22700	LMOSA_22690	0.672195
LMOSA_22710	LMOSA_12470	0.432101
LMOSA_22710	LMOSA_12500	0.407797
LMOSA_22710	LMOSA_22700	0.563835
LMOSA_22790	LMOSA_22780	0.429328
LMOSA_22820	LMOSA_22790	0.461414
LMOSA_22850	LMOSA_10820	0.593373
LMOSA_22850	LMOSA_12740	0.438795
LMOSA_22850	LMOSA_20990	0.477766
LMOSA_22850	LMOSA_22530	0.40901
LMOSA_10710	LMOSA_22860	0.618109
LMOSA_22860	LMOSA_10720	0.458527
LMOSA_22860	LMOSA_13120	0.404787
LMOSA_22860	LMOSA_21960	0.416163
LMOSA_22870	LMOSA_22860	0.632695
LMOSA_22890	LMOSA_21770	0.414846
LMOSA_22910	LMOSA_10890	0.486345
LMOSA_22910	LMOSA_11910	0.462686
LMOSA_22910	LMOSA_12870	0.401618
LMOSA_22910	LMOSA_18020	0.408725
LMOSA_22910	LMOSA_18570	0.421723
LMOSA_22910	LMOSA_18990	0.407395
LMOSA_13810	LMOSA_22920	0.418527
LMOSA_22930	LMOSA_22920	0.548824
LMOSA_22940	LMOSA_22930	0.638125
LMOSA_22950	LMOSA_20920	0.49843
LMOSA_22950	LMOSA_22930	0.466147
LMOSA_22950	LMOSA_22940	0.560788
LMOSA_22980	LMOSA_10780	0.461025
LMOSA_22980	LMOSA_21990	0.536041
LMOSA_23040	LMOSA_11320	0.406394
LMOSA_23050	LMOSA_10310	0.407254
LMOSA_23060	LMOSA_15030	0.428258
LMOSA_23070	LMOSA_19150	0.469757
LMOSA_23070	LMOSA_20920	0.435148
LMOSA_23090	LMOSA_12510	0.415661
LMOSA_23090	LMOSA_18230	0.497218
LMOSA_23090	LMOSA_22690	0.401264
LMOSA_23090	LMOSA_22700	0.412457
LMOSA_23110	LMOSA_1430	0.477864
LMOSA_23110	LMOSA_19460	0.451202
LMOSA_23110	LMOSA_23100	0.632659
LMOSA_23120	LMOSA_23110	0.513272
LMOSA_23140	LMOSA_1550	0.418961
LMOSA_23140	LMOSA_2000	0.448907
LMOSA_22000	LMOSA_23140	0.445727
LMOSA_23140	LMOSA_23130	0.450737
LMOSA_10120	LMOSA_23190	0.417475
LMOSA_14770	LMOSA_23190	0.503589
LMOSA_23210	LMOSA_2010	0.433675
LMOSA_23270	LMOSA_11650	0.409075
LMOSA_23270	LMOSA_14400	0.556748
LMOSA_23280	LMOSA_23270	0.511663
LMOSA_23290	LMOSA_16850	0.436045
LMOSA_23340	LMOSA_10710	0.455124
LMOSA_23370	LMOSA_12350	0.424061
LMOSA_23420	LMOSA_14290	0.448394
LMOSA_23420	LMOSA_15510	0.406666
LMOSA_23420	LMOSA_15580	0.609602
LMOSA_23420	LMOSA_16270	0.57272
LMOSA_23420	LMOSA_21650	0.428363
LMOSA_23420	LMOSA_21860	0.417951
LMOSA_23430	LMOSA_10400	0.410485
LMOSA_23430	LMOSA_11660	0.438162
LMOSA_23430	LMOSA_14590	0.4423
LMOSA_23440	LMOSA_11910	0.493523
LMOSA_15650	LMOSA_23440	0.408391
LMOSA_16880	LMOSA_23440	0.553494
LMOSA_23450	LMOSA_15400	0.516596
LMOSA_23470	LMOSA_1100	0.401769
LMOSA_23470	LMOSA_15040	0.443882
LMOSA_23480	LMOSA_23470	0.424311
LMOSA_23490	LMOSA_13750	0.514823
LMOSA_23490	LMOSA_13760	0.462188
LMOSA_23490	LMOSA_14580	0.61065
LMOSA_23490	LMOSA_23470	0.577252
LMOSA_23490	LMOSA_23480	0.40482
LMOSA_11430	LMOSA_23520	0.416965
LMOSA_23520	LMOSA_19550	0.611647
LMOSA_23530	LMOSA_18940	0.409828
LMOSA_23540	LMOSA_12520	0.502939
LMOSA_23540	LMOSA_14580	0.576845
LMOSA_23540	LMOSA_15520	0.584305
LMOSA_23540	LMOSA_15580	0.426776
LMOSA_23540	LMOSA_190	0.401179
LMOSA_23540	LMOSA_23430	0.573615
LMOSA_23550	LMOSA_15260	0.421709
LMOSA_23560	LMOSA_18460	0.402059
LMOSA_23590	LMOSA_21990	0.555873
LMOSA_17970	LMOSA_23600	0.409027
LMOSA_23600	LMOSA_23340	0.454691
LMOSA_23670	LMOSA_21730	0.419879
LMOSA_23680	LMOSA_18610	0.495449
LMOSA_23710	LMOSA_21730	0.452746
LMOSA_23730	LMOSA_13090	0.468225
LMOSA_23730	LMOSA_13100	0.514453
LMOSA_23730	LMOSA_13480	0.40556
LMOSA_23750	LMOSA_14020	0.433158
LMOSA_23750	LMOSA_1640	0.585416
LMOSA_16840	LMOSA_23750	0.450857
LMOSA_1810	LMOSA_23750	0.624798
LMOSA_23750	LMOSA_18460	0.485563
LMOSA_23750	LMOSA_18880	0.423918
LMOSA_23750	LMOSA_22550	0.621024
LMOSA_23760	LMOSA_22450	0.531832
LMOSA_23830	LMOSA_23170	0.424506
LMOSA_23840	LMOSA_14860	0.40037
LMOSA_23840	LMOSA_22690	0.515739
LMOSA_23850	LMOSA_17830	0.425664
LMOSA_23850	LMOSA_23840	0.47508
LMOSA_23860	LMOSA_17830	0.462716
LMOSA_23910	LMOSA_15500	0.410621
LMOSA_23910	LMOSA_1930	0.414315
LMOSA_23910	LMOSA_19570	0.448066
LMOSA_23940	LMOSA_18880	0.539069
LMOSA_23950	LMOSA_10940	0.4383
LMOSA_10950	LMOSA_23950	0.478182
LMOSA_1410	LMOSA_23950	0.46211
LMOSA_23950	LMOSA_18880	0.607997
LMOSA_23950	LMOSA_1940	0.519667
LMOSA_23950	LMOSA_1950	0.494452
LMOSA_23950	LMOSA_20390	0.405411
LMOSA_20410	LMOSA_23950	0.420485
LMOSA_23950	LMOSA_20420	0.449746
LMOSA_23950	LMOSA_23940	0.463708
LMOSA_23960	LMOSA_10950	0.457939
LMOSA_23960	LMOSA_18880	0.560005
LMOSA_23960	LMOSA_1950	0.486776
LMOSA_23960	LMOSA_23940	0.508858
LMOSA_23960	LMOSA_23950	0.766218
LMOSA_14200	LMOSA_23970	0.405071
LMOSA_18880	LMOSA_23970	0.465079
LMOSA_1940	LMOSA_23970	0.42961
LMOSA_1950	LMOSA_23970	0.419569
LMOSA_23970	LMOSA_20060	0.521903
LMOSA_23970	LMOSA_23940	0.539046
LMOSA_23970	LMOSA_23950	0.594668
LMOSA_23970	LMOSA_23960	0.738573
LMOSA_240	LMOSA_22940	0.535196
LMOSA_24020	LMOSA_19570	0.417098
LMOSA_24050	LMOSA_1780	0.48081
LMOSA_24210	LMOSA_23130	0.401867
LMOSA_24230	LMOSA_12880	0.400265
LMOSA_24240	LMOSA_1810	0.452268
LMOSA_16880	LMOSA_24250	0.51439
LMOSA_24250	LMOSA_1860	0.418141
LMOSA_24250	LMOSA_23440	0.427026
LMOSA_24250	LMOSA_24240	0.412843
LMOSA_24340	LMOSA_10630	0.539325
LMOSA_15290	LMOSA_24340	0.43909
LMOSA_24340	LMOSA_22690	0.482301
LMOSA_24340	LMOSA_22860	0.43509
LMOSA_24340	LMOSA_23090	0.442688
LMOSA_24350	LMOSA_11910	0.421684
LMOSA_24350	LMOSA_13840	0.592719
LMOSA_24350	LMOSA_24340	0.58487
LMOSA_12350	LMOSA_24400	0.555206
LMOSA_24400	LMOSA_18440	0.403853
LMOSA_1920	LMOSA_24400	0.454828
LMOSA_24400	LMOSA_2080	0.613738
LMOSA_24470	LMOSA_20530	0.419269
LMOSA_24480	LMOSA_1210	0.513534
LMOSA_24480	LMOSA_14200	0.403238
LMOSA_24480	LMOSA_18850	0.461146
LMOSA_24490	LMOSA_1140	0.421544
LMOSA_24490	LMOSA_22690	0.422203
LMOSA_24500	LMOSA_17790	0.585203
LMOSA_19730	LMOSA_24530	0.489439
LMOSA_24570	LMOSA_14910	0.423273
LMOSA_16790	LMOSA_24570	0.487381
LMOSA_24600	LMOSA_17480	0.412649
LMOSA_24600	LMOSA_18680	0.448584
LMOSA_24600	LMOSA_20460	0.473091
LMOSA_24600	LMOSA_22160	0.584951
LMOSA_24610	LMOSA_18460	0.512657
LMOSA_24610	LMOSA_1950	0.427301
LMOSA_22160	LMOSA_24610	0.764672
LMOSA_24610	LMOSA_22970	0.490018
LMOSA_24610	LMOSA_24600	0.453665
LMOSA_24620	LMOSA_18930	0.435483
LMOSA_22600	LMOSA_24630	0.406206
LMOSA_24640	LMOSA_20170	0.433311
LMOSA_24640	LMOSA_23680	0.423231
LMOSA_24640	LMOSA_23690	0.400048
LMOSA_24640	LMOSA_24630	0.632941
LMOSA_24680	LMOSA_19550	0.486116
LMOSA_24680	LMOSA_22110	0.403577
LMOSA_10500	LMOSA_24690	0.520871
LMOSA_24690	LMOSA_11220	0.40584
LMOSA_24700	LMOSA_19550	0.534922
LMOSA_2080	LMOSA_24700	0.409248
LMOSA_24700	LMOSA_22450	0.439184
LMOSA_24690	LMOSA_24700	0.412572
LMOSA_19690	LMOSA_24750	0.488054
LMOSA_19750	LMOSA_24770	0.602456
LMOSA_2480	LMOSA_10860	0.6862
LMOSA_2480	LMOSA_18440	0.544545
LMOSA_24850	LMOSA_19500	0.434655
LMOSA_24870	LMOSA_17570	0.412046
LMOSA_24890	LMOSA_15100	0.425474
LMOSA_24890	LMOSA_15530	0.530968
LMOSA_24890	LMOSA_24880	0.447168
LMOSA_2490	LMOSA_18880	0.414922
LMOSA_13080	LMOSA_24900	0.424927
LMOSA_24900	LMOSA_13750	0.533038
LMOSA_24900	LMOSA_1380	0.412259
LMOSA_24900	LMOSA_23490	0.589941
LMOSA_24910	LMOSA_15020	0.420905
LMOSA_24910	LMOSA_15030	0.452256
LMOSA_24910	LMOSA_18330	0.403302
LMOSA_24910	LMOSA_24480	0.435744
LMOSA_24920	LMOSA_1440	0.445265
LMOSA_24920	LMOSA_18940	0.478276
LMOSA_24920	LMOSA_24250	0.432406
LMOSA_25010	LMOSA_10000	0.412721
LMOSA_25010	LMOSA_11830	0.480448
LMOSA_17570	LMOSA_25010	0.495611
LMOSA_25010	LMOSA_19190	0.420723
LMOSA_25010	LMOSA_22910	0.448483
LMOSA_25010	LMOSA_23770	0.419972
LMOSA_25020	LMOSA_10320	0.442237
LMOSA_25020	LMOSA_14200	0.621668
LMOSA_25020	LMOSA_14870	0.503695
LMOSA_25020	LMOSA_15570	0.568065
LMOSA_25020	LMOSA_18850	0.557227
LMOSA_25020	LMOSA_22180	0.458196
LMOSA_25020	LMOSA_22980	0.422369
LMOSA_25020	LMOSA_24120	0.449594
LMOSA_25030	LMOSA_19450	0.476825
LMOSA_25040	LMOSA_18940	0.478166
LMOSA_25040	LMOSA_22360	0.40387
LMOSA_25170	LMOSA_12600	0.410688
LMOSA_25180	LMOSA_24950	0.403798
LMOSA_25220	LMOSA_10330	0.415234
LMOSA_25230	LMOSA_15640	0.455564
LMOSA_25230	LMOSA_18030	0.473806
LMOSA_25230	LMOSA_22620	0.616584
LMOSA_25230	LMOSA_25220	0.739057
LMOSA_25250	LMOSA_11110	0.403291
LMOSA_25260	LMOSA_10910	0.45196
LMOSA_25270	LMOSA_10600	0.411232
LMOSA_25270	LMOSA_12510	0.478255
LMOSA_25270	LMOSA_12530	0.562786
LMOSA_25270	LMOSA_14580	0.470774
LMOSA_25270	LMOSA_15580	0.707481
LMOSA_25270	LMOSA_23540	0.529667
LMOSA_2530	LMOSA_19550	0.423937
LMOSA_2530	LMOSA_20970	0.432696
LMOSA_2530	LMOSA_21760	0.453628
LMOSA_25300	LMOSA_16670	0.46097
LMOSA_25330	LMOSA_20990	0.444722
LMOSA_25330	LMOSA_22530	0.519583
LMOSA_2540	LMOSA_11780	0.523339
LMOSA_14020	LMOSA_2540	0.405778
LMOSA_2540	LMOSA_14200	0.476019
LMOSA_2540	LMOSA_15500	0.487338
LMOSA_2540	LMOSA_1640	0.407273
LMOSA_2540	LMOSA_18280	0.405306
LMOSA_2540	LMOSA_18430	0.430474
LMOSA_2540	LMOSA_23750	0.435188
LMOSA_17360	LMOSA_25400	0.412673
LMOSA_25400	LMOSA_25210	0.439706
LMOSA_25470	LMOSA_15590	0.411414
LMOSA_25470	LMOSA_20690	0.425272
LMOSA_2550	LMOSA_15640	0.46154
LMOSA_13160	LMOSA_25560	0.402442
LMOSA_25560	LMOSA_13480	0.547439
LMOSA_25560	LMOSA_16610	0.458347
LMOSA_25570	LMOSA_13080	0.429212
LMOSA_25570	LMOSA_14860	0.405806
LMOSA_25570	LMOSA_24840	0.448165
LMOSA_25580	LMOSA_22450	0.532388
LMOSA_25580	LMOSA_2530	0.514942
LMOSA_25590	LMOSA_13170	0.408277
LMOSA_25590	LMOSA_2530	0.636749
LMOSA_25590	LMOSA_25580	0.453167
LMOSA_25600	LMOSA_23830	0.414451
LMOSA_25620	LMOSA_20430	0.42293
LMOSA_25620	LMOSA_20450	0.416131
LMOSA_25660	LMOSA_10290	0.515356
LMOSA_25680	LMOSA_14480	0.427606
LMOSA_25690	LMOSA_16680	0.450823
LMOSA_25730	LMOSA_22690	0.49069
LMOSA_25770	LMOSA_17570	0.537016
LMOSA_25770	LMOSA_19550	0.554049
LMOSA_25770	LMOSA_22440	0.416469
LMOSA_25770	LMOSA_22780	0.46337
LMOSA_25770	LMOSA_23760	0.400792
LMOSA_25770	LMOSA_24700	0.432788
LMOSA_25780	LMOSA_17570	0.469178
LMOSA_25780	LMOSA_19340	0.405151
LMOSA_25780	LMOSA_19550	0.553401
LMOSA_25780	LMOSA_22440	0.430724
LMOSA_25780	LMOSA_23520	0.419873
LMOSA_25780	LMOSA_25770	0.705631
LMOSA_25790	LMOSA_1940	0.423189
LMOSA_25800	LMOSA_14400	0.416423
LMOSA_25810	LMOSA_1780	0.406741
LMOSA_25820	LMOSA_1900	0.430783
LMOSA_25820	LMOSA_22110	0.485022
LMOSA_18260	LMOSA_25850	0.462766
LMOSA_25870	LMOSA_13920	0.404878
LMOSA_25880	LMOSA_11660	0.458149
LMOSA_25880	LMOSA_12130	0.464849
LMOSA_25880	LMOSA_12480	0.426135
LMOSA_25880	LMOSA_12490	0.418033
LMOSA_25880	LMOSA_13470	0.4015
LMOSA_14320	LMOSA_25880	0.422467
LMOSA_25880	LMOSA_14340	0.664705
LMOSA_25880	LMOSA_14590	0.464571
LMOSA_25880	LMOSA_15530	0.471976
LMOSA_25890	LMOSA_12540	0.41755
LMOSA_25900	LMOSA_13750	0.496821
LMOSA_25930	LMOSA_10490	0.534209
LMOSA_25930	LMOSA_18820	0.445738
LMOSA_25930	LMOSA_19040	0.408297
LMOSA_25930	LMOSA_23670	0.409013
LMOSA_25940	LMOSA_13840	0.414002
LMOSA_25940	LMOSA_22100	0.422762
LMOSA_25970	LMOSA_22460	0.475523
LMOSA_25970	LMOSA_25960	0.624134
LMOSA_25980	LMOSA_25970	0.436539
LMOSA_26070	LMOSA_10930	0.482506
LMOSA_26090	LMOSA_15060	0.418791
LMOSA_26100	LMOSA_17780	0.40411
LMOSA_26130	LMOSA_11910	0.435466
LMOSA_18230	LMOSA_26130	0.541026
LMOSA_26130	LMOSA_19380	0.402023
LMOSA_26130	LMOSA_1990	0.470646
LMOSA_26130	LMOSA_23440	0.525243
LMOSA_26130	LMOSA_24400	0.547707
LMOSA_26170	LMOSA_11040	0.634315
LMOSA_26170	LMOSA_11680	0.548963
LMOSA_26170	LMOSA_14430	0.544605
LMOSA_26170	LMOSA_16840	0.554177
LMOSA_26170	LMOSA_1810	0.506631
LMOSA_26170	LMOSA_23750	0.610954
LMOSA_26170	LMOSA_24490	0.429346
LMOSA_26170	LMOSA_25220	0.434391
LMOSA_26170	LMOSA_25230	0.496817
LMOSA_26180	LMOSA_1030	0.657707
LMOSA_26180	LMOSA_18630	0.432456
LMOSA_26190	LMOSA_1020	0.547859
LMOSA_26190	LMOSA_20390	0.487149
LMOSA_26190	LMOSA_21780	0.4071
LMOSA_26240	LMOSA_23830	0.410789
LMOSA_26250	LMOSA_10920	0.402921
LMOSA_2630	LMOSA_19720	0.40539
LMOSA_2630	LMOSA_21910	0.418773
LMOSA_26330	LMOSA_1620	0.429676
LMOSA_26340	LMOSA_11850	0.434221
LMOSA_2640	LMOSA_23570	0.485181
LMOSA_26400	LMOSA_13480	0.415372
LMOSA_26440	LMOSA_11910	0.578559
LMOSA_23060	LMOSA_26440	0.4027
LMOSA_26480	LMOSA_18350	0.505725
LMOSA_26480	LMOSA_21650	0.482038
LMOSA_26480	LMOSA_23450	0.408654
LMOSA_26480	LMOSA_23490	0.545259
LMOSA_2650	LMOSA_11100	0.520767
LMOSA_13580	LMOSA_2650	0.431544
LMOSA_2650	LMOSA_18420	0.625251
LMOSA_21740	LMOSA_2650	0.4069
LMOSA_2640	LMOSA_2650	0.419183
LMOSA_26560	LMOSA_14640	0.538893
LMOSA_26560	LMOSA_22490	0.453963
LMOSA_26560	LMOSA_25620	0.481459
LMOSA_26560	LMOSA_26550	0.705337
LMOSA_26580	LMOSA_11170	0.430347
LMOSA_26580	LMOSA_11180	0.540047
LMOSA_2660	LMOSA_10130	0.40655
LMOSA_2660	LMOSA_12880	0.432359
LMOSA_2660	LMOSA_1640	0.515531
LMOSA_2660	LMOSA_16880	0.601281
LMOSA_26600	LMOSA_19430	0.43538
LMOSA_26640	LMOSA_17810	0.486738
LMOSA_26640	LMOSA_26170	0.415843
LMOSA_26670	LMOSA_19120	0.447931
LMOSA_26670	LMOSA_19130	0.421355
LMOSA_26670	LMOSA_19150	0.42512
LMOSA_26680	LMOSA_10860	0.776576
LMOSA_26680	LMOSA_18440	0.575026
LMOSA_26680	LMOSA_19120	0.461177
LMOSA_26680	LMOSA_1960	0.516932
LMOSA_26680	LMOSA_20810	0.567164
LMOSA_2480	LMOSA_26680	0.48881
LMOSA_2670	LMOSA_1990	0.419856
LMOSA_2670	LMOSA_25580	0.481854
LMOSA_26720	LMOSA_23660	0.443918
LMOSA_26720	LMOSA_25820	0.45323
LMOSA_26740	LMOSA_11580	0.406768
LMOSA_1110	LMOSA_26760	0.403982
LMOSA_12090	LMOSA_26760	0.485769
LMOSA_26760	LMOSA_23840	0.49683
LMOSA_2680	LMOSA_22380	0.409339
LMOSA_2680	LMOSA_2670	0.566651
LMOSA_26810	LMOSA_20390	0.43075
LMOSA_26810	LMOSA_24840	0.518529
LMOSA_26850	LMOSA_15290	0.421207
LMOSA_26860	LMOSA_26850	0.558592
LMOSA_26870	LMOSA_26850	0.547511
LMOSA_26880	LMOSA_12450	0.405191
LMOSA_26890	LMOSA_26860	0.433692
LMOSA_26890	LMOSA_26870	0.499194
LMOSA_26890	LMOSA_26880	0.542389
LMOSA_26900	LMOSA_12470	0.402764
LMOSA_26900	LMOSA_26890	0.41842
LMOSA_26950	LMOSA_18880	0.507295
LMOSA_26990	LMOSA_1780	0.467
LMOSA_27010	LMOSA_20510	0.472963
LMOSA_27010	LMOSA_25330	0.409344
LMOSA_27050	LMOSA_24950	0.404617
LMOSA_27060	LMOSA_25770	0.503204
LMOSA_27070	LMOSA_11430	0.429097
LMOSA_27070	LMOSA_23520	0.489387
LMOSA_27070	LMOSA_24630	0.459792
LMOSA_27070	LMOSA_24700	0.412424
LMOSA_27070	LMOSA_25780	0.480432
LMOSA_13000	LMOSA_27080	0.434668
LMOSA_27100	LMOSA_14850	0.425658
LMOSA_27100	LMOSA_16720	0.424101
LMOSA_27100	LMOSA_24620	0.511987
LMOSA_27100	LMOSA_24640	0.509314
LMOSA_27130	LMOSA_1940	0.417996
LMOSA_27140	LMOSA_1640	0.46714
LMOSA_1800	LMOSA_27140	0.434178
LMOSA_27140	LMOSA_23750	0.616889
LMOSA_27150	LMOSA_15270	0.499141
LMOSA_27150	LMOSA_18030	0.440051
LMOSA_27150	LMOSA_18050	0.582971
LMOSA_27150	LMOSA_27140	0.502333
LMOSA_27180	LMOSA_21780	0.551733
LMOSA_27200	LMOSA_19550	0.607032
LMOSA_27200	LMOSA_22300	0.402017
LMOSA_27200	LMOSA_23520	0.431601
LMOSA_27200	LMOSA_24700	0.43278
LMOSA_27200	LMOSA_24950	0.475225
LMOSA_27200	LMOSA_25180	0.59051
LMOSA_27200	LMOSA_27050	0.480996
LMOSA_27200	LMOSA_27070	0.429062
LMOSA_27200	LMOSA_27100	0.556657
LMOSA_27220	LMOSA_12490	0.528267
LMOSA_27220	LMOSA_12500	0.420391
LMOSA_27220	LMOSA_12510	0.429413
LMOSA_27220	LMOSA_12520	0.415577
LMOSA_27220	LMOSA_12550	0.413826
LMOSA_27220	LMOSA_1290	0.40249
LMOSA_27240	LMOSA_21730	0.419675
LMOSA_27250	LMOSA_16890	0.562252
LMOSA_27270	LMOSA_11130	0.42542
LMOSA_27370	LMOSA_22360	0.424156
LMOSA_27380	LMOSA_19100	0.414695
LMOSA_27390	LMOSA_18930	0.42597
LMOSA_27390	LMOSA_22300	0.540993
LMOSA_27390	LMOSA_22720	0.551955
LMOSA_27390	LMOSA_24020	0.469735
LMOSA_24620	LMOSA_27390	0.425923
LMOSA_27390	LMOSA_27100	0.436092
LMOSA_26790	LMOSA_27430	0.489937
LMOSA_27460	LMOSA_22940	0.488997
LMOSA_27480	LMOSA_12870	0.415173
LMOSA_27510	LMOSA_11100	0.443599
LMOSA_27510	LMOSA_12850	0.425705
LMOSA_23090	LMOSA_27520	0.424492
LMOSA_27530	LMOSA_11680	0.495938
LMOSA_27530	LMOSA_13520	0.588269
LMOSA_27530	LMOSA_14820	0.48973
LMOSA_27530	LMOSA_14870	0.480628
LMOSA_27530	LMOSA_14960	0.463978
LMOSA_27530	LMOSA_17710	0.405987
LMOSA_27530	LMOSA_2020	0.400188
LMOSA_27540	LMOSA_26070	0.41907
LMOSA_27550	LMOSA_17570	0.450422
LMOSA_27540	LMOSA_27550	0.57024
LMOSA_22110	LMOSA_27560	0.448622
LMOSA_27560	LMOSA_27540	0.651881
LMOSA_27560	LMOSA_27550	0.701518
LMOSA_27570	LMOSA_27540	0.636807
LMOSA_27570	LMOSA_27550	0.632929
LMOSA_27570	LMOSA_27560	0.749632
LMOSA_27580	LMOSA_17570	0.434669
LMOSA_27580	LMOSA_1900	0.426096
LMOSA_22110	LMOSA_27580	0.528977
LMOSA_22490	LMOSA_27580	0.448002
LMOSA_27540	LMOSA_27580	0.680143
LMOSA_27580	LMOSA_27550	0.86072
LMOSA_27580	LMOSA_27560	0.930466
LMOSA_27580	LMOSA_27570	0.871224
LMOSA_27590	LMOSA_17570	0.483615
LMOSA_22110	LMOSA_27590	0.473433
LMOSA_27590	LMOSA_27540	0.605588
LMOSA_27590	LMOSA_27550	0.599792
LMOSA_27590	LMOSA_27560	0.684613
LMOSA_27590	LMOSA_27570	0.621201
LMOSA_27590	LMOSA_27580	0.975553
LMOSA_27600	LMOSA_11930	0.485722
LMOSA_27600	LMOSA_17570	0.52304
LMOSA_27600	LMOSA_19550	0.43075
LMOSA_27600	LMOSA_22460	0.463016
LMOSA_27600	LMOSA_27540	0.554211
LMOSA_27600	LMOSA_27550	0.546192
LMOSA_27600	LMOSA_27560	0.535271
LMOSA_27600	LMOSA_27570	0.589564
LMOSA_27600	LMOSA_27580	0.724383
LMOSA_27600	LMOSA_27590	0.898279
LMOSA_27610	LMOSA_15040	0.511006
LMOSA_27610	LMOSA_17570	0.482874
LMOSA_27610	LMOSA_19550	0.410293
LMOSA_27610	LMOSA_22100	0.501817
LMOSA_27610	LMOSA_22450	0.478532
LMOSA_27610	LMOSA_22460	0.435684
LMOSA_27610	LMOSA_22470	0.43292
LMOSA_27610	LMOSA_22780	0.431401
LMOSA_27610	LMOSA_24700	0.448968
LMOSA_27610	LMOSA_25770	0.419143
LMOSA_27610	LMOSA_27550	0.412269
LMOSA_27610	LMOSA_27580	0.507447
LMOSA_27610	LMOSA_27590	0.639184
LMOSA_27610	LMOSA_27600	0.806194
LMOSA_27620	LMOSA_15040	0.40618
LMOSA_27620	LMOSA_17570	0.673124
LMOSA_27620	LMOSA_19550	0.451375
LMOSA_22100	LMOSA_27620	0.438171
LMOSA_27620	LMOSA_22460	0.422577
LMOSA_27580	LMOSA_27620	0.448864
LMOSA_27620	LMOSA_27590	0.518895
LMOSA_27620	LMOSA_27600	0.672539
LMOSA_27610	LMOSA_27620	0.86811
LMOSA_27630	LMOSA_11180	0.400694
LMOSA_27630	LMOSA_11190	0.407614
LMOSA_27630	LMOSA_14630	0.472814
LMOSA_27630	LMOSA_15020	0.497533
LMOSA_27630	LMOSA_15030	0.559308
LMOSA_27630	LMOSA_22440	0.450855
LMOSA_27630	LMOSA_22770	0.454503
LMOSA_27630	LMOSA_27610	0.584529
LMOSA_27630	LMOSA_27620	0.750633
LMOSA_27660	LMOSA_23520	0.407717
LMOSA_27660	LMOSA_25770	0.460782
LMOSA_27670	LMOSA_22720	0.462615
LMOSA_27700	LMOSA_22690	0.414555
LMOSA_27700	LMOSA_23450	0.417086
LMOSA_1800	LMOSA_27710	0.50024
LMOSA_27710	LMOSA_23450	0.661895
LMOSA_27710	LMOSA_27700	0.674804
LMOSA_27720	LMOSA_21940	0.451181
LMOSA_27720	LMOSA_23450	0.753967
LMOSA_27720	LMOSA_2650	0.436831
LMOSA_27700	LMOSA_27720	0.570258
LMOSA_27720	LMOSA_27710	0.635223
LMOSA_27740	LMOSA_27500	0.456763
LMOSA_27790	LMOSA_12530	0.411214
LMOSA_27790	LMOSA_22690	0.469452
LMOSA_27800	LMOSA_15420	0.446171
LMOSA_27810	LMOSA_13080	0.48543
LMOSA_27810	LMOSA_21070	0.403224
LMOSA_27870	LMOSA_13050	0.449921
LMOSA_27870	LMOSA_15030	0.506731
LMOSA_27870	LMOSA_23060	0.446289
LMOSA_27880	LMOSA_10820	0.469845
LMOSA_27880	LMOSA_12290	0.481296
LMOSA_27880	LMOSA_12540	0.476588
LMOSA_12580	LMOSA_27880	0.418823
LMOSA_27880	LMOSA_14470	0.440175
LMOSA_27880	LMOSA_14490	0.522264
LMOSA_27880	LMOSA_14500	0.598917
LMOSA_27880	LMOSA_14850	0.407578
LMOSA_27880	LMOSA_210	0.42079
LMOSA_27880	LMOSA_25010	0.614016
LMOSA_27890	LMOSA_14470	0.43809
LMOSA_27890	LMOSA_14490	0.440838
LMOSA_27890	LMOSA_14500	0.408926
LMOSA_27890	LMOSA_16310	0.406185
LMOSA_27890	LMOSA_27880	0.767337
LMOSA_27900	LMOSA_10290	0.414997
LMOSA_27900	LMOSA_12480	0.408756
LMOSA_27900	LMOSA_12500	0.540377
LMOSA_27900	LMOSA_12510	0.56458
LMOSA_27900	LMOSA_12520	0.436212
LMOSA_27900	LMOSA_26760	0.409892
LMOSA_27900	LMOSA_27890	0.6787
LMOSA_27910	LMOSA_24230	0.47406
LMOSA_27920	LMOSA_1470	0.417573
LMOSA_27940	LMOSA_18230	0.413818
LMOSA_27940	LMOSA_23160	0.408165
LMOSA_27950	LMOSA_12540	0.40797
LMOSA_27950	LMOSA_17790	0.487565
LMOSA_27960	LMOSA_19750	0.424581
LMOSA_2800	LMOSA_11710	0.424026
LMOSA_2800	LMOSA_1800	0.453115
LMOSA_2800	LMOSA_20860	0.413869
LMOSA_2800	LMOSA_2540	0.426606
LMOSA_2801	LMOSA_11780	0.497149
LMOSA_2801	LMOSA_12880	0.41898
LMOSA_2801	LMOSA_14020	0.498549
LMOSA_2801	LMOSA_15500	0.508332
LMOSA_2801	LMOSA_18280	0.629842
LMOSA_2801	LMOSA_18430	0.679821
LMOSA_2801	LMOSA_24620	0.402599
LMOSA_28020	LMOSA_10850	0.554635
LMOSA_28020	LMOSA_17780	0.452523
LMOSA_19800	LMOSA_28020	0.424706
LMOSA_28020	LMOSA_2130	0.544475
LMOSA_28030	LMOSA_15500	0.527357
LMOSA_28040	LMOSA_10490	0.66397
LMOSA_28040	LMOSA_10500	0.475146
LMOSA_28040	LMOSA_10510	0.537627
LMOSA_28040	LMOSA_11300	0.433398
LMOSA_28040	LMOSA_12500	0.41968
LMOSA_28040	LMOSA_12530	0.444653
LMOSA_28040	LMOSA_18350	0.424974
LMOSA_28040	LMOSA_19440	0.417282
LMOSA_28040	LMOSA_22500	0.422485
LMOSA_28050	LMOSA_10490	0.623282
LMOSA_28050	LMOSA_10500	0.456684
LMOSA_28050	LMOSA_10510	0.456865
LMOSA_28050	LMOSA_28040	0.714035
LMOSA_28060	LMOSA_11780	0.50419
LMOSA_28060	LMOSA_14820	0.403757
LMOSA_28060	LMOSA_15500	0.453554
LMOSA_28060	LMOSA_18430	0.444003
LMOSA_28060	LMOSA_1940	0.429763
LMOSA_28060	LMOSA_20070	0.411232
LMOSA_28060	LMOSA_2801	0.43527
LMOSA_2810	LMOSA_10820	0.653066
LMOSA_2810	LMOSA_14020	0.44289
LMOSA_2810	LMOSA_16330	0.472234
LMOSA_2810	LMOSA_17410	0.409117
LMOSA_2810	LMOSA_2801	0.581542
LMOSA_28100	LMOSA_25330	0.402956
LMOSA_28100	LMOSA_27470	0.489594
LMOSA_2811	LMOSA_1180	0.41694
LMOSA_12890	LMOSA_2811	0.541178
LMOSA_1570	LMOSA_2811	0.460798
LMOSA_2811	LMOSA_1650	0.411379
LMOSA_17000	LMOSA_2811	0.430754
LMOSA_2811	LMOSA_17790	0.534984
LMOSA_2811	LMOSA_19340	0.443873
LMOSA_28130	LMOSA_1891	0.420564
LMOSA_28140	LMOSA_21920	0.476422
LMOSA_28150	LMOSA_22010	0.439607
LMOSA_28150	LMOSA_22030	0.583067
LMOSA_25020	LMOSA_28150	0.412456
LMOSA_28150	LMOSA_26550	0.413266
LMOSA_28150	LMOSA_26560	0.431867
LMOSA_28150	LMOSA_28140	0.460273
LMOSA_26630	LMOSA_28190	0.403247
LMOSA_28200	LMOSA_23140	0.472007
LMOSA_2830	LMOSA_19570	0.468391
LMOSA_2830	LMOSA_22850	0.44649
LMOSA_28330	LMOSA_14790	0.423524
LMOSA_28330	LMOSA_21650	0.574878
LMOSA_22210	LMOSA_28330	0.431853
LMOSA_28340	LMOSA_14580	0.577366
LMOSA_28340	LMOSA_15580	0.435469
LMOSA_28340	LMOSA_16270	0.442807
LMOSA_16700	LMOSA_28340	0.453755
LMOSA_28340	LMOSA_17850	0.425582
LMOSA_28340	LMOSA_21650	0.401207
LMOSA_23420	LMOSA_28340	0.505051
LMOSA_10380	LMOSA_28350	0.433309
LMOSA_28350	LMOSA_15520	0.441208
LMOSA_28350	LMOSA_15530	0.569399
LMOSA_28350	LMOSA_23540	0.433506
LMOSA_28390	LMOSA_14400	0.453961
LMOSA_28390	LMOSA_19450	0.466051
LMOSA_1920	LMOSA_28410	0.42721
LMOSA_28430	LMOSA_16790	0.4078
LMOSA_23080	LMOSA_28430	0.416123
LMOSA_24180	LMOSA_28430	0.542989
LMOSA_28430	LMOSA_24570	0.512951
LMOSA_28440	LMOSA_12600	0.41109
LMOSA_28440	LMOSA_14910	0.588624
LMOSA_28440	LMOSA_21990	0.411633
LMOSA_28440	LMOSA_25170	0.497713
LMOSA_28440	LMOSA_25290	0.40493
LMOSA_28450	LMOSA_15400	0.441053
LMOSA_2850	LMOSA_11910	0.57497
LMOSA_2850	LMOSA_22920	0.477047
LMOSA_23060	LMOSA_2850	0.508244
LMOSA_26130	LMOSA_2850	0.510544
LMOSA_28510	LMOSA_12090	0.486113
LMOSA_28510	LMOSA_12240	0.423245
LMOSA_28520	LMOSA_13080	0.464524
LMOSA_28520	LMOSA_15530	0.490056
LMOSA_28520	LMOSA_28510	0.498731
LMOSA_28540	LMOSA_210	0.546251
LMOSA_28550	LMOSA_11100	0.579175
LMOSA_28550	LMOSA_21900	0.446159
LMOSA_28560	LMOSA_27290	0.499484
LMOSA_28570	LMOSA_17790	0.429924
LMOSA_28570	LMOSA_21780	0.412957
LMOSA_28570	LMOSA_27800	0.455456
LMOSA_18320	LMOSA_28590	0.484592
LMOSA_28590	LMOSA_22980	0.512259
LMOSA_28600	LMOSA_15270	0.420432
LMOSA_28680	LMOSA_23590	0.484828
LMOSA_28710	LMOSA_11180	0.417777
LMOSA_28710	LMOSA_11490	0.486039
LMOSA_28710	LMOSA_23030	0.454297
LMOSA_28710	LMOSA_25250	0.431115
LMOSA_28710	LMOSA_26600	0.428271
LMOSA_28760	LMOSA_15030	0.496419
LMOSA_28770	LMOSA_28760	0.48985
LMOSA_28780	LMOSA_19230	0.401774
LMOSA_28790	LMOSA_10860	0.501009
LMOSA_28790	LMOSA_23820	0.421609
LMOSA_28790	LMOSA_25250	0.408512
LMOSA_28790	LMOSA_28710	0.404944
LMOSA_28850	LMOSA_20860	0.547245
LMOSA_28850	LMOSA_2540	0.438303
LMOSA_28860	LMOSA_11300	0.474989
LMOSA_28860	LMOSA_18880	0.584626
LMOSA_28870	LMOSA_18460	0.483971
LMOSA_28870	LMOSA_18880	0.487757
LMOSA_28870	LMOSA_1940	0.404282
LMOSA_28870	LMOSA_22160	0.536532
LMOSA_28870	LMOSA_28860	0.491646
LMOSA_28880	LMOSA_22860	0.427567
LMOSA_28890	LMOSA_18440	0.523731
LMOSA_28890	LMOSA_18450	0.457377
LMOSA_28890	LMOSA_2480	0.434193
LMOSA_26680	LMOSA_28890	0.563203
LMOSA_2890	LMOSA_12100	0.404046
LMOSA_2890	LMOSA_26850	0.512928
LMOSA_28900	LMOSA_18440	0.448312
LMOSA_28900	LMOSA_18450	0.699501
LMOSA_28900	LMOSA_19120	0.622259
LMOSA_28900	LMOSA_19150	0.421678
LMOSA_28900	LMOSA_28890	0.548809
LMOSA_28910	LMOSA_14770	0.432481
LMOSA_20050	LMOSA_28910	0.418017
LMOSA_28910	LMOSA_23190	0.455856
LMOSA_28970	LMOSA_19640	0.409714
LMOSA_28970	LMOSA_21010	0.411969
LMOSA_28970	LMOSA_2811	0.484243
LMOSA_290	LMOSA_210	0.499267
LMOSA_290	LMOSA_26810	0.428145
LMOSA_290	LMOSA_27420	0.429891
LMOSA_290	LMOSA_28620	0.518635
LMOSA_29070	LMOSA_10310	0.468896
LMOSA_29070	LMOSA_10820	0.575129
LMOSA_29070	LMOSA_12860	0.513577
LMOSA_29070	LMOSA_12870	0.472598
LMOSA_29070	LMOSA_160	0.447896
LMOSA_29070	LMOSA_16840	0.593914
LMOSA_29070	LMOSA_16880	0.623902
LMOSA_29070	LMOSA_19340	0.502069
LMOSA_29070	LMOSA_21810	0.43149
LMOSA_29070	LMOSA_21820	0.413502
LMOSA_29070	LMOSA_24480	0.672372
LMOSA_29070	LMOSA_2660	0.42206
LMOSA_29080	LMOSA_10940	0.408132
LMOSA_1420	LMOSA_29080	0.442958
LMOSA_29080	LMOSA_20460	0.529099
LMOSA_29090	LMOSA_18940	0.451698
LMOSA_29090	LMOSA_19440	0.571518
LMOSA_29090	LMOSA_19450	0.513547
LMOSA_2910	LMOSA_1470	0.563321
LMOSA_2910	LMOSA_14820	0.409341
LMOSA_2910	LMOSA_27920	0.420858
LMOSA_29100	LMOSA_1030	0.400585
LMOSA_29100	LMOSA_1440	0.466646
LMOSA_29100	LMOSA_18640	0.411316
LMOSA_29100	LMOSA_19440	0.455683
LMOSA_29100	LMOSA_29090	0.691525
LMOSA_29110	LMOSA_2811	0.460976
LMOSA_29210	LMOSA_14020	0.432414
LMOSA_29210	LMOSA_14500	0.548204
LMOSA_29210	LMOSA_16500	0.549827
LMOSA_29210	LMOSA_16840	0.417097
LMOSA_29210	LMOSA_17570	0.451295
LMOSA_29210	LMOSA_17800	0.473795
LMOSA_29210	LMOSA_18860	0.4267
LMOSA_29210	LMOSA_1890	0.403338
LMOSA_29210	LMOSA_20400	0.403404
LMOSA_29210	LMOSA_22100	0.438899
LMOSA_29210	LMOSA_22160	0.640475
LMOSA_29210	LMOSA_24430	0.489575
LMOSA_29210	LMOSA_24610	0.568721
LMOSA_29210	LMOSA_24750	0.413847
LMOSA_29210	LMOSA_25010	0.4362
LMOSA_29210	LMOSA_27620	0.411999
LMOSA_29210	LMOSA_28850	0.40294
LMOSA_29210	LMOSA_29070	0.422107
LMOSA_2930	LMOSA_1180	0.521148
LMOSA_2930	LMOSA_17780	0.511347
LMOSA_2930	LMOSA_28240	0.506454
LMOSA_29310	LMOSA_1930	0.424604
LMOSA_29310	LMOSA_23910	0.404587
LMOSA_29330	LMOSA_1650	0.432802
LMOSA_29330	LMOSA_19340	0.430836
LMOSA_29330	LMOSA_19370	0.423506
LMOSA_29350	LMOSA_21940	0.407774
LMOSA_29350	LMOSA_22690	0.435062
LMOSA_29350	LMOSA_27720	0.447615
LMOSA_29360	LMOSA_24900	0.447737
LMOSA_29370	LMOSA_13750	0.432419
LMOSA_2940	LMOSA_1020	0.471317
LMOSA_2970	LMOSA_12600	0.479566
LMOSA_2970	LMOSA_17140	0.728468
LMOSA_2970	LMOSA_23080	0.511687
LMOSA_24600	LMOSA_2970	0.466442
LMOSA_2970	LMOSA_28430	0.516341
LMOSA_1350	LMOSA_2980	0.415994
LMOSA_2990	LMOSA_2980	0.535598
LMOSA_300	LMOSA_210	0.524079
LMOSA_3000	LMOSA_27950	0.447952
LMOSA_3150	LMOSA_21820	0.408798
LMOSA_3160	LMOSA_24890	0.521151
LMOSA_3170	LMOSA_14860	0.512331
LMOSA_3170	LMOSA_21020	0.463651
LMOSA_3170	LMOSA_3160	0.519935
LMOSA_3190	LMOSA_3180	0.792533
LMOSA_3210	LMOSA_10090	0.55132
LMOSA_3210	LMOSA_10570	0.404348
LMOSA_1800	LMOSA_3210	0.416855
LMOSA_3210	LMOSA_21920	0.510642
LMOSA_3220	LMOSA_11660	0.477289
LMOSA_3220	LMOSA_17180	0.432318
LMOSA_3210	LMOSA_3220	0.737562
LMOSA_3260	LMOSA_12680	0.445927
LMOSA_3260	LMOSA_28770	0.434304
LMOSA_3260	LMOSA_29070	0.48276
LMOSA_3270	LMOSA_17960	0.494597
LMOSA_3280	LMOSA_15720	0.412013
LMOSA_3280	LMOSA_18680	0.4088
LMOSA_3310	LMOSA_18940	0.419568
LMOSA_16850	LMOSA_3320	0.40765
LMOSA_20990	LMOSA_3320	0.505507
LMOSA_3320	LMOSA_22530	0.540109
LMOSA_3320	LMOSA_22850	0.619112
LMOSA_3320	LMOSA_24250	0.46153
LMOSA_3320	LMOSA_25330	0.587154
LMOSA_2830	LMOSA_3320	0.478345
LMOSA_3330	LMOSA_14640	0.454933
LMOSA_3330	LMOSA_25400	0.459444
[truncated: 1,428 more rows]
