# Supplementary material for: High-pressure processing-induced transcriptome response during recovery of Listeria monocytogenes
Source: BMC Genomics. 2021 Feb 12;22:117. doi: 10.1186/s12864-021-07407-6 (PMC7881616; doi:10.1186/s12864-021-07407-6)
Supplement: Supplementary file 28 — Additional file 28: Table S11. List of clustered genes and cluster links in RO15. [file 12864_2021_7407_MOESM28_ESM.xls]

## Sheet: RO15_clusters
Cluster Number	Locus_Tag	Annotation (PANNZER)
cluster1	OCPFDLNE_01199	Propanediol dehydratase small subunit PduE
cluster1	OCPFDLNE_01198	Propanediol dehydratase medium subunit PduD
cluster1	OCPFDLNE_01197	Propanediol dehydratase large subunit PduC
cluster1	OCPFDLNE_01210	Propanol dehydrogenase PduQ
cluster1	OCPFDLNE_01200	Propanediol dehydratase reactivation factor large subunit
cluster1	OCPFDLNE_01241	Cobalt-precorrin-4 methyltransferase
cluster1	OCPFDLNE_01208	ATP/cobalamin adenosyltransferase
cluster1	OCPFDLNE_01238	Cobalamin biosynthesis protein CbiD (Fragment)
cluster1	OCPFDLNE_01202	Carbon dioxide-concentrating mechanism protein CcmK
cluster1	OCPFDLNE_01209	CoA-dependent propionaldehyde dehydrogenase
cluster1	OCPFDLNE_01242	Cobalamin biosynthesis protein CbiG
cluster1	OCPFDLNE_01243	Precorrin methylase
cluster1	OCPFDLNE_01235	Cobyrinate a,c-diamide synthase
cluster1	OCPFDLNE_01236	Cobalamin biosynthesis protein CobD
cluster1	OCPFDLNE_01211	Glycerol uptake facilitator
cluster1	OCPFDLNE_01244	Cobalt-precorrin-6A reductase CbiJ
cluster1	OCPFDLNE_01240	Precorrin-8W decarboxylase CbiT
cluster1	OCPFDLNE_01245	Uroporphyrinogen-III C-methyltransferase
cluster1	OCPFDLNE_01205	Ethanolamine utilization protein EutJ
cluster1	OCPFDLNE_01201	Propanediol utilization diol dehydratase-reactivating factor small chain
cluster1	OCPFDLNE_01246	Sirohydrochlorin cobaltochelatase CbiK
cluster1	OCPFDLNE_01203	Propanediol utilization microcompartment protein PduA
cluster1	OCPFDLNE_01206	Propanediol utilization protein PduM
cluster1	OCPFDLNE_01247	Cobalt-precorrin-2 C-methyltransferase
cluster1	OCPFDLNE_01204	Phosphate propanoyltransferase
cluster1	OCPFDLNE_01237	Cobalt-precorrin-8 methylmutase
cluster1	OCPFDLNE_01239	Synthesis of vitamin b12 adenosyl cobalamide
cluster1	OCPFDLNE_01196	Propanediol utilization microcompartment protein PduB
cluster1	OCPFDLNE_01207	Carbon dioxide concentrating mechanism protein CcmL
cluster1	OCPFDLNE_01195	Propanediol utilization microcompartment protein PduA
cluster1	OCPFDLNE_01252	Cobyric acid synthase CobQ
cluster1	OCPFDLNE_01248	Cobalamin biosynthesis protein CbiM
cluster1	OCPFDLNE_01251	Cobalt import ATP-binding protein CbiO
cluster1	OCPFDLNE_01212	Probable propionate kinase
cluster1	OCPFDLNE_01250	Energy-coupling factor ABC transporter transmembrane protein
cluster1	OCPFDLNE_01189	Ethanolamine utilization protein EutP
cluster1	OCPFDLNE_01253	ATP-binding cobalamin adenosyltransferase
cluster1	OCPFDLNE_01188	Propanediol utilization microcompartment protein PduU
cluster1	OCPFDLNE_01190	Alpha-ribazole-5-phosphate synthase CblS
cluster1	OCPFDLNE_01187	Polyhedral organelle shell protein PduT, putative
cluster1	OCPFDLNE_01186	Electron transport complex subunit RsxC
cluster1	OCPFDLNE_01192	Adenosylcobinamide-GDP ribazoletransferase
cluster1	OCPFDLNE_01213	Threonine-phosphate decarboxylase
cluster1	OCPFDLNE_03045	Beta-glucoside-specific phosphotransferase enzyme II ABC component
cluster1	OCPFDLNE_01249	Cobalt ABC transporter substrate-binding protein CbiN
cluster1	OCPFDLNE_01214	Propanediol utilization protein PduX
cluster1	OCPFDLNE_01191	Bifunctional adenosylcobinamide kinase/adenosylcobinamide-phosphate guanylyltransferase
cluster1	OCPFDLNE_01194	Transcriptional regulator PocR
cluster1	OCPFDLNE_02894	NusG domain II-containing protein
cluster1	OCPFDLNE_01893	Thiamine pyrophosphokinase
cluster2	OCPFDLNE_02778	Phage tail tape measure protein, TP901 family, core region
cluster2	OCPFDLNE_02776	hypothetical protein
cluster2	OCPFDLNE_02782	Ig domain-containing protein
cluster2	OCPFDLNE_02791	hypothetical protein
cluster2	OCPFDLNE_02777	hypothetical protein
cluster2	OCPFDLNE_02786	Putative head-tail connector protein
cluster2	OCPFDLNE_02818	hypothetical protein
cluster2	OCPFDLNE_02780	hypothetical protein
cluster2	OCPFDLNE_02788	Lactobacillus delbrueckii phage mv4 main capsid protein
cluster2	OCPFDLNE_02783	hypothetical protein
cluster2	OCPFDLNE_02804	hypothetical protein
cluster2	OCPFDLNE_02790	Phage minor capsid protein 2
cluster2	OCPFDLNE_02789	hypothetical protein
cluster2	OCPFDLNE_02810	hypothetical protein
cluster2	OCPFDLNE_02817	DNA-binding domain-containing protein
cluster2	OCPFDLNE_02793	Terminase small subunit
cluster2	OCPFDLNE_02792	Terminase large subunit
cluster2	OCPFDLNE_02773	Peptidoglycan L-alanyl-D-glutamate endopeptidase CwlK
cluster2	OCPFDLNE_02784	hypothetical protein
cluster2	OCPFDLNE_02787	hypothetical protein
cluster2	OCPFDLNE_02779	hypothetical protein
cluster2	OCPFDLNE_02809	DNA replication protein DnaD
cluster2	OCPFDLNE_02807	DUF1642 domain-containing protein (Fragment)
cluster2	OCPFDLNE_02785	hypothetical protein
cluster2	OCPFDLNE_02801	Single-stranded DNA-binding protein 3
cluster2	OCPFDLNE_02781	Kappa-carrageenase
cluster2	OCPFDLNE_02799	hypothetical protein
cluster2	OCPFDLNE_02805	DNA-packaging protein
cluster2	OCPFDLNE_02796	Phage transcriptional regulator
cluster2	OCPFDLNE_02802	hypothetical protein
cluster2	OCPFDLNE_02798	hypothetical protein
cluster2	OCPFDLNE_02803	hypothetical protein
cluster2	OCPFDLNE_02775	hypothetical protein
cluster2	OCPFDLNE_02816	hypothetical protein
cluster2	OCPFDLNE_02821	hypothetical protein
cluster2	OCPFDLNE_02811	hypothetical protein
cluster2	OCPFDLNE_02815	hypothetical protein
cluster2	OCPFDLNE_02794	hypothetical protein
cluster2	OCPFDLNE_02795	hypothetical protein
cluster2	OCPFDLNE_02800	hypothetical protein
cluster2	OCPFDLNE_02808	hypothetical protein
cluster2	OCPFDLNE_02820	hypothetical protein
cluster2	OCPFDLNE_02595	Tail tape measure protein
cluster2	OCPFDLNE_02824	Transcriptional regulator
cluster2	OCPFDLNE_03010	Putative drug efflux/lipid export ABC transporter, ATP-binding and permease protein
cluster2	OCPFDLNE_02774	Bacteriophage holin
cluster2	OCPFDLNE_02823	hypothetical protein
cluster2	OCPFDLNE_02766	hypothetical protein
cluster2	OCPFDLNE_02198	DNA-directed RNA polymerase 2 subunit
cluster2	OCPFDLNE_02797	hypothetical protein
cluster2	OCPFDLNE_02431	PTS system fructose-specific transporter subunit IIABC
cluster2	OCPFDLNE_02594	Tail or base plate protein gp17
cluster2	OCPFDLNE_02605	Main capsid protein
cluster2	OCPFDLNE_02186	hypothetical protein
cluster2	OCPFDLNE_02812	hypothetical protein
cluster2	OCPFDLNE_02608	Phage minor capsid protein
cluster2	OCPFDLNE_02433	Lactose phosphotransferase system repressor
cluster3	OCPFDLNE_02218	Phage baseplate upper protein
cluster3	OCPFDLNE_02231	Minor capsid protein E
cluster3	OCPFDLNE_02228	hypothetical protein
cluster3	OCPFDLNE_02221	hypothetical protein
cluster3	OCPFDLNE_02234	Phage portal protein
cluster3	OCPFDLNE_02235	hypothetical protein
cluster3	OCPFDLNE_02219	hypothetical protein
cluster3	OCPFDLNE_02233	hypothetical protein
cluster3	OCPFDLNE_02223	hypothetical protein
cluster3	OCPFDLNE_02225	hypothetical protein
cluster3	OCPFDLNE_02215	Peptidoglycan L-alanyl-D-glutamate endopeptidase CwlK
cluster3	OCPFDLNE_02224	Phage major tail protein, TP901-1 family
cluster3	OCPFDLNE_02226	hypothetical protein
cluster3	OCPFDLNE_02232	hypothetical protein
cluster3	OCPFDLNE_02180	DNA-directed DNA polymerase
cluster3	OCPFDLNE_02222	hypothetical protein
cluster3	OCPFDLNE_02220	hypothetical protein
cluster3	OCPFDLNE_02230	hypothetical protein
cluster3	OCPFDLNE_02236	Phage protein (Fragment)
cluster3	OCPFDLNE_02187	Replicative DNA helicase
cluster3	OCPFDLNE_02227	hypothetical protein
cluster3	OCPFDLNE_02229	hypothetical protein
cluster3	OCPFDLNE_02183	hypothetical protein
cluster3	OCPFDLNE_02176	hypothetical protein
cluster3	OCPFDLNE_02216	Holin, phage phi LC3
cluster3	OCPFDLNE_02217	hypothetical protein
cluster3	OCPFDLNE_02185	hypothetical protein
cluster3	OCPFDLNE_02171	SPBc2 prophage-derived protein yorM
cluster3	OCPFDLNE_02202	DNA replication protein DnaC
cluster3	OCPFDLNE_02168	hypothetical protein
cluster3	OCPFDLNE_02199	hypothetical protein
cluster3	OCPFDLNE_02181	hypothetical protein
cluster3	OCPFDLNE_02214	hypothetical protein
cluster3	OCPFDLNE_02201	hypothetical protein
cluster3	OCPFDLNE_00674	Prophage Lp3 protein 18
cluster3	OCPFDLNE_02169	hypothetical protein
cluster3	OCPFDLNE_02175	hypothetical protein
cluster3	OCPFDLNE_02212	hypothetical protein
cluster3	OCPFDLNE_02197	DUF1642 domain-containing protein (Fragment)
cluster3	OCPFDLNE_02178	hypothetical protein
cluster3	OCPFDLNE_02172	Thioredoxin
cluster3	OCPFDLNE_02182	hypothetical protein
cluster3	OCPFDLNE_02205	hypothetical protein
cluster3	OCPFDLNE_02167	DUF3310 domain-containing protein (Fragment)
cluster3	OCPFDLNE_01128	hypothetical protein
cluster4	OCPFDLNE_02916	Ribulose phosphate epimerase
cluster4	OCPFDLNE_02919	Sugar-phosphate dehydrogenase
cluster4	OCPFDLNE_02917	Ribose 5-phosphate isomerase RpiB
cluster4	OCPFDLNE_02920	PTS system galactitol-specific transporter subunit IIC
cluster4	OCPFDLNE_02918	D-arabitol-phosphate dehydrogenase
cluster4	OCPFDLNE_02915	Transketolase
cluster4	OCPFDLNE_02922	Mannitol-specific phosphotransferase enzyme IIA component
cluster4	OCPFDLNE_02928	Universal stress protein UspA
cluster4	OCPFDLNE_02923	Transcriptional regulator MtlR
cluster4	OCPFDLNE_02074	Fructosamine deglycase frlB
cluster4	OCPFDLNE_02075	Glucosamine 6-phosphate synthetase, contains amidotransferase and phosphosugar isomerase domains
cluster4	OCPFDLNE_02921	Galactitol-specific phosphotransferase enzyme IIB component
cluster4	OCPFDLNE_02914	Ribulose-phosphate 3-epimerase
cluster4	OCPFDLNE_01016	N-acetylglucosamine-6-phosphate deacetylase
cluster4	OCPFDLNE_00287	ArgE/DapE family deacylase
cluster4	OCPFDLNE_02953	Phosphoenolpyruvate-dihydroxyacetone phosphotransferase, ADP-binding subunit DhaL
cluster4	OCPFDLNE_00446	Mannosylglycerate hydrolase
cluster4	OCPFDLNE_01301	Alpha-phosphotrehalase
cluster4	OCPFDLNE_02092	Cold shock protein CspD
cluster4	OCPFDLNE_01302	PTS system trehalose-specific EIIBC component
cluster4	OCPFDLNE_02077	PTS system mannose-specific EIIC component
cluster4	OCPFDLNE_02076	PTS system mannose-specific transporter subunit IID
cluster4	OCPFDLNE_00980	Lincomycin resistance ABC-F type ribosomal protection protein
cluster4	OCPFDLNE_02954	PTS system mannnose-specific family transporter subunit IIA
cluster4	OCPFDLNE_02078	PTS system mannose-specific EIIAB component
cluster4	OCPFDLNE_00445	PTS system fructose-specific EIIB'BC component
cluster4	OCPFDLNE_03020	Aryl-phospho-beta-D-glucosidase BglC
cluster4	OCPFDLNE_01018	hypothetical protein
cluster4	OCPFDLNE_02073	PTS system mannose-specific transporter subunits IIA
cluster4	OCPFDLNE_00442	PRD/PTS system IIA 2 domain-containing regulatory protein
cluster4	OCPFDLNE_01680	Bifunctional acetaldehyde-CoA/alcohol dehydrogenase
cluster4	OCPFDLNE_01017	Glucosamine-6-phosphate deaminase
cluster4	OCPFDLNE_02746	Predicted integral membrane protein
cluster4	OCPFDLNE_03022	PTS sugar transporter subunit IIC
cluster4	OCPFDLNE_00202	Bifunctional UDP-N-acetylglucosamine diphosphorylase/glucosamine-1-phosphate N-acetyltransferase GlmU
cluster4	OCPFDLNE_00944	RsbT co-antagonist protein RsbRA
cluster4	OCPFDLNE_00444	PTS system fructose-specific transporter subunit IIB
cluster4	OCPFDLNE_01626	Metallopeptidase
cluster4	OCPFDLNE_00697	Transaldolase
cluster4	OCPFDLNE_00302	Anaerobic ribonucleoside-triphosphate reductase activating protein (Fragment)
cluster4	OCPFDLNE_02080	Putative HTH-type transcriptional regulator YurK
cluster4	OCPFDLNE_00827	Diacylglycerol kinase catalytic subunit
cluster4	OCPFDLNE_02079	Mannosyl-D-glycerate transport/metabolism system repressor MngR
cluster4	OCPFDLNE_02038	HTH-type transcriptional regulator RutR
cluster4	OCPFDLNE_03023	N-acetyl-D-glucosamine kinase
cluster4	OCPFDLNE_03026	hypothetical protein
cluster4	OCPFDLNE_01816	Nucleoside-diphosphate-sugar epimerase
cluster4	OCPFDLNE_01855	Peptidase T
cluster4	OCPFDLNE_02263	N-acetylglucosamine/N-acetylgalactosamine-6-phosphate deacetylase
cluster4	OCPFDLNE_02349	Competence protein CoiA
cluster4	OCPFDLNE_03021	PTS system oligo-beta-mannoside-specific EIIB component
cluster5	OCPFDLNE_02564	hypothetical protein
cluster5	OCPFDLNE_01411	Cold shock protein CspC
cluster5	OCPFDLNE_02750	hypothetical protein
cluster5	OCPFDLNE_01013	hypothetical protein
cluster5	OCPFDLNE_02541	hypothetical protein
cluster5	OCPFDLNE_02509	Putative nitrogen fixation protein YutI
cluster5	OCPFDLNE_01055	hypothetical protein
cluster5	OCPFDLNE_02318	General stress response protein CsbD
cluster5	OCPFDLNE_01528	30S ribosomal protein S20
cluster5	OCPFDLNE_02487	Oligo-beta-mannoside-specific phosphotransferase enzyme IIB component
cluster5	OCPFDLNE_00035	hypothetical protein
cluster5	OCPFDLNE_01963	hypothetical protein
cluster5	OCPFDLNE_00617	Thiosulfate sulfurtransferase GlpE
cluster5	OCPFDLNE_00701	hypothetical protein
cluster5	OCPFDLNE_00193	hypothetical protein
cluster5	OCPFDLNE_02966	hypothetical protein
cluster5	OCPFDLNE_02141	Large-conductance mechanosensitive channel
cluster5	OCPFDLNE_02364	hypothetical protein
cluster5	OCPFDLNE_00998	Lmo0937 family membrane protein (Fragment)
cluster5	OCPFDLNE_01342	RNA-binding protein Hfq
cluster5	OCPFDLNE_02723	50S ribosomal protein L31 type B
cluster5	OCPFDLNE_02417	hypothetical protein
cluster5	OCPFDLNE_01892	50S ribosomal protein L28
cluster5	OCPFDLNE_01299	hypothetical protein
cluster5	OCPFDLNE_01350	Cell division suppressor protein YneA
cluster5	OCPFDLNE_01758	Cysteinyl-tRNA synthetase related protein
cluster5	OCPFDLNE_02420	N-6 Adenine-specific DNA methylase YitW
cluster5	OCPFDLNE_01588	50S ribosomal protein L27
cluster5	OCPFDLNE_02561	Preprotein translocase subunit SecG
cluster5	OCPFDLNE_02506	hypothetical protein
cluster5	OCPFDLNE_01003	DNA protection during starvation protein 2
cluster5	OCPFDLNE_01577	Preprotein translocase subunit YajC
cluster5	OCPFDLNE_02124	50S ribosomal protein L32
cluster5	OCPFDLNE_01133	hypothetical protein
cluster5	OCPFDLNE_01717	Membrane protein insertion efficiency factor YidD
cluster5	OCPFDLNE_02980	N-acetyltransferase
cluster5	OCPFDLNE_02347	hypothetical protein
cluster5	OCPFDLNE_03019	hypothetical protein
cluster5	OCPFDLNE_00393	hypothetical protein
cluster5	OCPFDLNE_03106	50S ribosomal protein L34
cluster5	OCPFDLNE_01132	hypothetical protein
cluster5	OCPFDLNE_01353	Conserved domain protein (Fragment)
cluster5	OCPFDLNE_01119	hypothetical protein
cluster5	OCPFDLNE_00485	50S ribosomal protein L32
cluster5	OCPFDLNE_02739	4-oxalocrotonate tautomerase
cluster5	OCPFDLNE_00331	Low specificity L-threonine aldolase
cluster5	OCPFDLNE_01034	D-alanine--D-alanyl carrier protein ligase
cluster5	OCPFDLNE_00707	IgA FC receptor
cluster5	OCPFDLNE_02134	Protoheme IX farnesyltransferase
cluster5	OCPFDLNE_00388	Alkylphosphonate utilization operon protein PhnA
cluster5	OCPFDLNE_01617	Exclusion suppressor FxsA
cluster5	OCPFDLNE_01964	Cell division regulator GpsB
cluster6	OCPFDLNE_01058	ATP-dependent Clp protease ATP-binding subunit ClpE
cluster6	OCPFDLNE_01523	Heat-inducible transcriptional repressor HrcA
cluster6	OCPFDLNE_02642	ATP-dependent Clp endopeptidase proteolytic subunit ClpP
cluster6	OCPFDLNE_00581	Mannoside-phospho-beta-d-glucosidase
cluster6	OCPFDLNE_00818	Metal-independent alpha-mannosidase
cluster6	OCPFDLNE_00960	PTS cellobiose transporter subunit IIC
cluster6	OCPFDLNE_01521	Molecular chaperone DnaK
cluster6	OCPFDLNE_01522	Nucleotide exchange factor GrpE
cluster6	OCPFDLNE_00550	Glucitol/sorbitol-specific phosphotransferase enzyme IIB component
cluster6	OCPFDLNE_02051	DNA polymerase IV
cluster6	OCPFDLNE_01182	ATP-dependent Clp protease proteolytic subunit
cluster6	OCPFDLNE_00819	Putative transmembrane permease MsmF
cluster6	OCPFDLNE_01412	1-deoxy-D-xylulose-5-phosphate synthase
cluster6	OCPFDLNE_00552	Glucitol operon activator domain-containing protein
cluster6	OCPFDLNE_00823	Transcriptional repressor of the arabinose operon
cluster6	OCPFDLNE_01446	hypothetical protein
cluster6	OCPFDLNE_00582	HTH-type transcriptional regulator GmuR
cluster6	OCPFDLNE_01090	Ribonuclease J
cluster6	OCPFDLNE_00316	HTH-type transcriptional regulator GltR
cluster6	OCPFDLNE_00249	UVR domain-containing protein (Fragment)
cluster6	OCPFDLNE_00479	Oleate hydratase
cluster6	OCPFDLNE_02241	Multidrug efflux MATE transporter FepA
cluster6	OCPFDLNE_00248	Transcriptional regulator CtsR
cluster6	OCPFDLNE_02366	ATP-dependent chaperone ClpB
cluster6	OCPFDLNE_00553	Predicted homoserine dehydrogenase, contains C-terminal SAF domain
cluster6	OCPFDLNE_01298	UPF0750 membrane protein yxkD
cluster6	OCPFDLNE_00551	PTS system glucitol/sorbitol-specific transporter subunit IIC
cluster6	OCPFDLNE_00820	Maltose/maltodextrin ABC transporter permease MalG
cluster6	OCPFDLNE_02242	Putative transcription regulators
cluster6	OCPFDLNE_01518	Ribosomal RNA small subunit methyltransferase E
cluster6	OCPFDLNE_01520	Molecular chaperone DnaJ
cluster6	OCPFDLNE_01413	Hemolysin A
cluster6	OCPFDLNE_00183	Xylose repressor protein (Fragment)
cluster6	OCPFDLNE_00250	Protein-arginine kinase
cluster6	OCPFDLNE_01848	hypothetical protein
cluster6	OCPFDLNE_01644	30S ribosomal protein S4
cluster6	OCPFDLNE_00821	sn-glycerol-3-phosphate-binding periplasmic protein UgpB
cluster6	OCPFDLNE_00170	SAM-dependent methyltransferase
cluster6	OCPFDLNE_00196	Transcriptional regulator of the purine biosynthesis operon
cluster6	OCPFDLNE_01091	Putative transcriptional regulator (Fragment)
cluster6	OCPFDLNE_00251	Negative regulator of genetic competence
cluster6	OCPFDLNE_02303	Phosphomannose isomerase
cluster6	OCPFDLNE_01807	Transcription activator of glutamate synthase operon GltC
cluster6	OCPFDLNE_00012	Phosphomevalonate kinase
cluster6	OCPFDLNE_00267	Ribosomal protein (Fragment)
cluster6	OCPFDLNE_02851	30S ribosomal protein S9
cluster6	OCPFDLNE_00549	PTS sorbitol transporter subunit IIA
cluster6	OCPFDLNE_01519	Ribosomal protein L11 methyltransferase
cluster6	OCPFDLNE_00428	Prodigiosin synthesizing transferase PigC
cluster6	OCPFDLNE_02162	XRE family transcriptional regulator
cluster6	OCPFDLNE_01108	Molybdopterin synthase catalytic subunit/molybdopterin synthase sulfur carrier subunit
cluster6	OCPFDLNE_00182	N-acetylglucosamine repressor
cluster6	OCPFDLNE_01052	Integral membrane protein, YkoY family
cluster6	OCPFDLNE_00822	Predicted glycosyl hydrolase
cluster6	OCPFDLNE_01681	hypothetical protein
cluster6	OCPFDLNE_01078	Glycine betaine/carnitine transport permease protein GbuB
cluster6	OCPFDLNE_01817	Sensory transduction protein BceR
cluster6	OCPFDLNE_01560	tRNA-specific 2-thiouridylase MnmA
cluster6	OCPFDLNE_01530	ComE operon protein 3
cluster6	OCPFDLNE_00261	YacP
cluster6	OCPFDLNE_02125	DUF177 domain-containing protein
cluster6	OCPFDLNE_02655	Pyrophosphatase PpaX
cluster7	OCPFDLNE_00451	Internalin B
cluster7	OCPFDLNE_02939	PTS lactose transporter subunit IIC
cluster7	OCPFDLNE_02965	PTS sugar transporter subunit IIC
cluster7	OCPFDLNE_00418	PTS system fructose-specific transporter subunit IIC
cluster7	OCPFDLNE_02903	Phosphotriesterase
cluster7	OCPFDLNE_02904	Ascorbate-specific phosphotransferase system enzyme IIC component
cluster7	OCPFDLNE_02905	Ascorbate-specific phosphotransferase system enzyme IIB component
cluster7	OCPFDLNE_00921	DEAD-box ATP-dependent RNA helicase CshA
cluster7	OCPFDLNE_00450	Truncated internalin A
cluster7	OCPFDLNE_00562	Proton-dependent oligopeptide transporter
cluster7	OCPFDLNE_00419	Mannosylglycerate hydrolase
cluster7	OCPFDLNE_01790	Outer surface protein
cluster7	OCPFDLNE_03031	Trigger enzyme beta-glucoside-specific phosphotransferase system EIIBCA component
cluster7	OCPFDLNE_01791	Lichenan-specific phosphotransferase enzyme IIA component
cluster7	OCPFDLNE_02938	Cellobiose-specific phosphotransferase enzyme IIB component
cluster7	OCPFDLNE_00416	PTS system mannose-specific EIIBCA component
cluster7	OCPFDLNE_02940	Lichenan-specific phosphotransferase enzyme IIA component
cluster7	OCPFDLNE_00417	PTS system fructose-specific transporter subunit IIB
cluster7	OCPFDLNE_01792	Oligo-beta-mannoside-specific phosphotransferase enzyme IIB component
cluster7	OCPFDLNE_02902	Creatinine amidohydrolase
cluster7	OCPFDLNE_02901	2-dehydro-3-deoxy-phosphogluconate aldolase
cluster7	OCPFDLNE_00027	PTS system beta-glucoside-specific transporter subunits IIABC
cluster7	OCPFDLNE_02906	Ascorbate-specific phosphotransferase enzyme IIA component
cluster7	OCPFDLNE_02900	Sugar isomerase domain-containing protein
cluster7	OCPFDLNE_01435	Pyrroline-5-carboxylate reductase
cluster7	OCPFDLNE_02964	hypothetical protein
cluster7	OCPFDLNE_00322	Aryl-phospho-beta-D-glucosidase BglC
cluster7	OCPFDLNE_01613	DNA polymerase I
cluster7	OCPFDLNE_00459	Transcription regulatory protein MsrR
cluster7	OCPFDLNE_01179	HTH-type transcriptional regulator AdhR
cluster7	OCPFDLNE_01225	Ethanolamine utilization cobalamin adenosyltransferase
cluster7	OCPFDLNE_01222	Microcompartment protein family
cluster7	OCPFDLNE_01757	Aromatic acid exporter family protein
cluster7	OCPFDLNE_01259	hypothetical protein
cluster7	OCPFDLNE_02641	GlcNAc-binding protein A
cluster8	OCPFDLNE_00618	Class 1 internalin InlK
cluster8	OCPFDLNE_00174	Glucose uptake protein GlcU
cluster8	OCPFDLNE_00561	NADH-dependent butanol dehydrogenase a
cluster8	OCPFDLNE_00546	Tagatose-bisphosphate aldolase
cluster8	OCPFDLNE_01481	Glutathione-disulfide reductase
cluster8	OCPFDLNE_02317	hypothetical protein
cluster8	OCPFDLNE_00777	Thiamine pyrophosphate-containing protein YdaP
cluster8	OCPFDLNE_00049	Arginine deiminase
cluster8	OCPFDLNE_02501	Putative ion-transport protein YfeO
cluster8	OCPFDLNE_01286	hypothetical protein
cluster8	OCPFDLNE_03006	Putative general stress protein 26 putative pyridoxamine/pyridoxine 5'-phosphate oxidase
cluster8	OCPFDLNE_00586	Transcriptional coactivator p15 (Pc4)
cluster8	OCPFDLNE_01988	Hypothetical sensory transduction histidine kinase
cluster8	OCPFDLNE_00935	LysM domain protein (LPXTG motif)
cluster8	OCPFDLNE_01649	YtxG
cluster8	OCPFDLNE_00175	hypothetical protein
cluster8	OCPFDLNE_00531	Sodium-independent anion transporter
cluster8	OCPFDLNE_00974	NAD-dependent succinate-semialdehyde dehydrogenase
cluster8	OCPFDLNE_02510	Low temperature requirement protein C
cluster8	OCPFDLNE_00837	PTS system mannose-specific transporter subunit IIA
cluster8	OCPFDLNE_00724	hypothetical protein
cluster8	OCPFDLNE_00340	Putative peptidoglycan bound protein
cluster8	OCPFDLNE_00603	HdeD family acid-resistance protein (Fragment)
cluster8	OCPFDLNE_01653	DNA translocase SftA
cluster8	OCPFDLNE_00284	Class 1 internalin InlE
cluster8	OCPFDLNE_00455	Module of peptide synthetase
cluster8	OCPFDLNE_02334	Response regulator PleD
cluster8	OCPFDLNE_00600	Formate-nitrite transporter
cluster8	OCPFDLNE_01648	General stress protein
cluster8	OCPFDLNE_00778	Methyl-accepting chemotaxis protein tlpA
cluster8	OCPFDLNE_00849	Polyisoprenoid-binding protein YceI
cluster8	OCPFDLNE_01469	Glycine betaine ABC transport system, ATP-binding protein OpuAA
cluster8	OCPFDLNE_00636	hypothetical protein
cluster8	OCPFDLNE_00215	General stress protein CTC
cluster8	OCPFDLNE_00313	MBL fold metallo-hydrolase
cluster8	OCPFDLNE_00424	Glyoxalase/bleomycin resistance/extradiol dioxygenase family protein
cluster8	OCPFDLNE_01308	PrsW family intramembrane metalloprotease
cluster8	OCPFDLNE_00637	Pyrimidine utilization protein B
cluster8	OCPFDLNE_01765	Putative CDP-abequose synthase
cluster8	OCPFDLNE_00695	Heavy metal translocating P-type ATPase
cluster8	OCPFDLNE_01543	Secreted protein, putative
cluster8	OCPFDLNE_00948	Anti-sigma-B factor antagonist
cluster8	OCPFDLNE_00723	hypothetical protein
cluster8	OCPFDLNE_00696	Tetracycline resistance protein
cluster8	OCPFDLNE_01443	Cytoskeleton protein RodZ
cluster8	OCPFDLNE_01830	NAD-dependent DNA ligase LigA
cluster8	OCPFDLNE_02482	Diadenosine hexaphosphate hydrolase
cluster8	OCPFDLNE_01618	Pyruvate kinase
cluster9	OCPFDLNE_00514	Universal stress protein UspA
cluster9	OCPFDLNE_02144	Choloylglycine hydrolase
cluster9	OCPFDLNE_00634	YkoS
cluster9	OCPFDLNE_02292	Crp/Fnr family transcriptional regulator
cluster9	OCPFDLNE_01387	hypothetical protein
cluster9	OCPFDLNE_02685	Ribosome hibernation promoting factor
cluster9	OCPFDLNE_00587	Phospholipase/carboxylesterase
cluster9	OCPFDLNE_02505	hypothetical protein
cluster9	OCPFDLNE_02373	Heme-degrading monooxygenase HmoB
cluster9	OCPFDLNE_00591	UPF0118 membrane protein yubA
cluster9	OCPFDLNE_00461	Capsule synthesis positive regulator AcpB
cluster9	OCPFDLNE_02543	Glutamate decarboxylase beta
cluster9	OCPFDLNE_01906	hypothetical protein
cluster9	OCPFDLNE_01184	hypothetical protein
cluster9	OCPFDLNE_00972	Transcription activator
cluster9	OCPFDLNE_00204	Listeriolysin positive regulatory factor A
cluster9	OCPFDLNE_01628	Universal stress protein UspA
cluster9	OCPFDLNE_02365	2,3-bisphosphoglycerate-dependent phosphoglycerate mutase
cluster9	OCPFDLNE_02108	YggS family pyridoxal phosphate-dependent enzyme (Fragment)
cluster9	OCPFDLNE_02391	Putative transporter ydbO
cluster9	OCPFDLNE_02981	hypothetical protein
cluster9	OCPFDLNE_00989	Putative cysteine protease ywpE
cluster9	OCPFDLNE_02892	FMN-binding domain protein
cluster9	OCPFDLNE_02560	Carboxylesterase
cluster9	OCPFDLNE_02511	UPF0053 protein yhdP
cluster9	OCPFDLNE_00296	Crp/Fnr family transcriptional regulator
cluster9	OCPFDLNE_01445	Putative competence-damage inducible protein
cluster9	OCPFDLNE_01777	YihY/virulence factor BrkB family protein (Fragment)
cluster9	OCPFDLNE_01561	Cysteine desulfurase IscS
cluster9	OCPFDLNE_01968	Penicillin-binding protein 1A
cluster9	OCPFDLNE_00926	hypothetical protein
cluster9	OCPFDLNE_01831	ATP-dependent DNA helicase PcrA
cluster9	OCPFDLNE_01779	Aminoglycoside 3-N-acetyltransferase
cluster9	OCPFDLNE_00423	Low-affinity inorganic phosphate transporter
cluster9	OCPFDLNE_01373	YlxP
cluster9	OCPFDLNE_02545	Beta-glucoside operon transcriptional antiterminator
cluster9	OCPFDLNE_02150	Putative energy-sensing inhibitor of translation
cluster9	OCPFDLNE_01929	Heavy metal translocating P-type ATPase
cluster9	OCPFDLNE_00635	Cell wall surface anchor family protein (Fragment)
cluster10	OCPFDLNE_02870	30S ribosomal protein S5
cluster10	OCPFDLNE_02884	50S ribosomal protein L2
cluster10	OCPFDLNE_02887	50S ribosomal protein L3
cluster10	OCPFDLNE_02873	30S ribosomal protein S8
cluster10	OCPFDLNE_02871	50S ribosomal protein L18
cluster10	OCPFDLNE_02883	30S ribosomal protein S19
cluster10	OCPFDLNE_02872	50S ribosomal protein L6
cluster10	OCPFDLNE_02880	50S ribosomal protein L16
cluster10	OCPFDLNE_02876	50S ribosomal protein L24
cluster10	OCPFDLNE_02875	50S ribosomal protein L5
cluster10	OCPFDLNE_02881	Ribosomal protein S3 (Fragment)
cluster10	OCPFDLNE_02877	50S ribosomal protein L14
cluster10	OCPFDLNE_02863	30S ribosomal protein S13
cluster10	OCPFDLNE_02861	DNA-directed RNA polymerase subunit alpha
cluster10	OCPFDLNE_02886	50S ribosomal protein L4
cluster10	OCPFDLNE_02882	50S ribosomal protein L22
cluster10	OCPFDLNE_02888	30S ribosomal protein S10
cluster10	OCPFDLNE_02866	Adenylate kinase
cluster10	OCPFDLNE_02869	50S ribosomal protein L30
cluster10	OCPFDLNE_02885	50S ribosomal protein L23
cluster10	OCPFDLNE_02868	50S ribosomal protein L15
cluster10	OCPFDLNE_02878	30S ribosomal protein S17
cluster10	OCPFDLNE_02865	Translation initiation factor IF-1
cluster10	OCPFDLNE_01721	2-succinyl-6-hydroxy-2, 4-cyclohexadiene-1-carboxylate synthase
cluster10	OCPFDLNE_02867	Preprotein translocase subunit SecY
cluster10	OCPFDLNE_02860	50S ribosomal protein L17
cluster10	OCPFDLNE_01333	DNA topoisomerase IV subunit B
cluster10	OCPFDLNE_01263	hypothetical protein
cluster10	OCPFDLNE_02862	30S ribosomal protein S11
cluster10	OCPFDLNE_02879	50S ribosomal protein L29
cluster10	OCPFDLNE_01594	Cell-shape determining protein MreD
cluster10	OCPFDLNE_01908	Orotidine 5'-phosphate decarboxylase
cluster10	OCPFDLNE_00953	Transcription accessory protein (S1 RNA-binding domain)
cluster10	OCPFDLNE_01497	Probable endonuclease 4
cluster10	OCPFDLNE_00794	Aryl-phospho-beta-D-glucosidase BglH
cluster11	OCPFDLNE_02661	hypothetical protein
cluster11	OCPFDLNE_01015	hypothetical protein
cluster11	OCPFDLNE_02660	DNA-binding transcriptional activator PspC
cluster11	OCPFDLNE_00053	Peptidase propeptide and ypeb domain subfamily
cluster11	OCPFDLNE_02744	hypothetical protein
cluster11	OCPFDLNE_02043	Tellurite resistance protein TelA
cluster11	OCPFDLNE_02042	5-bromo-4-chloroindolyl phosphate hydrolysis protein
cluster11	OCPFDLNE_01014	hypothetical protein
cluster11	OCPFDLNE_01819	Putative metabolite uptake ABC transporter, ATP-binding protein
cluster11	OCPFDLNE_02730	hypothetical protein
cluster11	OCPFDLNE_01083	Predicted membrane protein
cluster11	OCPFDLNE_02743	hypothetical protein
cluster11	OCPFDLNE_02659	DNA-binding transcriptional activator PspC
cluster11	OCPFDLNE_02367	YetJ
cluster11	OCPFDLNE_01682	hypothetical protein
cluster11	OCPFDLNE_02384	YheB
cluster11	OCPFDLNE_00784	hypothetical protein
cluster11	OCPFDLNE_02314	Ribonucleoside-diphosphate reductase subunit beta
cluster11	OCPFDLNE_00019	Bacterial SH3 domain family
cluster11	OCPFDLNE_01683	ABC-type sugar transport system, ATPase component
cluster11	OCPFDLNE_02658	Putative membrane protein YvlD
cluster11	OCPFDLNE_02389	Penicillin-binding protein 1F
cluster11	OCPFDLNE_02313	Ribonucleotide reductase-associated flavodoxin
cluster11	OCPFDLNE_01566	hypothetical protein
cluster11	OCPFDLNE_01085	Two-component response regulator (YvqE) responding to cell wall stress
cluster11	OCPFDLNE_00785	GIY-YIG nuclease family protein
cluster11	OCPFDLNE_02488	Aspartokinase
cluster11	OCPFDLNE_01462	Acetyl-CoA C-acetyltransferase thil
cluster11	OCPFDLNE_00037	HTH-type transcriptional regulator DegA
cluster11	OCPFDLNE_01032	D-alanyl carrier protein
cluster11	OCPFDLNE_01818	Bacitracin export permease protein BceB
cluster11	OCPFDLNE_01664	Putative HTH-type transcriptional regulator YusO
cluster11	OCPFDLNE_01045	Transcriptional regulatory protein YpdB
cluster11	OCPFDLNE_02021	Riboflavin ECF transporter S component FmnP
cluster11	OCPFDLNE_00116	L-rhamnose operon regulatory protein RhaS
cluster11	OCPFDLNE_01600	Valine--tRNA ligase
cluster11	OCPFDLNE_01872	KH domain-containing protein
cluster11	OCPFDLNE_00992	TVP38/TMEM64 family inner membrane protein YdjZ
cluster12	OCPFDLNE_02570	Putative transcriptional regulator CggR
cluster12	OCPFDLNE_00633	Multifunctional acyl-CoA thioesterase I and protease I and lysophospholipase L1
cluster12	OCPFDLNE_01502	RNA polymerase sigma factor SigA
cluster12	OCPFDLNE_01868	tRNA (guanine-N(1)-)-methyltransferase
cluster12	OCPFDLNE_02927	HTH-type transcriptional activator RhaS
cluster12	OCPFDLNE_00632	N-acetyltransferase
cluster12	OCPFDLNE_02569	Glyceraldehyde-3-phosphate dehydrogenase
cluster12	OCPFDLNE_02416	Intracellular proteinase
cluster12	OCPFDLNE_02566	2,3-bisphosphoglycerate-independent phosphoglycerate mutase
cluster12	OCPFDLNE_02568	Phosphoglycerate kinase
cluster12	OCPFDLNE_02565	Enolase
cluster12	OCPFDLNE_02567	Triose-phosphate isomerase
cluster12	OCPFDLNE_01024	Predicted dithiol-disulfide isomerase
cluster12	OCPFDLNE_00411	hypothetical protein
cluster12	OCPFDLNE_01867	hypothetical protein
cluster12	OCPFDLNE_00410	hypothetical protein
cluster12	OCPFDLNE_01575	Multifunctional fusion protein
cluster12	OCPFDLNE_02926	Glyoxalase
cluster12	OCPFDLNE_01755	Glycerate dehydrogenase
cluster12	OCPFDLNE_02840	Glyoxal reductase
cluster12	OCPFDLNE_02678	hypothetical protein
cluster12	OCPFDLNE_00395	AraC family transcriptional regulator
cluster12	OCPFDLNE_01955	Ribonuclease HI
cluster12	OCPFDLNE_00288	Putative transcriptional regulators
cluster12	OCPFDLNE_00300	hypothetical protein
cluster12	OCPFDLNE_02841	HTH-type transcriptional regulator AdhR
cluster12	OCPFDLNE_00394	hypothetical protein
cluster12	OCPFDLNE_01030	Enoyl-ACP reductase
cluster12	OCPFDLNE_00987	Glycerol phosphate lipoteichoic acid synthase
cluster12	OCPFDLNE_00431	Zinc transporter ZIP11
cluster12	OCPFDLNE_00085	D-isomer specific 2-hydroxyacid dehydrogenase NAD-binding
cluster12	OCPFDLNE_00838	Transcriptional regulatory protein DagR
cluster12	OCPFDLNE_00812	Ring-cleaving dioxygenase mhqO
cluster12	OCPFDLNE_02306	Regulator of sulfur assimilation CysL, activates cysJI expression
cluster12	OCPFDLNE_00793	Phosphotransferase system beta-glucoside-specific enzyme iibca component
cluster13	OCPFDLNE_02279	Maltodextrin transport system permease protein MalC
cluster13	OCPFDLNE_02277	Maltodextrose utilization protein MalA
cluster13	OCPFDLNE_00285	Internalin-A
cluster13	OCPFDLNE_02278	Maltodextrin transport system permease protein mdxG
cluster13	OCPFDLNE_02280	Maltodextrin-binding protein
cluster13	OCPFDLNE_00978	Aryl-phospho-beta-D-glucosidase BglH
cluster13	OCPFDLNE_00704	ESX secretion system protein YueB
cluster13	OCPFDLNE_00976	PTS cellobiose transporter subunit IIC
cluster13	OCPFDLNE_01500	GTP cyclohydrolase 1 type 2 homolog
cluster13	OCPFDLNE_00977	Oligo-beta-mannoside-specific phosphotransferase enzyme IIA component
cluster13	OCPFDLNE_01989	Glycoside transferase
cluster13	OCPFDLNE_02276	Kojibiose phosphorylase
cluster13	OCPFDLNE_02281	Intracellular maltogenic amylase
cluster13	OCPFDLNE_00615	ABC transporter transmembrane region
cluster13	OCPFDLNE_01652	UDP-N-acetylmuramate--L-alanine ligase
cluster13	OCPFDLNE_01031	D-alanine esterification of lipoteichoic acid and wall teichoic acid
cluster13	OCPFDLNE_00975	Phosphotransferase system lactose cellobiose-specific IIB subunit
cluster13	OCPFDLNE_01480	hypothetical protein
cluster13	OCPFDLNE_01990	Putative cyclic-di-GMP phosphodiesterase YjcC
cluster13	OCPFDLNE_02961	DNA polymerase III subunit gamma/tau
cluster14	OCPFDLNE_00367	D-erythrulose kinase
cluster14	OCPFDLNE_00361	Transketolase
cluster14	OCPFDLNE_00366	PEP-dependent dihydroxyacetone kinase, ADP-binding subunit DhaL
cluster14	OCPFDLNE_00363	Dehydrogenases with different specificities
cluster14	OCPFDLNE_00365	Triosephosphate isomerase
cluster14	OCPFDLNE_00362	Probable transaldolase
cluster14	OCPFDLNE_00364	Ribose 5-phosphate isomerase B
cluster14	OCPFDLNE_00368	Putative glycerol transporter
cluster14	OCPFDLNE_00369	Putative glycerol transporter
cluster14	OCPFDLNE_00360	Bacteriocin immunity protein
cluster15	OCPFDLNE_02239	Serine-aspartate repeat-containing protein F
cluster15	OCPFDLNE_02952	Phosphoenolpyruvate-dihydroxyacetone phosphotransferase dihydroxyacetone binding subunit DhaK
cluster15	OCPFDLNE_02749	Alcohol dehydrogenase
cluster15	OCPFDLNE_02748	Bifunctional dihydrofolate reductase-thymidylate synthase
cluster15	OCPFDLNE_02747	Bifunctional pyrazinamidase/nicotinamidase
cluster15	OCPFDLNE_02858	Acetamidase
cluster15	OCPFDLNE_02857	Methyltransferase
cluster15	OCPFDLNE_02573	Membrane protein, MmpL family
cluster15	OCPFDLNE_01402	Elongation factor P
cluster15	OCPFDLNE_02925	Predicted DNA-binding protein, MmcQ/YjbR family
cluster16	OCPFDLNE_01993	Keto-acid formate acetyltransferase
cluster16	OCPFDLNE_02249	Carbohydrate kinase
cluster16	OCPFDLNE_02252	PTS system galactitol-specific transporter subunit IIB
cluster16	OCPFDLNE_02250	Phosphotransferase system sugar-specific permease component
cluster16	OCPFDLNE_02251	Galactitol-specific phosphotransferase enzyme IIB component
cluster16	OCPFDLNE_02253	Transcription antiterminator, putative
cluster16	OCPFDLNE_02248	L-fuculose-phosphate aldolase
cluster16	OCPFDLNE_01454	Formate C-acetyltransferase
cluster16	OCPFDLNE_00429	hypothetical protein
cluster16	OCPFDLNE_02846	Cadmium-translocating P-type ATPase CadA
cluster17	OCPFDLNE_02584	AP2 domain-containing protein (Fragment)
cluster17	OCPFDLNE_01131	hypothetical protein
cluster17	OCPFDLNE_02771	AP2 domain-containing protein (Fragment)
cluster17	OCPFDLNE_02769	hypothetical protein
cluster17	OCPFDLNE_02583	Cro/C1-type-helix-turn-helix domain-containing protein
cluster17	OCPFDLNE_02768	hypothetical protein
cluster17	OCPFDLNE_03032	Beta-glucoside operon transcriptional antiterminator
cluster17	OCPFDLNE_00426	Cobalamin synthesis protein
cluster17	OCPFDLNE_01124	hypothetical protein
cluster17	OCPFDLNE_03069	N-acyl-L-amino acid amidohydrolase
cluster17	OCPFDLNE_02983	MarR family transcriptional regulator
cluster17	OCPFDLNE_02770	Cro/C1-type-helix-turn-helix domain-containing protein
cluster17	OCPFDLNE_01984	Nucleoside triphosphate pyrophosphohydrolase
cluster17	OCPFDLNE_00567	NADP-specific glutamate dehydrogenase
cluster17	OCPFDLNE_01261	Glutamyl aminopeptidase
cluster18	OCPFDLNE_02692	Transcriptional regulator ywtF
cluster18	OCPFDLNE_01104	Molybdate-binding periplasmic protein
cluster18	OCPFDLNE_01038	Putative acetyl esterase YjcH
cluster18	OCPFDLNE_00140	Inosine-5'-monophosphate dehydrogenase
cluster18	OCPFDLNE_00881	Winged helix DNA-binding domain-containing protein
cluster18	OCPFDLNE_03075	Phosphoserine aminotransferase
cluster18	OCPFDLNE_00912	Thermostable monoacylglycerol lipase
cluster18	OCPFDLNE_00693	Surface antigen negative regulator Par
cluster18	OCPFDLNE_00330	DUF3578 domain-containing protein (Fragment)
cluster18	OCPFDLNE_01011	Alpha/beta hydrolase
cluster18	OCPFDLNE_02369	Predicted acetyltransferase
cluster18	OCPFDLNE_00721	Putative transporter subunit
cluster18	OCPFDLNE_02713	Uracil phosphoribosyltransferase
cluster18	OCPFDLNE_00910	D-alanine--D-alanine ligase
cluster18	OCPFDLNE_00225	Type III pantothenate kinase
cluster18	OCPFDLNE_01113	Flavin reductase family protein
cluster18	OCPFDLNE_02665	5'-deoxynucleotidase YfbR
cluster18	OCPFDLNE_01524	Oxygen-independent coproporphyrinogen-III oxidase-like protein
cluster18	OCPFDLNE_01486	Penicillin-binding protein H
cluster18	OCPFDLNE_00508	Ribose-phosphate pyrophosphokinase
cluster18	OCPFDLNE_01089	Polyisoprenyl-teichoic acid--peptidoglycan teichoic acid transferase TagU
cluster18	OCPFDLNE_02438	rRNA pseudouridine synthase
cluster18	OCPFDLNE_02375	ABC-type transporter ATP-binding protein EcsA
cluster18	OCPFDLNE_03070	hypothetical protein
cluster18	OCPFDLNE_01232	Major teichoic acid biosynthesis protein C
cluster18	OCPFDLNE_01633	Signal peptide peptidase SppA
cluster18	OCPFDLNE_01782	Aminopeptidase PepS
cluster19	OCPFDLNE_01304	hypothetical protein
cluster19	OCPFDLNE_02453	HdeD family acid-resistance protein (Fragment)
cluster19	OCPFDLNE_01264	HTH-type transcriptional regulator YodB
cluster19	OCPFDLNE_02142	hypothetical protein
cluster19	OCPFDLNE_01517	30S ribosomal protein S21
cluster19	OCPFDLNE_01574	YrvD
cluster19	OCPFDLNE_02143	hypothetical protein
cluster19	OCPFDLNE_00227	Cysteine synthase A
cluster19	OCPFDLNE_02359	Organic hydroperoxide resistance protein OhrA
cluster19	OCPFDLNE_02924	hypothetical protein
cluster19	OCPFDLNE_01056	Acyltransferases family protein (Fragment)
cluster19	OCPFDLNE_02557	Transcriptional regulator
cluster19	OCPFDLNE_01994	Tricarballylate dehydrogenase
cluster19	OCPFDLNE_01756	Glutamate-1-semialdehyde aminotransferase
cluster20	OCPFDLNE_00835	Mannose-specific phosphotransferasesystem component IIC
cluster20	OCPFDLNE_01117	Dihydrolipoyllysine-residue acetyltransferase component of pyruvate dehydrogenase complex
cluster20	OCPFDLNE_01587	Glycerol uptake facilitator
cluster20	OCPFDLNE_01586	Glycerol kinase
cluster20	OCPFDLNE_00834	Mannose-specific phosphotransferasesystem component IID
cluster20	OCPFDLNE_00836	Sorbose-specific phosphotransferase enzyme IIB component
cluster20	OCPFDLNE_01118	Dihydrolipoyl dehydrogenase
cluster20	OCPFDLNE_01116	Alpha-ketoacid dehydrogenase subunit beta
cluster20	OCPFDLNE_01033	DltB protein for D-alanine esterification of lipoteichoic acid and wall teichoic acid
cluster20	OCPFDLNE_01115	Pyruvate dehydrogenase alpha subunit
cluster21	OCPFDLNE_02009	GTP cyclohydrolase I FolE
cluster21	OCPFDLNE_01987	Hypothetical sensory transduction histidine kinase
cluster21	OCPFDLNE_00412	hypothetical protein
cluster21	OCPFDLNE_00702	Magnesium and cobalt transport protein CorA
cluster21	OCPFDLNE_00965	Laac
cluster21	OCPFDLNE_00709	Serine/threonine protein phosphatase
cluster21	OCPFDLNE_01081	Copper homeostasis protein CutC
cluster21	OCPFDLNE_00628	Phage envelope protein (Fragment)
cluster21	OCPFDLNE_00344	Transcriptional regulator
cluster21	OCPFDLNE_01832	Heptaprenylglyceryl phosphate synthase
cluster21	OCPFDLNE_02130	Ribosomal RNA small subunit methyltransferase D
cluster21	OCPFDLNE_00988	DNA-3-methyladenine glycosylase
cluster21	OCPFDLNE_02008	Heptaprenyl diphosphate synthase component I
cluster21	OCPFDLNE_01870	YlqD
cluster22	OCPFDLNE_02581	hypothetical protein
cluster22	OCPFDLNE_02970	Secreted protein with 1 GW repeat
cluster22	OCPFDLNE_01957	30S ribosomal protein S14
cluster22	OCPFDLNE_01324	Tyrosine recombinase XerC
cluster22	OCPFDLNE_02430	hypothetical protein
cluster22	OCPFDLNE_02211	hypothetical protein
cluster22	OCPFDLNE_02582	hypothetical protein
cluster22	OCPFDLNE_00968	Adenosylcobalamin/alpha-ribazole phosphatase
cluster22	OCPFDLNE_02937	Potassium-transporting ATPase potassium-binding subunit
cluster22	OCPFDLNE_02936	Potassium-transporting ATPase ATP-binding subunit
cluster22	OCPFDLNE_00783	Riboflavin biosynthesis protein RibF
cluster22	OCPFDLNE_02132	Regulatory protein ylbF
cluster22	OCPFDLNE_01273	Cell division protein ZapA
cluster22	OCPFDLNE_01956	5'-3' exonuclease
cluster22	OCPFDLNE_00158	High-affinity zinc uptake system binding-protein ZnuA
cluster22	OCPFDLNE_01178	HTH-type transcriptional regulator AdhR
cluster22	OCPFDLNE_00906	hypothetical protein
cluster23	OCPFDLNE_03080	Thioredoxin
cluster23	OCPFDLNE_01377	30S ribosomal protein S15
cluster23	OCPFDLNE_00222	RNA binding protein, contains ribosomal protein S1 domain
cluster23	OCPFDLNE_02428	YhzC
cluster23	OCPFDLNE_02383	hypothetical protein
cluster23	OCPFDLNE_00708	hypothetical protein
cluster23	OCPFDLNE_02949	Signal transduction receptor, cyclic di-AMP binding
cluster23	OCPFDLNE_00610	Protease synthase and sporulation negative regulatory protein PAI 1
cluster23	OCPFDLNE_01277	Thioredoxin
cluster23	OCPFDLNE_00850	MarR family transcriptional regulator
cluster23	OCPFDLNE_02368	Putative bifunctional phosphatase/peptidyl-prolyl cis-trans isomerase
cluster23	OCPFDLNE_00905	hypothetical protein
cluster23	OCPFDLNE_02309	MazG nucleotide pyrophosphohydrolase domain
cluster23	OCPFDLNE_01290	hypothetical protein
cluster23	OCPFDLNE_01822	Molybdate metabolism regulator
cluster23	OCPFDLNE_01141	UTP--glucose-1-phosphate uridylyltransferase
cluster23	OCPFDLNE_01625	hypothetical protein
cluster24	OCPFDLNE_02350	Adapter protein MecA
cluster24	OCPFDLNE_03039	Thermostable beta-glucosidase B
cluster24	OCPFDLNE_03041	PTS sugar transporter subunit IIC
cluster24	OCPFDLNE_00138	Bifunctional metallophosphatase/5'-nucleotidase
cluster24	OCPFDLNE_00979	PRD domain-containing protein
cluster24	OCPFDLNE_00320	PTS sugar transporter subunit IIC
cluster24	OCPFDLNE_01713	hypothetical protein
cluster24	OCPFDLNE_03040	Oligo-beta-mannoside-specific phosphotransferase enzyme IIB component
cluster24	OCPFDLNE_02507	Disulfide oxidoreductase YuzD
cluster24	OCPFDLNE_00013	Quinol oxidase subunit 2
cluster24	OCPFDLNE_01122	Bifunctional disulfide isomerase/thiol-disulfide oxidase
cluster24	OCPFDLNE_01415	DNA recombination protein RecN
cluster24	OCPFDLNE_02246	Choline-glycine betaine transporter
cluster24	OCPFDLNE_01511	Cytidine deaminase
cluster24	OCPFDLNE_00807	Bile acid 7-alpha dehydratase
cluster25	OCPFDLNE_02948	hypothetical protein
cluster25	OCPFDLNE_00589	Invasion associated secreted endopeptidase
cluster25	OCPFDLNE_00457	Penicillin-binding transpeptidase domain-containing protein (Fragment)
cluster25	OCPFDLNE_02523	Fe-S cluster assembly protein SufD
cluster25	OCPFDLNE_02524	SUF system FeS assembly ATPase
cluster25	OCPFDLNE_01436	Putative sugar uptake ABC transporter, substrate-binding protein surface lipoprotein CD4+ T cell-stimulating antigen
cluster25	OCPFDLNE_01309	hypothetical protein
cluster25	OCPFDLNE_00585	Inner membrane protein YjjP
cluster25	OCPFDLNE_02480	Putative HTH-type transcriptional regulator YulB
cluster25	OCPFDLNE_01846	5-(Carboxyamino)imidazole ribonucleotide synthase
cluster25	OCPFDLNE_01023	Protease HtpX homolog
cluster25	OCPFDLNE_01022	Listeria epitope LemA
cluster25	OCPFDLNE_02856	Energy-coupling factor transporter ATP-binding protein EcfA
cluster25	OCPFDLNE_01087	hypothetical protein
cluster26	OCPFDLNE_01130	Translational GTPase TypA
cluster26	OCPFDLNE_02082	Acetolactate synthase large subunit
cluster26	OCPFDLNE_02977	Benzoate--CoA ligase
cluster26	OCPFDLNE_01416	Phosphate butyryltransferase
cluster26	OCPFDLNE_01378	Polyribonucleotide nucleotidyltransferase
cluster26	OCPFDLNE_01077	Glycine betaine carnitine ABC transporter ATP-binding subunit
cluster26	OCPFDLNE_02362	Ketoacyl-ACP synthase III
cluster26	OCPFDLNE_01585	GTPase Obg
cluster26	OCPFDLNE_01479	ATPase components of ABC transporters with duplicated ATPase domains
cluster26	OCPFDLNE_00187	Oligosaccharide 4-alpha-D-glucosyltransferase
cluster26	OCPFDLNE_02115	UDP-N-acetylmuramoyl-L-alanyl-D-glutamate--2, 6-diaminopimelate ligase
cluster26	OCPFDLNE_01824	hypothetical protein
cluster27	OCPFDLNE_02762	Formate dehydrogenase subunit alpha
cluster27	OCPFDLNE_01476	Osmotically activated L-carnitine/choline ABC transporter ATP-binding protein OpuCA
cluster27	OCPFDLNE_01474	Glycine betaine/carnitine/choline ABC transporter
cluster27	OCPFDLNE_02522	Cysteine desulfurase
cluster27	OCPFDLNE_01475	Osmotically activated L-carnitine/choline ABCtransporter permease protein OpuCB
cluster27	OCPFDLNE_02705	ATP synthase gamma chain
cluster27	OCPFDLNE_01447	Ribonuclease Y
cluster27	OCPFDLNE_00545	Catalyzes the cleavage of p-aminobenzoyl-glutamate to p-aminobenzoate and glutamate, subunit A
cluster27	OCPFDLNE_02521	Zinc-dependent sulfurtransferase SufU
cluster27	OCPFDLNE_02707	ATP synthase subunit delta
cluster27	OCPFDLNE_02976	tRNA-specific adenosine deaminase
cluster27	OCPFDLNE_02761	hypothetical protein
cluster27	OCPFDLNE_01614	NADP-dependent isocitrate dehydrogenase
cluster27	OCPFDLNE_02706	ATP synthase subunit alpha
cluster27	OCPFDLNE_00624	Glycerophosphodiester phosphodiesterase
cluster27	OCPFDLNE_02003	3-dehydroquinate synthase
cluster28	OCPFDLNE_01395	Glycine cleavage system aminomethyltransferase GcvT
cluster28	OCPFDLNE_02390	Arsenate reductase
cluster28	OCPFDLNE_01396	Aminomethyl-transferring glycine dehydrogenase subunit GcvPA
cluster28	OCPFDLNE_01107	Molybdenum cofactor biosynthesis protein MoaE
cluster28	OCPFDLNE_01109	Cyclic pyranopterin monophosphate synthase MoaC
cluster28	OCPFDLNE_01954	Cold-shock protein, molecular chaperone, RNA-helicase co-factor CspD
cluster28	OCPFDLNE_02010	Bacterial nucleoid protein Hbs
cluster28	OCPFDLNE_01882	Acyl carrier protein (Fragment)
cluster28	OCPFDLNE_01463	Hydroxymethylglutaryl-coa synthase prokaryotic
cluster28	OCPFDLNE_01397	Glycine dehydrogenase
cluster28	OCPFDLNE_01437	Putative carbohydrate transport ATP-binding protein
cluster28	OCPFDLNE_01157	Antibiotic biosynthesis monooxygenase
cluster29	OCPFDLNE_00054	Regulator
cluster29	OCPFDLNE_00055	Accessory gene regulator protein D
cluster29	OCPFDLNE_02370	hypothetical protein
cluster29	OCPFDLNE_02360	Organic hydroperoxide resistance transcriptional regulator
cluster29	OCPFDLNE_01487	Superoxide dismutase
cluster29	OCPFDLNE_02534	Glycine cleavage system protein H
cluster29	OCPFDLNE_01111	Molybdenum cofactor biosynthesis protein MoaB
cluster29	OCPFDLNE_00782	Glucosamine--fructose-6-phosphate aminotransferase
cluster29	OCPFDLNE_00599	Predicted membrane protein
cluster29	OCPFDLNE_01707	Leucine--tRNA ligase
cluster29	OCPFDLNE_02852	50S ribosomal protein L13
cluster29	OCPFDLNE_00774	Transcriptional regulator, Acidobacterial, PadR-family
cluster29	OCPFDLNE_01218	Reactivating factor of Adenosylcobalamin-dependent ethanolamine ammonia lyase
cluster29	OCPFDLNE_00195	Chitooligosaccharide deacetylase
cluster30	OCPFDLNE_02269	Putative metabolite uptake ABC transporter, ATP-binding protein
cluster30	OCPFDLNE_02316	hypothetical protein
cluster30	OCPFDLNE_00612	hypothetical protein
cluster30	OCPFDLNE_02337	hypothetical protein
cluster30	OCPFDLNE_02548	Amino acid ABC transporter ATP-binding protein
cluster30	OCPFDLNE_02270	Bacitracin export permease protein BceB
cluster30	OCPFDLNE_01627	Alanine dehydrogenase
cluster30	OCPFDLNE_00483	Heme-degrading monooxygenase isdG
cluster31	OCPFDLNE_02454	Glucosamine-6-phosphate deaminase
cluster31	OCPFDLNE_00214	L-lactate dehydrogenase
cluster31	OCPFDLNE_01418	Dihydrolipoyl dehydrogenase
cluster31	OCPFDLNE_02107	Cell division protein SepF
cluster31	OCPFDLNE_01419	2-oxoisovalerate dehydrogenase subunit alpha
cluster31	OCPFDLNE_02733	Autolysin, amidase
cluster31	OCPFDLNE_02106	Yggt family protein (Fragment)
cluster31	OCPFDLNE_00314	Sporulation membrane serine protease
cluster31	OCPFDLNE_01973	Pyridoxal phosphate-dependent aminotransferase
cluster31	OCPFDLNE_03074	D-isomer specific 2-hydroxyacid dehydrogenase NAD-binding
cluster31	OCPFDLNE_02274	CdaA regulatory protein CdaR
cluster31	OCPFDLNE_00480	Probable dual-specificity RNA methyltransferase RlmN
cluster31	OCPFDLNE_00924	Antibiotic biosynthesis monooxygenase
cluster32	OCPFDLNE_02929	Putative sugar phosphate isomerase YwlF
cluster32	OCPFDLNE_00370	Protein-lysine deacetylase
cluster32	OCPFDLNE_03068	Quinolone resistance protein NorB
cluster32	OCPFDLNE_03067	Catalyzes the cleavage of p-aminobenzoyl-glutamate to p-aminobenzoate and glutamate, subunit A
cluster32	OCPFDLNE_02275	Diadenylate cyclase
cluster32	OCPFDLNE_02011	Tyrosine-protein phosphatase
cluster32	OCPFDLNE_00505	Zinc-dependent alcohol dehydrogenase
cluster32	OCPFDLNE_00118	hypothetical protein
cluster32	OCPFDLNE_01341	tRNA dimethylallyltransferase
cluster32	OCPFDLNE_01629	Acetate kinase
cluster33	OCPFDLNE_01143	Teichoic acid biosynthesis protein (Fragment)
cluster33	OCPFDLNE_01153	hypothetical protein
cluster33	OCPFDLNE_01145	dTDP-4-dehydrorhamnose 3,5-epimerase
cluster33	OCPFDLNE_01146	dTDP-glucose 4,6-dehydratase
cluster33	OCPFDLNE_01154	hypothetical protein
cluster33	OCPFDLNE_01144	Glucose-1-phosphate thymidylyltransferase
cluster33	OCPFDLNE_01151	Teichoic acid glycerol-phosphate primase
cluster33	OCPFDLNE_01147	dTDP-4-dehydrorhamnose reductase
cluster33	OCPFDLNE_01601	Glutamate-1-semialdehyde aminotransferase
cluster33	OCPFDLNE_02381	hypothetical protein
cluster33	OCPFDLNE_00047	Phosphosugar-binding protein
cluster33	OCPFDLNE_01496	Manganese-dependent inorganic pyrophosphatase
cluster33	OCPFDLNE_01510	GTPase Era
cluster33	OCPFDLNE_03104	Membrane protein insertase YidC
cluster34	OCPFDLNE_02284	hypothetical protein
cluster34	OCPFDLNE_00710	YozB
cluster34	OCPFDLNE_00899	Translation initiation inhibitor
cluster34	OCPFDLNE_00943	mRNA interferase
cluster34	OCPFDLNE_02550	hypothetical protein
cluster34	OCPFDLNE_02826	Metallopeptidase ImmA
cluster34	OCPFDLNE_00845	Nitrilase/cyanide hydratase and apolipoprotein N-acyltransferase
cluster34	OCPFDLNE_02825	hypothetical protein
cluster34	OCPFDLNE_02098	Aminotransferase class V-fold PLP-dependent enzyme
cluster34	OCPFDLNE_02913	hypothetical protein
cluster34	OCPFDLNE_01623	Bifunctional oligoribonuclease and PAP phosphatase NrnA
cluster34	OCPFDLNE_01976	L-aspartate 1-decarboxylase
cluster34	OCPFDLNE_02156	hypothetical protein
cluster35	OCPFDLNE_00649	hypothetical protein
cluster35	OCPFDLNE_02418	Cellobiose-specific phosphotransferase enzyme IIA component
cluster35	OCPFDLNE_02324	Methylphosphotriester-DNA--protein-cysteine S-methyltransferase
cluster35	OCPFDLNE_00844	hypothetical protein
cluster35	OCPFDLNE_02483	Polyribonucleotide nucleotidyltransferase (General stress protein 13)
cluster35	OCPFDLNE_00869	GTP pyrophosphokinase rsh
cluster35	OCPFDLNE_00517	CRISPR-associated endoribonuclease Cas6
cluster35	OCPFDLNE_00481	Transcription activator, putative
cluster35	OCPFDLNE_02719	Thymidine kinase
cluster35	OCPFDLNE_01280	Conserved protein YslB
cluster35	OCPFDLNE_00271	16S rRNA methyltransferase
cluster35	OCPFDLNE_00486	Bifunctional NMN adenylyltransferase/Nudix hydrolase
cluster35	OCPFDLNE_03044	ADP ribosyl glycohydrolase
cluster36	OCPFDLNE_01583	Transcriptional regulator
cluster36	OCPFDLNE_00415	ATPase
cluster36	OCPFDLNE_01287	YdeI
cluster36	OCPFDLNE_01852	HD domain-containing protein
cluster36	OCPFDLNE_00430	hypothetical protein
cluster36	OCPFDLNE_00781	hypothetical protein
cluster36	OCPFDLNE_02712	UDP-N-acetyl glucosamine 2-epimerase
cluster36	OCPFDLNE_02518	DUF72 domain-containing protein
cluster36	OCPFDLNE_00510	Class I glutamine amidotransferase
cluster36	OCPFDLNE_00830	hypothetical protein
cluster36	OCPFDLNE_01582	L-lactate dehydrogenase
cluster36	OCPFDLNE_02072	Deoxyribonucleoside regulator
cluster36	OCPFDLNE_01432	Sulfurtransferase
cluster37	OCPFDLNE_00880	Methylglyoxal reductase (NADPH-dependent)
cluster37	OCPFDLNE_02333	Limonene hydroxylase
cluster37	OCPFDLNE_01381	hypothetical protein
cluster37	OCPFDLNE_00374	Fumarate reductase flavoprotein subunit
cluster37	OCPFDLNE_02893	NADH dehydrogenase-like protein YjlD
cluster37	OCPFDLNE_01931	Serine-type D-Ala-D-Ala carboxypeptidase
cluster37	OCPFDLNE_00206	Cholesterol-dependent cytolysin listeriolysin O
cluster37	OCPFDLNE_02535	Spx/MgsR family transcriptional regulator
cluster37	OCPFDLNE_01380	hypothetical protein
cluster37	OCPFDLNE_00547	Serine-type D-Ala-D-Ala carboxypeptidase
cluster37	OCPFDLNE_01774	23S rRNA (Uracil-5-)-methyltransferase RumA
cluster37	OCPFDLNE_02745	Dipeptide-binding protein DppE
cluster38	OCPFDLNE_01295	Multidrug resistance protein MdtG
cluster38	OCPFDLNE_00432	Peptidoglycan-N-acetylglucosamine deacetylase
cluster38	OCPFDLNE_01379	Small ribosomal subunit biogenesis GTPase RsgA
cluster38	OCPFDLNE_01121	hypothetical protein
cluster38	OCPFDLNE_01120	L-lactate dehydrogenase
cluster38	OCPFDLNE_02434	Aminopeptidase PepC
cluster38	OCPFDLNE_00824	hypothetical protein
cluster38	OCPFDLNE_02361	3-oxoacyl-ACP synthase
cluster38	OCPFDLNE_00001	Chromosomal replication initiator protein DnaA
cluster38	OCPFDLNE_00194	4-diphosphocytidyl-2-C-methyl-D-erythritol kinase
cluster38	OCPFDLNE_00964	OsmC family peroxiredoxin
cluster38	OCPFDLNE_01592	Site-determining protein
cluster39	OCPFDLNE_00608	hypothetical protein
cluster39	OCPFDLNE_00609	Cell surface protein
cluster39	OCPFDLNE_01048	hypothetical protein
cluster39	OCPFDLNE_01047	Putative antibiotic transport system ATP-binding protein
cluster39	OCPFDLNE_02973	ABC transporter CydDC cysteine exporter CydD
cluster39	OCPFDLNE_02972	ABC membrane transporter (ATP-binding protein) required for cytochrome bd function
cluster39	OCPFDLNE_01433	UPF0750 membrane protein yqfU
cluster39	OCPFDLNE_00876	hypothetical protein
cluster39	OCPFDLNE_00630	hypothetical protein
cluster39	OCPFDLNE_00590	Preprotein translocase subunit SecA
cluster39	OCPFDLNE_00224	ATP-dependent zinc metalloprotease FtsH
cluster39	OCPFDLNE_02358	Tryptophanyl-tRNA ligase
cluster39	OCPFDLNE_01046	hypothetical protein
cluster40	OCPFDLNE_01348	hypothetical protein
cluster40	OCPFDLNE_01549	hypothetical protein
cluster40	OCPFDLNE_01550	Putative pre-16S rRNA nuclease
cluster40	OCPFDLNE_02688	Fatty acid-binding protein DegV
cluster40	OCPFDLNE_01314	Trigger factor
cluster40	OCPFDLNE_01315	ATP-dependent Clp protease ATP-binding subunit ClpX
cluster40	OCPFDLNE_01349	Transcriptional repressor LexA
cluster40	OCPFDLNE_03043	Catalase
cluster40	OCPFDLNE_01044	Glutathione peroxidase
cluster40	OCPFDLNE_02689	Transcriptional regulatory protein DegU
cluster40	OCPFDLNE_01101	Molybdenum cofactor guanylyltransferase
cluster40	OCPFDLNE_02379	Foldase protein PrsA
cluster40	OCPFDLNE_01284	Phosphoesterase
cluster41	OCPFDLNE_01105	Molybdopterin molybdenumtransferase MoeA
cluster41	OCPFDLNE_02068	Alpha-acetolactate decarboxylase
cluster41	OCPFDLNE_02402	Methylated-DNA--protein-cysteine S-methyltransferase
cluster41	OCPFDLNE_01904	YicC-like family, N-terminal region
cluster41	OCPFDLNE_02105	RNA-binding protein S4
cluster41	OCPFDLNE_02372	Uroporphyrinogen decarboxylase
cluster41	OCPFDLNE_01952	Formate--tetrahydrofolate ligase
cluster41	OCPFDLNE_01106	Molybdopterin guanine dinucleotide biosynthesis accessory protein MobB
cluster41	OCPFDLNE_01558	TPR repeat-containing protein YrrB
cluster41	OCPFDLNE_00939	Protoporphyrinogen oxidase
cluster41	OCPFDLNE_01027	GTP pyrophosphokinase yjbM
cluster41	OCPFDLNE_01799	Putative transcription regulators (LacI family)
cluster41	OCPFDLNE_01901	Bifunctional phosphopantothenoylcysteine decarboxylase/phosphopantothenate--cysteine ligase CoaBC
cluster42	OCPFDLNE_02681	Cell division ABC transporter ATP-binding protein FtsE
cluster42	OCPFDLNE_02679	Putative cell wall-associated DL-endopeptidase peptidoglycan lytic protein P45
cluster42	OCPFDLNE_02696	Cell wall-binding protein YocH
cluster42	OCPFDLNE_02680	Cell division protein FtsX
cluster42	OCPFDLNE_01135	Pyruvate carboxylase
cluster42	OCPFDLNE_00253	PIN/TRAM domain-containing protein
cluster42	OCPFDLNE_00223	Bifunctional tRNA lysidine(34) synthetase TilS/hypoxanthine phosphoribosyltransferase HprT
cluster42	OCPFDLNE_01576	Post-transcriptional regulator ComN
cluster42	OCPFDLNE_00190	Cell wall-binding protein YocH
cluster42	OCPFDLNE_01710	Asparagine synthetase glutamine-hydrolyzing 1
cluster42	OCPFDLNE_01622	DNA polymerase III subunit alpha
cluster42	OCPFDLNE_02129	Pantetheine-phosphate adenylyltransferase
cluster43	OCPFDLNE_00289	Ring-cleaving dioxygenase mhqO
cluster43	OCPFDLNE_00967	Glutathione-disulfide reductase
cluster43	OCPFDLNE_00966	hypothetical protein
cluster43	OCPFDLNE_02950	Thymidylate kinase
cluster43	OCPFDLNE_02652	Thioredoxin-disulfide reductase
cluster43	OCPFDLNE_01604	Porphobilinogen deaminase
cluster43	OCPFDLNE_00813	hypothetical protein
cluster43	OCPFDLNE_01407	Bifunctional methylenetetrahydrofolate dehydrogenase/methenyltetrahydrofolate cyclohydrolase FolD
cluster43	OCPFDLNE_02951	Arginine decarboxylase
cluster43	OCPFDLNE_00694	Aldo/keto reductase
cluster44	OCPFDLNE_00885	Fructose-bisphosphatase class III
cluster44	OCPFDLNE_02348	Oligoendopeptidase F
cluster44	OCPFDLNE_00595	Deoxyribodipyrimidine photo-lyase type I
cluster44	OCPFDLNE_01655	hypothetical protein
cluster44	OCPFDLNE_00868	Carbonic anhydrase
cluster44	OCPFDLNE_01425	KDP operon response regulator KdpE
cluster44	OCPFDLNE_01114	Peptide deformylase
cluster44	OCPFDLNE_01331	Glycerol-3-phosphate acyltransferase
cluster44	OCPFDLNE_02421	Phospholipase/Carboxylesterase
cluster44	OCPFDLNE_01267	Putative ABC transporter ATP-binding protein MG065 homolog
cluster45	OCPFDLNE_02401	Acetoin transport repressor
cluster45	OCPFDLNE_01933	hypothetical protein
cluster45	OCPFDLNE_01947	Phosphomannomutase/phosphoglucomutase
cluster45	OCPFDLNE_00108	hypothetical protein
cluster45	OCPFDLNE_01473	Osmotically activated L-carnitine/choline ABC transporter permease OpuCD
cluster45	OCPFDLNE_00715	Carboxymuconolactone decarboxylase
cluster45	OCPFDLNE_02041	Methanol dehydrogenase activator
cluster45	OCPFDLNE_01996	Putative membrane protein YpjA
cluster45	OCPFDLNE_00511	hypothetical protein
cluster45	OCPFDLNE_00470	DUF58 domain-containing protein
cluster45	OCPFDLNE_03105	Ribonuclease P protein component
cluster45	OCPFDLNE_01269	Multiple antibiotic resistance protein MarR
cluster45	OCPFDLNE_01687	Aconitate hydratase AcnA
cluster45	OCPFDLNE_02093	hypothetical protein
cluster46	OCPFDLNE_00105	PTS system mannose-specific transporter subunit IIC
cluster46	OCPFDLNE_00104	Fructose-specific phosphotransferase enzyme IIB component
cluster46	OCPFDLNE_01913	Dihydroorotase
cluster46	OCPFDLNE_00106	PTS system fructose-specific transporter subunit IID
cluster46	OCPFDLNE_01915	Uracil-xanthine permease
cluster46	OCPFDLNE_02209	ImmA/IrrE family metallo-endopeptidase
cluster46	OCPFDLNE_02210	hypothetical protein
cluster46	OCPFDLNE_02208	hypothetical protein
cluster46	OCPFDLNE_01914	Aspartate carbamoyltransferase catalytic subunit
cluster46	OCPFDLNE_02718	Peptide chain release factor 1
cluster47	OCPFDLNE_03050	Transcriptional regulator, y4mF family
cluster47	OCPFDLNE_02422	5-amino-6-(5-phospho-D-ribitylamino)uracil phosphatase YitU
cluster47	OCPFDLNE_01516	GatB/Yqey domain-containing protein
cluster47	OCPFDLNE_02351	Transcriptional regulator Spx
cluster47	OCPFDLNE_01338	Peptidoglycan-N-acetylmuramate O-acetyltransferase
cluster47	OCPFDLNE_02484	Cystathionine beta-lyaseBsu PatB
cluster47	OCPFDLNE_02819	hypothetical protein
cluster47	OCPFDLNE_02133	Putative membrane protein ylbC
cluster47	OCPFDLNE_01877	Signal recognition particle
cluster47	OCPFDLNE_02189	hypothetical protein
cluster48	OCPFDLNE_00648	hypothetical protein
cluster48	OCPFDLNE_00647	hypothetical protein
cluster48	OCPFDLNE_00937	UPF0699 transmembrane protein ydbS
cluster48	OCPFDLNE_00646	Site-specific recombinase XerD
cluster48	OCPFDLNE_00386	Isopentenyl-diphosphate Delta-isomerase
cluster48	OCPFDLNE_01932	Purine nucleoside phosphorylase DeoD-type
cluster48	OCPFDLNE_00691	Serine protease
cluster48	OCPFDLNE_02984	Leucine-rich protein
cluster48	OCPFDLNE_01916	Bifunctional pyrimidine regulatory protein PyrR uracil phosphoribosyltransferase
cluster48	OCPFDLNE_02419	Acetyltransferase
cluster48	OCPFDLNE_02429	Genetic competence transcription factor
cluster49	OCPFDLNE_02024	Two-component system response regulator ResD
cluster49	OCPFDLNE_02014	Small subunit ribosomal protein S1
cluster49	OCPFDLNE_01997	IDEAL domain-containing protein
cluster49	OCPFDLNE_02328	Glyoxalase I/lactoylglutathione lyase
cluster49	OCPFDLNE_00491	HTH-type transcriptional regulator CatM
cluster49	OCPFDLNE_01335	S-ribosylhomocysteine lyase
cluster49	OCPFDLNE_00005	DNA replication and repair protein RecF
cluster49	OCPFDLNE_01529	DNA polymerase III subunit delta
cluster49	OCPFDLNE_01063	PTS HPr component phosphorylation site
cluster49	OCPFDLNE_02055	Cytoplasmic protein
cluster49	OCPFDLNE_01329	YneQ
cluster50	OCPFDLNE_02585	hypothetical protein
cluster50	OCPFDLNE_00605	CRP-like cAMP-activated global transcriptional regulator
cluster50	OCPFDLNE_00167	DNA polymerase III clamp loader delta' subunit
cluster50	OCPFDLNE_01715	YtmB
cluster50	OCPFDLNE_01798	Enzyme involved in biofilm formation
cluster50	OCPFDLNE_00476	hypothetical protein
cluster50	OCPFDLNE_01535	hypothetical protein
cluster50	OCPFDLNE_01615	Citrate synthase
cluster50	OCPFDLNE_01317	Signal peptidase I
cluster51	OCPFDLNE_02546	Extradiol dioxygenase
cluster51	OCPFDLNE_01590	50S ribosomal protein L21
cluster51	OCPFDLNE_02040	ABC transporter (ATP-binding protein)
cluster51	OCPFDLNE_02335	Cyclopentanol dehydrogenase
cluster51	OCPFDLNE_02184	hypothetical protein
cluster51	OCPFDLNE_01829	Putative lipoprotein yerH
cluster51	OCPFDLNE_02039	ABC transporter permease
cluster51	OCPFDLNE_01860	Translation initiation factor IF-3
cluster51	OCPFDLNE_01589	YsxB
cluster51	OCPFDLNE_00816	3',5'-cyclic adenosine monophosphate phosphodiesterase CpdA
cluster51	OCPFDLNE_01567	Aspartate--tRNA ligase
cluster51	OCPFDLNE_02012	Glycerol-3-phosphate dehydrogenase
cluster51	OCPFDLNE_01042	Putative efflux transporter
cluster51	OCPFDLNE_02354	Oligopeptide transport system permease protein OppC
cluster52	OCPFDLNE_00142	hypothetical protein
cluster52	OCPFDLNE_00141	Divergent 4fe-4s mono-cluster
cluster52	OCPFDLNE_00409	hypothetical protein
cluster52	OCPFDLNE_01958	Chitinase D
cluster52	OCPFDLNE_00725	YdaT
cluster53	OCPFDLNE_01332	CoA-binding domain-containing protein
cluster53	OCPFDLNE_01062	hypothetical protein
cluster53	OCPFDLNE_01420	Branched-chain alpha-keto acid dehydrogenase
cluster53	OCPFDLNE_01899	Methionyl-tRNA formyltransferase
cluster53	OCPFDLNE_00631	hypothetical protein
cluster53	OCPFDLNE_01658	Predicted small secreted protein
cluster53	OCPFDLNE_01898	16S rRNA methyltransferase B
cluster53	OCPFDLNE_00264	Transcription termination/antitermination protein NusG
cluster53	OCPFDLNE_00705	HTH-type transcriptional regulator LutR
cluster53	OCPFDLNE_01421	Dihydrolipoamide acetyltransferase component of pyruvate dehydrogenase complex
cluster53	OCPFDLNE_01579	S-adenosylmethionine tRNA ribosyltransferase
cluster53	OCPFDLNE_01802	Cyclodextrin-binding protein
cluster54	OCPFDLNE_00309	PhoP family transcriptional regulator
cluster54	OCPFDLNE_01216	Probable transcriptional regulatory protein pdtaR
cluster54	OCPFDLNE_01300	Trehalose operon transcriptional repressor
cluster54	OCPFDLNE_00281	Pyrimidine 5'-nucleotidase YjjG
cluster54	OCPFDLNE_00802	hypothetical protein
cluster54	OCPFDLNE_00405	Intracellular iron chaperone frataxin
cluster54	OCPFDLNE_00804	hypothetical protein
cluster54	OCPFDLNE_02495	Monovalent cation/H+ antiporter subunit D
cluster55	OCPFDLNE_02909	Elongation factor G
cluster55	OCPFDLNE_02910	30S ribosomal protein S7
cluster55	OCPFDLNE_00703	Putative transcription regulators
cluster55	OCPFDLNE_02006	Heptaprenyl diphosphate synthase component II
cluster55	OCPFDLNE_01873	30S ribosomal protein S16
cluster55	OCPFDLNE_02911	30S ribosomal protein S12
cluster55	OCPFDLNE_02293	Fructose-bisphosphate aldolase class-II
cluster56	OCPFDLNE_02149	Redox-sensing transcriptional repressor Rex
cluster56	OCPFDLNE_01495	Putative metal (Zinc) transport protein(ABC transporter, ATP-binding protein)
cluster56	OCPFDLNE_02701	UDP-N-acetylglucosamine 1-carboxyvinyltransferase
cluster56	OCPFDLNE_02657	HPr kinase/phosphorylase
cluster56	OCPFDLNE_01718	Adhesin
cluster56	OCPFDLNE_01494	hypothetical protein
cluster56	OCPFDLNE_01493	Transcriptional regulator ZurR
cluster56	OCPFDLNE_00983	Type I pantothenate kinase
cluster56	OCPFDLNE_01562	Recombination factor protein RarA
cluster56	OCPFDLNE_01074	2,3,4,5-tetrahydropyridine-2,6-dicarboxylate N-acetyltransferase
cluster56	OCPFDLNE_00621	hypothetical protein
cluster57	OCPFDLNE_00607	Transcriptional regulator
cluster57	OCPFDLNE_01940	Predicted membrane bound oxidoreductase, hemolysin III
cluster57	OCPFDLNE_02455	Cof subfamily of IIB subfamily of haloacid dehalogenase superfamily/HAD-superfamily hydrolase, subfamily IIB
cluster57	OCPFDLNE_00970	HTH-type transcriptional repressor YtrA
cluster57	OCPFDLNE_02387	Putative ABC transporter ATP-binding protein YxlF
cluster57	OCPFDLNE_02413	hypothetical protein
cluster57	OCPFDLNE_02512	Spermidine acetyltransferase
cluster57	OCPFDLNE_02562	Carboxylesterase
cluster58	OCPFDLNE_02704	ATP synthase subunit beta
cluster58	OCPFDLNE_00280	DNA-directed RNA polymerase subunit beta'
cluster58	OCPFDLNE_02425	4-hydroxyphenylacetate degradation bifunctional isomerase/decarboxylase
cluster58	OCPFDLNE_02426	ATP-dependent helicase/nuclease subunit A
cluster58	OCPFDLNE_00279	DNA-directed RNA polymerase subunit beta
cluster58	OCPFDLNE_01839	Phosphoribosylformylglycinamidine cyclo-ligase
cluster58	OCPFDLNE_02424	hypothetical protein
cluster58	OCPFDLNE_02703	ATP synthase epsilon chain
cluster58	OCPFDLNE_03014	DNA topoisomerase III
cluster58	OCPFDLNE_02740	Predicted HD superfamily hydrolase
cluster59	OCPFDLNE_00526	Lincomycin resistance protein LmrB
cluster59	OCPFDLNE_01697	Putative ABC transporter ATP-binding protein exp8
cluster59	OCPFDLNE_02559	Ribonuclease R
cluster59	OCPFDLNE_02558	Single-stranded DNA-binding protein
cluster59	OCPFDLNE_01698	Putative drug efflux ABC transporter, ATP-binding and permease protein
cluster59	OCPFDLNE_00184	hypothetical protein
cluster59	OCPFDLNE_01921	Guanine/hypoxanthine permease PbuO
cluster59	OCPFDLNE_00172	Ribosomal RNA small subunit methyltransferase I
cluster59	OCPFDLNE_00254	2-C-methyl-D-erythritol 4-phosphate cytidylyltransferase
cluster60	OCPFDLNE_01911	Carbamoyl phosphate synthase large subunit
cluster60	OCPFDLNE_01912	Carbamoyl phosphate synthase small subunit
cluster60	OCPFDLNE_01603	Uroporphyrinogen-III synthetase
cluster60	OCPFDLNE_02760	Formate dehydrogenase accessory sulfurtransferase FdhD
cluster60	OCPFDLNE_01602	Delta-aminolevulinic acid dehydratase
cluster60	OCPFDLNE_01910	Dihydroorotate dehydrogenase electron transfer subunit
cluster60	OCPFDLNE_01403	Biotin carboxyl carrier protein of acetyl-CoA carboxylase
cluster60	OCPFDLNE_02759	Two-component system response regulator
cluster60	OCPFDLNE_02962	hypothetical protein
cluster61	OCPFDLNE_02336	Putative HTH-type transcriptional regulator YxbF
cluster61	OCPFDLNE_00959	Iron chaperone
cluster61	OCPFDLNE_01767	Antibiotic resistance protein VanZ
cluster61	OCPFDLNE_02163	hypothetical protein
cluster61	OCPFDLNE_02266	FMN reductase
cluster61	OCPFDLNE_01009	Membrane protein YdbI
cluster61	OCPFDLNE_01036	Ribose-5-phosphate isomerase A
cluster62	OCPFDLNE_03078	hypothetical protein
cluster62	OCPFDLNE_02312	Thiol reductase thioredoxin
cluster62	OCPFDLNE_00057	Accessory transcriptional regulator protein A
cluster62	OCPFDLNE_00056	Accessory transcriptional regulator protein C
cluster62	OCPFDLNE_00149	Immunity protein 74 of polymorphic toxin system
cluster62	OCPFDLNE_01526	HTH-type transcriptional regulator AdhR
cluster62	OCPFDLNE_00312	Two-component system WalR/WalK regulatory protein YycI
cluster62	OCPFDLNE_02311	MazG nucleotide pyrophosphohydrolase
cluster63	OCPFDLNE_02243	hypothetical protein
cluster63	OCPFDLNE_02481	Glucose-6-phosphate isomerase
cluster63	OCPFDLNE_00565	6-phosphogluconolactonase
cluster63	OCPFDLNE_01424	6-phosphogluconate dehydrogenase, decarboxylating
cluster63	OCPFDLNE_00375	Oxidoreductase, YhhX
cluster63	OCPFDLNE_01139	hypothetical protein
cluster63	OCPFDLNE_03013	Cocaine esterase
cluster63	OCPFDLNE_01656	Thiol-disulfide isomerase and thioredoxin
cluster63	OCPFDLNE_01559	Predicted dienelactone hydrolase
cluster64	OCPFDLNE_00528	Diacetylchitobiose-6-phosphate hydrolase
cluster64	OCPFDLNE_03001	Transaldolase
cluster64	OCPFDLNE_03000	Ligand-binding protein SH3
cluster64	OCPFDLNE_01935	Peptide methionine sulfoxide reductase MsrB
cluster64	OCPFDLNE_00294	hypothetical protein
cluster64	OCPFDLNE_00048	Cytochrome O ubiquinol oxidase
cluster64	OCPFDLNE_00421	2'-O-methyl transferase
cluster64	OCPFDLNE_02907	Transcriptional regulator ManR
cluster64	OCPFDLNE_01160	hypothetical protein
cluster65	OCPFDLNE_02096	Cell division initiation protein DivIVA
cluster65	OCPFDLNE_01605	Glutamyl-tRNA reductase
cluster65	OCPFDLNE_01642	Septation ring formation regulator EzrA
cluster65	OCPFDLNE_01149	Ribitol-5-phosphate cytidylyltransferase
cluster65	OCPFDLNE_01155	Nicotinate phosphoribosyltransferase
cluster65	OCPFDLNE_01364	1-deoxy-D-xylulose 5-phosphate reductoisomerase
cluster65	OCPFDLNE_01953	HTH-type transcriptional regulator MntR
cluster65	OCPFDLNE_01886	Transcription factor FapR
cluster66	OCPFDLNE_00200	Septation protein spoVG
cluster66	OCPFDLNE_00006	DNA gyrase subunit B
cluster66	OCPFDLNE_00971	Clp protease ClpA
cluster66	OCPFDLNE_00201	Septation protein spoVG
cluster66	OCPFDLNE_00942	EndoA inhibitor
cluster66	OCPFDLNE_00297	ComE operon protein 3
cluster66	OCPFDLNE_03094	hypothetical protein
cluster66	OCPFDLNE_00622	hypothetical protein
cluster67	OCPFDLNE_02971	Cell wall surface anchor family protein (LPXTG motif)
cluster67	OCPFDLNE_01064	Phosphoenolpyruvate--protein phosphotransferase
cluster67	OCPFDLNE_02116	Penicillin binding protein 2B transpeptidase involved in septal peptidoglycan synthesis
cluster67	OCPFDLNE_01609	Replicative DNA helicase loader DnaB
cluster67	OCPFDLNE_00875	Plasma-membrane calcium-translocating P-type ATPase
cluster67	OCPFDLNE_01889	L-serine dehydratase iron-sulfur-dependent beta subunit
cluster67	OCPFDLNE_01794	Putative ATP-dependent RNA helicase YfmL
cluster67	OCPFDLNE_01452	DNA mismatch repair endonuclease MutL
cluster67	OCPFDLNE_00811	Ring-cleaving dioxygenase mhqO
cluster67	OCPFDLNE_03103	RNA-binding protein Jag
cluster67	OCPFDLNE_00947	Phosphoserine phosphatase RsbU (Sigma factor sigBregulation protein rsbU)
cluster68	OCPFDLNE_01941	Control catabolite protein of gluconeogenesis
cluster68	OCPFDLNE_01943	Pyruvate phosphate dikinase
cluster68	OCPFDLNE_00112	ChiB
cluster68	OCPFDLNE_01942	Phosphotransferase yqfL
cluster68	OCPFDLNE_01686	hypothetical protein
cluster68	OCPFDLNE_00847	hypothetical protein
cluster68	OCPFDLNE_01340	Glycerol-3-phosphate dehydrogenase
cluster69	OCPFDLNE_01703	Translation elongation factor Ts
cluster69	OCPFDLNE_01704	30S ribosomal protein S2
cluster69	OCPFDLNE_01320	Ribonuclease HII
cluster69	OCPFDLNE_00643	Pyrimidine 5'-nucleotidase YjjG
cluster69	OCPFDLNE_01573	Single-stranded-DNA-specific exonuclease RecJ
cluster69	OCPFDLNE_01823	23S rRNA (Uracil-5-)-methyltransferase RumA
cluster69	OCPFDLNE_01319	Ribosome biogenesis GTPase YlqF
cluster69	OCPFDLNE_01398	YqhL
cluster69	OCPFDLNE_01775	OsmC family peroxiredoxin
cluster70	OCPFDLNE_02458	Glutamate gamma-aminobutyrate antiporter
cluster70	OCPFDLNE_00015	Quinol oxidase subunit III
cluster70	OCPFDLNE_00014	Cytochrome o ubiquinol oxidase subunit I
cluster70	OCPFDLNE_02459	Glutamate decarboxylase beta
cluster70	OCPFDLNE_02974	Cytochrome bd ubiquinol oxidase subunit II
cluster70	OCPFDLNE_02975	Cytochrome bd ubiquinol oxidase subunit I
cluster70	OCPFDLNE_00016	Quinol oxidase polypeptide IV
cluster71	OCPFDLNE_01223	Aldehyde-alcohol dehydrogenase AdhE
cluster71	OCPFDLNE_00776	Elongation factor G-binding protein
cluster71	OCPFDLNE_01631	Thiol peroxidase
cluster71	OCPFDLNE_01227	Ethanolamine utilization protein
cluster71	OCPFDLNE_01219	Ethanolamine ammonia-lyase heavy chain EutB
cluster71	OCPFDLNE_01220	Ethanolamine ammonia-lyase light chain
cluster71	OCPFDLNE_01226	Phosphate propanoyltransferase
cluster71	OCPFDLNE_01654	Phenylalanine--tRNA ligase beta subunit
cluster71	OCPFDLNE_01470	BilEB
cluster71	OCPFDLNE_01234	ECF transporter S component
cluster72	OCPFDLNE_00221	Cell division protein DivIC
cluster72	OCPFDLNE_02017	Peptidoglycan-binding protein LysM
cluster72	OCPFDLNE_01485	Aspartate-semialdehyde dehydrogenase
cluster72	OCPFDLNE_02827	hypothetical protein
cluster72	OCPFDLNE_01547	Endolytic murein transglycosylase
cluster72	OCPFDLNE_03052	Nucleoid occlusion protein
cluster72	OCPFDLNE_02838	Iron-sulfur cluster carrier protein
cluster73	OCPFDLNE_02118	Ribosomal RNA small subunit methyltransferase H
cluster73	OCPFDLNE_02119	Cell division/cell wall cluster transcriptional repressor MraZ
cluster73	OCPFDLNE_01515	Phosphate starvation-inducible protein PhoH
cluster73	OCPFDLNE_02110	Cell division protein FtsA
cluster73	OCPFDLNE_02899	Cell wall assembly/cell proliferation coordinating protein, KNR4-like protein
cluster73	OCPFDLNE_03081	Predicted beta-phosphoglucomutase
cluster74	OCPFDLNE_01595	Cell shape-determining protein MreC
cluster74	OCPFDLNE_01405	Alkaline-shock protein YqhY
cluster74	OCPFDLNE_01936	Peptide methionine sulfoxide reductase MsrA
cluster74	OCPFDLNE_02654	Galactoside O-acetyltransferase
cluster74	OCPFDLNE_02380	3'-5' exoribonuclease YhaM
cluster74	OCPFDLNE_00792	PEP phosphonomutase family protein
cluster74	OCPFDLNE_01719	O-succinylbenzoic acid--CoA ligase
cluster74	OCPFDLNE_01482	Zn-dependent hydrolase
cluster74	OCPFDLNE_01596	Cell shape-determining protein MreB
cluster74	OCPFDLNE_01584	Prephenate dehydratase
cluster74	OCPFDLNE_03059	N-acetylmannosamine-6-phosphate 2-epimerase
cluster75	OCPFDLNE_00726	hypothetical protein
cluster75	OCPFDLNE_00857	hypothetical protein
cluster75	OCPFDLNE_00515	Capsule biosynthesis protein CapA
cluster75	OCPFDLNE_01035	Teichoic acid D-Ala incorporation-associated protein DltX
cluster75	OCPFDLNE_02702	Transmembrane protein YwzB
cluster75	OCPFDLNE_01878	hypothetical protein
cluster75	OCPFDLNE_02299	hypothetical protein
cluster75	OCPFDLNE_00808	Spore germination lipase LipC
cluster76	OCPFDLNE_01925	Manganese transport system ATP-binding protein MntB
cluster76	OCPFDLNE_02013	Ribosome biogenesis GTPase Der
cluster76	OCPFDLNE_00197	Macrolide-specific efflux protein macA
cluster76	OCPFDLNE_01431	Isopentenyl-diphosphate delta-isomerase
cluster76	OCPFDLNE_01643	Free methionine-R-sulfoxide reductase
cluster76	OCPFDLNE_00532	ATP synthase subunit alpha
cluster76	OCPFDLNE_00828	hypothetical protein
cluster77	OCPFDLNE_02145	60 kDa chaperonin
cluster77	OCPFDLNE_02767	hypothetical protein
cluster77	OCPFDLNE_02146	Chaperonin
cluster77	OCPFDLNE_00268	50S ribosomal protein L10
cluster77	OCPFDLNE_00269	hypothetical protein
cluster78	OCPFDLNE_01593	Septum site-determining protein MinC
cluster78	OCPFDLNE_01417	Butyrate kinase
cluster78	OCPFDLNE_01328	Putative acyl-CoA thioesterase YneP
cluster78	OCPFDLNE_02053	Ribonuclease Z
cluster78	OCPFDLNE_01569	Sporulation-specific N-acetylmuramoyl-L-alanine amidase
cluster78	OCPFDLNE_00969	AI-2 transport protein TqsA
cluster78	OCPFDLNE_01828	Glutamyl-tRNA amidotransferase
cluster79	OCPFDLNE_01455	Pyruvate formate-lyase-activating enzyme
cluster79	OCPFDLNE_00616	ABC transporter transmembrane region
cluster79	OCPFDLNE_00841	2-hydroxyisocaproyl-CoA dehydratase activator
cluster79	OCPFDLNE_00973	Formate-nitrite transporter
cluster79	OCPFDLNE_00203	Ribose-phosphate pyrophosphokinase
cluster80	OCPFDLNE_01761	YfhP
cluster80	OCPFDLNE_01551	hypothetical protein
cluster80	OCPFDLNE_02908	Elongation factor Tu
cluster80	OCPFDLNE_02731	Ketose-bisphosphate aldolase class-ii
cluster80	OCPFDLNE_00004	RNA binding protein involved in ribosome maturation
cluster80	OCPFDLNE_02315	Ribonucleotide-diphosphate reductase subunit alpha
cluster80	OCPFDLNE_00292	SMI1/KNR4 family protein SUKH-1
cluster80	OCPFDLNE_00775	DNA-binding ferritin-like protein (Dps family)
cluster81	OCPFDLNE_00853	hypothetical protein
cluster81	OCPFDLNE_00560	Predicted signal-transduction protein containing cAMP-binding and CBS domains
cluster81	OCPFDLNE_01471	hypothetical protein
cluster81	OCPFDLNE_00139	Putative cyclic-di-GMP phosphodiesterase YjcC
cluster81	OCPFDLNE_02987	HAD-superfamily hydrolase
cluster82	OCPFDLNE_01233	hypothetical protein
cluster82	OCPFDLNE_02500	Putative membrane protein yuiD
cluster82	OCPFDLNE_01004	Iron-sulphur cluster biosynthesis
cluster82	OCPFDLNE_01896	Serine/threonine protein kinase with PASTA sensor(S)
cluster82	OCPFDLNE_02842	hypothetical protein
cluster82	OCPFDLNE_01766	Phosphatidylglycerol lysyltransferase
cluster82	OCPFDLNE_01043	Aminopeptidase ysdC
cluster83	OCPFDLNE_01291	ATP-dependent RNA helicase DbpA
cluster83	OCPFDLNE_02504	Ferredoxin--NADP reductase
cluster83	OCPFDLNE_02032	Transcriptional repressor
cluster83	OCPFDLNE_01072	CBS domain-containing protein YkuL
cluster83	OCPFDLNE_01073	Putative transcription regulator (LysR family)
cluster83	OCPFDLNE_01967	Holliday junction resolvase RecU
cluster83	OCPFDLNE_01696	Membrane protein CcdC involved in cytochrome C biogenesis
cluster84	OCPFDLNE_02319	Predicted dehydrogenase
cluster84	OCPFDLNE_00443	PTS system fructose-specific transporter subunit IIA
cluster84	OCPFDLNE_02321	PalA
cluster84	OCPFDLNE_02322	Inosose dehydratase
cluster84	OCPFDLNE_00512	Transcriptional regulator
cluster84	OCPFDLNE_02320	Sugar phosphate isomerase/epimerase
cluster85	OCPFDLNE_02029	Purine nucleoside phosphorylase
cluster85	OCPFDLNE_02030	Phosphopentomutase
cluster85	OCPFDLNE_02520	Iron-regulated ABC transporter membrane component SufB
cluster85	OCPFDLNE_02031	Site-specific tyrosine recombinase XerD
cluster85	OCPFDLNE_02955	HTH-type transcriptional regulator HexR
cluster86	OCPFDLNE_00007	DNA gyrase subunit A
cluster86	OCPFDLNE_01334	DNA topoisomerase IV subunit A
cluster86	OCPFDLNE_01372	Translation initiation factor IF-2
cluster86	OCPFDLNE_02874	30S ribosomal protein S14 type Z
cluster86	OCPFDLNE_01720	1,4-dihydroxy-2-naphthoyl-CoA synthase
cluster87	OCPFDLNE_01840	Amidophosphoribosyltransferase
cluster87	OCPFDLNE_01276	Endonuclease MutS2
cluster87	OCPFDLNE_02933	Two-component system KDP operon response regulator KdpE
cluster87	OCPFDLNE_01278	UvrABC system protein C
cluster87	OCPFDLNE_01841	Phosphoribosylformylglycinamidine synthase subunit PurL
cluster87	OCPFDLNE_01691	SMC family ATPase
cluster87	OCPFDLNE_03029	Glutathione biosynthesis bifunctional protein GshAB
cluster88	OCPFDLNE_01723	Salicylate biosynthesis isochorismate synthase
cluster88	OCPFDLNE_01722	2-succinyl-5-enolpyruvyl-6-hydroxy-3-cyclohexene-1-carboxylic-acid synthase
cluster88	OCPFDLNE_01369	Transcription elongation factor NusA
cluster88	OCPFDLNE_01370	Cytosolic protein YlxR
cluster88	OCPFDLNE_01371	Probable ribosomal protein ylxQ
cluster88	OCPFDLNE_00010	D-glycero-alpha-D-manno-heptose 7-phosphate kinase
cluster89	OCPFDLNE_00122	hypothetical protein
cluster89	OCPFDLNE_00051	Single-stranded DNA-binding protein A
cluster89	OCPFDLNE_02571	DNA-directed RNA polymerase sigma subunit RpoN
cluster89	OCPFDLNE_00487	HTH-type transcriptional regulator YybE
cluster89	OCPFDLNE_00050	30S ribosomal protein S6
cluster89	OCPFDLNE_02005	Nucleoside diphosphate kinase
cluster90	OCPFDLNE_02714	Serine hydroxymethyltransferase
cluster90	OCPFDLNE_00718	Maltose transacetylase (Maltose O-acetyltransferaseacetyltransferase)
cluster90	OCPFDLNE_01430	hypothetical protein
cluster90	OCPFDLNE_02651	UDP-glucose 4-epimerase GalE
cluster90	OCPFDLNE_02356	Putative pheromone ABC transporter (Binding protein)
cluster91	OCPFDLNE_02255	Pyridoxal 5'-phosphate synthase lyase subunit PdxS
cluster91	OCPFDLNE_02256	Pyridoxal 5'-phosphate synthase glutaminase subunit PdxT
cluster91	OCPFDLNE_00282	Aryl-phospho-beta-D-glucosidase BglH
cluster91	OCPFDLNE_00319	Putative licABCH operon regulator
cluster92	OCPFDLNE_00307	hypothetical protein
cluster92	OCPFDLNE_01811	Polar amino acid ABC transporter ATPase
cluster92	OCPFDLNE_00260	23S rRNA (Guanosine-2'-O-)-methyltransferase rlmB
cluster92	OCPFDLNE_01527	Elongation factor 4
cluster92	OCPFDLNE_00306	Methionine import ATP-binding protein MetN
cluster92	OCPFDLNE_02943	Cell division protein FtsW
cluster93	OCPFDLNE_01513	Endoribonuclease YbeY
cluster93	OCPFDLNE_01514	Cyclic-di-AMP phosphodiesterase PgpH
cluster93	OCPFDLNE_00256	Glutamate--tRNA ligase
cluster93	OCPFDLNE_01826	Glutamyl-tRNA amidotransferase
cluster93	OCPFDLNE_00255	2-C-methyl-D-erythritol 2,4-cyclodiphosphate synthase
cluster94	OCPFDLNE_00232	Lysine--tRNA ligase
cluster94	OCPFDLNE_00985	hypothetical protein
cluster94	OCPFDLNE_02257	Phosphotransacetylase
cluster94	OCPFDLNE_02399	hypothetical protein
cluster94	OCPFDLNE_00984	hypothetical protein
cluster95	OCPFDLNE_03017	ADP-ribose-binding protein
cluster95	OCPFDLNE_02304	Putative histidine utilization repressor
cluster95	OCPFDLNE_00212	Putative heavy metal-binding protein
cluster95	OCPFDLNE_02160	Bacterial transcription activator family protein
cluster95	OCPFDLNE_02091	Mannosylglycerate hydrolase
cluster96	OCPFDLNE_02765	HTH-type transcriptional repressor NemR
cluster96	OCPFDLNE_02814	hypothetical protein
cluster96	OCPFDLNE_00482	Antibiotic resistance protein VanZ
cluster96	OCPFDLNE_02960	hypothetical protein
cluster97	OCPFDLNE_01924	Manganese ABC transporter inner membrane permease protein SitD
cluster97	OCPFDLNE_01923	Manganese ABC transporter substrate-binding protein MntA
cluster97	OCPFDLNE_02139	Copper resistance protein CopC
cluster97	OCPFDLNE_00698	LTA synthase family protein
cluster98	OCPFDLNE_02728	Phosphatidylglycerol lysyltransferase
cluster98	OCPFDLNE_00901	UvrABC system protein C
cluster98	OCPFDLNE_00478	TetR family dihydroxyacetone kinase regulator
cluster98	OCPFDLNE_02532	Ferrous-iron efflux pump FieF
cluster99	OCPFDLNE_01504	DUF188 domain-containing protein
cluster99	OCPFDLNE_03049	Partition protein, ParA homolog
cluster99	OCPFDLNE_03048	Partition protein ParB homolg
cluster99	OCPFDLNE_01368	Ribosome maturation factor RimP
cluster100	OCPFDLNE_00371	Glucitol operon repressor
cluster100	OCPFDLNE_02457	Putative HTH-type transcriptional regulator YwgB
cluster100	OCPFDLNE_02456	hypothetical protein
cluster101	OCPFDLNE_02436	Pseudouridine-5'-phosphate glycosidase
cluster101	OCPFDLNE_01646	Catabolite control protein A
cluster101	OCPFDLNE_02437	Carbohydrate kinase
cluster101	OCPFDLNE_01845	Adenylosuccinate lyase
cluster102	OCPFDLNE_00180	Glucose uptake protein GlcU
cluster102	OCPFDLNE_00995	Epoxyqueuosine reductase
cluster102	OCPFDLNE_01833	Sodium-dependent transporter
cluster102	OCPFDLNE_01010	Alpha/beta fold hydrolase
cluster103	OCPFDLNE_00884	Pyruvate-flavodoxin oxidoreductase
cluster103	OCPFDLNE_01084	Sensor histidine kinase
cluster103	OCPFDLNE_01067	hypothetical protein
cluster104	OCPFDLNE_02592	hypothetical protein
cluster104	OCPFDLNE_01175	ATP-binding/permease protein CydD
cluster104	OCPFDLNE_00290	Alpha-ribazole phosphatase
cluster104	OCPFDLNE_01789	Prophage P2a protein 6 endonuclease
cluster105	OCPFDLNE_01863	50S ribosomal protein L19
cluster105	OCPFDLNE_01610	Transcriptional repressor NrdR
cluster105	OCPFDLNE_01578	Queuine tRNA-ribosyltransferase
cluster106	OCPFDLNE_01440	Antilisterial bacteriocin subtilosin biosynthesis protein AlbE
cluster106	OCPFDLNE_02327	Hydroxyacylglutathione hydrolase
cluster106	OCPFDLNE_01441	hypothetical protein
cluster107	OCPFDLNE_02403	hypothetical protein
cluster107	OCPFDLNE_02677	Major cardiolipin synthase ClsA
cluster107	OCPFDLNE_00789	Transcriptional regulator of D-allose utilization, LacI
cluster108	OCPFDLNE_01326	ATP-dependent protease ATPase subunit HslU
cluster108	OCPFDLNE_01325	ATP-dependent protease subunit HslV
cluster109	OCPFDLNE_02930	hypothetical protein
cluster109	OCPFDLNE_02931	Excinuclease ABC subunit A
cluster109	OCPFDLNE_02945	Magnesium-transporting ATPase, P-type 1
cluster110	OCPFDLNE_00291	ABC transporter permease subunit
cluster110	OCPFDLNE_00171	Endonuclease
cluster110	OCPFDLNE_01684	Muramoyltetrapeptide carboxypeptidase
cluster111	OCPFDLNE_01938	Spore germination lipase LipC
cluster111	OCPFDLNE_01028	NAD kinase
cluster111	OCPFDLNE_02267	DNA binding domain, excisionase family
cluster112	OCPFDLNE_01634	NAD kinase
cluster112	OCPFDLNE_02131	hypothetical protein
cluster112	OCPFDLNE_02377	Putative membrane protein yhaH
cluster113	OCPFDLNE_02601	Minor capsid protein (Fragment)
cluster113	OCPFDLNE_02586	hypothetical protein
cluster114	OCPFDLNE_03030	Aryl-phospho-beta-D-glucosidase BglH
cluster114	OCPFDLNE_01457	Multidrug efflux protein YfmO
cluster115	OCPFDLNE_02580	hypothetical protein
cluster115	OCPFDLNE_02942	hypothetical protein
cluster116	OCPFDLNE_01939	Fatty acid-binding protein DegV
cluster116	OCPFDLNE_02376	Purine nucleoside phosphoramidase
cluster117	OCPFDLNE_01296	Listeriolysin regulatory protein
cluster117	OCPFDLNE_01651	Thioredoxin-like protein ykuU
cluster118	OCPFDLNE_00011	Diphosphomevalonate decarboxylase
cluster118	OCPFDLNE_01086	Trk system potassium uptake protein TrkA
cluster119	OCPFDLNE_01448	hypothetical protein
cluster119	OCPFDLNE_02128	Endopeptidase La
cluster120	OCPFDLNE_01571	GTP pyrophosphokinase
cluster120	OCPFDLNE_02653	TPR repeat-containing protein yvcD
cluster121	OCPFDLNE_01281	Glutamate racemase
cluster121	OCPFDLNE_01472	Divalent metal cation transporter MntH
cluster122	OCPFDLNE_01444	CDP-diacylglycerol--glycerol-3-phosphate 3-phosphatidyltransferase
cluster122	OCPFDLNE_02751	Cadmium, cobalt and zinc/H(+)-K(+) antiporter
cluster123	OCPFDLNE_01890	DAK2 domain fusion protein YloV
cluster123	OCPFDLNE_01927	Carboxy-terminal processing protease CtpA
cluster124	OCPFDLNE_02493	Multiple resistance and pH homeostasis protein B
cluster124	OCPFDLNE_02496	Multiple resistance and pH homeostasis protein E
cluster125	OCPFDLNE_00495	DUF896 domain-containing protein (Fragment)
cluster125	OCPFDLNE_02494	Monovalent cation/H+ antiporter subunit C
cluster126	OCPFDLNE_01322	Type I DNA topoisomerase
cluster126	OCPFDLNE_01376	Riboflavin biosynthesis protein RibF
cluster127	OCPFDLNE_00982	UPF0703 protein ycgQ
cluster127	OCPFDLNE_01876	Tyrosine-protein phosphatase
cluster128	OCPFDLNE_00181	Methionine--tRNA ligase
cluster128	OCPFDLNE_02526	hypothetical protein
cluster129	OCPFDLNE_01050	Transcriptional activatory protein BadR
cluster129	OCPFDLNE_01820	hypothetical protein
cluster130	OCPFDLNE_02326	Cyclic nucleotide-binding domain protein
cluster130	OCPFDLNE_03107	hypothetical protein
cluster131	OCPFDLNE_01268	ABC transporter permease
cluster131	OCPFDLNE_01612	Formamidopyrimidine-DNA glycosylase
cluster132	OCPFDLNE_01620	Acetyl-coenzyme A carboxylase carboxyl transferase subunit alpha
cluster132	OCPFDLNE_02137	MOSC domain-containing protein YiiM
cluster133	OCPFDLNE_00806	Transcriptional activatory protein AadR
cluster133	OCPFDLNE_02988	RpiR family transcriptional regulator
cluster134	OCPFDLNE_01837	Bifunctional purine biosynthesis protein PurH
cluster134	OCPFDLNE_01838	Phosphoribosylglycinamide formyltransferase
cluster135	OCPFDLNE_00008	Cardiolipin synthetase
cluster135	OCPFDLNE_02722	Homoserine dehydrogenase
cluster136	OCPFDLNE_01360	Uridylate kinase
cluster136	OCPFDLNE_02071	Deoxyribose-phosphate aldolase
cluster137	OCPFDLNE_00711	hypothetical protein
cluster137	OCPFDLNE_02575	hypothetical protein
cluster138	OCPFDLNE_01140	Polyribitolphosphotransferase
cluster138	OCPFDLNE_02537	Peptidoglycan glycosyltransferase RodA
cluster139	OCPFDLNE_00113	Sugar kinase and transcription regulator
cluster139	OCPFDLNE_00301	Class III anaerobic ribonucleoside-triphosphate reductase catalytic subunit
cluster140	OCPFDLNE_01508	DNA recombination protein RecO
cluster140	OCPFDLNE_02338	hypothetical protein
cluster141	OCPFDLNE_01110	GTP 3',8-cyclase
cluster141	OCPFDLNE_01895	Small ribosomal subunit biogenesis GTPase RsgA
cluster142	OCPFDLNE_00496	Glycosyltransferase
cluster142	OCPFDLNE_02690	IMPACT family member YigZ
cluster143	OCPFDLNE_01037	Predicted acyltransferase
cluster143	OCPFDLNE_03058	hypothetical protein
cluster144	OCPFDLNE_01271	Uracil-DNA glycosylase
cluster144	OCPFDLNE_03093	Transglutaminase family protein (Fragment)
cluster145	OCPFDLNE_00475	Acetophenone carboxylase alpha subunit
cluster145	OCPFDLNE_00892	Multidrug export ATP-binding/permease protein SAV1866
cluster146	OCPFDLNE_00716	Pyridoxine, pyridoxal, and pyridoxamine kinase
cluster146	OCPFDLNE_00717	hypothetical protein
cluster147	OCPFDLNE_02932	AB hydrolase superfamily protein YvaM
cluster147	OCPFDLNE_03003	Putative drug efflux/lipid export ABC transporter, ATP-binding and permease protein
cluster148	OCPFDLNE_00568	Phosphoribosyl-ATP pyrophosphatase
cluster148	OCPFDLNE_00574	Histidinol dehydrogenase
cluster149	OCPFDLNE_00263	Preprotein translocase subunit SecE
cluster149	OCPFDLNE_01781	Short-chain flavodoxin
cluster150	OCPFDLNE_00333	Carbohydrate deacetylase
cluster150	OCPFDLNE_02374	hypothetical protein
cluster151	OCPFDLNE_00414	Pyrroline-5-carboxylate reductase
cluster151	OCPFDLNE_02859	Winged helix DNA-binding domain-containing protein (Fragment)

## Sheet: RO15_all_cluster_links
#Cluster figure only shows top 30 links for simplification, here all links are listed.
Source_cluster	target_cluster	link_weight
Cl1	Cl7	0.000352741
Cl1	Cl17	0.000113354
Cl1	Cl21	0.000472272
Cl1	Cl22	0.000131343
Cl1	Cl33	0.000112066
Cl1	Cl37	0.000141211
Cl1	Cl54	0.000123629
Cl1	Cl60	0.000151366
Cl1	Cl72	0.000121536
Cl1	Cl83	0.000128707
Cl1	Cl106	0.000118742
Cl1	Cl108	0.000117101
Cl2	Cl3	0.00386332
Cl2	Cl5	0.000640087
Cl2	Cl17	0.000241928
Cl2	Cl28	0.000243232
Cl2	Cl51	0.000280652
Cl2	Cl74	0.000114601
Cl2	Cl77	0.000407474
Cl2	Cl113	0.000126118
Cl4	Cl5	0.000654011
Cl4	Cl7	0.000285001
Cl4	Cl9	0.00106928
Cl4	Cl12	0.000517122
Cl4	Cl15	0.00226911
Cl4	Cl17	0.000487401
Cl4	Cl19	0.00109431
Cl4	Cl20	0.000797418
Cl4	Cl31	0.000127446
Cl4	Cl32	0.000912694
Cl4	Cl37	0.000112572
Cl4	Cl38	0.000120135
Cl4	Cl47	0.00011895
Cl4	Cl49	0.000118332
Cl4	Cl51	0.000373498
Cl4	Cl52	0.00040133
Cl4	Cl73	0.000119033
Cl4	Cl76	0.00011961
Cl4	Cl79	0.000382795
Cl4	Cl83	0.000117306
Cl4	Cl84	0.000684103
Cl4	Cl103	0.000112217
Cl5	Cl6	0.000398341
Cl5	Cl9	0.000508821
Cl5	Cl11	0.000269007
Cl5	Cl12	0.000111873
Cl5	Cl19	0.000907227
Cl5	Cl23	0.000869134
Cl5	Cl24	0.000119154
Cl5	Cl28	0.000515777
Cl5	Cl29	0.000144125
Cl5	Cl30	0.000272885
Cl5	Cl39	0.000113716
Cl5	Cl51	0.000283288
Cl5	Cl52	0.000379851
Cl5	Cl55	0.000143182
Cl5	Cl62	0.00068501
Cl5	Cl67	0.000116935
Cl5	Cl73	0.000119119
Cl5	Cl77	0.000304717
Cl5	Cl81	0.000249317
Cl5	Cl95	0.000115488
Cl5	Cl96	0.000227838
Cl5	Cl105	0.000166519
Cl5	Cl115	0.000125322
Cl6	Cl8	0.000123904
Cl6	Cl9	0.000130718
Cl6	Cl11	0.00011415
Cl6	Cl25	0.000136218
Cl6	Cl26	0.000119515
Cl6	Cl27	0.000246503
Cl6	Cl30	0.000123511
Cl6	Cl32	0.000243342
Cl6	Cl33	0.000112663
Cl6	Cl41	0.000127435
Cl6	Cl56	0.000254517
Cl6	Cl59	0.000483253
Cl6	Cl69	0.000225774
Cl6	Cl73	0.000158545
Cl6	Cl77	0.000287819
Cl6	Cl83	0.000111984
Cl6	Cl92	0.000119201
Cl6	Cl98	0.000240325
Cl7	Cl11	0.000117997
Cl7	Cl12	0.000114855
Cl7	Cl13	0.00222122
Cl7	Cl17	0.000578645
Cl7	Cl19	0.000117872
Cl7	Cl20	0.000877196
Cl7	Cl24	0.000253592
Cl7	Cl25	0.000125662
Cl7	Cl26	0.00069092
Cl7	Cl30	0.000139532
Cl7	Cl31	0.000157205
Cl7	Cl32	0.000268949
Cl7	Cl34	0.000125258
Cl7	Cl35	0.000117655
Cl7	Cl37	0.000116577
Cl7	Cl39	0.000115926
Cl7	Cl40	0.000114538
Cl7	Cl44	0.000379803
Cl7	Cl46	0.000121515
Cl7	Cl49	0.000118911
Cl7	Cl53	0.000120141
Cl7	Cl54	0.000253264
Cl7	Cl60	0.00012102
Cl7	Cl61	0.000227361
Cl7	Cl70	0.000131466
Cl7	Cl75	0.000115799
Cl7	Cl79	0.000277887
Cl7	Cl84	0.000124075
Cl7	Cl85	0.000120217
Cl7	Cl100	0.000123914
Cl7	Cl114	0.000142676
Cl8	Cl9	0.00162439
Cl8	Cl11	0.000144417
Cl8	Cl12	0.000267141
Cl8	Cl13	0.000118289
Cl8	Cl15	0.000140435
Cl8	Cl20	0.000136282
Cl8	Cl21	0.000680021
Cl8	Cl31	0.000652849
Cl8	Cl39	0.00012863
Cl8	Cl46	0.000112181
Cl8	Cl47	0.00011607
Cl8	Cl51	0.000116045
Cl8	Cl55	0.000115682
Cl8	Cl58	0.000114907
Cl8	Cl73	0.000129213
Cl8	Cl82	0.000117573
Cl8	Cl93	0.000111924
Cl8	Cl97	0.000129201
Cl9	Cl11	0.000111811
Cl9	Cl12	0.000405621
Cl9	Cl15	0.000650249
Cl9	Cl17	0.000932715
Cl9	Cl19	0.00047598
Cl9	Cl22	0.000114817
Cl9	Cl25	0.000155307
Cl9	Cl28	0.000124971
Cl9	Cl31	0.000406436
Cl9	Cl32	0.000373479
Cl9	Cl37	0.000419828
Cl9	Cl45	0.000114059
Cl9	Cl47	0.000133539
Cl9	Cl52	0.000476286
Cl9	Cl76	0.000118615
Cl9	Cl77	0.000144221
Cl9	Cl81	0.000144857
Cl10	Cl13	0.000121015
Cl10	Cl55	0.000414321
Cl10	Cl60	0.000115124
Cl10	Cl86	0.00026184
Cl10	Cl88	0.000224095
Cl11	Cl20	0.000119046
Cl11	Cl22	0.000365999
Cl11	Cl26	0.000113828
Cl11	Cl27	0.000117543
Cl11	Cl31	0.00025844
Cl11	Cl37	0.000136575
Cl11	Cl39	0.000125958
Cl11	Cl40	0.000123568
Cl11	Cl43	0.000237203
Cl11	Cl45	0.000126691
Cl11	Cl47	0.000130815
Cl11	Cl54	0.000113959
Cl11	Cl56	0.000112026
Cl11	Cl72	0.000117707
Cl11	Cl82	0.000146005
Cl11	Cl91	0.000132599
Cl11	Cl93	0.000125699
Cl11	Cl107	0.00011472
Cl12	Cl15	0.000724594
Cl12	Cl18	0.000121264
Cl12	Cl22	0.00013022
Cl12	Cl28	0.00012117
Cl12	Cl29	0.000126185
Cl12	Cl31	0.000226657
Cl12	Cl33	0.000119474
Cl12	Cl38	0.000254717
Cl12	Cl39	0.000121379
Cl12	Cl41	0.000165842
Cl12	Cl42	0.000121707
Cl12	Cl43	0.000400691
Cl12	Cl47	0.000239767
Cl12	Cl65	0.000136356
Cl12	Cl80	0.00014845
Cl12	Cl81	0.00012638
Cl12	Cl94	0.000118944
Cl13	Cl14	0.00013545
Cl13	Cl19	0.000134231
Cl13	Cl20	0.000527784
Cl13	Cl24	0.000232619
Cl13	Cl31	0.000127136
Cl13	Cl49	0.000120702
Cl13	Cl51	0.000143006
Cl13	Cl55	0.000121803
Cl13	Cl70	0.000267784
Cl13	Cl79	0.000129697
Cl14	Cl22	0.000119329
Cl14	Cl25	0.000133042
Cl14	Cl27	0.000117871
Cl14	Cl32	0.000317011
Cl14	Cl34	0.000254453
Cl14	Cl43	0.000134576
Cl14	Cl68	0.000123174
Cl14	Cl71	0.000112956
Cl15	Cl20	0.000126042
Cl15	Cl32	0.000118286
Cl15	Cl43	0.00012384
Cl15	Cl51	0.000113588
Cl15	Cl52	0.000374122
Cl15	Cl65	0.000113546
Cl16	Cl37	0.000152216
Cl16	Cl60	0.000123705
Cl16	Cl79	0.000163623
Cl16	Cl103	0.00012755
Cl17	Cl25	0.000144928
Cl17	Cl31	0.000114464
Cl17	Cl32	0.000114013
Cl17	Cl52	0.000246529
Cl17	Cl62	0.000152678
Cl17	Cl63	0.000120116
Cl17	Cl96	0.000115476
Cl18	Cl21	0.000131845
Cl18	Cl30	0.000150863
Cl18	Cl34	0.000120476
Cl18	Cl35	0.000113036
Cl18	Cl44	0.00027065
Cl18	Cl54	0.000129751
Cl18	Cl57	0.000115072
Cl18	Cl66	0.000115521
Cl18	Cl75	0.000123738
Cl18	Cl90	0.000131004
Cl19	Cl23	0.000112553
Cl19	Cl25	0.000136268
Cl19	Cl29	0.000134013
Cl19	Cl31	0.000259448
Cl19	Cl38	0.000115684
Cl19	Cl47	0.000169006
Cl19	Cl81	0.000138345
Cl20	Cl21	0.000122746
Cl20	Cl55	0.000140882
Cl20	Cl70	0.000137497
Cl20	Cl82	0.000114966
Cl21	Cl35	0.000137449
Cl21	Cl37	0.000121977
Cl21	Cl42	0.000116596
Cl21	Cl54	0.000125274
Cl21	Cl61	0.000118948
Cl21	Cl72	0.000113611
Cl21	Cl75	0.00011633
Cl21	Cl82	0.000114734
Cl22	Cl38	0.000113365
Cl22	Cl46	0.000137944
Cl22	Cl48	0.000118509
Cl22	Cl56	0.000115488
Cl22	Cl68	0.000118372
Cl22	Cl86	0.000124662
Cl22	Cl87	0.000116905
Cl23	Cl60	0.000114939
Cl23	Cl81	0.000114204
Cl24	Cl28	0.000401376
Cl24	Cl38	0.000113516
Cl24	Cl39	0.00011392
Cl24	Cl60	0.00011789
Cl25	Cl27	0.000139626
Cl25	Cl30	0.000113799
Cl25	Cl34	0.000146162
Cl25	Cl41	0.000231547
Cl25	Cl54	0.000247851
Cl25	Cl66	0.000117135
Cl25	Cl73	0.000161687
Cl26	Cl30	0.000130608
Cl26	Cl69	0.0001552
Cl27	Cl50	0.000129061
Cl27	Cl58	0.000158381
Cl27	Cl68	0.000124392
Cl28	Cl33	0.000236355
Cl28	Cl49	0.000112398
Cl28	Cl50	0.000245666
Cl28	Cl77	0.000130991
Cl28	Cl81	0.000118227
Cl29	Cl31	0.000120093
Cl29	Cl37	0.000116581
Cl29	Cl38	0.000150501
Cl29	Cl45	0.000117734
Cl29	Cl47	0.000130915
Cl29	Cl53	0.000125484
Cl29	Cl64	0.000225035
Cl30	Cl34	0.000120708
Cl30	Cl35	0.000114203
Cl30	Cl36	0.000232773
Cl30	Cl54	0.000118696
Cl30	Cl61	0.000119401
Cl30	Cl64	0.00011484
Cl30	Cl66	0.000120253
Cl30	Cl78	0.000112909
Cl31	Cl40	0.000131252
Cl31	Cl68	0.000120236
Cl32	Cl34	0.000288872
Cl32	Cl41	0.000131738
Cl32	Cl52	0.000113808
Cl32	Cl72	0.000141342
Cl32	Cl100	0.000122451
Cl33	Cl50	0.000118684
Cl33	Cl65	0.000127884
Cl33	Cl93	0.000129813
Cl34	Cl35	0.000122632
Cl34	Cl48	0.000124369
Cl34	Cl54	0.000115299
Cl34	Cl61	0.000244163
Cl35	Cl36	0.000255647
Cl35	Cl45	0.000112637
Cl35	Cl48	0.000152877
Cl35	Cl49	0.000125697
Cl35	Cl61	0.00014559
Cl35	Cl66	0.000120578
Cl36	Cl44	0.000131137
Cl36	Cl48	0.000114848
Cl36	Cl49	0.000117174
Cl36	Cl54	0.000113817
Cl36	Cl66	0.000122861
Cl37	Cl38	0.000117421
Cl37	Cl50	0.000122338
Cl38	Cl46	0.000124587
Cl38	Cl65	0.000125517
Cl38	Cl85	0.000115474
Cl38	Cl92	0.000118072
Cl39	Cl57	0.000198066
Cl39	Cl70	0.000120208
Cl40	Cl47	0.000118338
Cl41	Cl42	0.000115602
Cl41	Cl45	0.000124996
Cl41	Cl72	0.000112208
Cl41	Cl73	0.000129323
Cl41	Cl76	0.000121318
Cl41	Cl90	0.000130296
Cl42	Cl76	0.000151839
Cl42	Cl94	0.000114862
Cl43	Cl65	0.000117844
Cl43	Cl67	0.000124873
Cl43	Cl87	0.000121271
Cl44	Cl63	0.000243371
Cl44	Cl90	0.000111888
Cl45	Cl48	0.00012238
Cl46	Cl57	0.000240052
Cl46	Cl60	0.000141451
Cl47	Cl57	0.000150512
Cl47	Cl67	0.000112069
Cl48	Cl86	0.000115613
Cl49	Cl61	0.000117696
Cl49	Cl72	0.000131704
Cl49	Cl78	0.000124051
Cl49	Cl79	0.000112524
Cl50	Cl53	0.000121523
Cl50	Cl65	0.000119881
Cl50	Cl76	0.000124671
Cl50	Cl95	0.000112946
Cl50	Cl99	0.000116353
Cl51	Cl69	0.000172972
Cl54	Cl66	0.000116575
Cl54	Cl78	0.000112927
Cl55	Cl80	0.000131425
Cl56	Cl83	0.000123124
Cl58	Cl85	0.000135308
Cl61	Cl63	0.000116815
Cl61	Cl75	0.000112481
Cl61	Cl90	0.000123957
Cl62	Cl68	0.000115088
Cl62	Cl73	0.000127366
Cl63	Cl76	0.000125933
Cl64	Cl91	0.000115596
Cl65	Cl72	0.000114348
Cl66	Cl78	0.000112305
Cl66	Cl86	0.000119903
Cl70	Cl79	0.000134753
Cl72	Cl73	0.000125979
Cl75	Cl78	0.000112626
Cl76	Cl78	0.000118413
Cl80	Cl81	0.000113393
Cl81	Cl89	0.000121123
Cl82	Cl89	0.000119461
Cl86	Cl88	0.000120578
