# Supplementary material for: High-pressure processing-induced transcriptome response during recovery of Listeria monocytogenes
Source: BMC Genomics. 2021 Feb 12;22:117. doi: 10.1186/s12864-021-07407-6 (PMC7881616; doi:10.1186/s12864-021-07407-6)
Supplement: Supplementary file 29 — Additional file 29: Table S12. List of clustered genes and cluster links in ScottA. [file 12864_2021_7407_MOESM29_ESM.xls]

## Sheet: ScottA_clusters
Cluster Number	Protein_ID	Locus_Tag	Annotation
cluster1	EGJ24648.1	LMOSA_20340	Glycerol uptake facilitator
cluster1	EGJ24637.1	LMOSA_20230	Diol dehydratase-reactivating factor alpha subunit
cluster1	EGJ24647.1	LMOSA_20330	Propionaldehyde reductase
cluster1	EGJ24639.1	LMOSA_20250	Putative carboxysome shell protein
cluster1	EGJ24679.1	LMOSA_20650	Precorrin methylase
cluster1	EGJ24681.1	LMOSA_20670	Porphyrin biosynthesis protein includes: uroporphyrinogen-III methyltransferase and uroporphyrinogen-III synthase]
cluster1	EGJ24634.1	LMOSA_20200	Propanediol dehydratase large subunit PduC
cluster1	EGJ24678.1	LMOSA_20640	Cobalamin biosynthesis protein CbiG
cluster1	EGJ24645.1	LMOSA_20310	ATP/cobalamin adenosyltransferase
cluster1	EGJ24636.1	LMOSA_20220	Propanediol dehydratase small subunit PduE
cluster1	EGJ24646.1	LMOSA_20320	CoA-dependent propionaldehyde dehydrogenase
cluster1	EGJ24642.1	LMOSA_20280	Ethanolamine utilization protein eutJ
cluster1	EGJ24638.1	LMOSA_20240	Propanediol utilization diol dehydratase-reactivating factor small chain
cluster1	EGJ24671.1	LMOSA_20570	Cobyrinate a,c-diamide synthase
cluster1	EGJ24674.1	LMOSA_20600	Cobalamin biosynthesis protein CbiD (Fragment)
cluster1	EGJ24635.1	LMOSA_20210	Propanediol dehydratase medium subunit PduD
cluster1	EGJ24677.1	LMOSA_20630	Cobalt-precorrin-4 methyltransferase
cluster1	EGJ24641.1	LMOSA_20270	Phosphate propanoyltransferase
cluster1	EGJ24680.1	LMOSA_20660	CbiJ protein [Listeria monocytogenes str. Scott A]
cluster1	EGJ24683.1	LMOSA_20690	Sirohydrochlorin cobaltochelatase
cluster1	EGJ24633.1	LMOSA_20190	Propanediol utilization microcompartment protein PduB
cluster1	EGJ24640.1	LMOSA_20260	Propanediol utilization microcompartment protein PduA
cluster1	EGJ24643.1	LMOSA_20290	Propanediol utilization protein PduM
cluster1	EGJ24632.1	LMOSA_20180	Propanediol utilization microcompartment protein PduA
cluster1	EGJ24675.1	LMOSA_20610	Synthesis of vitamin b12 adenosyl cobalamide
cluster1	EGJ24686.1	LMOSA_20720	Energy-coupling factor ABC transporter transmembrane protein
cluster1	EGJ24644.1	LMOSA_20300	Carbon dioxide concentrating mechanism protein CcmL
cluster1	EGJ24682.1	LMOSA_20680	Sirohydrochlorin cobaltochelatase CbiK
cluster1	EGJ24672.1	LMOSA_20580	Cobalamin biosynthesis protein CobD
cluster1	EGJ24684.1	LMOSA_20700	Cobalt ECF transporter S component CbiM
cluster1	EGJ24687.1	LMOSA_20730	Cobalt import ATP-binding protein CbiO
cluster1	EGJ24688.1	LMOSA_20740	Cobyric acid synthase CobQ
cluster1	EGJ24649.1	LMOSA_20350	Probable propionate kinase
cluster1	EGJ24676.1	LMOSA_20620	Precorrin-8W decarboxylase CbiT
cluster1	EGJ24673.1	LMOSA_20590	Cobalt-precorrin-8 methylmutase
cluster1	EGJ24670.1	LMOSA_20560	ECF transporter S component
cluster1	EGJ24628.1	LMOSA_20140	Bifunctional cobinamide kinase and cobinamide phosphate guanylyltransferase
cluster1	EGJ24623.1	LMOSA_20090	PduS type ferredoxin, putative
cluster1	EGJ24685.1	LMOSA_20710	Cobalt transport protein CbiN
cluster1	EGJ24627.1	LMOSA_20130	Alpha-ribazole-5-phosphate synthase CblS
cluster1	EGJ24650.1	LMOSA_20360	Threonine-phosphate decarboxylase
cluster1	EGJ24625.1	LMOSA_20110	Propanediol utilization microcompartment protein PduU
cluster1	EGJ24626.1	LMOSA_20120	Ethanolamine utilization protein EutP
cluster1	EGJ24624.1	LMOSA_20100	Polyhedral organelle shell protein PduT, putative
cluster1	EGJ24629.1	LMOSA_20150	Adenosylcobinamide-GDP ribazoletransferase
cluster1	EGJ24651.1	LMOSA_20370	L-threonine kinase
cluster1	EGJ24689.1	LMOSA_20750	ATP-binding cobalamin adenosyltransferase
cluster1	EGJ26301.1	LMOSA_7430	Beta-glucoside operon transcriptional antiterminator
cluster1	EGJ24416.1	LMOSA_18040	Formate-nitrite transporter
cluster1	EGJ25566.1	LMOSA_80	Predicted nucleoside-diphosphate sugar epimerase
cluster1	EGJ24744.1	LMOSA_21300	Phage nucleotide-binding protein [Listeria monocytogenes str. Scott A]
cluster2	EGJ23565.1	LMOSA_9570	Phage minor structural protein GP20
cluster2	EGJ23575.1	LMOSA_9670	Tmp [Listeria monocytogenes str. Scott A]
cluster2	EGJ23584.1	LMOSA_9760	N-acetylmuramoyl-L-alanine amidase domain lysin
cluster2	EGJ23566.1	LMOSA_9580	Phage coat protein [Listeria monocytogenes str. Scott A]
cluster2	EGJ23535.1	LMOSA_9270	Anti-repressor protein
cluster2	EGJ23543.1	LMOSA_9350	DNA replication protein DnaD
cluster2	EGJ23536.1	LMOSA_9280	DNA-binding domain-containing protein
cluster2	EGJ23578.1	LMOSA_9700	Pectin lyase fold containing protein
cluster2	EGJ23567.1	LMOSA_9590	Head-tail connector protein
cluster2	EGJ23579.1	LMOSA_9710	Long tail fibre
cluster2	EGJ23571.1	LMOSA_9630	Major tail shaft protein [Listeria monocytogenes str. Scott A]
cluster2	EGJ23564.1	LMOSA_9560	Phage minor capsid protein 2
cluster2	EGJ23563.1	LMOSA_9550	Phage portal protein [Listeria monocytogenes str. Scott A]
cluster2	EGJ23569.1	LMOSA_9610	Minor capsid protein
cluster2	EGJ23577.1	LMOSA_9690	Putative tail endopeptidase
cluster2	EGJ23570.1	LMOSA_9620	Minor capsid protein
cluster2	EGJ23542.1	LMOSA_9340	Single-stranded DNA-binding protein, ERF family
cluster2	EGJ23576.1	LMOSA_9680	Phage protein gp17 [Listeria monocytogenes str. Scott A]
cluster2	EGJ23557.1	LMOSA_9490	hypothetical protein
cluster2	EGJ23537.1	LMOSA_9290	Phage protein [Listeria monocytogenes str. Scott A]
cluster2	EGJ23545.1	LMOSA_9370	Modification methylase ScrFIB
cluster2	EGJ23568.1	LMOSA_9600	Minor capsid protein
cluster2	EGJ23548.1	LMOSA_9400	hypothetical protein
cluster2	EGJ23574.1	LMOSA_9660	hypothetical protein
cluster2	EGJ23573.1	LMOSA_9650	hypothetical protein
cluster2	EGJ24765.1	LMOSA_21490	Tail tape measure protein [Listeria monocytogenes str. Scott A]
cluster2	EGJ23541.1	LMOSA_9330	Bacteriophage resistance factor, PF05565 family
cluster2	EGJ23562.1	LMOSA_9540	Phage terminase large subunit
cluster2	EGJ23554.1	LMOSA_9460	Single-stranded DNA-binding protein 2
cluster2	EGJ23532.1	LMOSA_9240	hypothetical protein
cluster2	EGJ23538.1	LMOSA_9300	hypothetical protein
cluster2	EGJ23529.1	LMOSA_9220	hypothetical protein
cluster2	EGJ23582.1	LMOSA_9740	hypothetical protein
cluster2	EGJ23561.1	LMOSA_9530	Phage terminase small subunit
cluster2	EGJ23540.1	LMOSA_9320	hypothetical protein
cluster2	EGJ24757.1	LMOSA_21420	Major capsid protein a
cluster2	EGJ24767.1	LMOSA_21510	Putative tail endopeptidase
cluster2	EGJ23560.1	LMOSA_9520	hypothetical protein
cluster2	EGJ23546.1	LMOSA_9380	Gp35 protein [Listeria monocytogenes str. Scott A]
cluster2	EGJ23533.1	LMOSA_9250	hypothetical protein
cluster2	EGJ23580.1	LMOSA_9720	hypothetical protein
cluster2	EGJ23550.1	LMOSA_9420	hypothetical protein
cluster2	EGJ23547.1	LMOSA_9390	hypothetical protein
cluster2	EGJ23556.1	LMOSA_9480	FAA1, Long-chain acyl-CoA synthetase
cluster2	EGJ23531.1	LMOSA_9230	hypothetical protein
cluster2	EGJ23553.1	LMOSA_9450	hypothetical protein
cluster2	EGJ23572.1	LMOSA_9640	Phage protein [Listeria monocytogenes str. Scott A]
cluster2	EGJ23539.1	LMOSA_9310	hypothetical protein
cluster2	EGJ24768.1	LMOSA_21520	hypothetical protein
cluster2	EGJ23528.1	LMOSA_9210	Putative repressor protein [Listeria monocytogenes str. Scott A]
cluster2	EGJ23632.1	LMOSA_10220	Minor structural protein [Listeria monocytogenes str. Scott A]
cluster2	EGJ23549.1	LMOSA_9410	hypothetical protein
cluster2	EGJ23551.1	LMOSA_9430	hypothetical protein
cluster2	EGJ23544.1	LMOSA_9360	hypothetical protein
cluster2	EGJ25781.1	LMOSA_2230	hypothetical protein
cluster2	EGJ23559.1	LMOSA_9510	Phage transcriptional regulator
cluster2	EGJ24769.1	LMOSA_21530	Putative short tail fiber
cluster2	EGJ24762.1	LMOSA_21460	Major tail protein b
cluster2	EGJ23630.1	LMOSA_10200	hypothetical protein
cluster2	EGJ23552.1	LMOSA_9440	ASCH domain protein
cluster2	EGJ24772.1	LMOSA_21560	hypothetical protein
cluster2	EGJ24733.1	LMOSA_21190	L-asparaginase/archaeal Glu-tRNAGln amidotransferase subunit D
cluster2	EGJ24743.1	LMOSA_21290	hypothetical protein
cluster2	EGJ23581.1	LMOSA_9730	hypothetical protein
cluster2	EGJ24756.1	LMOSA_21410	ATP-dependent Clp protease proteolytic subunit
cluster2	EGJ24985.1	LMOSA_23700	Probable endonuclease 4
cluster2	EGJ24774.1	LMOSA_21580	N-acetylmuramoyl-L-alanine amidase
cluster2	EGJ24771.1	LMOSA_21550	hypothetical protein
cluster3	EGJ24368.1	LMOSA_17570	DEAD-box ATP-dependent RNA helicase CshA
cluster3	EGJ24567.1	LMOSA_19550	Translational GTPase TypA
cluster3	EGJ25374.1	LMOSA_27610	Aspartate carbamoyltransferase catalytic subunit
cluster3	EGJ25371.1	LMOSA_27580	Carbamoyl-phosphate synthase large subunit
cluster3	EGJ24860.1	LMOSA_22450	Transcription termination/antitermination protein NusA
cluster3	EGJ26251.1	LMOSA_6930	MarR family transcriptional regulator
cluster3	EGJ26250.1	LMOSA_6920	Multi antimicrobial extrusion protein Na+/drug antiporter
cluster3	EGJ25373.1	LMOSA_27600	Dihydroorotase
cluster3	EGJ25375.1	LMOSA_27620	Uracil-xanthine permease
cluster3	EGJ25372.1	LMOSA_27590	Carbamoyl-phosphate synthase small subunit
cluster3	EGJ25192.1	LMOSA_25770	Translation elongation factor Ts
cluster3	EGJ25376.1	LMOSA_27630	Bifunctional pyr operon transcriptional regulator/uracil phosphoribosyltransferase PyrR
cluster3	EGJ25085.1	LMOSA_24700	Cell shape-determining protein MreB
cluster3	EGJ24861.1	LMOSA_22460	Predicted nucleic-acid-binding protein implicated in transcription termination
cluster3	EGJ25368.1	LMOSA_27550	Orotidine 5'-phosphate decarboxylase
cluster3	EGJ25369.1	LMOSA_27560	Dihydroorotate dehydrogenase
cluster3	EGJ25193.1	LMOSA_25780	30S ribosomal protein S2
cluster3	EGJ25367.1	LMOSA_27540	Orotate phosphoribosyltransferase
cluster3	EGJ25370.1	LMOSA_27570	Dihydroorotate dehydrogenase electron transfer subunit
cluster3	EGJ24827.1	LMOSA_22110	DNA topoisomerase IV subunit A
cluster3	EGJ26180.1	LMOSA_6220	30S ribosomal protein S12
cluster3	EGJ24864.1	LMOSA_22490	YlxP
cluster3	EGJ24826.1	LMOSA_22100	DNA topoisomerase IV subunit B
cluster3	EGJ24117.1	LMOSA_15040	Cell surface protein
cluster3	EGJ25320.1	LMOSA_27070	Translation initiation factor IF-3
cluster3	EGJ24863.1	LMOSA_22480	Translation initiation factor IF-2
cluster3	EGJ23434.1	LMOSA_8290	DNA gyrase subunit B
cluster3	EGJ24967.1	LMOSA_23520	ABC transporter ATP-binding protein uup
cluster3	EGJ23730.1	LMOSA_11190	Dihydropteroate synthase
cluster3	EGJ23435.1	LMOSA_8300	DNA gyrase subunit A
cluster3	EGJ24862.1	LMOSA_22470	Putative ribosomal protein ylxQ [Listeria monocytogenes str. Scott A]
cluster3	EGJ24892.1	LMOSA_22770	Biotin carboxyl carrier protein of acetyl-CoA carboxylase
cluster3	EGJ24893.1	LMOSA_22780	Biotin carboxylase subunit of acetyl-CoA carboxylase
cluster3	EGJ23731.1	LMOSA_11200	Dihydroneopterin aldolase
cluster3	EGJ23670.1	LMOSA_10590	Stage 0 sporulation protein yaaT
cluster3	EGJ24865.1	LMOSA_22500	Ribosome-binding factor A
cluster3	EGJ24991.1	LMOSA_23760	DNA primase
cluster3	EGJ25083.1	LMOSA_24680	Cell shape-determining protein MreD
cluster3	EGJ25592.1	LMOSA_350	DUF177 domain-containing protein
cluster3	EGJ25379.1	LMOSA_27660	Ribosomal large subunit pseudouridine synthase D
cluster3	EGJ23751.1	LMOSA_11430	Transcription termination/antitermination protein NusG
cluster3	EGJ25319.1	LMOSA_27060	50S ribosomal protein L35
cluster3	EGJ23802.1	LMOSA_11930	YycH protein [Listeria monocytogenes str. Scott A]
cluster3	EGJ23492.1	LMOSA_8850	Cyclic-di-AMP phosphodiesterase PdeA
cluster3	EGJ23669.1	LMOSA_10580	DNA polymerase III subunits gamma and tau
cluster3	EGJ25381.1	LMOSA_27680	Guanine-hypoxanthine permease
cluster3	EGJ23801.1	LMOSA_11920	Integral membrane sensor signal transduction histidine kinase
cluster3	EGJ25102.1	LMOSA_24870	DNA polymerase I
cluster3	EGJ24954.1	LMOSA_23390	Alkaline phosphatase family protein
cluster4	EGJ25979.1	LMOSA_4200	hypothetical protein
cluster4	EGJ24455.1	LMOSA_18430	hypothetical protein
cluster4	EGJ24032.1	LMOSA_14200	Universal stress protein UspA
cluster4	EGJ24014.1	LMOSA_14020	DUF896 domain-containing protein
cluster4	EGJ24163.1	LMOSA_15500	hypothetical protein
cluster4	EGJ24170.1	LMOSA_15570	hypothetical protein
cluster4	EGJ25840.1	LMOSA_2801	hypothetical protein
cluster4	EGJ25813.1	LMOSA_2540	Arsenate reductase [Listeria monocytogenes str. Scott A]
cluster4	EGJ26099.1	LMOSA_5400	hypothetical protein
cluster4	EGJ24440.1	LMOSA_18280	DNA polymerase III subunit alpha
cluster4	EGJ23787.1	LMOSA_11780	GNAT family acetyltransferase
cluster4	EGJ24095.1	LMOSA_14820	Transcriptional coactivator p15 (Pc4)
cluster4	EGJ25704.1	LMOSA_1470	General stress response protein CsbD
cluster4	EGJ26353.1	LMOSA_7950	hypothetical protein
cluster4	EGJ25117.1	LMOSA_25020	Universal stress protein
cluster4	EGJ24568.1	LMOSA_19560	Secreted protein [Listeria monocytogenes str. Scott A]
cluster4	EGJ25956.1	LMOSA_3970	hypothetical protein
cluster4	EGJ25419.1	LMOSA_28060	Chitinase D
cluster4	EGJ23897.1	LMOSA_12880	hypothetical protein
cluster4	EGJ24834.1	LMOSA_22180	RNA-binding protein Hfq
cluster4	EGJ26020.1	LMOSA_4610	Phosphate import ATP-binding protein PstB
cluster4	EGJ23643.1	LMOSA_10330	Predicted acyltransferase with acyl-CoA N-acyltransferase domain
cluster4	EGJ26286.1	LMOSA_7280	O-acetyl-ADP-ribose deacetylase
cluster4	EGJ25841.1	LMOSA_2810	Ribulose-phosphate 3-epimerase domain protein [Listeria monocytogenes str. Scott A]
cluster4	EGJ24669.1	LMOSA_20550	Transcriptional regulator
cluster4	EGJ23586.1	LMOSA_9780	hypothetical protein
cluster4	EGJ23642.1	LMOSA_10320	4Fe-4S mono-cluster protein YjdI
cluster4	EGJ25922.1	LMOSA_3620	Disulfide oxidoreductase YuzD
cluster4	EGJ25852.1	LMOSA_2910	YhzC protein [Listeria monocytogenes str. Scott A]
cluster4	EGJ24004.1	LMOSA_13920	Large subunit ribosomal protein L32
cluster4	EGJ25598.1	LMOSA_410	hypothetical protein
cluster4	EGJ25925.1	LMOSA_3660	Low temperature requirement protein C
cluster4	EGJ26235.1	LMOSA_6770	hypothetical protein
cluster4	EGJ24552.1	LMOSA_19400	Molybdenum cofactor biosynthesis protein MoaB
cluster4	EGJ24005.1	LMOSA_13930	ADP-ribose pyrophosphatase
cluster4	EGJ23998.1	LMOSA_13860	Transcription activator, putative
cluster4	EGJ25782.1	LMOSA_2240	Arsenical resistance operon transcriptional repressor ArsD
cluster4	EGJ24747.1	LMOSA_21330	Phage-associated DNA primase/helicase
cluster4	EGJ23635.1	LMOSA_10250	hypothetical protein
cluster4	EGJ26254.1	LMOSA_6960	Cupin domain-containing protein
cluster4	EGJ25405.1	LMOSA_27920	Aromatic acid exporter family protein
cluster4	EGJ25416.1	LMOSA_28030	Ribonuclease HI
cluster4	EGJ25949.1	LMOSA_3900	Glycine cleavage system protein GcvH
cluster4	EGJ26232.1	LMOSA_6740	hypothetical protein
cluster4	EGJ25027.1	LMOSA_24120	Shikimate dehydrogenase
cluster4	EGJ24699.1	LMOSA_20850	hypothetical protein
cluster4	EGJ25202.1	LMOSA_25870	hypothetical protein
cluster4	EGJ24606.1	LMOSA_19930	hypothetical protein
cluster4	EGJ25388.1	LMOSA_27750	Mercuric-ion-binding periplasmic protein MerP
cluster4	EGJ25744.1	LMOSA_1870	hypothetical protein
cluster4	EGJ25921.1	LMOSA_3610	hypothetical protein
cluster5	EGJ23912.1	LMOSA_13030	Mannosylglycerate hydrolase
cluster5	EGJ23911.1	LMOSA_13020	PTS system mannitol fructose-specific transporter subunit IIC
cluster5	EGJ26173.1	LMOSA_6150	PTS system ascorbate-specific transporter subunit IIC
cluster5	EGJ26192.1	LMOSA_6340	PTS system galactitol-specific transporter subunit IIA
cluster5	EGJ26209.1	LMOSA_6510	PTS sugar transporter subunit IIC
cluster5	EGJ26300.1	LMOSA_7420	Trigger enzyme beta-glucoside-specific phosphotransferase system EIIBCA component
cluster5	EGJ25075.1	LMOSA_24600	Glycerol kinase
cluster5	EGJ26172.1	LMOSA_6140	Phosphotriesterase
cluster5	EGJ23708.1	LMOSA_10970	Actin-assembly inducing protein (Fragment)
cluster5	EGJ26171.1	LMOSA_6130	Creatinine amidohydrolase
cluster5	EGJ26174.1	LMOSA_6160	Ascorbate-specific phosphotransferase system enzyme IIB component
cluster5	EGJ26097.1	LMOSA_5380	Dihydrofolate reductase
cluster5	EGJ26169.1	LMOSA_6110	hypothetical protein
cluster5	EGJ26190.1	LMOSA_6320	PTS system galactitol-specific transporter subunit IIC
cluster5	EGJ26309.1	LMOSA_7510	Periplasmic beta-glucosidase
cluster5	EGJ26193.1	LMOSA_6350	PTS system mannitol-specific transporter subunit IIC
cluster5	EGJ25643.1	LMOSA_860	Transcription antiterminator, putative
cluster5	EGJ26191.1	LMOSA_6330	Galactitol-specific phosphotransferase enzyme IIB component
cluster5	EGJ23707.1	LMOSA_10960	Extracellular neutral metalloprotease
cluster5	EGJ23709.1	LMOSA_10980	PlcB
cluster5	EGJ26175.1	LMOSA_6170	Ascorbate-specific phosphotransferase enzyme IIA component
cluster5	EGJ25640.1	LMOSA_830	Phosphotransferase system sugar-specific permease component
cluster5	EGJ26189.1	LMOSA_6310	Zinc-containing alcohol dehydrogenase
cluster5	EGJ24926.1	LMOSA_23110	Branched-chain amino acid ABC transporter permease
cluster5	EGJ26310.1	LMOSA_7520	Cellobiose-specific phosphotransferase enzyme IIB component
cluster5	EGJ26170.1	LMOSA_6120	Oxo-acid lyase
cluster5	EGJ23913.1	LMOSA_13040	DeoR/PRD/PTS regulatory domain-containing protein
cluster5	EGJ23814.1	LMOSA_12050	6-phospho-beta-galactosidase
cluster5	EGJ23812.1	LMOSA_12030	PTS sugar transporter subunit IIC
cluster5	EGJ24423.1	LMOSA_18110	Erythromycin resistance ATP-binding protein MsrA
cluster5	EGJ25254.1	LMOSA_26400	Outer surface protein
cluster5	EGJ26299.1	LMOSA_7410	Aryl-phospho-beta-D-glucosidase BglA
cluster5	EGJ26210.1	LMOSA_6520	Lichenan-specific phosphotransferase enzyme IIA component
cluster5	EGJ26096.1	LMOSA_5370	Isochorismatase hydrolase
cluster5	EGJ26188.1	LMOSA_6300	D-arabitol-phosphate dehydrogenase
cluster5	EGJ25521.1	LMOSA_29080	Pyrimidine-nucleoside phosphorylase
cluster5	EGJ23606.1	LMOSA_9970	PTS system fructose-specific transporter subunit IID
cluster5	EGJ26095.1	LMOSA_5360	Membrane protein, putative
cluster5	EGJ23910.1	LMOSA_13010	PTS system fructose-specific transporter subunit IIB
cluster5	EGJ24927.1	LMOSA_23120	Branched-chain amino acid ABC transporter permease
cluster5	EGJ23909.1	LMOSA_13000	PTS system fructose-specific transporter subunit IIA
cluster5	EGJ25700.1	LMOSA_1430	Ribonucleoside-diphosphate reductase subunit beta
cluster5	EGJ24359.1	LMOSA_17480	Thermostable monoacylglycerol lipase
cluster5	EGJ25699.1	LMOSA_1420	Ribonucleotide reductase-associated flavodoxin
cluster5	EGJ25988.1	LMOSA_4290	Membrane protein, MmpL family
cluster5	EGJ26311.1	LMOSA_7530	PTS sugar transporter subunit IIC
cluster5	EGJ25933.1	LMOSA_3740	hypothetical protein
cluster5	EGJ25321.1	LMOSA_27080	Internalin protein [Listeria monocytogenes str. Scott A]
cluster5	EGJ23703.1	LMOSA_10920	Ribose-phosphate pyrophosphokinase
cluster5	EGJ24925.1	LMOSA_23100	Putative carbohydrate transport ATP-binding protein
cluster5	EGJ24421.1	LMOSA_18090	Beta-glucosidase 6-phospho-beta-glucosidase beta-galactosidase
cluster5	EGJ23868.1	LMOSA_12590	Fumarate reductase flavoprotein subunit
cluster5	EGJ25642.1	LMOSA_850	PTS system galactitol-specific transporter subunit IIB
cluster5	EGJ23937.1	LMOSA_13280	Mannosylglycerate hydrolase
cluster5	EGJ25256.1	LMOSA_26420	Oligo-beta-mannoside-specific phosphotransferase enzyme IIB component
cluster5	EGJ25425.1	LMOSA_28120	hypothetical protein
cluster5	EGJ23523.1	LMOSA_9160	Ig-like domain-containing protein
cluster5	EGJ26041.1	LMOSA_4820	IMPACT family member yvyE
cluster5	EGJ25239.1	LMOSA_26250	Fosfomycin resistance thiol transferase FosX
cluster5	EGJ26185.1	LMOSA_6270	Transketolase
cluster6	EGJ23777.1	LMOSA_11680	Succinyl-diaminopimelate desuccinylase
cluster6	EGJ24055.1	LMOSA_14430	Tagatose-bisphosphate aldolase
cluster6	EGJ25231.1	LMOSA_26170	Putative CDP-abequose synthase
cluster6	EGJ25760.1	LMOSA_2020	Antibiotic biosynthesis monooxygenase
cluster6	EGJ26036.1	LMOSA_4770	Ribosome hibernation promoting factor
cluster6	EGJ24109.1	LMOSA_14960	Formate-nitrite transporter
cluster6	EGJ24417.1	LMOSA_18050	NAD-dependent succinate-semialdehyde dehydrogenase
cluster6	EGJ25366.1	LMOSA_27530	Predicted short chain dehydrogenases(Associated with short-chain alcohol dehydrogenases)
cluster6	EGJ25678.1	LMOSA_1210	Cyclic nucleotide-binding domain protein
cluster6	EGJ26183.1	LMOSA_6250	Internalin, Putative peptidoglycan linked protein (LPXTG motif)
cluster6	EGJ24382.1	LMOSA_17710	Peptidoglycan-bound protein (LPXTG motif)
cluster6	EGJ25328.1	LMOSA_27150	tRNA (guanine-N(1)-)-methyltransferase
cluster6	EGJ24415.1	LMOSA_18030	Bacterial transcription activator [Listeria monocytogenes str. Scott A]
cluster6	EGJ25914.1	LMOSA_3540	Putative membrane protein yuiD
cluster6	EGJ24178.1	LMOSA_15640	Nucleotide-binding domain protein
cluster6	EGJ24100.1	LMOSA_14870	UPF0118 membrane protein yubA
cluster6	EGJ23715.1	LMOSA_11040	50S ribosomal protein L25 [Listeria monocytogenes str. Scott A]
cluster6	EGJ24112.1	LMOSA_14990	HdeD family acid-resistance protein
cluster6	EGJ25063.1	LMOSA_24480	YrvD
cluster6	EGJ23452.1	LMOSA_8470	Bacterial SH3 domain family [Listeria monocytogenes str. Scott A]
cluster6	EGJ25138.1	LMOSA_25230	YtxG
cluster6	EGJ26197.1	LMOSA_6390	Transcription regulator
cluster6	EGJ24877.1	LMOSA_22620	hypothetical protein
cluster6	EGJ25703.1	LMOSA_1460	Alkyl sulfatase
cluster6	EGJ24497.1	LMOSA_18850	hypothetical protein
cluster6	EGJ23704.1	LMOSA_10930	Listeriolysin positive regulatory factor A
cluster6	EGJ25137.1	LMOSA_25220	General stress protein
cluster6	EGJ24189.1	LMOSA_15750	Short-chain dehydrogenase/reductase SDR
cluster6	EGJ23963.1	LMOSA_13520	Module of peptide synthetase
cluster6	EGJ25611.1	LMOSA_540	Choloylglycine hydrolase
cluster6	EGJ24140.1	LMOSA_15270	Multifunctional acyl-CoA thioesterase I and protease I and lysophospholipase L1
cluster6	EGJ24143.1	LMOSA_15300	hypothetical protein
cluster6	EGJ24431.1	LMOSA_18190	DNA-3-methyladenine glycosylase
cluster6	EGJ23676.1	LMOSA_10650	Glucose uptake protein GlcU
cluster6	EGJ24118.1	LMOSA_15050	Protease synthase and sporulation negative regulatory protein PAI 1
cluster6	EGJ26273.1	LMOSA_7150	FMN-binding split barrel domain protein YdaG
cluster6	EGJ25064.1	LMOSA_24490	Multifunctional fusion protein
cluster6	EGJ24179.1	LMOSA_15650	Cell wall surface anchor family protein [Listeria monocytogenes str. Scott A]
cluster6	EGJ25221.1	LMOSA_26070	Phosphoglycerate dehydrogenase
cluster6	EGJ24562.1	LMOSA_19500	hypothetical protein
cluster6	EGJ25473.1	LMOSA_28600	Small subunit ribosomal protein S1
cluster6	EGJ24432.1	LMOSA_18200	Sortase A LPXTG specific
cluster6	EGJ26068.1	LMOSA_5090	Peptide chain release factor 1
cluster6	EGJ25100.1	LMOSA_24850	Dephospho-CoA kinase
cluster6	EGJ26035.1	LMOSA_4760	Preprotein translocase subunit SecA
cluster6	EGJ24838.1	LMOSA_22220	Glutamine synthetase type I
cluster7	EGJ26157.1	LMOSA_5990	50S ribosomal protein L3
cluster7	EGJ26154.1	LMOSA_5960	50S ribosomal protein L2
cluster7	EGJ26153.1	LMOSA_5950	30S ribosomal protein S19
cluster7	EGJ26143.1	LMOSA_5850	30S ribosomal protein S8
cluster7	EGJ26147.1	LMOSA_5890	50S ribosomal protein L14
cluster7	EGJ26178.1	LMOSA_6200	Elongation factor G
cluster7	EGJ26148.1	LMOSA_5900	30S ribosomal protein S17
cluster7	EGJ26142.1	LMOSA_5840	50S ribosomal protein L6
cluster7	EGJ26158.1	LMOSA_6000	30S ribosomal protein S10
cluster7	EGJ26151.1	LMOSA_5930	Ribosomal protein S3 (Fragment)
cluster7	EGJ26150.1	LMOSA_5920	50S ribosomal protein L16
cluster7	EGJ26152.1	LMOSA_5940	50S ribosomal protein L22
cluster7	EGJ26140.1	LMOSA_5820	30S ribosomal protein S5
cluster7	EGJ26145.1	LMOSA_5870	50S ribosomal protein L5
cluster7	EGJ26156.1	LMOSA_5980	50S ribosomal protein L4
cluster7	EGJ26155.1	LMOSA_5970	50S ribosomal protein L23
cluster7	EGJ26149.1	LMOSA_5910	50S ribosomal protein L29
cluster7	EGJ26146.1	LMOSA_5880	50S ribosomal protein L24
cluster7	EGJ23486.1	LMOSA_8790	Single-stranded DNA-binding protein 1
cluster7	EGJ26141.1	LMOSA_5830	50S ribosomal protein L18
cluster7	EGJ26179.1	LMOSA_6210	30S ribosomal protein S7
cluster7	EGJ23485.1	LMOSA_8780	30S ribosomal protein S6
cluster7	EGJ26135.1	LMOSA_5770	Translation initiation factor IF-1
cluster7	EGJ26139.1	LMOSA_5810	50S ribosomal protein L30
cluster7	EGJ26136.1	LMOSA_5780	Adenylate kinase
cluster7	EGJ25767.1	LMOSA_2090	3'-5' exoribonuclease YhaM
cluster7	EGJ24935.1	LMOSA_23200	Ribonuclease Y
cluster8	EGJ26092.1	LMOSA_5330	hypothetical protein
cluster8	EGJ25282.1	LMOSA_26680	Putative metabolite uptake ABC transporter, ATP-binding protein
cluster8	EGJ26012.1	LMOSA_4530	hypothetical protein
cluster8	EGJ24457.1	LMOSA_18450	hypothetical protein
cluster8	EGJ25502.1	LMOSA_28890	Hydrolysis of 5-bromo 4-chloroindolyl phosphate (X-phos)
cluster8	EGJ25503.1	LMOSA_28900	Tellurite resistance protein TelA
cluster8	EGJ24456.1	LMOSA_18440	hypothetical protein
cluster8	EGJ26010.1	LMOSA_4510	DNA-binding transcriptional activator PspC
cluster8	EGJ23488.1	LMOSA_8810	Peptidase propeptide and ypeb domain subfamily
cluster8	EGJ26009.1	LMOSA_4500	Putative membrane protein YvlD
cluster8	EGJ23697.1	LMOSA_10860	Hemolysin D
cluster8	EGJ26011.1	LMOSA_4520	PspC domain protein [Listeria monocytogenes str. Scott A]
cluster8	EGJ26091.1	LMOSA_5320	hypothetical protein
cluster8	EGJ25754.1	LMOSA_1960	YetJ
cluster8	EGJ24524.1	LMOSA_19120	Lia operon protein LiaF
cluster8	EGJ26079.1	LMOSA_5200	Glycosyltransferase LafA, responsible for the formation of Glc-DAG
cluster8	EGJ25807.1	LMOSA_2480	hypothetical protein
cluster8	EGJ23483.1	LMOSA_8760	Cytochrome O ubiquinol oxidase
cluster8	EGJ25281.1	LMOSA_26670	ABC transporter permease
cluster8	EGJ24527.1	LMOSA_19150	Trk system potassium uptake protein TrkA
cluster8	EGJ25092.1	LMOSA_24770	Uroporphyrinogen-III synthetase
cluster8	EGJ24695.1	LMOSA_20810	Peptidoglycan hydrolases with endo-beta-N-acetylglucosaminidase
cluster8	EGJ24587.1	LMOSA_19750	CDP-glycerol--glycerophosphate glycerophosphotransferase
cluster8	EGJ24525.1	LMOSA_19130	Sensor histidine kinase
cluster8	EGJ25358.1	LMOSA_27450	16S rRNA methyltransferase B
cluster8	EGJ24535.1	LMOSA_19230	L-fucose isomerase
cluster8	EGJ24526.1	LMOSA_19140	Two-component response regulator (YvqE) responding to cell wall stress
cluster8	EGJ24950.1	LMOSA_23350	Acetyl-CoA C-acetyltransferase thil
cluster8	EGJ24824.1	LMOSA_22080	Glycerol-3-phosphate acyltransferase
cluster8	EGJ23928.1	LMOSA_13190	2'-O-methyl transferase
cluster8	EGJ25409.1	LMOSA_27960	rRNA (Guanine-N(1)-)-methyltransferase
cluster8	EGJ24012.1	LMOSA_14000	Lipase gdsl active site
cluster8	EGJ25491.1	LMOSA_28780	Site-specific tyrosine recombinase XerD
cluster9	EGJ24500.1	LMOSA_18880	ATP-dependent Clp protease ATP-binding subunit ClpE
cluster9	EGJ25612.1	LMOSA_550	60 kDa chaperonin
cluster9	EGJ24458.1	LMOSA_18460	N-acetylglucosamine-6-phosphate deacetylase
cluster9	EGJ25010.1	LMOSA_23950	Chaperone protein DnaK
cluster9	EGJ25752.1	LMOSA_1940	2,3-bisphosphoglycerate-dependent phosphoglycerate mutase
cluster9	EGJ25012.1	LMOSA_23970	Heat-inducible transcriptional repressor HrcA
cluster9	EGJ25753.1	LMOSA_1950	ATP-dependent chaperone ClpB
cluster9	EGJ25993.1	LMOSA_4340	ATP-dependent Clp endopeptidase proteolytic subunit ClpP
cluster9	EGJ25011.1	LMOSA_23960	Nucleotide exchange factor GrpE
cluster9	EGJ24832.1	LMOSA_22160	Alpha-glycerophosphate oxidase
cluster9	EGJ25076.1	LMOSA_24610	Glycerol uptake facilitator
cluster9	EGJ26093.1	LMOSA_5340	Oligopeptide ABC transporter periplasmic oligopeptide-binding protein OppA
cluster9	EGJ25500.1	LMOSA_28870	Bacitracin transporter bcrA
cluster9	EGJ25009.1	LMOSA_23940	Molecular chaperone DnaJ
cluster9	EGJ24620.1	LMOSA_20060	ATP-dependent Clp protease proteolytic subunit
cluster9	EGJ25499.1	LMOSA_28860	ABC transporter permease
cluster9	EGJ25613.1	LMOSA_560	10 kDa chaperonin
cluster9	EGJ24460.1	LMOSA_18480	Transcriptional regulator
cluster9	EGJ24459.1	LMOSA_18470	Glucosamine-6-phosphate deaminase
cluster9	EGJ24124.1	LMOSA_15110	Putative drug efflux/lipid export ABC transporter, ATP-binding and permease protein
cluster9	EGJ25309.1	LMOSA_26950	5-(Carboxyamino)imidazole ribonucleotide synthase
cluster9	EGJ24912.1	LMOSA_22970	Putative aminotripeptidase
cluster9	EGJ24373.1	LMOSA_17620	HTH-type transcriptional activator HxlR
cluster9	EGJ25698.1	LMOSA_1410	Thiol reductase thioredoxin
cluster9	EGJ25676.1	LMOSA_1190	Amino acid transporter
cluster9	EGJ25194.1	LMOSA_25790	Sugar phosphotransferase enzyme II
cluster9	EGJ25808.1	LMOSA_2490	Class II fumarate hydratase
cluster9	EGJ24971.1	LMOSA_23560	4-hydroxy-tetrahydrodipicolinate synthase
cluster10	EGJ24660.1	LMOSA_20460	Aldehyde-alcohol dehydrogenase AdhE
cluster10	EGJ24663.1	LMOSA_20490	Phosphate propanoyltransferase
cluster10	EGJ24656.1	LMOSA_20420	Ethanolamine ammonia-lyase heavy chain EutB
cluster10	EGJ24664.1	LMOSA_20500	Ethanolamine utilization protein [Listeria monocytogenes str. Scott A]
cluster10	EGJ24658.1	LMOSA_20440	Ethanolamine utilization microcompartment protein EutL
cluster10	EGJ24659.1	LMOSA_20450	Carbon dioxide-concentrating mechanism protein CcmK
cluster10	EGJ24662.1	LMOSA_20480	Ethanolamine utilization cobalamin adenosyltransferase EutT
cluster10	EGJ24657.1	LMOSA_20430	Ethanolamine ammonia-lyase subunit EutC
cluster10	EGJ24661.1	LMOSA_20470	Carboxysome structural protein EutM
cluster10	EGJ24666.1	LMOSA_20520	Carboxysome shell protein
cluster10	EGJ24667.1	LMOSA_20530	Ethanolamine utilization protein EutH
cluster10	EGJ24652.1	LMOSA_20380	NADPH-dependent butanol dehydrogenase Adh
cluster10	EGJ24665.1	LMOSA_20510	Ethanolamine utilization protein EutN/carboxysome structural protein Ccml
cluster10	EGJ23702.1	LMOSA_10910	Bifunctional UDP-N-acetylglucosamine diphosphorylase/glucosamine-1-phosphate N-acetyltransferase GlmU
cluster10	EGJ24655.1	LMOSA_20410	Reactivating factor of Adenosylcobalamin-dependent ethanolamine ammonia lyase
cluster10	EGJ24668.1	LMOSA_20540	Ethanolamine utilization protein EutQ
cluster10	EGJ24571.1	LMOSA_19590	Pyruvate carboxylase
cluster10	EGJ25177.1	LMOSA_25620	Aconitate hydratase AcnA
cluster10	EGJ24261.1	LMOSA_16470	Lipase/acylhydrolase
cluster10	EGJ26186.1	LMOSA_6280	Ribulose phosphate epimerase
cluster10	EGJ25141.1	LMOSA_25260	UDP-N-acetylmuramate--L-alanine ligase
cluster10	EGJ25062.1	LMOSA_24470	Single-stranded-DNA-specific exonuclease RecJ
cluster11	EGJ24781.1	LMOSA_21650	hypothetical protein
cluster11	EGJ23484.1	LMOSA_8770	Arginine deiminase
cluster11	EGJ24070.1	LMOSA_14580	NADH-dependent butanol dehydrogenase a
cluster11	EGJ25915.1	LMOSA_3550	Chloride transporter, chloride channel (ClC) family
cluster11	EGJ24802.1	LMOSA_21860	PrsW family intramembrane metalloprotease
cluster11	EGJ24092.1	LMOSA_14790	Secreted MUCin-binding domain protein [Listeria monocytogenes str. Scott A]
cluster11	EGJ24171.1	LMOSA_15580	Phosphoprotein phosphatase
cluster11	EGJ24164.1	LMOSA_15510	Magnesium and cobalt transport protein CorA
cluster11	EGJ25447.1	LMOSA_28340	Hypothetical sensory transduction histidine kinase
cluster11	EGJ24969.1	LMOSA_23540	Pyridine nucleotide-disulfide oxidoreductase dimerization subunit
cluster11	EGJ24241.1	LMOSA_16270	Pyruvate oxidase
cluster11	EGJ24957.1	LMOSA_23420	Glycine betaine ABC transport system, ATP-binding protein OpuAA
cluster11	EGJ25142.1	LMOSA_25270	DNA translocase SftA
cluster11	EGJ24283.1	LMOSA_16700	PTS system mannose-specific transporter subunit IIA
cluster11	EGJ24041.1	LMOSA_14290	Sodium-independent anion transporter
cluster11	EGJ24158.1	LMOSA_15450	Integral membrane protein (Fragment)
cluster11	EGJ23836.1	LMOSA_12270	Putative peptidoglycan bound protein
cluster11	EGJ24396.1	LMOSA_17851	Serine-protein kinase RsbW
cluster11	EGJ25446.1	LMOSA_28330	Hypothetical sensory transduction histidine kinase
cluster11	EGJ23804.1	LMOSA_11950	MBL fold metallo-hydrolase
cluster11	EGJ25576.1	LMOSA_190	YggS family pyridoxal phosphate-dependent enzyme
cluster11	EGJ23895.1	LMOSA_12860	hypothetical protein
cluster11	EGJ23778.1	LMOSA_11690	Putative transcriptional regulators
cluster11	EGJ25814.1	LMOSA_2550	Putative transporter ydbO
cluster11	EGJ24837.1	LMOSA_22210	HTH-type transcriptional regulator GlnR
cluster11	EGJ25950.1	LMOSA_3910	YusI
cluster11	EGJ24395.1	LMOSA_17840	Anti-sigma-B factor antagonist
cluster11	EGJ25636.1	LMOSA_790	Choline-glycine betaine transporter
cluster11	EGJ24397.1	LMOSA_17850	RNA polymerase sigma factor
cluster11	EGJ23671.1	LMOSA_10600	DNA replication initiation control protein YabA
cluster12	EGJ23860.1	LMOSA_12510	PTS-dependent dihydroxyacetone kinase, dihydroxyacetone-binding subunit DhaK
cluster12	EGJ23859.1	LMOSA_12500	PTS-dependent dihydroxyacetone kinase, ADP-binding subunit DhaL
cluster12	EGJ23858.1	LMOSA_12490	Triosephosphate isomerase
cluster12	EGJ23862.1	LMOSA_12530	hypothetical protein
cluster12	EGJ23861.1	LMOSA_12520	hypothetical protein
cluster12	EGJ23857.1	LMOSA_12480	Ribose-5-phosphate isomerase B
cluster12	EGJ23856.1	LMOSA_12470	Dehydrogenases with different specificities
cluster12	EGJ23855.1	LMOSA_12460	Probable transaldolase
cluster12	EGJ26111.1	LMOSA_5520	Formate dehydrogenase subunit alpha
cluster12	EGJ23854.1	LMOSA_12450	Transketolase
cluster12	EGJ25403.1	LMOSA_27900	Pyruvate phosphate dikinase
cluster12	EGJ26109.1	LMOSA_5500	Sulfur carrier protein FdhD
cluster12	EGJ25335.1	LMOSA_27220	hypothetical protein
cluster12	EGJ26107.1	LMOSA_5480	Heme sensor protein hssS
cluster12	EGJ25680.1	LMOSA_1230	Fructose-bisphosphate aldolase class II
cluster12	EGJ24886.1	LMOSA_22710	Glycine dehydrogenase
cluster12	EGJ26108.1	LMOSA_5490	Heme transporter CcmC
cluster12	EGJ23639.1	LMOSA_10290	LPXTG-domain-containing protein cell wall anchor domain
cluster12	EGJ23864.1	LMOSA_12550	D-beta-hydroxybutyrate permease
cluster12	EGJ25686.1	LMOSA_1290	Sodium transport system permease
cluster12	EGJ25181.1	LMOSA_25660	SMC family ATPase
cluster12	EGJ23614.1	LMOSA_10050	ChiB
cluster12	EGJ26110.1	LMOSA_5510	hypothetical protein
cluster12	EGJ25682.1	LMOSA_1250	PTS system fructose-specific transporter subunit IIBC
cluster12	EGJ26106.1	LMOSA_5470	ABC transporter permease
cluster13	EGJ24116.1	LMOSA_15030	hypothetical protein
cluster13	EGJ24115.1	LMOSA_15020	Transcriptional regulator
cluster13	EGJ24859.1	LMOSA_22440	Ribosome maturation factor RimP
cluster13	EGJ23433.1	LMOSA_8280	DNA replication and repair protein RecF
cluster13	EGJ24075.1	LMOSA_14630	Magnesium and cobalt transport protein CorA
cluster13	EGJ23439.1	LMOSA_8340	D-glycero-alpha-D-manno-heptose 7-phosphate kinase
cluster13	EGJ25400.1	LMOSA_27870	Predicted membrane bound oxidoreductase, hemolysin III
cluster13	EGJ26063.1	LMOSA_5040	Uracil phosphoribosyltransferase
cluster13	EGJ25106.1	LMOSA_24910	Exclusion suppressor FxsA
cluster13	EGJ24616.1	LMOSA_20020	N-acetyltransferase
cluster13	EGJ23914.1	LMOSA_13050	2'-O-methyl transferase
cluster13	EGJ23988.1	LMOSA_13770	hypothetical protein
cluster13	EGJ23490.1	LMOSA_8830	Accessory transcriptional regulator protein C
cluster13	EGJ23491.1	LMOSA_8840	Accessory transcriptional regulator protein A
cluster13	EGJ23989.1	LMOSA_13780	hypothetical protein
cluster13	EGJ23823.1	LMOSA_12140	hypothetical protein
cluster13	EGJ23965.1	LMOSA_13540	Penicillin-binding lipoprotein 3
cluster13	EGJ24577.1	LMOSA_19650	Teichoic acid biosynthesis protein (Fragment)
cluster13	EGJ25964.1	LMOSA_4050	Transcription activator effector binding subunit
cluster13	EGJ25977.1	LMOSA_4180	Carboxylesterase [Listeria monocytogenes str. Scott A]
cluster13	EGJ24615.1	LMOSA_20010	hypothetical protein
cluster13	EGJ23788.1	LMOSA_11790	Late competence protein ComEC DNA transport
cluster13	EGJ23967.1	LMOSA_13560	Peptide methionine sulfoxide reductase regulator MsrR
cluster13	EGJ24088.1	LMOSA_14750	Nucleoid-associated protein
cluster14	EGJ25333.1	LMOSA_27200	30S ribosomal protein S16
cluster14	EGJ25323.1	LMOSA_27100	50S ribosomal protein L19
cluster14	EGJ25352.1	LMOSA_27390	50S ribosomal protein L28
cluster14	EGJ25006.1	LMOSA_23910	30S ribosomal protein S21
cluster14	EGJ25751.1	LMOSA_1930	hypothetical protein
cluster14	EGJ24569.1	LMOSA_19570	hypothetical protein
cluster14	EGJ25079.1	LMOSA_24640	50S ribosomal protein L21
cluster14	EGJ25077.1	LMOSA_24620	50S ribosomal protein L27
cluster14	EGJ25544.1	LMOSA_29310	Cold shock protein CspD
cluster14	EGJ26073.1	LMOSA_5140	50S ribosomal protein L31 type B
cluster14	EGJ25078.1	LMOSA_24630	YsxB
cluster14	EGJ24505.1	LMOSA_18930	PTS HPr component phosphorylation site
cluster14	EGJ24845.1	LMOSA_22300	Conserved domain protein (Fragment)
cluster14	EGJ26380.1	LMOSA_8220	50S ribosomal protein L34
cluster14	EGJ25110.1	LMOSA_24950	Acetyl-coenzyme A carboxylase carboxyl transferase subunit beta
cluster14	EGJ24887.1	LMOSA_22720	YqhL
cluster14	EGJ25133.1	LMOSA_25180	30S ribosomal protein S4
cluster14	EGJ25017.1	LMOSA_24020	30S ribosomal protein S20
cluster14	EGJ25318.1	LMOSA_27050	50S ribosomal protein L20
cluster14	EGJ24631.1	LMOSA_20170	Transcriptional regulator PocR
cluster14	EGJ24285.1	LMOSA_16720	FMN-dependent NADH-azoreductase
cluster14	EGJ24249.1	LMOSA_16350	hypothetical protein
cluster14	EGJ24875.1	LMOSA_22600	DUF910 domain-containing protein
cluster14	EGJ24984.1	LMOSA_23690	Manganese-dependent inorganic pyrophosphatase
cluster15	EGJ25520.1	LMOSA_29070	Alpha-acetolactate decarboxylase
cluster15	EGJ23693.1	LMOSA_10820	ABC transporter permease
cluster15	EGJ24300.1	LMOSA_16880	hypothetical protein
cluster15	EGJ23896.1	LMOSA_12870	hypothetical protein
cluster15	EGJ24700.1	LMOSA_20860	HTH-type transcriptional regulator YodB
cluster15	EGJ25825.1	LMOSA_2660	Methylated-DNA--protein-cysteine S-methyltransferase
cluster15	EGJ24798.1	LMOSA_21820	hypothetical protein
cluster15	EGJ25040.1	LMOSA_24250	hypothetical protein
cluster15	EGJ26317.1	LMOSA_7590	Transcriptional regulator
cluster15	EGJ25498.1	LMOSA_28850	TetR family transcriptional regulator
cluster15	EGJ25573.1	LMOSA_160	RNA-binding protein S4
cluster15	EGJ24560.1	LMOSA_19480	hypothetical protein
cluster15	EGJ24797.1	LMOSA_21810	NUDIX hydrolase
cluster15	EGJ25361.1	LMOSA_27480	Bifunctional phosphopantothenoylcysteine decarboxylase/phosphopantothenate--cysteine ligase CoaBC
cluster15	EGJ25876.1	LMOSA_3150	HdeD family acid-resistance protein
cluster15	EGJ23623.1	LMOSA_10130	HTH-type transcriptional repressor RghR
cluster16	EGJ24713.1	LMOSA_20990	Thioredoxin
cluster16	EGJ25892.1	LMOSA_3320	Oligo-beta-mannoside-specific phosphotransferase enzyme IIB component
cluster16	EGJ24900.1	LMOSA_22850	Cold shock protein signature
cluster16	EGJ26355.1	LMOSA_7970	Thiol reductase thioredoxin
cluster16	EGJ24793.1	LMOSA_21770	hypothetical protein
cluster16	EGJ24868.1	LMOSA_22530	30S ribosomal protein S15
cluster16	EGJ25148.1	LMOSA_25330	Predicted small secreted protein
cluster16	EGJ26217.1	LMOSA_6590	Protein from nitrogen regulatory protein P-II (GLNB) family, ortholog YAAQ B. subtilis
cluster16	EGJ25844.1	LMOSA_2830	N-6 Adenine-specific DNA methylase YitW
cluster16	EGJ24244.1	LMOSA_16300	Putative peptidoglycan bound protein (LPXTG motif)
cluster16	EGJ25924.1	LMOSA_3650	Putative nitrogen fixation protein YutI
cluster16	EGJ25314.1	LMOSA_27010	hypothetical protein
cluster16	EGJ24297.1	LMOSA_16850	MarR family transcriptional regulator
cluster16	EGJ24504.1	LMOSA_18920	hypothetical protein
cluster16	EGJ24125.1	LMOSA_15120	Putative rhodanese-like sulfur transferase
cluster16	EGJ25360.1	LMOSA_27470	Primosomal protein N'
cluster16	EGJ25423.1	LMOSA_28100	Methylase with RNA interaction domain
cluster16	EGJ23750.1	LMOSA_11420	Preprotein translocase subunit SecE
cluster16	EGJ23883.1	LMOSA_12740	hypothetical protein
cluster16	EGJ24944.1	LMOSA_23290	Negative transcription regulator padR
cluster16	EGJ24904.1	LMOSA_22890	DNA repair protein RecN
cluster17	EGJ25920.1	LMOSA_3600	Nucleoside-diphosphate-sugar epimerase
cluster17	EGJ26128.1	LMOSA_5700	Acetamidase/formamidase protein [Listeria monocytogenes str. Scott A]
cluster17	EGJ23774.1	LMOSA_11650	Internalin D [Listeria monocytogenes str. Scott A]
cluster17	EGJ24126.1	LMOSA_15130	LRR-and LPXTG-motif protein [Listeria monocytogenes str. Scott A]
cluster17	EGJ26098.1	LMOSA_5390	Zinc-binding alcohol dehydrogenase family protein
cluster17	EGJ25629.1	LMOSA_720	Cell wall surface anchor family protein [Listeria monocytogenes str. Scott A]
cluster17	EGJ23866.1	LMOSA_12570	Internalin [Listeria monocytogenes str. Scott A]
cluster17	EGJ26127.1	LMOSA_5690	MgtC family protein (Fragment)
cluster17	EGJ24141.1	LMOSA_15280	YkoS
cluster17	EGJ23714.1	LMOSA_11030	L-lactate dehydrogenase
cluster17	EGJ24096.1	LMOSA_14830	Phospholipase/carboxylesterase
cluster17	EGJ24294.1	LMOSA_16820	Nad-dependent epimerase dehydratase
cluster17	EGJ24371.1	LMOSA_17600	Predicted metal-dependent hydrolase of the TIM-barrel fold
cluster18	EGJ25766.1	LMOSA_2080	Foldase protein PrsA
cluster18	EGJ25227.1	LMOSA_26130	YfhP
cluster18	EGJ24435.1	LMOSA_18230	Putative membrane protein YhjE
cluster18	EGJ25055.1	LMOSA_24400	Putative secreted protein (Fragment)
cluster18	EGJ23844.1	LMOSA_12350	Cell wall surface anchor family protein [Listeria monocytogenes str. Scott A]
cluster18	EGJ24959.1	LMOSA_23440	hypothetical protein
cluster18	EGJ23603.1	LMOSA_9940	hypothetical protein
cluster18	EGJ25750.1	LMOSA_1920	Mannosyl-glycoprotein endo-beta-N-acetylglucosaminidase
cluster18	EGJ24853.1	LMOSA_22380	Isoprenyl transferase
cluster18	EGJ23805.1	LMOSA_11960	Membrane serine protease Do
cluster18	EGJ23768.1	LMOSA_11600	Aryl-phospho-beta-D-glucosidase BglH
cluster18	EGJ26340.1	LMOSA_7820	3-ketoacyl-acyl carrier protein reductase
cluster18	EGJ24113.1	LMOSA_15000	Cyclic nucleotide-binding protein [Listeria monocytogenes str. Scott A]
cluster18	EGJ24383.1	LMOSA_17720	hypothetical protein
cluster18	EGJ24952.1	LMOSA_23370	Transporter
cluster18	EGJ24854.1	LMOSA_22390	Phosphatidate cytidylyltransferase
cluster18	EGJ24550.1	LMOSA_19380	Cyclic pyranopterin monophosphate synthase MoaC
cluster19	EGJ24557.1	LMOSA_19450	Alpha-ketoacid dehydrogenase subunit beta
cluster19	EGJ24556.1	LMOSA_19440	Pyruvate dehydrogenase alpha subunit
cluster19	EGJ24506.1	LMOSA_18940	Phosphoenolpyruvate--protein phosphotransferase
cluster19	EGJ25523.1	LMOSA_29100	Deoxyribose-phosphate aldolase
cluster19	EGJ24558.1	LMOSA_19460	Dihydrolipoyllysine-residue acetyltransferase component of pyruvate dehydrogenase complex
cluster19	EGJ25660.1	LMOSA_1030	ABC transporter permease
cluster19	EGJ25522.1	LMOSA_29090	Putative transcription regulators (LacI family)
cluster19	EGJ24475.1	LMOSA_18630	DltB protein for D-alanine esterification of lipoteichoic acid and wall teichoic acid
cluster19	EGJ25701.1	LMOSA_1440	Ribonucleotide-diphosphate reductase subunit alpha
cluster19	EGJ25119.1	LMOSA_25040	Class I SAM-dependent methyltransferase
cluster19	EGJ24559.1	LMOSA_19470	Dihydrolipoyl dehydrogenase
cluster19	EGJ25232.1	LMOSA_26180	Phosphatidylglycerol lysyltransferase
cluster19	EGJ24851.1	LMOSA_22360	Uridylate kinase
cluster19	EGJ25118.1	LMOSA_25030	Acetate kinase
cluster19	EGJ25350.1	LMOSA_27370	DAK2 domain fusion protein YloV
cluster19	EGJ25891.1	LMOSA_3310	Putative metabolite uptake ABC transporter, ATP-binding protein
cluster20	EGJ25842.1	LMOSA_2811	Cellobiose-specific phosphotransferase enzyme IIA component
cluster20	EGJ24390.1	LMOSA_17790	mRNA interferase MazF
cluster20	EGJ24549.1	LMOSA_19370	Molybdopterin synthase catalytic subunit/molybdopterin synthase sulfur carrier subunit
cluster20	EGJ23898.1	LMOSA_12890	D-alanyl-D-alanine carboxypeptidase
cluster20	EGJ24576.1	LMOSA_19640	hypothetical protein
cluster20	EGJ25623.1	LMOSA_660	hypothetical protein
cluster20	EGJ25510.1	LMOSA_28970	Ribosomal-protein-alanine N-acetyltransferase
cluster20	EGJ25722.1	LMOSA_1650	Putative HTH-type transcriptional regulator YxbF
cluster20	EGJ25468.1	LMOSA_28550	GTP cyclohydrolase I FolE
cluster20	EGJ25546.1	LMOSA_29330	Diaminopimelate epimerase
cluster20	EGJ23969.1	LMOSA_13580	Integral membrane protein (Fragment)
cluster20	EGJ25065.1	LMOSA_24500	hypothetical protein
cluster20	EGJ26102.1	LMOSA_5430	Cof-type HAD-IIB family hydrolase
cluster20	EGJ23445.1	LMOSA_8400	GW domain-containing glycosaminoglycan-binding protein
cluster20	EGJ25524.1	LMOSA_29110	Deoxyribonucleoside regulator DeoR
cluster20	EGJ24806.1	LMOSA_21900	TPR repeat-containing protein ysoA
cluster20	EGJ23610.1	LMOSA_10010	Transcription regulator (ArsR family)
cluster21	EGJ23800.1	LMOSA_11910	PhoP family transcriptional regulator
cluster21	EGJ24906.1	LMOSA_22910	Butyrate kinase
cluster21	EGJ24840.1	LMOSA_22250	Ribosomal-protein-alanine N-acetyltransferase
cluster21	EGJ23891.1	LMOSA_12820	Frataxin iron chaperone
cluster21	EGJ26313.1	LMOSA_7550	Catalase
cluster21	EGJ25846.1	LMOSA_2850	5-amino-6-(5-phospho-D-ribitylamino)uracil phosphatase YitU
cluster21	EGJ26267.1	LMOSA_7090	Ligand-binding protein SH3
cluster21	EGJ24921.1	LMOSA_23060	UPF0750 membrane protein yqfU
cluster21	EGJ25743.1	LMOSA_1860	Peptide ABC transporter substrate-binding protein
cluster21	EGJ24469.1	LMOSA_18570	GTP pyrophosphokinase yjbM
cluster21	EGJ24554.1	LMOSA_19420	hypothetical protein
cluster21	EGJ25258.1	LMOSA_26440	ATP-dependent RNA helicase YfmL
cluster21	EGJ23908.1	LMOSA_12990	ATPase
cluster21	EGJ26116.1	LMOSA_5580	Mannosyl-glycoprotein endo-beta-N-acetylglucosaminidase
cluster21	EGJ24414.1	LMOSA_18020	Predicted membrane protein/transporter
cluster22	EGJ26054.1	LMOSA_4950	ATP synthase subunit beta
cluster22	EGJ26055.1	LMOSA_4960	ATP synthase gamma chain
cluster22	EGJ23766.1	LMOSA_11580	DNA-directed RNA polymerase subunit beta'
cluster22	EGJ24910.1	LMOSA_22950	Dihydrolipoamide acetyltransferase component of pyruvate dehydrogenase complex
cluster22	EGJ24909.1	LMOSA_22940	Branched-chain alpha-keto acid dehydrogenase
cluster22	EGJ24908.1	LMOSA_22930	2-oxoisovalerate dehydrogenase subunit alpha
cluster22	EGJ26056.1	LMOSA_4970	ATP synthase subunit alpha
cluster22	EGJ24907.1	LMOSA_22920	Dihydrolipoyl dehydrogenase
cluster22	EGJ25356.1	LMOSA_27430	Serine/threonine-protein kinase PrkC
cluster22	EGJ25293.1	LMOSA_26790	NAD-dependent DNA ligase LigA
cluster22	EGJ26057.1	LMOSA_4980	ATP synthase subunit delta
cluster22	EGJ24706.1	LMOSA_20920	Putative transporte
cluster22	EGJ24922.1	LMOSA_23070	Cell division protein FtsK
cluster22	EGJ24858.1	LMOSA_22430	DNA polymerase III subunit alpha
cluster22	EGJ25739.1	LMOSA_1820	Oligopeptide transport ATP-binding protein oppF
cluster22	EGJ23765.1	LMOSA_11570	DNA-directed RNA polymerase subunit beta
cluster22	EGJ25581.1	LMOSA_240	UDP-N-acetylmuramoyl-L-alanine--D-glutamate ligase
cluster22	EGJ25359.1	LMOSA_27460	Methionyl-tRNA formyltransferase
cluster22	EGJ25288.1	LMOSA_26740	Lipid kinase
cluster23	EGJ26244.1	LMOSA_6860	tRNA-specific adenosine deaminase
cluster23	EGJ23917.1	LMOSA_13080	Lactoylglutathione lyase
cluster23	EGJ23986.1	LMOSA_13750	hypothetical protein
cluster23	EGJ25105.1	LMOSA_24900	hypothetical protein
cluster23	EGJ24099.1	LMOSA_14860	Preprotein translocase subunit SecA
cluster23	EGJ25172.1	LMOSA_25570	Glyoxalase/bleomycin resistance protein/dioxygenase
cluster23	EGJ25355.1	LMOSA_27420	Small ribosomal subunit biogenesis GTPase RsgA
cluster23	EGJ25928.1	LMOSA_3690	Acid sugar phosphatase
cluster23	EGJ25205.1	LMOSA_25900	YtmB like protein [Listeria monocytogenes str. Scott A]
cluster23	EGJ23472.1	LMOSA_8650	Putative myo-inositol catabolic operon transcriptional regulator
cluster23	EGJ25695.1	LMOSA_1380	MazG nucleotide pyrophosphohydrolase
cluster23	EGJ25549.1	LMOSA_29360	Transcription repressor NadR
cluster23	EGJ25965.1	LMOSA_4060	Helix-turn-helix type 11 protein [Listeria monocytogenes str. Scott A]
cluster23	EGJ25550.1	LMOSA_29370	Cysteine desulfurase NifS
cluster23	EGJ24086.1	LMOSA_14740	Histidinol-phosphate phosphatase
cluster24	EGJ25534.1	LMOSA_29210	Acetolactate synthase large subunit
cluster24	EGJ24296.1	LMOSA_16840	Polyisoprenoid-binding protein YceI
cluster24	EGJ26354.1	LMOSA_7960	Nitroreductase
cluster24	EGJ24264.1	LMOSA_16500	Ring-cleaving dioxygenase MhqA
cluster24	EGJ24498.1	LMOSA_18860	Acyltransferases family protein (Fragment)
cluster24	EGJ24621.1	LMOSA_20070	Methyltransferase domain protein [Listeria monocytogenes str. Scott A]
cluster24	EGJ25090.1	LMOSA_24750	Glutamate-1-semialdehyde 2,1-aminomutase
cluster24	EGJ24162.1	LMOSA_15490	Glyoxalase/bleomycin resistance protein/dioxygenase
cluster24	EGJ25058.1	LMOSA_24430	Sporulation-specific N-acetylmuramoyl-L-alanine amidase
cluster24	EGJ24581.1	LMOSA_19690	hypothetical protein
cluster25	EGJ24884.1	LMOSA_22690	Aminomethyltransferase
cluster25	EGJ24098.1	LMOSA_14850	Invasion associated secreted endopeptidase
cluster25	EGJ25049.1	LMOSA_24340	tRNA-specific 2-thiouridylase MnmA
cluster25	EGJ24924.1	LMOSA_23090	Putative sugar uptake ABC transporter, substrate-binding protein surface lipoprotein CD4+ T cell-stimulating antigen
cluster25	EGJ26216.1	LMOSA_6580	Flagellum-specific peptidoglycan hydrolase FlgJ
cluster25	EGJ24391.1	LMOSA_17800	Positive regulator of sigma-B activity
cluster25	EGJ24885.1	LMOSA_22700	Aminomethyl-transferring glycine dehydrogenase subunit GcvPA
cluster25	EGJ23674.1	LMOSA_10630	Ribosomal RNA small subunit methyltransferase I
cluster25	EGJ25392.1	LMOSA_27790	Purine nucleoside phosphorylase DeoD-type
cluster25	EGJ25188.1	LMOSA_25730	Cellsurface protein
cluster25	EGJ24194.1	LMOSA_15800	Motility genes transcriptional repressor MogR
cluster25	EGJ25365.1	LMOSA_27520	Fibronectin-binding protein YloA
cluster25	EGJ25685.1	LMOSA_1280	Na+-efflux ABC transporter (ATP-binding protein)
cluster26	EGJ25401.1	LMOSA_27880	Control catabolite protein of gluconeogenesis
cluster26	EGJ24062.1	LMOSA_14500	Predicted homoserine dehydrogenase, contains C-terminal SAF domain
cluster26	EGJ25402.1	LMOSA_27890	Kinase/pyrophosphorylase
cluster26	EGJ24059.1	LMOSA_14470	Glucitol/sorbitol-specific phosphotransferase enzyme IIB component
cluster26	EGJ24061.1	LMOSA_14490	Glucitol operon activator domain protein [Listeria monocytogenes str. Scott A]
cluster26	EGJ24058.1	LMOSA_14460	PTS sorbitol transporter subunit IIA
cluster26	EGJ24060.1	LMOSA_14480	PTS system glucitol/sorbitol-specific transporter subunit IIC
cluster26	EGJ24326.1	LMOSA_17150	Winged helix DNA-binding domain-containing protein
cluster26	EGJ26348.1	LMOSA_7900	SpoOJ/ParA/ParB/RepB family protein (Fragment)
cluster26	EGJ25183.1	LMOSA_25680	Acyl-phosphate glycerol 3-phosphate acyltransferase
cluster26	EGJ23867.1	LMOSA_12580	AMP-dependent synthetase and ligase
cluster27	EGJ24247.1	LMOSA_16330	hypothetical protein
cluster27	EGJ24445.1	LMOSA_18330	Peroxide resistance protein Dpr
cluster27	EGJ23432.1	LMOSA_8270	RNA binding protein involved in ribosome maturation
cluster27	EGJ24301.1	LMOSA_16890	GTP pyrophosphokinase ywaC
cluster27	EGJ24352.1	LMOSA_17410	hypothetical protein
cluster27	EGJ24248.1	LMOSA_16340	hypothetical protein
cluster27	EGJ25338.1	LMOSA_27250	hypothetical protein
cluster27	EGJ24353.1	LMOSA_17420	hypothetical protein
cluster27	EGJ24799.1	LMOSA_21830	Lysophospholipase, alpha-beta hydrolase superfamily
cluster27	EGJ25689.1	LMOSA_1320	Phosphomannose isomerase
cluster27	EGJ26028.1	LMOSA_4690	Major cardiolipin synthase ClsA
cluster27	EGJ25599.1	LMOSA_420	Regulatory protein ylbF
cluster27	EGJ23779.1	LMOSA_11700	Hydroquinone-specific extradiol dioxygenase
cluster27	EGJ24532.1	LMOSA_19200	Putative transcriptional regulator (Fragment)
cluster27	EGJ24614.1	LMOSA_20000	Transcriptional regulator
cluster27	EGJ24488.1	LMOSA_18760	hypothetical protein
cluster28	EGJ24808.1	LMOSA_21920	ATP-dependent Clp protease ATP-binding subunit ClpX
cluster28	EGJ26039.1	LMOSA_4800	Fatty acid-binding protein DegV
cluster28	EGJ25428.1	LMOSA_28150	Multimodular transpeptidase-transglycosylase
cluster28	EGJ25407.1	LMOSA_27940	Serine protease [Listeria monocytogenes str. Scott A]
cluster28	EGJ26076.1	LMOSA_5170	UDP-N-acetylglucosamine 1-carboxyvinyltransferase
cluster28	EGJ26112.1	LMOSA_5530	DNA-directed RNA polymerase subunit delta
cluster28	EGJ24269.1	LMOSA_16560	Phosphoesterase
cluster28	EGJ26040.1	LMOSA_4810	Transcriptional regulatory protein DegU
cluster28	EGJ24818.1	LMOSA_22020	ATP-dependent protease subunit HslV
cluster28	EGJ24817.1	LMOSA_22010	Tyrosine recombinase XerC
cluster28	EGJ25427.1	LMOSA_28140	Holliday junction resolvase RecU
cluster28	EGJ25454.1	LMOSA_28410	Zn-dependent protease
cluster28	EGJ25943.1	LMOSA_3840	Methionine import ATP-binding protein MetN
cluster28	EGJ24819.1	LMOSA_22030	ATP-dependent protease ATPase subunit HslU
cluster28	EGJ24411.1	LMOSA_17990	Adenosylcobalamin/alpha-ribazole phosphatase
cluster28	EGJ24896.1	LMOSA_22810	Bifunctional protein FolD
cluster28	EGJ24931.1	LMOSA_23160	Conserved DNA-binding domain protein
cluster29	EGJ23728.1	LMOSA_11170	hypothetical protein
cluster29	EGJ23729.1	LMOSA_11180	Dihydropteroate synthase
cluster29	EGJ25484.1	LMOSA_28710	Two-component system response regulator ResD
cluster29	EGJ25492.1	LMOSA_28790	Transcriptional repressor
cluster29	EGJ25940.1	LMOSA_3810	hypothetical protein
cluster29	EGJ25140.1	LMOSA_25250	Peroxiredoxin YkuU
cluster29	EGJ25272.1	LMOSA_26580	Glycerol dehydrogenase
cluster29	EGJ25647.1	LMOSA_900	Phosphotransacetylase
cluster29	EGJ23679.1	LMOSA_10680	Glucose uptake protein GlcU
cluster29	EGJ25274.1	LMOSA_26600	Glutamine ABC transporter ATP-binding component
cluster29	EGJ23722.1	LMOSA_11110	RNA binding protein, contains ribosomal protein S1 domain
cluster29	EGJ24512.1	LMOSA_19000	CBS domain-containing protein ykuL
cluster29	EGJ26339.1	LMOSA_7810	Transcriptional regulator
cluster29	EGJ23757.1	LMOSA_11490	16S rRNA methyltransferase
cluster29	EGJ24453.1	LMOSA_18410	Lipase esterase
cluster29	EGJ24918.1	LMOSA_23030	DNA binding protein
cluster29	EGJ24555.1	LMOSA_19430	Peptide deformylase
cluster29	EGJ24997.1	LMOSA_23820	hypothetical protein
cluster29	EGJ26265.1	LMOSA_7070	Mitomycin resistance protein mcrB
cluster30	EGJ26207.1	LMOSA_6490	Potassium-transporting ATPase potassium-binding subunit
cluster30	EGJ26206.1	LMOSA_6480	Potassium-transporting ATPase ATP-binding subunit
cluster30	EGJ26270.1	LMOSA_7120	ATP-binding cassette subfamily B protein AbcA/BmrA
cluster30	EGJ23698.1	LMOSA_10870	Putative metabolite uptake ABC transporter, ATP-binding protein
cluster30	EGJ26205.1	LMOSA_6470	Potassium-transporting ATPase KdpC subunit
cluster30	EGJ26204.1	LMOSA_6460	Osmosensitive ppotassium channel two component system histidine kinase KdpD
cluster30	EGJ23699.1	LMOSA_10880	ABC transporter permease
cluster30	EGJ25187.1	LMOSA_25720	Putative drug efflux ABC transporter, ATP-binding and permease protein
cluster30	EGJ23791.1	LMOSA_11820	Maltodextrin import ABC transporter ATP-binding protein MsmX
cluster30	EGJ26203.1	LMOSA_6450	Two-component system KDP operon response regulator KdpE
cluster30	EGJ23819.1	LMOSA_12100	Restriction endonuclease
cluster30	EGJ25632.1	LMOSA_750	Putative transcription regulators
cluster30	EGJ25430.1	LMOSA_28170	Endonuclease III
cluster31	EGJ24546.1	LMOSA_19340	Molybdopterin molybdenumtransferase MoeA
cluster31	EGJ25938.1	LMOSA_3790	Iron-sulfur cluster assembly protein SufD
cluster31	EGJ23641.1	LMOSA_10310	Inosine-5'-monophosphate dehydrogenase
cluster31	EGJ25939.1	LMOSA_3800	SUF system FeS assembly ATPase
cluster31	EGJ25937.1	LMOSA_3780	Cysteine desulfurase
cluster31	EGJ24920.1	LMOSA_23050	Sulfurtransferase (Fragment)
cluster31	EGJ23838.1	LMOSA_12290	Metal-dependent hydrolase
cluster31	EGJ23724.1	LMOSA_11130	ATP-dependent zinc metalloprotease FtsH
cluster31	EGJ24547.1	LMOSA_19350	Molybdopterin guanine dinucleotide biosynthesis accessory protein MobB
cluster31	EGJ26081.1	LMOSA_5220	Lipid kinase
cluster31	EGJ25936.1	LMOSA_3770	Fe-S assembly protein NifU
cluster31	EGJ26002.1	LMOSA_4430	UDP-glucose 4-epimerase GalE
cluster31	EGJ24589.1	LMOSA_19770	Nicotinate phosphoribosyltransferase
cluster31	EGJ26165.1	LMOSA_6070	Heptaprenyl diphosphate synthase component I
cluster31	EGJ25340.1	LMOSA_27270	hypothetical protein
cluster31	EGJ26350.1	LMOSA_7920	Phosphoserine aminotransferase
cluster31	EGJ26046.1	LMOSA_4870	N-acetylglucosaminyldiphosphoundecaprenol N-acetyl-beta-D-mannosaminyltransferase
cluster32	EGJ24166.1	LMOSA_15530	Phage infection protein [Listeria monocytogenes str. Scott A]
cluster32	EGJ24165.1	LMOSA_15520	Putative transcription regulators
cluster32	EGJ24999.1	LMOSA_23840	Cytidine deaminase
cluster32	EGJ25448.1	LMOSA_28350	Glycoside transferase
cluster32	EGJ25290.1	LMOSA_26760	Glutamyl-tRNA(Gln) amidotransferase subunit A
cluster32	EGJ25465.1	LMOSA_28520	Heptaprenyl diphosphate synthase component II
cluster32	EGJ25464.1	LMOSA_28510	Nucleoside diphosphate kinase
cluster32	EGJ23818.1	LMOSA_12090	Type I restriction endonuclease subunit R
cluster32	EGJ25575.1	LMOSA_180	Cell division protein SepF
cluster32	EGJ25000.1	LMOSA_23850	Prokaryotic diacylglycerol kinase
cluster32	EGJ24394.1	LMOSA_17830	Phosphoserine phosphatase rsbU
cluster32	EGJ25927.1	LMOSA_3680	Spermidine acetyltransferase
cluster32	EGJ23820.1	LMOSA_12110	DNA/RNA helicase
cluster32	EGJ25001.1	LMOSA_23860	Endoribonuclease YbeY
cluster32	EGJ23648.1	LMOSA_10380	Type VII secretion effector
cluster32	EGJ24693.1	LMOSA_20790	Transcriptional regulator
cluster33	EGJ25417.1	LMOSA_28040	DNA-directed DNA polymerase
cluster33	EGJ23660.1	LMOSA_10490	High-affinity zinc uptake system binding-protein ZnuA
cluster33	EGJ25418.1	LMOSA_28050	30S ribosomal protein S14
cluster33	EGJ23661.1	LMOSA_10500	Zinc transport system ATP-binding protein AdcC
cluster33	EGJ23662.1	LMOSA_10510	Zinc transport system permease protein AdcB
cluster33	EGJ25084.1	LMOSA_24690	Cell shape-determining protein MreC
cluster33	EGJ26249.1	LMOSA_6910	3-demethylubiquinone-9 3-methyltransferase
cluster33	EGJ23733.1	LMOSA_11220	tRNA dihydrouridine synthase DusB
cluster33	EGJ25918.1	LMOSA_3580	FAD-dependent pyridine nucleotide-disulfide oxidoreductase YumB
cluster33	EGJ24302.1	LMOSA_16910	Sodium, potassium, lithium and rubidium/H+ antiporter
cluster34	EGJ25985.1	LMOSA_4260	Transcriptional regulator CggR
cluster34	EGJ25981.1	LMOSA_4220	Phosphoglycerate mutase
cluster34	EGJ25983.1	LMOSA_4240	Phosphoglycerate kinase
cluster34	EGJ25982.1	LMOSA_4230	Triose-phosphate isomerase
cluster34	EGJ25171.1	LMOSA_25560	Bifunctional acetaldehyde-alcohol dehydrogenase
cluster34	EGJ25984.1	LMOSA_4250	Type I glyceraldehyde-3-phosphate dehydrogenase
cluster34	EGJ25980.1	LMOSA_4210	Enolase
cluster34	EGJ24274.1	LMOSA_16610	Diacylglycerol kinase catalytic subunit
cluster34	EGJ24182.1	LMOSA_15680	Phosphatase YwpJ
cluster34	EGJ24973.1	LMOSA_23580	Aspartate-semialdehyde dehydrogenase
cluster34	EGJ23925.1	LMOSA_13160	Zinc transporter ZIP11
cluster35	EGJ26199.1	LMOSA_6410	Ribose 5-phosphate isomerase B/allose 6-phosphate isomerase
cluster35	EGJ26198.1	LMOSA_6400	Universal stress protein UspA
cluster35	EGJ26220.1	LMOSA_6620	Phosphoenolpyruvate-dihydroxyacetone phosphotransferase, dihydroxyacetone binding subunit DhaK
cluster35	EGJ26221.1	LMOSA_6630	Phosphoenolpyruvate-dihydroxyacetone phosphotransferase, ADP-binding subunit DhaL
cluster35	EGJ26222.1	LMOSA_6640	Phosphoenolpyruvate-dihydroxyacetonephosphotransferase, subunit DhaM, DHA-specific IIA component
cluster35	EGJ25364.1	LMOSA_27510	UPF0701 protein yloC
cluster35	EGJ25326.1	LMOSA_27130	Hydroxyacylglutathione hydrolase
cluster35	EGJ24144.1	LMOSA_15310	Pyrimidine utilization protein B
cluster35	EGJ26115.1	LMOSA_5570	Iron-sulfur cluster carrier protein
cluster35	EGJ23692.1	LMOSA_10810	Ribosomal RNA small subunit methyltransferase A
cluster35	EGJ23894.1	LMOSA_12850	Uracil-DNA glycosylase
cluster35	EGJ24320.1	LMOSA_17090	Plasma-membrane calcium-translocating P-type ATPase
cluster36	EGJ26032.1	LMOSA_4730	Cell division ABC transporter ATP-binding protein FtsE
cluster36	EGJ25824.1	LMOSA_2650	Acetoin transport repressor
cluster36	EGJ25472.1	LMOSA_28590	Ribosome biogenesis GTPase Der
cluster36	EGJ24454.1	LMOSA_18420	hypothetical protein
cluster36	EGJ26031.1	LMOSA_4720	Cell division protein FtsX
cluster36	EGJ24790.1	LMOSA_21740	Transcriptional regulator
cluster36	EGJ25823.1	LMOSA_2640	ABC transporter ATP-binding protein YtrB
cluster36	EGJ24936.1	LMOSA_23210	Phosphinothricin N-acetyltransferase
cluster36	EGJ26379.1	LMOSA_8210	Ribonuclease P protein component
cluster36	EGJ24444.1	LMOSA_18320	Histidine kinase domain protein [Listeria monocytogenes str. Scott A]
cluster36	EGJ26030.1	LMOSA_4710	Putative cell wall-associated DL-endopeptidase peptidoglycan lytic protein P45
cluster36	EGJ23690.1	LMOSA_10790	DUF348 domain-containing protein
cluster36	EGJ24972.1	LMOSA_23570	Aspartokinase
cluster36	EGJ25759.1	LMOSA_2010	Uroporphyrinogen decarboxylase
cluster36	EGJ23431.1	LMOSA_8260	Putative multidrug resistance protein YpnP
cluster36	EGJ24443.1	LMOSA_18310	Tetratricopeptide repeat protein
cluster36	EGJ24502.1	LMOSA_18900	DUF422 domain-containing protein (Fragment)
cluster37	EGJ25203.1	LMOSA_25880	hypothetical protein
cluster37	EGJ23775.1	LMOSA_11660	Internalin D [Listeria monocytogenes str. Scott A]
cluster37	EGJ24046.1	LMOSA_14340	Cellulose synthase catalytic subunit
cluster37	EGJ24958.1	LMOSA_23430	BilEB
cluster37	EGJ24071.1	LMOSA_14590	Proton-dependent oligopeptide transporter
cluster37	EGJ23958.1	LMOSA_13470	Truncated internalin A
cluster37	EGJ24047.1	LMOSA_14350	Ggdef motif membrane protein [Listeria monocytogenes str. Scott A]
cluster37	EGJ26137.1	LMOSA_5790	Preprotein translocase subunit SecY
cluster37	EGJ23650.1	LMOSA_10400	Transposase
cluster37	EGJ24044.1	LMOSA_14320	hypothetical protein
cluster37	EGJ23619.1	LMOSA_10100	Lipase [Listeria monocytogenes str. Scott A]
cluster38	EGJ24990.1	LMOSA_23750	RNA polymerase sigma factor SigA
cluster38	EGJ25958.1	LMOSA_3990	Glutamate decarboxylase gamma
cluster38	EGJ25721.1	LMOSA_1640	Cyclopentanol dehydrogenase
cluster38	EGJ25327.1	LMOSA_27140	hypothetical protein
cluster38	EGJ25738.1	LMOSA_1810	Transcriptional regulator Spx
cluster38	EGJ24870.1	LMOSA_22550	Small ribosomal subunit biogenesis GTPase RsgA
cluster38	EGJ25039.1	LMOSA_24240	Putative pre-16S rRNA nuclease
cluster38	EGJ24825.1	LMOSA_22090	CoA-binding domain-containing protein
cluster39	EGJ25882.1	LMOSA_3210	Glutamate gamma-aminobutyrate antiporter
cluster39	EGJ23605.1	LMOSA_9960	PTS system mannose-specific transporter subunit IIC
cluster39	EGJ23604.1	LMOSA_9950	Fructose-specific phosphotransferase enzyme IIB component
cluster39	EGJ25883.1	LMOSA_3220	Glutamate decarboxylase beta
cluster39	EGJ26243.1	LMOSA_6850	Cytochrome bd ubiquinol oxidase subunit I
cluster39	EGJ26234.1	LMOSA_6760	PTS cellobiose transporter subunit IIC
cluster39	EGJ23668.1	LMOSA_10570	STAS domain protein [Listeria monocytogenes str. Scott A]
cluster39	EGJ24329.1	LMOSA_17180	Pyruvate-flavodoxin oxidoreductase
cluster39	EGJ24419.1	LMOSA_18070	PTS cellobiose transporter subunit IIC
cluster39	EGJ23618.1	LMOSA_10090	L-rhamnose operon regulatory protein RhaS
cluster39	EGJ25641.1	LMOSA_840	PTS system galactitol-specific enzyme IIB component
cluster40	EGJ23959.1	LMOSA_13480	Internalin B [Listeria monocytogenes str. Scott A]
cluster40	EGJ23706.1	LMOSA_10950	Listeriolysin O [Listeria monocytogenes str. Scott A]
cluster40	EGJ23705.1	LMOSA_10940	Phosphatidyl-inositol-specific phospholipase C
cluster40	EGJ24722.1	LMOSA_21080	Site-specific integrase
cluster40	EGJ23811.1	LMOSA_12020	PRD/PTS system IIA 2 domain protein [Listeria monocytogenes str. Scott A]
cluster41	EGJ25586.1	LMOSA_290	Ribosomal RNA small subunit methyltransferase H
cluster41	EGJ25578.1	LMOSA_210	Cell division protein FtsA
cluster41	EGJ26281.1	LMOSA_7230	X-Pro dipeptidyl-peptidase
cluster41	EGJ25393.1	LMOSA_27800	hypothetical protein
cluster41	EGJ25470.1	LMOSA_28570	Tyrosine-protein phosphatase
cluster41	EGJ25976.1	LMOSA_4170	Preprotein translocase subunit SecG
cluster41	EGJ25467.1	LMOSA_28540	Heptaprenyl diphosphate synthase component I
cluster41	EGJ25587.1	LMOSA_300	Transcriptional regulator MraZ
cluster41	EGJ25475.1	LMOSA_28620	L-asparaginase AnsA
cluster41	EGJ26356.1	LMOSA_7980	Predicted beta-phosphoglucomutase
cluster41	EGJ25577.1	LMOSA_200	Cell division protein FtsZ
cluster41	EGJ24155.1	LMOSA_15420	Surface antigen negative regulator Par
cluster41	EGJ26182.1	LMOSA_6240	L-amino acid N-acyltransferase YncA
cluster41	EGJ24545.1	LMOSA_19330	Molybdenum ABC transporter, periplasmic molybdenum-binding protein ModA
cluster42	EGJ24964.1	LMOSA_23490	Osmoprotectant ABC transporter ATP-binding protein OpuCA
cluster42	EGJ24962.1	LMOSA_23470	Glycine betaine/carnitine/choline/choline sulfate ABC transporter (Osmoprotectant-binding lipoprotein)
cluster42	EGJ26298.1	LMOSA_7400	Glutathione biosynthesis bifunctional protein GshAB
cluster42	EGJ25649.1	LMOSA_920	Ferrous iron transport protein B
cluster42	EGJ25262.1	LMOSA_26480	Enzyme involved in biofilm formation
cluster42	EGJ24447.1	LMOSA_18350	Late competence protein ComEC
cluster42	EGJ24963.1	LMOSA_23480	Osmotically activated L-carnitine/choline ABCtransporter permease protein OpuCB
cluster42	EGJ23987.1	LMOSA_13760	hypothetical protein
cluster42	EGJ24714.1	LMOSA_21000	UvrABC system protein C
cluster42	EGJ26194.1	LMOSA_6360	Arginine/ornithine antiporter ArcD
cluster42	EGJ23745.1	LMOSA_11370	Cysteine--tRNA ligase
cluster43	EGJ25671.1	LMOSA_1140	Maltodextrin-binding protein (Fragment)
cluster43	EGJ25670.1	LMOSA_1130	Maltodextrin transport system permease protein mdxF
cluster43	EGJ25667.1	LMOSA_1100	Maltose phosphorylase
cluster43	EGJ25668.1	LMOSA_1110	Maltodextrose utilization protein MalA
cluster43	EGJ25669.1	LMOSA_1120	Maltodextrin transport system permease protein mdxG
cluster43	EGJ25672.1	LMOSA_1150	Intracellular maltogenic amylase
cluster43	EGJ23922.1	LMOSA_13130	hypothetical protein
cluster44	EGJ25812.1	LMOSA_2530	Penicillin-binding protein 2C
cluster44	EGJ25173.1	LMOSA_25580	Sugar ABC transporter ATPase
cluster44	EGJ25174.1	LMOSA_25590	ABC-type sugar transport system, ATPase component
cluster44	EGJ24792.1	LMOSA_21760	UPF0750 membrane protein yxkD
cluster44	EGJ26078.1	LMOSA_5190	Alpha-galactosylglucosyldiacylglycerol synthase
cluster44	EGJ26121.1	LMOSA_5630	30S ribosomal protein S9
cluster44	EGJ26077.1	LMOSA_5180	Phosphatidylglycerol lysyltransferase
cluster44	EGJ26122.1	LMOSA_5640	50S ribosomal protein L13
cluster44	EGJ25380.1	LMOSA_27670	Lipoprotein signal peptidase
cluster44	EGJ24711.1	LMOSA_20970	DNA polymerase/3'-5' exonuclease PolX
cluster44	EGJ25061.1	LMOSA_24460	Adenine phosphoribosyltransferase
cluster44	EGJ23672.1	LMOSA_10610	SAM-dependent methyltransferase
cluster44	EGJ23926.1	LMOSA_13170	Peptidoglycan N-acetylglucosamine deacetylase
cluster45	EGJ25385.1	LMOSA_27720	Manganese transport system ATP-binding protein MntB
cluster45	EGJ24960.1	LMOSA_23450	Divalent metal cation transporter MntH
cluster45	EGJ24153.1	LMOSA_15400	hypothetical protein
cluster45	EGJ25384.1	LMOSA_27710	Manganese ABC transporter inner membrane permease protein SitD
cluster45	EGJ25383.1	LMOSA_27700	Manganese ABC transporter substrate-binding protein MntA
cluster45	EGJ25548.1	LMOSA_29350	Cell division initiation protein DivIVA
cluster45	EGJ23489.1	LMOSA_8820	Regulator
cluster45	EGJ24810.1	LMOSA_21940	Signal peptidase I
cluster45	EGJ24154.1	LMOSA_15410	hypothetical protein
cluster45	EGJ25458.1	LMOSA_28450	3-phosphoshikimate 1-carboxyvinyltransferase
cluster46	EGJ25735.1	LMOSA_1780	Oligoendopeptidase F
cluster46	EGJ24330.1	LMOSA_17190	Fructose-bisphosphatase class III
cluster46	EGJ26064.1	LMOSA_5050	Serine hydroxymethyltransferase
cluster46	EGJ23900.1	LMOSA_12910	Pyrroline-5-carboxylate reductase
cluster46	EGJ23822.1	LMOSA_12130	hypothetical protein
cluster46	EGJ24723.1	LMOSA_21090	hypothetical protein
cluster46	EGJ23794.1	LMOSA_11850	cAMP-binding domain regulatory protein [Listeria monocytogenes str. Scott A]
cluster46	EGJ24725.1	LMOSA_21110	Transcriptional regulator
cluster46	EGJ24724.1	LMOSA_21100	ImmA/IrrE family metallo-endopeptidase
cluster46	EGJ25020.1	LMOSA_24050	Competence protein ComE
cluster46	EGJ25312.1	LMOSA_26990	Metal-dependent phosphohydrolase
cluster46	EGJ25248.1	LMOSA_26340	Leucyl aminopeptidase
cluster46	EGJ25196.1	LMOSA_25810	RpiR family phosphosugar-binding transcriptional regulator
cluster47	EGJ25415.1	LMOSA_28020	Cold-shock protein, molecular chaperone, RNA-helicase co-factor CspD
cluster47	EGJ25771.1	LMOSA_2130	YlbF family regulator
cluster47	EGJ23993.1	LMOSA_13810	hypothetical protein
cluster47	EGJ23696.1	LMOSA_10850	Transcriptional repressor of the purine operon PurR
cluster47	EGJ26219.1	LMOSA_6610	Arginine decarboxylase / Lysine decarboxylase
cluster47	EGJ26218.1	LMOSA_6600	Thymidylate kinase
cluster47	EGJ23942.1	LMOSA_13330	Wall-associated protein (Fragment)
cluster47	EGJ23994.1	LMOSA_13820	Lipase chaperone
cluster47	EGJ26084.1	LMOSA_5250	DNA-directed RNA polymerase subunit delta
cluster47	EGJ24511.1	LMOSA_18990	YkuJ
cluster47	EGJ23524.1	LMOSA_9170	Phage protein [Listeria monocytogenes str. Scott A]
cluster47	EGJ24592.1	LMOSA_19800	PTS lactose transporter subunit IIBC
cluster47	EGJ25885.1	LMOSA_3250	Putative HTH-type transcriptional regulator YulB
cluster47	EGJ23470.1	LMOSA_8630	hypothetical protein
cluster48	EGJ26268.1	LMOSA_7100	Transaldolase
cluster48	EGJ25645.1	LMOSA_880	Pyridoxal 5'-phosphate synthase lyase subunit PdxS
cluster48	EGJ25646.1	LMOSA_890	Pyridoxal 5'-phosphate synthase glutaminase subunit PdxT
cluster48	EGJ24054.1	LMOSA_14420	Catalyzes the cleavage of p-aminobenzoyl-glutamate to p-aminobenzoate and glutamate, subunit A
cluster48	EGJ25879.1	LMOSA_3180	Membrane protein [Listeria monocytogenes str. Scott A]
cluster48	EGJ25880.1	LMOSA_3190	Putative HTH-type transcriptional regulator YwgB
cluster48	EGJ24038.1	LMOSA_14260	Diacetylchitobiose-6-phosphate hydrolase
cluster48	EGJ25395.1	LMOSA_27820	Peptide methionine sulfoxide reductase MsrB
cluster48	EGJ24053.1	LMOSA_14410	N-carbamoyl-L-amino acid amidohydrolase
cluster48	EGJ23471.1	LMOSA_8640	Haloacid dehalogenase
cluster48	EGJ24156.1	LMOSA_15430	Aldo/keto reductase
cluster49	EGJ25299.1	LMOSA_26850	Phosphoribosylamine--glycine ligase
cluster49	EGJ26053.1	LMOSA_4940	ATP synthase epsilon chain
cluster49	EGJ25303.1	LMOSA_26890	Amidophosphoribosyltransferase
cluster49	EGJ25850.1	LMOSA_2890	ATP-dependent helicase/nuclease subunit A
cluster49	EGJ25302.1	LMOSA_26880	Phosphoribosylformylglycinamidine cyclo-ligase
cluster49	EGJ25301.1	LMOSA_26870	Phosphoribosylglycinamide formyltransferase
cluster49	EGJ25300.1	LMOSA_26860	Bifunctional purine biosynthesis protein PurH
cluster49	EGJ26240.1	LMOSA_6820	ABC membrane transporter (ATP-binding protein) required for cytochrome bd function
cluster49	EGJ24142.1	LMOSA_15290	Cell wall surface anchor family protein [Listeria monocytogenes str. Scott A]
cluster49	EGJ25304.1	LMOSA_26900	Phosphoribosylformylglycinamidine synthase subunit PurL
cluster49	EGJ26241.1	LMOSA_6830	ABC transporter required for expression of cytochrome BD
cluster50	EGJ24104.1	LMOSA_14910	Deoxyribodipyrimidine photo-lyase type I
cluster50	EGJ23869.1	LMOSA_12600	Oxidoreductase, YhhX
cluster50	EGJ26043.1	LMOSA_4840	YvhJ protein (Fragment)
cluster50	EGJ25457.1	LMOSA_28440	TPR repeat-containing protein ypiA
cluster50	EGJ24715.1	LMOSA_21010	Aspartokinase
cluster50	EGJ25132.1	LMOSA_25170	GAF domain-containing protein A family protein
cluster50	EGJ26164.1	LMOSA_6060	NusG domain II-containing protein
cluster50	EGJ25144.1	LMOSA_25290	hypothetical protein
cluster50	EGJ24989.1	LMOSA_23740	SAM-dependent methyltransferase
cluster51	EGJ24901.1	LMOSA_22860	1-deoxy-D-xylulose-5-phosphate synthase
cluster51	EGJ23682.1	LMOSA_10710	Xylose repressor protein [Listeria monocytogenes str. Scott A]
cluster51	EGJ23683.1	LMOSA_10720	Probable ABC transporter permease protein yurN
cluster51	EGJ25929.1	LMOSA_3700	Trifunctional nucleotide phosphoesterase protein YfkN
cluster51	EGJ24949.1	LMOSA_23340	Cell wall surface anchor family protein [Listeria monocytogenes str. Scott A]
cluster51	EGJ24409.1	LMOSA_17970	hypothetical protein
cluster51	EGJ24975.1	LMOSA_23600	Superoxide dismutase
cluster51	EGJ24812.1	LMOSA_21960	Ribosome biogenesis GTPase YlqF
cluster51	EGJ24902.1	LMOSA_22870	rRNA methyltransferase
cluster51	EGJ23685.1	LMOSA_10740	Putative ABC transporter substrate-binding protein YesO
cluster51	EGJ25954.1	LMOSA_3950	Iron complex transport system permease
cluster51	EGJ24813.1	LMOSA_21970	Ribonuclease HII
cluster51	EGJ25501.1	LMOSA_28880	ADP-ribose pyrophosphatase
cluster51	EGJ23921.1	LMOSA_13120	Phosphoenolpyruvate synthase
cluster52	EGJ25233.1	LMOSA_26190	Antibiotic resistance protein VanZ
cluster52	EGJ25963.1	LMOSA_4040	Amino acid ABC transporter ATP-binding protein
cluster52	EGJ25659.1	LMOSA_1020	Putative metabolite uptake ABC transporter, ATP-binding protein
cluster52	EGJ25723.1	LMOSA_1660	hypothetical protein
cluster52	EGJ25702.1	LMOSA_1450	hypothetical protein
cluster52	EGJ24120.1	LMOSA_15070	hypothetical protein
cluster52	EGJ24477.1	LMOSA_18650	Teichoic acid D-Ala incorporation-associated protein DltX
cluster52	EGJ25855.1	LMOSA_2940	PTS system fructose-specific transporter subunit IIABC
cluster53	EGJ25858.1	LMOSA_2970	Aminopeptidase PepC
cluster53	EGJ25456.1	LMOSA_28430	hypothetical protein
cluster53	EGJ25072.1	LMOSA_24570	Probable transcriptional regulatory protein lmo1535
cluster53	EGJ24291.1	LMOSA_16790	hypothetical protein
cluster53	EGJ25932.1	LMOSA_3730	YunF
cluster53	EGJ24923.1	LMOSA_23080	Pyrroline-5-carboxylate reductase
cluster53	EGJ24325.1	LMOSA_17140	Putative multifunctional methylglyoxal reductase
cluster53	EGJ24404.1	LMOSA_17920	Iron chaperone
cluster53	EGJ25033.1	LMOSA_24180	Transcription elongation factor GreA
cluster53	EGJ25710.1	LMOSA_1530	AraC family transcriptional regulator
cluster54	EGJ24245.1	LMOSA_16310	Glucosamine--fructose-6-phosphate aminotransferase (Isomerizing)
cluster54	EGJ23609.1	LMOSA_10000	Polysaccharide pyruvyl transferase CsaB
cluster54	EGJ26208.1	LMOSA_6500	Cellobiose-specific phosphotransferase enzyme IIB component
cluster54	EGJ24841.1	LMOSA_22260	Transcriptional repressor LexA
cluster54	EGJ26062.1	LMOSA_5030	UDP-N-acetyl glucosamine 2-epimerase
cluster54	EGJ24830.1	LMOSA_22140	Peptidoglycan-N-acetylmuramate O-acetyltransferase
cluster54	EGJ24439.1	LMOSA_18270	Fmn-containing nadph-linked nitro flavin reductase
cluster54	EGJ25434.1	LMOSA_28210	Peptidase
cluster54	EGJ23892.1	LMOSA_12830	hypothetical protein
cluster54	EGJ24496.1	LMOSA_18840	Ktr system potassium uptake protein D
cluster55	EGJ26177.1	LMOSA_6190	Elongation factor Tu
cluster55	EGJ25107.1	LMOSA_24920	Pyruvate kinase
cluster55	EGJ25197.1	LMOSA_25820	Leucine--tRNA ligase
cluster55	EGJ25748.1	LMOSA_1900	Beta-ketoacyl-[acyl-carrier-protein] synthase II
cluster55	EGJ26080.1	LMOSA_5210	Ketose-bisphosphate aldolase class-ii
cluster55	EGJ25286.1	LMOSA_26720	23S rRNA (Uracil-5-)-methyltransferase RumA
cluster55	EGJ24968.1	LMOSA_23530	hypothetical protein
cluster55	EGJ25453.1	LMOSA_28400	Fumarate reductase flavoprotein subunit
cluster55	EGJ25471.1	LMOSA_28580	Glycerol-3-phosphate dehydrogenase [NAD(P)+]
cluster55	EGJ24981.1	LMOSA_23660	Transcriptional regulator ZurR
cluster56	EGJ24476.1	LMOSA_18640	D-alanine--D-alanyl carrier protein ligase
cluster56	EGJ24473.1	LMOSA_18610	D-alanine esterification of lipoteichoic acid and wall teichoic acid
cluster56	EGJ26238.1	LMOSA_6800	Secreted protein with 1 GW repeat
cluster56	EGJ23792.1	LMOSA_11830	Class III anaerobic ribonucleoside-triphosphate reductase catalytic subunit
cluster56	EGJ24474.1	LMOSA_18620	D-alanyl carrier protein
cluster56	EGJ24983.1	LMOSA_23680	High-affinity zinc uptake system ATP-binding protein znuC
cluster56	EGJ26176.1	LMOSA_6180	PTS fructose transporter subunit IIA
cluster56	EGJ23522.1	LMOSA_9150	Site-specific integrase
cluster57	EGJ24789.1	LMOSA_21730	Major facilitator superfamily transporter
cluster57	EGJ26378.1	LMOSA_8200	Membrane protein insertase YidC
cluster57	EGJ26377.1	LMOSA_8190	RNA-binding protein Jag
cluster57	EGJ25337.1	LMOSA_27240	Signal recognition particle protein (Fragment)
cluster57	EGJ24986.1	LMOSA_23710	DEAD-box ATP-dependent RNA helicase CshB
cluster57	EGJ24807.1	LMOSA_21910	Trigger factor
cluster57	EGJ25822.1	LMOSA_2630	Membrane protein, putative
cluster57	EGJ23429.1	LMOSA_8240	Chromosomal replication initiator protein DnaA
cluster57	EGJ25663.1	LMOSA_1060	Phosphoglucosamine mutase
cluster57	EGJ24584.1	LMOSA_19720	Ribitol-5-phosphate dehydrogenase
cluster58	EGJ25961.1	LMOSA_4020	Extradiol dioxygenase
cluster58	EGJ24389.1	LMOSA_17780	CopG family transcriptional regulator [Listeria monocytogenes str. Scott A]
cluster58	EGJ23999.1	LMOSA_13870	Heme-degrading monooxygenase IsdG
cluster58	EGJ24448.1	LMOSA_18360	hypothetical protein
cluster58	EGJ24446.1	LMOSA_18340	hypothetical protein YneR [Listeria monocytogenes str. Scott A]
cluster58	EGJ24319.1	LMOSA_17080	Glyoxalase/bleomycin resistance protein/dioxygenase
cluster58	EGJ25224.1	LMOSA_26100	Cysteinyl-tRNA synthetase related protein
cluster59	EGJ25747.1	LMOSA_1891	Organic hydroperoxide resistance transcriptional regulator
cluster59	EGJ25757.1	LMOSA_1990	hypothetical protein
cluster59	EGJ25746.1	LMOSA_1890	Organic hydroperoxide resistance protein OhrA
cluster59	EGJ25826.1	LMOSA_2670	Methylphosphotriester-DNA alkyltransferase
cluster59	EGJ25827.1	LMOSA_2680	RNA pseudouridine synthase
cluster59	EGJ24709.1	LMOSA_20950	Cell division protein ZapA
cluster59	EGJ24393.1	LMOSA_17820	Anti-sigma B factor RsbT
cluster59	EGJ24265.1	LMOSA_16510	hypothetical protein
cluster59	EGJ25426.1	LMOSA_28130	hypothetical protein
cluster60	EGJ24653.1	LMOSA_20390	Fis family transcriptional regulator
cluster60	EGJ24654.1	LMOSA_20400	Ethanolamine two-component sensor kinase
cluster60	EGJ25295.1	LMOSA_26810	Heptaprenylglyceryl phosphate synthase
cluster60	EGJ25099.1	LMOSA_24840	Transcriptional repressor NrdR
cluster60	EGJ24408.1	LMOSA_17960	Laac
cluster60	EGJ23871.1	LMOSA_12620	PTS system fructose-specific EIIBBC component
cluster60	EGJ25887.1	LMOSA_3270	DNA mismatch repair protein MutT
cluster60	EGJ23872.1	LMOSA_12630	Fructose-bisphosphate aldolase class II
cluster61	EGJ24480.1	LMOSA_18680	Putative acetyl esterase YjcH
cluster61	EGJ25888.1	LMOSA_3280	RNA-binding protein S1
cluster61	EGJ25633.1	LMOSA_760	Triacylglycerol lipase
cluster61	EGJ24186.1	LMOSA_15720	Daunorubicin resistance ABC transporter ATP-binding subunit
cluster61	EGJ24479.1	LMOSA_18670	Predicted acyltransferase
cluster61	EGJ26129.1	LMOSA_5710	hypothetical protein
cluster61	EGJ26017.1	LMOSA_4580	hypothetical protein
cluster61	EGJ25614.1	LMOSA_570	Putative membrane peptidase ydiL
cluster61	EGJ25830.1	LMOSA_2710	Putative multifunctional methylglyoxal reductase
cluster61	EGJ23799.1	LMOSA_11900	Glutamine-dependent 2-keto-4-methylthiobutyrate transaminase
cluster62	EGJ25675.1	LMOSA_1180	hypothetical protein
cluster62	EGJ25854.1	LMOSA_2930	Transcriptional regulator
cluster62	EGJ24794.1	LMOSA_21780	Trehalose operon transcriptional repressor
cluster62	EGJ24345.1	LMOSA_17340	Reactive intermediate/imine deaminase
cluster62	EGJ24311.1	LMOSA_17000	Phosphohydrolase
cluster62	EGJ23527.1	LMOSA_9200	HTH-type transcriptional regulator ImmR
cluster62	EGJ25331.1	LMOSA_27180	Putative glutamine amidotransferase-like protein yvdE
cluster62	EGJ25437.1	LMOSA_28240	Pantothenate synthetase
cluster63	EGJ24090.1	LMOSA_14770	Mannoside-phospho-beta-d-glucosidase
cluster63	EGJ24934.1	LMOSA_23190	hypothetical protein
cluster63	EGJ24405.1	LMOSA_17930	PTS cellobiose transporter subunit IIC
cluster63	EGJ25504.1	LMOSA_28910	DNA polymerase IV
cluster63	EGJ24091.1	LMOSA_14780	Putative HTH-type transcriptional regulator YidP
cluster63	EGJ23474.1	LMOSA_8670	Glycoside hydrolase
cluster63	EGJ24619.1	LMOSA_20050	hypothetical protein
cluster63	EGJ23622.1	LMOSA_10120	Putative toxin-antitoxin system, toxin component
cluster64	EGJ23700.1	LMOSA_10890	Septation protein SpoVG
cluster64	EGJ25050.1	LMOSA_24350	Iron-sulfur cofactor synthesis
cluster64	EGJ23996.1	LMOSA_13840	Myosin-cross-reactive antigen
cluster64	EGJ24783.1	LMOSA_21670	Glyoxalase/bleomycin resistance protein/dioxygenase
cluster64	EGJ23995.1	LMOSA_13830	TetR family dihydroxyacetone kinase regulator
cluster64	EGJ23701.1	LMOSA_10900	Septation protein SpoVG
cluster64	EGJ25209.1	LMOSA_25940	O-succinylbenzoate--CoA ligase
cluster64	EGJ23924.1	LMOSA_13150	hypothetical protein
cluster65	EGJ23737.1	LMOSA_11290	Protein-arginine kinase
cluster65	EGJ23738.1	LMOSA_11300	ATP-dependent Clp protease ATP-binding subunit ClpC
cluster65	EGJ23735.1	LMOSA_11270	Transcriptional regulator CtsR
cluster65	EGJ24392.1	LMOSA_17810	Anti-sigma factor B antagonist RsbS
cluster65	EGJ23736.1	LMOSA_11280	UVR domain protein [Listeria monocytogenes str. Scott A]
cluster65	EGJ25278.1	LMOSA_26640	hypothetical protein
cluster65	EGJ24111.1	LMOSA_14980	O-acetylhomoserine aminocarboxypropyltransferase
cluster66	EGJ25608.1	LMOSA_510	Large conductance mechanosensitive channel protein MscL
cluster66	EGJ25469.1	LMOSA_28560	Bacterial nucleoid protein Hbs
cluster66	EGJ24712.1	LMOSA_20980	Endonuclease MutS2
cluster66	EGJ25342.1	LMOSA_27290	Acyl carrier protein
cluster66	EGJ23530.1	LMOSA_9221	hypothetical protein
cluster66	EGJ23890.1	LMOSA_12810	3D-(3,5/4)-trihydroxycyclohexane-1,2-dione hydrolase
cluster66	EGJ24543.1	LMOSA_19310	ABC-type tungstate transport system ATP-binding protein
cluster67	EGJ23833.1	LMOSA_12240	DNA mismatch repair enzyme (Predicted ATPase)
cluster67	EGJ26003.1	LMOSA_4440	Thioredoxin-disulfide reductase
cluster67	EGJ24129.1	LMOSA_15160	Zn-dependent alcohol dehydrogenase
cluster67	EGJ24594.1	LMOSA_19820	DNA modification methyltransferase-related protein
cluster67	EGJ24128.1	LMOSA_15150	Transcriptional regulator
cluster67	EGJ24471.1	LMOSA_18590	Pseudouridine synthase
cluster67	EGJ26345.1	LMOSA_7870	Methylphosphotriester-DNA--protein-cysteine S-methyltransferase
cluster67	EGJ24470.1	LMOSA_18580	NAD kinase
cluster67	EGJ23832.1	LMOSA_12230	Cytosine-specific DNA methyltransferase
cluster68	EGJ24281.1	LMOSA_16680	Mannose-specific phosphotransferasesystem component IIC
cluster68	EGJ24282.1	LMOSA_16690	Sorbose-specific phosphotransferase enzyme IIB component
cluster68	EGJ24280.1	LMOSA_16670	Mannose-specific phosphotransferasesystem component IID
cluster68	EGJ24871.1	LMOSA_22560	hypothetical protein
cluster68	EGJ24872.1	LMOSA_22570	hypothetical protein
cluster68	EGJ25145.1	LMOSA_25300	Thiol-disulfide isomerase and thioredoxin
cluster68	EGJ25184.1	LMOSA_25690	hypothetical protein
cluster68	EGJ25713.1	LMOSA_1560	Hydroxyacylglutathione hydrolase
cluster69	EGJ25737.1	LMOSA_1800	Adaptor protein MecA
cluster69	EGJ25839.1	LMOSA_2800	Intracellular proteinase
cluster69	EGJ23780.1	LMOSA_11710	Phosphoglycerate mutase
cluster69	EGJ24561.1	LMOSA_19490	Lactate/malate dehydrogenase, alpha/beta protein
cluster69	EGJ26118.1	LMOSA_5600	HTH-type transcriptional regulator AdhR
cluster69	EGJ26196.1	LMOSA_6380	Glyoxalase family protein [Listeria monocytogenes str. Scott A]
cluster69	EGJ23518.1	LMOSA_9110	Carboxyvinyl-carboxyphosphonate phosphorylmutase
cluster69	EGJ25978.1	LMOSA_4190	Putative lipolytic enzyme
cluster70	EGJ25104.1	LMOSA_24890	Citrate synthase
cluster70	EGJ25878.1	LMOSA_3170	Cof-type HAD-IIB family hydrolase
cluster70	EGJ25877.1	LMOSA_3160	Glucosamine-6-phosphate isomerase
cluster70	EGJ23446.1	LMOSA_8410	Ubiquinol oxidase subunit 2
cluster70	EGJ24123.1	LMOSA_15100	ABC transporter transmembrane region
cluster70	EGJ25103.1	LMOSA_24880	NADP-dependent isocitrate dehydrogenase
cluster70	EGJ24122.1	LMOSA_15090	MarR family transcriptional regulator
cluster70	EGJ24716.1	LMOSA_21020	Conserved protein YslB
cluster71	EGJ24815.1	LMOSA_21990	Type I DNA topoisomerase
cluster71	EGJ25719.1	LMOSA_1620	Putative sigma-54-dependent transcriptional activator
cluster71	EGJ26162.1	LMOSA_6040	FMN-binding domain protein
cluster71	EGJ24974.1	LMOSA_23590	Transpeptidase, penicillin binding protein
cluster71	EGJ25986.1	LMOSA_4270	DNA-directed RNA polymerase sigma subunit RpoN
cluster71	EGJ25481.1	LMOSA_28680	Riboflavin transporter FmnP
cluster71	EGJ25247.1	LMOSA_26330	Short-chain flavodoxin
cluster72	EGJ23721.1	LMOSA_11100	Cell division protein DIVIC
cluster72	EGJ26069.1	LMOSA_5100	Thymidine kinase
cluster72	EGJ25351.1	LMOSA_27380	Alkaline shock protein YloU
cluster72	EGJ24522.1	LMOSA_19100	Copper homeostasis protein CutC
cluster72	EGJ24565.1	LMOSA_19530	hypothetical protein
cluster72	EGJ23725.1	LMOSA_11140	Type III pantothenate kinase
cluster73	EGJ24929.1	LMOSA_23140	Predicted Zn-dependent peptidase
cluster73	EGJ24928.1	LMOSA_23130	Probable inactive metalloprotease ymfF
cluster73	EGJ25712.1	LMOSA_1550	Cyclic nucleotide-binding protein [Listeria monocytogenes str. Scott A]
cluster73	EGJ24816.1	LMOSA_22000	Methylenetetrahydrofolate--tRNA-(uracil-5-)-methyltransferase TrmFO
cluster73	EGJ25758.1	LMOSA_2000	Ferrochelatase
cluster73	EGJ24521.1	LMOSA_19090	PTS system glucose-specific transporter subunit IIA
cluster73	EGJ25433.1	LMOSA_28200	Pyridoxal phosphate-dependent aminotransferase
cluster73	EGJ25600.1	LMOSA_430	Putative membrane protein ylbC
cluster73	EGJ25036.1	LMOSA_24210	Endolytic murein transglycosylase
cluster74	EGJ26082.1	LMOSA_5230	hypothetical protein
cluster74	EGJ24310.1	LMOSA_16990	Carbonic anhydrase
cluster74	EGJ26284.1	LMOSA_7260	Inosine-5'-monophosphate dehydrogenase
cluster74	EGJ23680.1	LMOSA_10690	Methionine--tRNA ligase
cluster74	EGJ25071.1	LMOSA_24560	L-lactate dehydrogenase
cluster74	EGJ25060.1	LMOSA_24450	GTP pyrophosphokinase
cluster75	EGJ25270.1	LMOSA_26560	Glutamate synthase NADPH large chain
cluster75	EGJ25269.1	LMOSA_26550	Pyridine nucleotide-disulfide oxidoreductase
cluster75	EGJ24076.1	LMOSA_14640	Nadp-specific glutamate dehydrogenase
cluster75	EGJ25631.1	LMOSA_740	Multidrug efflux MATE transporter FepA
cluster75	EGJ25129.1	LMOSA_25140	Probable tRNA sulfurtransferase
cluster76	EGJ24913.1	LMOSA_22980	6-phosphogluconate dehydrogenase, decarboxylating
cluster76	EGJ26160.1	LMOSA_6020	UbiA prenyltransferase
cluster76	EGJ26050.1	LMOSA_4910	Rod shape-determining protein MreB
cluster76	EGJ25387.1	LMOSA_27740	Carboxy-terminal processing proteinase
cluster76	EGJ25497.1	LMOSA_28840	Ferredoxin--NADP reductase
cluster76	EGJ23689.1	LMOSA_10780	Mg-dependent DNase
cluster76	EGJ25363.1	LMOSA_27500	Guanylate kinase
cluster77	EGJ24942.1	LMOSA_23270	Pyruvate formate-lyase
cluster77	EGJ24052.1	LMOSA_14400	Diacetylchitobiose-6-phosphate hydrolase
cluster77	EGJ24943.1	LMOSA_23280	Pyruvate formate-lyase-activating enzyme
cluster77	EGJ26231.1	LMOSA_6730	hypothetical protein
cluster77	EGJ25452.1	LMOSA_28390	Pyruvate formate-lyase
cluster77	EGJ25195.1	LMOSA_25800	N-acetylmuramic acid 6-phosphate etherase
cluster77	EGJ26163.1	LMOSA_6050	NADH dehydrogenase FAD-containing subunit
cluster78	EGJ25886.1	LMOSA_3260	Glucose-6-phosphate isomerase
cluster78	EGJ25489.1	LMOSA_28760	Purine nucleoside phosphorylase
cluster78	EGJ25490.1	LMOSA_28770	Phosphopentomutase
cluster78	EGJ23877.1	LMOSA_12680	hypothetical protein
cluster78	EGJ23585.1	LMOSA_9770	Abortive infection bacteriophage resistance protein
cluster78	EGJ24697.1	LMOSA_20830	Succinyl-diaminopimelate desuccinylase
cluster79	EGJ26326.1	LMOSA_7680	N-acetylmannosamine-6-phosphate 2-epimerase
cluster79	EGJ24278.1	LMOSA_16650	Glutamyl-tRNA amidotransferase
cluster79	EGJ25935.1	LMOSA_3760	Iron-regulated ABC transporter membrane component SufB
cluster79	EGJ26325.1	LMOSA_7670	Oxidoreductase [Listeria monocytogenes str. Scott A]
cluster79	EGJ24079.1	LMOSA_14670	Imidazole glycerol phosphate synthase cyclase subunit
cluster80	EGJ23734.1	LMOSA_11230	Lysine--tRNA ligase
cluster80	EGJ26278.1	LMOSA_7200	Membrane protein, putative (Fragment)
cluster80	EGJ24438.1	LMOSA_18260	tRNA (Cytidine/uridine-2'-O-)-methyltransferase
cluster80	EGJ24357.1	LMOSA_17460	D-alanine--D-alanine ligase
cluster80	EGJ25200.1	LMOSA_25850	Asparagine synthase, glutamine-hydrolyzing
cluster80	EGJ23496.1	LMOSA_8890	Adenylosuccinate synthetase
cluster80	EGJ24358.1	LMOSA_17470	UDP-N-acetylmuramoyl-tripeptide--D-alanyl-D-alanine ligase
cluster80	EGJ24579.1	LMOSA_19670	hypothetical protein
cluster81	EGJ23863.1	LMOSA_12540	PTS-dependent dihydroxyacetone kinase phosphotransferase subunit DhaM
cluster81	EGJ25408.1	LMOSA_27950	Phosphoglucosamine mutase
cluster81	EGJ23481.1	LMOSA_8740	Agmatine deiminase
cluster81	EGJ25861.1	LMOSA_3000	Ribosomal small subunit pseudouridine synthase A
cluster81	EGJ26226.1	LMOSA_6680	Putative multifunctional methylglyoxal reductase
cluster81	EGJ25204.1	LMOSA_25890	L-lactate dehydrogenase
cluster82	EGJ24172.1	LMOSA_15590	DUF420 domain-containing protein
cluster82	EGJ25714.1	LMOSA_1570	Glyoxalase I/lactoylglutathione lyase
cluster82	EGJ25656.1	LMOSA_990	NADPH-dependent nitro/flavin reductase
cluster82	EGJ25162.1	LMOSA_25470	hypothetical protein
cluster82	EGJ26061.1	LMOSA_5020	ATP synthase subunit I
cluster82	EGJ24384.1	LMOSA_17730	Bacterial membrane flanked domain family [Listeria monocytogenes str. Scott A]
cluster83	EGJ25116.1	LMOSA_25010	L-alanine dehydrogenase
cluster83	EGJ23451.1	LMOSA_8460	Aryl-phospho-beta-D-glucosidase BglH
cluster83	EGJ24531.1	LMOSA_19190	Ribonuclease J
cluster83	EGJ24992.1	LMOSA_23770	hypothetical protein
cluster84	EGJ24157.1	LMOSA_15440	Heavy metal translocating P-type ATPase
cluster84	EGJ23826.1	LMOSA_12170	PTS cellbiose transporter subunit IIC
cluster84	EGJ24169.1	LMOSA_15560	DUF975 domain-containing protein
cluster84	EGJ23479.1	LMOSA_8720	Agmatine deiminase
cluster84	EGJ23825.1	LMOSA_12160	Aromatic amino acid beta-eliminating lyase/threonine aldolase
cluster85	EGJ26133.1	LMOSA_5750	30S ribosomal protein S13
cluster85	EGJ26132.1	LMOSA_5740	30S ribosomal protein S11
cluster85	EGJ26131.1	LMOSA_5730	DNA-directed RNA polymerase subunit alpha
cluster85	EGJ26130.1	LMOSA_5720	50S ribosomal protein L17
cluster86	EGJ25155.1	LMOSA_25400	D-alanine aminotransferase apoenzyme
cluster86	EGJ25945.1	LMOSA_3860	Sensor protein vanS
cluster86	EGJ25893.1	LMOSA_3330	Aspartokinase
cluster86	EGJ25941.1	LMOSA_3820	D-methionine transport system substrate-binding protein
cluster86	EGJ25136.1	LMOSA_25210	3-deoxy-D-arabino-heptulosonate 7-phosphate synthase chorismate mutase
cluster86	EGJ24347.1	LMOSA_17360	UvrABC system protein C
cluster87	EGJ26245.1	LMOSA_6870	AMP-dependent synthetase and ligase YtcI
cluster87	EGJ23440.1	LMOSA_8350	Mevalonate pyrophosphate decarboxylase
cluster87	EGJ23441.1	LMOSA_8360	Phosphomevalonate kinase
cluster87	EGJ25749.1	LMOSA_1910	Ketoacyl-ACP synthase III
cluster87	EGJ23473.1	LMOSA_8660	Sugar kinase and transcription regulator
cluster88	EGJ24988.1	LMOSA_23730	GTP cyclohydrolase 1 type 2 homolog
cluster88	EGJ23919.1	LMOSA_13100	NusG domain II-containing protein
cluster88	EGJ23918.1	LMOSA_13090	Phosphate transporter (Fragment)
cluster88	EGJ25574.1	LMOSA_170	YggT family cell division protein
cluster89	EGJ24275.1	LMOSA_16620	hypothetical protein
cluster89	EGJ23447.1	LMOSA_8420	Cytochrome ubiquinol oxidase subunit I
cluster89	EGJ23449.1	LMOSA_8440	Quinol oxidase polypeptide IV
cluster89	EGJ23448.1	LMOSA_8430	Cytochrome o ubiquinol oxidase subunit III
cluster90	EGJ25208.1	LMOSA_25930	Adhesin
cluster90	EGJ24494.1	LMOSA_18820	Membrane protein, TerC family
cluster90	EGJ24982.1	LMOSA_23670	High-affinity zinc uptake system membrane protein znuB
cluster90	EGJ24516.1	LMOSA_19040	Small conductance mechanosensitive channel
cluster91	EGJ23767.1	LMOSA_11590	Hydrolase
cluster91	EGJ24528.1	LMOSA_19160	hypothetical protein
cluster91	EGJ24094.1	LMOSA_14810	LabL
cluster91	EGJ25571.1	LMOSA_140	Mg-protoporphyrin IX methyl transferase
cluster91	EGJ24030.1	LMOSA_14180	Transcriptional regulator
cluster92	EGJ24139.1	LMOSA_15260	N-acetyltransferase
cluster92	EGJ24386.1	LMOSA_17750	Protoporphyrinogen oxidase
cluster92	EGJ23723.1	LMOSA_11120	Bifunctional tRNA lysidine(34) synthetase TilS/hypoxanthine phosphoribosyltransferase
cluster92	EGJ24970.1	LMOSA_23550	Ribonuclease J
cluster93	EGJ23916.1	LMOSA_13070	Inorganic phosphate transporter
cluster93	EGJ25720.1	LMOSA_1630	DeoR faimly transcriptional regulator
cluster93	EGJ25960.1	LMOSA_4010	Beta-glucoside operon transcriptional antiterminator
cluster94	EGJ23555.1	LMOSA_9470	UDP-N-acetylenolpyruvoylglucosamine reductase
cluster94	EGJ23534.1	LMOSA_9260	hypothetical protein
cluster94	EGJ24773.1	LMOSA_21570	Phage phi LC3 family holin
cluster95	EGJ23644.1	LMOSA_10340	Periplasmic substrate-binding component of an ABC superfamily oligopeptide transporter
cluster95	EGJ23659.1	LMOSA_10480	Bacterial extracellular solute-binding lipoprotein, family 5
cluster95	EGJ24042.1	LMOSA_14300	Putative transcription regulator (MerR family)
cluster96	EGJ25394.1	LMOSA_27810	Putative oxidoreductase YceM
cluster96	EGJ24721.1	LMOSA_21070	Phosphoesterase
cluster96	EGJ24720.1	LMOSA_21060	Non-canonical purine NTP pyrophosphatase
cluster97	EGJ25212.1	LMOSA_25970	2-succinyl-5-enolpyruvyl-6-hydroxy-3-cyclohexene-1-carboxylic-acid synthase
cluster97	EGJ25211.1	LMOSA_25960	2-succinyl-6-hydroxy-2, 4-cyclohexadiene-1-carboxylate synthase
cluster97	EGJ25213.1	LMOSA_25980	Menaquinone-specific isochorismate synthase
cluster98	EGJ24998.1	LMOSA_23830	GTPase Era
cluster98	EGJ24932.1	LMOSA_23170	CDP-diacylglycerol--glycerol-3-phosphate 3-phosphatidyltransferase
cluster98	EGJ25175.1	LMOSA_25600	Muramoyltetrapeptide carboxypeptidase LdcA involved in peptidoglycan recycling
cluster98	EGJ25238.1	LMOSA_26240	hypothetical protein
cluster99	EGJ24490.1	LMOSA_18780	Putative ABC transporter, integral membrane protein
cluster99	EGJ24489.1	LMOSA_18770	Putative antibiotic transport system ATP-binding protein
cluster99	EGJ26330.1	LMOSA_7720	Triacylglycerol lipase
cluster100	EGJ25859.1	LMOSA_2980	Pseudouridine-5'-phosphate glycosidase
cluster100	EGJ25860.1	LMOSA_2990	Carbohydrate kinase
cluster100	EGJ25692.1	LMOSA_1350	YwfK
cluster101	EGJ25226.1	LMOSA_26120	A/G-specific DNA-adenine glycosylase
cluster101	EGJ26336.1	LMOSA_7780	tRNA modification GTPase MnmE
cluster101	EGJ25620.1	LMOSA_630	Ribosomal-protein-alanine N-acetyltransferase
cluster102	EGJ23525.1	LMOSA_9180	Zinc ribbon domain-containing protein
cluster102	EGJ25907.1	LMOSA_3470	Monovalent cation/H+ antiporter subunit B
cluster102	EGJ25005.1	LMOSA_23900	Glutamyl-tRNA(Gln) amidotransferase subunit E
cluster103	EGJ24869.1	LMOSA_22540	Polyribonucleotide nucleotidyltransferase
cluster103	EGJ26027.1	LMOSA_4680	Cell division topological determinant MinJ
cluster104	EGJ24894.1	LMOSA_22790	Alkaline-shock protein YqhY
cluster104	EGJ24897.1	LMOSA_22820	Exodeoxyribonuclease VII large subunit
cluster105	EGJ25038.1	LMOSA_24230	hypothetical protein
cluster105	EGJ25404.1	LMOSA_27910	Lactoylglutathione lyase
cluster106	EGJ23753.1	LMOSA_11450	50S ribosomal protein L11
cluster106	EGJ23754.1	LMOSA_11460	Ribosomal protein (Fragment)
cluster107	EGJ25952.1	LMOSA_3930	Rod shape-determining protein RodA
cluster107	EGJ24437.1	LMOSA_18250	Epoxyqueuosine reductase
cluster108	EGJ24595.1	LMOSA_19830	DNA helicase restriction/modification system component YeeB
cluster108	EGJ24596.1	LMOSA_19840	hypothetical protein
cluster109	EGJ24585.1	LMOSA_19730	Minor teichoic acid biosynthesis protein ggaA
cluster109	EGJ25068.1	LMOSA_24530	S-adenosylmethionine:tRNA ribosyltransferase-isomerase
cluster110	EGJ25638.1	LMOSA_810	L-fuculose-phosphate aldolase
cluster110	EGJ25639.1	LMOSA_820	Carbohydrate kinase
cluster111	EGJ23760.1	LMOSA_11520	Sugar ABC transporter
cluster111	EGJ24023.1	LMOSA_14110	Zinc-containing alcohol dehydrogenase
cluster112	EGJ26316.1	LMOSA_7580	Partition protein, ParA homolog
cluster112	EGJ24582.1	LMOSA_19700	UTP--glucose-1-phosphate uridylyltransferase
cluster113	EGJ23840.1	LMOSA_12310	Rgg family transcriptional regulator
cluster113	EGJ23961.1	LMOSA_13500	Ergot alkaloid biosynthesis protein, AFUA 2G17970 family
cluster114	EGJ26200.1	LMOSA_6420	hypothetical protein
cluster114	EGJ26201.1	LMOSA_6430	Excinuclease ABC subunit A
cluster115	EGJ25690.1	LMOSA_1330	Putative histidine utilization repressor
cluster115	EGJ24441.1	LMOSA_18290	Low molecular weight phosphotyrosine protein phosphatase
cluster116	EGJ25761.1	LMOSA_2030	Bacterial ABC transporter protein EcsB
cluster116	EGJ25762.1	LMOSA_2040	ABC-type transporter ATP-binding protein EcsA
cluster117	EGJ23640.1	LMOSA_10300	Predicted signal transduction protein (Containing sensor and EAL domains)
cluster117	EGJ24069.1	LMOSA_14570	CBS domain
cluster118	EGJ23494.1	LMOSA_8870	Replicative DNA helicase
cluster118	EGJ24705.1	LMOSA_20910	Multiple antibiotic resistance protein marR
cluster119	EGJ24072.1	LMOSA_14600	Phosphoglycerate mutase
cluster119	EGJ24073.1	LMOSA_14610	Phosphoglycerate mutase
cluster120	EGJ25616.1	LMOSA_590	Redox-sensing transcriptional repressor Rex
cluster120	EGJ25135.1	LMOSA_25200	Catabolite control protein A
cluster121	EGJ24119.1	LMOSA_15060	hypothetical protein
cluster121	EGJ25223.1	LMOSA_26090	Aromatic acid exporter family protein
cluster122	EGJ23893.1	LMOSA_12840	Bacterial low temperature requirement protein A
cluster122	EGJ24604.1	LMOSA_19911	hypothetical protein
cluster123	EGJ26034.1	LMOSA_4750	Peptide chain release factor 2
cluster123	EGJ25307.1	LMOSA_26930	Phosphoribosylaminoimidazole-succinocarboxamide synthase
cluster124	EGJ26047.1	LMOSA_4880	Cell wall-binding protein yocH
cluster124	EGJ25082.1	LMOSA_24670	Septum site-determining protein MinC
cluster125	EGJ23740.1	LMOSA_11320	Putative PIN and TRAM-domain containing protein YacL
cluster125	EGJ24919.1	LMOSA_23040	Isopentenyl-diphosphate delta-isomerase
cluster126	EGJ25277.1	LMOSA_26630	Adenine deaminase
cluster126	EGJ25432.1	LMOSA_28190	Asparagine--tRNA ligase
cluster127	EGJ26060.1	LMOSA_5010	ATP synthase subunit a
cluster127	EGJ25413.1	LMOSA_28000	Formate--tetrahydrofolate ligase
cluster128	EGJ25605.1	LMOSA_480	Conserved membrane protein in copper uptake YcnI
cluster128	EGJ25606.1	LMOSA_490	Copper resistance protein CopC

## Sheet: ScottA_all_cluster_links
#Cluster figure only shows top 30 links for simplification, here all links are listed.
Source_cluster	target_cluster	link_weight
Cl1	Cl5	0.00025744
Cl1	Cl9	0.000145777
Cl1	Cl20	0.000126032
Cl1	Cl35	0.00055733
Cl1	Cl40	0.000520626
Cl1	Cl82	0.000126533
Cl2	Cl4	0.00106026
Cl2	Cl15	0.000128274
Cl2	Cl19	0.000135056
Cl2	Cl38	0.000264513
Cl2	Cl56	0.000126106
Cl2	Cl58	0.000430274
Cl2	Cl94	0.000259247
Cl3	Cl6	0.000124687
Cl3	Cl7	0.0015209
Cl3	Cl13	0.0018886
Cl3	Cl14	0.000828029
Cl3	Cl18	0.000121765
Cl3	Cl24	0.00065503
Cl3	Cl25	0.000122078
Cl3	Cl27	0.000130735
Cl3	Cl29	0.000372858
Cl3	Cl30	0.000146256
Cl3	Cl31	0.000120546
Cl3	Cl33	0.000738148
Cl3	Cl42	0.00013207
Cl3	Cl44	0.000548007
Cl3	Cl48	0.000129271
Cl3	Cl55	0.000271088
Cl3	Cl64	0.000272824
Cl3	Cl75	0.000135069
Cl3	Cl83	0.000147461
Cl3	Cl97	0.000141484
Cl3	Cl103	0.000129317
Cl3	Cl104	0.000127739
Cl4	Cl6	0.00237273
Cl4	Cl7	0.000124532
Cl4	Cl9	0.00107545
Cl4	Cl13	0.000138285
Cl4	Cl14	0.00130899
Cl4	Cl15	0.000869816
Cl4	Cl16	0.000527057
Cl4	Cl17	0.000176228
Cl4	Cl22	0.000127626
Cl4	Cl24	0.000546375
Cl4	Cl27	0.000262231
Cl4	Cl28	0.000122719
Cl4	Cl29	0.000127525
Cl4	Cl35	0.000639939
Cl4	Cl36	0.000125157
Cl4	Cl38	0.000780809
Cl4	Cl41	0.000119337
Cl4	Cl52	0.000258237
Cl4	Cl69	0.00012693
Cl4	Cl71	0.000284415
Cl4	Cl76	0.000125669
Cl4	Cl77	0.000128906
Cl4	Cl89	0.000271873
Cl4	Cl105	0.000119092
Cl5	Cl8	0.000121032
Cl5	Cl9	0.000431043
Cl5	Cl10	0.000298185
Cl5	Cl17	0.000273422
Cl5	Cl19	0.000255602
Cl5	Cl35	0.000253395
Cl5	Cl37	0.000799063
Cl5	Cl39	0.000903449
Cl5	Cl40	0.000992543
Cl5	Cl53	0.000266966
Cl5	Cl61	0.00028439
Cl5	Cl89	0.000142368
Cl6	Cl11	0.00179498
Cl6	Cl13	0.000129648
Cl6	Cl15	0.000350782
Cl6	Cl17	0.000877477
Cl6	Cl18	0.000272749
Cl6	Cl24	0.000290656
Cl6	Cl25	0.00012562
Cl6	Cl27	0.00015785
Cl6	Cl33	0.000154944
Cl6	Cl34	0.000378724
Cl6	Cl35	0.000122531
Cl6	Cl38	0.000967615
Cl6	Cl43	0.000125423
Cl6	Cl59	0.000132724
Cl6	Cl65	0.000123727
Cl7	Cl14	0.000170179
Cl7	Cl33	0.000125159
Cl7	Cl44	0.000119131
Cl7	Cl55	0.000122575
Cl7	Cl57	0.000143976
Cl7	Cl58	0.000154713
Cl7	Cl70	0.000140648
Cl7	Cl79	0.000151688
Cl7	Cl85	0.000315753
Cl8	Cl16	0.000130498
Cl8	Cl18	0.000255272
Cl8	Cl22	0.000139768
Cl8	Cl27	0.000165315
Cl8	Cl29	0.000149067
Cl8	Cl30	0.000704555
Cl8	Cl36	0.000176601
Cl8	Cl39	0.000136759
Cl8	Cl44	0.000271557
Cl8	Cl47	0.000125353
Cl8	Cl90	0.000124038
Cl9	Cl10	0.000389418
Cl9	Cl14	0.000263677
Cl9	Cl17	0.000261819
Cl9	Cl24	0.000552181
Cl9	Cl25	0.000305566
Cl9	Cl35	0.000251645
Cl9	Cl38	0.000525432
Cl9	Cl40	0.000686401
Cl9	Cl41	0.000153074
Cl9	Cl60	0.000549126
Cl9	Cl63	0.000162236
Cl9	Cl65	0.000263885
Cl9	Cl96	0.000144596
Cl10	Cl16	0.000140722
Cl10	Cl20	0.000132204
Cl10	Cl21	0.000125183
Cl10	Cl37	0.000131603
Cl10	Cl40	0.000133218
Cl10	Cl46	0.000139194
Cl10	Cl60	0.000391366
Cl10	Cl61	0.000124264
Cl10	Cl74	0.000119054
Cl10	Cl75	0.00014325
Cl11	Cl12	0.000459386
Cl11	Cl15	0.000152806
Cl11	Cl23	0.000239509
Cl11	Cl32	0.000447528
Cl11	Cl37	0.00017067
Cl11	Cl39	0.000124665
Cl11	Cl42	0.000456651
Cl11	Cl62	0.00012478
Cl11	Cl68	0.000283106
Cl11	Cl93	0.000148813
Cl12	Cl23	0.000129003
Cl12	Cl25	0.000717439
Cl12	Cl26	0.000574252
Cl12	Cl32	0.000121957
Cl12	Cl33	0.000257168
Cl12	Cl37	0.000381356
Cl12	Cl39	0.00024079
Cl12	Cl49	0.000381337
Cl12	Cl66	0.000154922
Cl12	Cl81	0.000160317
Cl13	Cl21	0.000558256
Cl13	Cl27	0.000700978
Cl13	Cl29	0.00043629
Cl13	Cl31	0.000126346
Cl13	Cl32	0.000191003
Cl13	Cl37	0.000129737
Cl13	Cl42	0.000149466
Cl13	Cl47	0.000129717
Cl13	Cl53	0.000155116
Cl13	Cl54	0.000257447
Cl13	Cl56	0.000129683
Cl13	Cl74	0.000119644
Cl13	Cl78	0.000147701
Cl14	Cl16	0.000432853
Cl14	Cl25	0.000126648
Cl14	Cl44	0.000137643
Cl14	Cl47	0.000128708
Cl14	Cl56	0.000125925
Cl15	Cl16	0.000433944
Cl15	Cl18	0.000291738
Cl15	Cl21	0.000550491
Cl15	Cl24	0.000572975
Cl15	Cl25	0.000150763
Cl15	Cl26	0.000139795
Cl15	Cl27	0.000120112
Cl15	Cl31	0.000288895
Cl15	Cl35	0.00026864
Cl15	Cl38	0.000426928
Cl15	Cl40	0.000281213
Cl15	Cl41	0.000121907
Cl15	Cl46	0.000141548
Cl15	Cl54	0.000140337
Cl15	Cl55	0.000128655
Cl15	Cl69	0.00012314
Cl15	Cl74	0.000128977
Cl15	Cl78	0.000143637
Cl16	Cl47	0.000123669
Cl16	Cl52	0.000127081
Cl16	Cl58	0.000151249
Cl16	Cl67	0.000132192
Cl17	Cl34	0.000123913
Cl17	Cl35	0.000558787
Cl17	Cl37	0.000121914
Cl17	Cl40	0.000143225
Cl17	Cl50	0.000138494
Cl17	Cl68	0.00026916
Cl17	Cl72	0.0001521
Cl17	Cl77	0.000121714
Cl17	Cl88	0.00014792
Cl17	Cl93	0.000122223
Cl18	Cl21	0.000428309
Cl18	Cl25	0.000147939
Cl18	Cl28	0.000250234
Cl18	Cl33	0.00012171
Cl18	Cl59	0.000261825
Cl18	Cl95	0.000120347
Cl19	Cl27	0.000123093
Cl19	Cl29	0.000137615
Cl19	Cl33	0.000124155
Cl19	Cl52	0.000146799
Cl19	Cl55	0.000396722
Cl19	Cl56	0.000327469
Cl19	Cl57	0.000120112
Cl19	Cl58	0.000378909
Cl19	Cl73	0.000119096
Cl19	Cl77	0.000138666
Cl20	Cl25	0.000120467
Cl20	Cl31	0.000510399
Cl20	Cl36	0.000390277
Cl20	Cl41	0.000373434
Cl20	Cl46	0.000169122
Cl20	Cl50	0.000242831
Cl20	Cl60	0.000122394
Cl20	Cl62	0.000252217
Cl20	Cl72	0.000296979
Cl20	Cl81	0.000145067
Cl20	Cl82	0.000137103
Cl21	Cl22	0.000267858
Cl21	Cl24	0.000120639
Cl21	Cl26	0.000243163
Cl21	Cl27	0.000152503
Cl21	Cl46	0.00012793
Cl21	Cl47	0.000121214
Cl21	Cl48	0.000166303
Cl21	Cl50	0.00012514
Cl21	Cl62	0.00012882
Cl21	Cl64	0.000270169
Cl21	Cl82	0.000131614
Cl21	Cl83	0.000133439
Cl21	Cl87	0.000144951
Cl22	Cl30	0.000134456
Cl22	Cl31	0.000148687
Cl22	Cl47	0.000124526
Cl22	Cl49	0.000165071
Cl23	Cl32	0.000257335
Cl23	Cl39	0.000252227
Cl23	Cl41	0.000268806
Cl23	Cl42	0.000328704
Cl23	Cl51	0.000140388
Cl23	Cl60	0.000133344
Cl23	Cl63	0.000140017
Cl23	Cl70	0.000152436
Cl23	Cl96	0.000144432
Cl24	Cl25	0.00014097
Cl24	Cl26	0.000411045
Cl24	Cl34	0.000244861
Cl24	Cl38	0.000134145
Cl24	Cl56	0.000143228
Cl24	Cl59	0.000120007
Cl24	Cl60	0.000120026
Cl24	Cl83	0.000129784
Cl25	Cl26	0.000121268
Cl25	Cl32	0.00015345
Cl25	Cl42	0.000127128
Cl25	Cl43	0.000148899
Cl25	Cl45	0.000252789
Cl25	Cl49	0.000130644
Cl25	Cl51	0.000129454
Cl25	Cl54	0.000122794
Cl25	Cl59	0.000123738
Cl25	Cl64	0.000174018
Cl25	Cl65	0.000126262
Cl26	Cl31	0.000143202
Cl26	Cl41	0.000125199
Cl26	Cl46	0.000261057
Cl26	Cl54	0.000120854
Cl26	Cl81	0.000141801
Cl26	Cl83	0.00018269
Cl27	Cl29	0.000132807
Cl27	Cl30	0.000130023
Cl27	Cl34	0.000121181
Cl27	Cl54	0.000151579
Cl27	Cl59	0.000151199
Cl27	Cl74	0.000150644
Cl27	Cl78	0.000119596
Cl28	Cl39	0.000279561
Cl28	Cl56	0.00012196
Cl28	Cl67	0.000155921
Cl28	Cl75	0.000251455
Cl28	Cl79	0.000148042
Cl28	Cl86	0.000128393
Cl29	Cl36	0.000121457
Cl30	Cl47	0.000120115
Cl30	Cl49	0.000120217
Cl30	Cl55	0.000122425
Cl30	Cl56	0.000119929
Cl30	Cl57	0.000298446
Cl30	Cl75	0.000166577
Cl30	Cl76	0.000120324
Cl31	Cl40	0.000144899
Cl31	Cl78	0.00013288
Cl31	Cl92	0.000128759
Cl32	Cl37	0.000283765
Cl32	Cl43	0.000120198
Cl32	Cl55	0.000129871
Cl32	Cl56	0.000130696
Cl32	Cl67	0.00012593
Cl32	Cl70	0.000157981
Cl33	Cl42	0.000126444
Cl33	Cl57	0.000127285
Cl33	Cl65	0.00012895
Cl33	Cl79	0.000172906
Cl33	Cl90	0.000158945
Cl34	Cl40	0.000162881
Cl34	Cl41	0.000126205
Cl34	Cl59	0.000272589
Cl34	Cl69	0.000120316
Cl34	Cl93	0.000139678
Cl35	Cl40	0.000398329
Cl35	Cl72	0.000131986
Cl35	Cl92	0.000121574
Cl36	Cl41	0.000246074
Cl36	Cl45	0.000129972
Cl36	Cl62	0.000119853
Cl36	Cl72	0.000154946
Cl36	Cl76	0.000152414
Cl37	Cl39	0.00028074
Cl37	Cl46	0.000138308
Cl37	Cl71	0.000128983
Cl38	Cl54	0.000142307
Cl38	Cl69	0.000129182
Cl39	Cl42	0.000144319
Cl39	Cl69	0.000124028
Cl39	Cl70	0.000147246
Cl40	Cl61	0.000152714
Cl40	Cl63	0.000119127
Cl40	Cl88	0.000120668
Cl40	Cl91	0.000126105
Cl41	Cl60	0.000127387
Cl41	Cl62	0.000242068
Cl41	Cl81	0.000134373
Cl42	Cl43	0.00011954
Cl42	Cl45	0.000121588
Cl42	Cl48	0.000141062
Cl42	Cl60	0.000121531
Cl42	Cl66	0.000127138
Cl42	Cl73	0.000123989
Cl43	Cl67	0.000121376
Cl43	Cl69	0.00012579
Cl44	Cl59	0.000143368
Cl45	Cl52	0.000136652
Cl45	Cl69	0.000148838
Cl45	Cl79	0.000137366
Cl46	Cl54	0.000127278
Cl46	Cl61	0.000119616
Cl46	Cl74	0.000134902
Cl47	Cl58	0.000134641
Cl47	Cl87	0.000122122
Cl48	Cl83	0.000119109
Cl50	Cl53	0.000268625
Cl50	Cl61	0.000171068
Cl50	Cl71	0.000122475
Cl50	Cl72	0.000126234
Cl50	Cl74	0.000128172
Cl51	Cl63	0.000127513
Cl52	Cl56	0.000121664
Cl52	Cl60	0.000144943
Cl52	Cl62	0.000246569
Cl53	Cl89	0.000120172
Cl54	Cl83	0.000122798
Cl55	Cl75	0.000119558
Cl56	Cl83	0.000142949
Cl57	Cl79	0.000142272
Cl57	Cl90	0.000124928
Cl58	Cl62	0.000152143
Cl58	Cl64	0.000126626
Cl58	Cl84	0.000129875
Cl58	Cl94	0.000122081
Cl68	Cl71	0.000133143
Cl71	Cl76	0.00015949
Cl74	Cl78	0.000137815
Cl75	Cl86	0.000135358
