# Supplementary material for: High-pressure processing-induced transcriptome response during recovery of Listeria monocytogenes
Source: BMC Genomics. 2021 Feb 12;22:117. doi: 10.1186/s12864-021-07407-6 (PMC7881616; doi:10.1186/s12864-021-07407-6)
Supplement: Supplementary file 30 — Additional file 30: Table S13. Significant de novo predicted binding motif from upstream regions of clustered genes in RO15. Predicted motifs and upstream region sites were listed. If a database match was seen for the predicted motif, tomtom database results were also listed after the motifs. [file 12864_2021_7407_MOESM30_ESM.ods]

## Sheet: Cl1.table
---Motif MEME-1
Locus_ID	Gene Description	Strand	Start Position	P-value	Site
OCPFDLNE_01195	Propanediol utilization microcompartment protein PduA	+	86	2.49E-24	AGATAACAATATATTGCTAAGAGTAATTTCATAAGAGAATGCCCAAACC
OCPFDLNE_01194	Transcriptional regulator PocR	-	165	2.49E-24	AGATAACAATATATTGCTAAGAGTAATTTCATAAGAGAATGCCCAAACC
OCPFDLNE_01188	Propanediol utilization microcompartment protein PduU	+	3	1.28E-16	AGATAACAATATATTGTCATAGAATTTTTGAGAAAGGTACGCACTGACT
OCPFDLNE_01235	Cobyrinate a,c-diamide synthase	+	242	5.51E-16	AGACGCCAATGTTCTGTTTGGCGTCTTTTTTTATGGCTAAAGTGAAAGG
OCPFDLNE_01212	Probable propionate kinase	+	14	1.05E-15	AAACAAGAATGGCTTTGTTTACTCCTTTAAAAATGAGAAAGGACTGAGC
MOTIF AGAYAACAATRTATTGBTWDRVGTHWTTTNATAWGRGWAHGSHCWRASC MEME-1	width = 49 sites = 5 llr = 189 E-value = 1.7e-003
---Motif MEME-2
Locus_ID	Gene Description	Strand	Start Position	P-value	Site
OCPFDLNE_01195	Propanediol utilization microcompartment protein PduA	-	9	1.22E-24	GCTATACTAAGAACGACAGAAACACGCCAAGTCTCGCCGAAAG
OCPFDLNE_01194	Transcriptional regulator PocR	+	248	1.22E-24	GCTATACTAAGAACGACAGAAACACGCCAAGTCTCGCCGAAAG
OCPFDLNE_01235	Cobyrinate a,c-diamide synthase	+	28	4.74E-17	GCTACTGTAATACGGACGAAAGCCAAACATATGTCACTGGAAG
OCPFDLNE_01893	Thiamine pyrophosphokinase	-	9	1.35E-15	TCTTCCCTAATAAATAAGGCTGGAACAGAGGTCCCAGCCCTAC
MOTIF GCTAYHCTAAKAAVGACRGAARCAMVMCADGTCTCRCCGVAAG MEME-2	width = 43 sites = 4 llr = 158 E-value = 1.1e-002

## Sheet: Cl2.table
---Motif MEME-1
Locus_ID	Gene Description	Strand	Start Position	P-value	Site
OCPFDLNE_02824	Transcriptional regulator	+	9	0.000259	CCTCC
OCPFDLNE_02821	hypothetical gene	+	9	0.000259	CCTCC
OCPFDLNE_02818	hypothetical gene	+	10	0.000259	CCTCC
OCPFDLNE_02815	hypothetical gene	-	90	0.000259	CCTCC
OCPFDLNE_02812	hypothetical gene	-	86	0.000259	CCTCC
OCPFDLNE_02789	hypothetical gene	-	88	0.000259	CCTCC
OCPFDLNE_02780	hypothetical gene	-	45	0.000259	CCTCC
OCPFDLNE_02433	Lactose phosphotransferase system repressor	-	204	0.000259	CCTCC
OCPFDLNE_02198	DNA-directed RNA polymerase 2 subunit	-	275	0.000259	CCTCC
OCPFDLNE_02608	Phage minor capsid protein	-	2	0.000389	CCCCC
OCPFDLNE_02186	hypothetical gene	-	1	0.000389
OCPFDLNE_02817	DNA-binding domain-containing protein	-	48	0.000648	GCTCC
OCPFDLNE_02795	hypothetical gene	+	103	0.000648	GCTCC
OCPFDLNE_02794	hypothetical gene	-	48	0.00116	CCTCA
OCPFDLNE_02775	hypothetical gene	-	36	0.00116	CCTCA
MOTIF CCTCC MEME-1	width = 5 sites = 15 llr = 106 E-value = 3.3e-003

## Sheet: Cl4.table
---Motif MEME-1
Locus_ID	Gene Description	Strand	Start Position	P-value	Site
OCPFDLNE_02920	PTS system galactitol-specific transporter subunit IIC	+	41	5.23E-08	AGAAAAAAGGAGGAAA
OCPFDLNE_03026	hypothetical gene	+	47	7.75E-08	AGAATGAGCGAGGGAG
OCPFDLNE_01302	PTS system trehalose-specific EIIBC component	-	6	9.12E-08	AAAAAGAAGGAGGGGT
OCPFDLNE_00287	ArgE/DapE family deacylase	+	118	2.87E-07	AGAAAGAGGGCGTGAA
OCPFDLNE_00202	Bifunctional UDP-N-acetylglucosamine diphosphorylase/glucosamine-1-phosphate N-acetyltransferase GlmU	+	31	2.87E-07	TAAAACAGGGAGGAGA
OCPFDLNE_02080	Putative HTH-type transcriptional regulator YurK	+	155	2.46E-06	AAAAAAGAGGTGGAAA
OCPFDLNE_00697	Transaldolase	+	128	2.46E-06
OCPFDLNE_01816	Nucleoside-diphosphate-sugar epimerase	+	52	6.02E-06	TAAATGGAGGAGGAGT
OCPFDLNE_00442	PRD/PTS system IIA 2 domain-containing regulatory protein	+	131	6.02E-06	AGAATAAGCGTAGGGA
OCPFDLNE_01626	Metallopeptidase	-	10	8.22E-06	TGAATCAGGAAGGAAG
OCPFDLNE_00944	RsbT co-antagonist protein RsbRA	+	100	1.35E-05	AGAAACAGTAAGGACA
OCPFDLNE_00827	Diacylglycerol kinase catalytic subunit	+	163	1.35E-05	AGAAAGGGTGAGTGCG
OCPFDLNE_00980	Lincomycin resistance ABC-F type ribosomal protection protein	+	139	1.78E-05	TGAAAAAATGAAGAAA
OCPFDLNE_01016	N-acetylglucosamine-6-phosphate deacetylase	-	23	3.03E-05	TAAAAAAGCGCAGAAT
OCPFDLNE_03020	Aryl-phospho-beta-D-glucosidase BglC	-	4	3.89E-05	TGAAAAGAGGTGAGAT
OCPFDLNE_02921	Galactitol-specific phosphotransferase enzyme IIB component	+	12	4.22E-05	AAATTAGCCGCGGGAA
OCPFDLNE_02923	Transcriptional regulator MtlR	+	281	4.58E-05	AACGAACAGGAGGGAA
OCPFDLNE_02928	Universal stress protein UspA	+	76	5.35E-05	TAAGTAAATAAGGGGA
OCPFDLNE_02349	Competence protein CoiA	+	64	5.78E-05	AAAAATAAGAAAGGAA
OCPFDLNE_02917	Ribose 5-phosphate isomerase RpiB	+	2	9E-05	TAATGGAGGATGGGCT
OCPFDLNE_01855	Peptidase T	+	39	0.000155	AATTTAAGGGAGTGGT
OCPFDLNE_02092	Cold shock protein CspD	-	88	0.000223	AAATAAATCAAGTGAA
OCPFDLNE_01680	Bifunctional acetaldehyde-CoA/alcohol dehydrogenase	+	183	0.000281	AAATAAAACAAAAGAA
MOTIF WRAAWRARSGAGGRAA MEME-1	width = 16 sites = 23 llr = 218 E-value = 3.4e-007

## Sheet: Cl5.table
---Motif MEME-1
Locus_ID	Gene Description	Strand	Start Position	P-value	Site
OCPFDLNE_02141	Large-conductance mechanosensitive channel	+	47	1.81E-06	GGGAGGTGAA
OCPFDLNE_02124	50S ribosomal protein L32	+	77	2.76E-06	AGGAGGTGTA
OCPFDLNE_00485	50S ribosomal protein L32	+	51	2.76E-06	AGGAGGCGAG
OCPFDLNE_01353	Conserved domain protein (Fragment)	+	203	4.31E-06	AGGAGGAGAA
OCPFDLNE_02541	hypothetical gene	+	141	6.14E-06	AGGAGGCGAT
OCPFDLNE_01350	Cell division suppressor protein YneA	-	4	9.69E-06	ATGAGGTGAA
OCPFDLNE_03106	50S ribosomal protein L34	+	155	1.16E-05	GGGAGGTGTA
OCPFDLNE_00617	Thiosulfate sulfurtransferase GlpE	+	101	1.33E-05	AAGAGGTGAA
OCPFDLNE_03019	hypothetical gene	+	224	1.56E-05	AAGAGGTGAG
OCPFDLNE_02980	N-acetyltransferase	+	40	1.66E-05	TGGAGGTGGG
OCPFDLNE_01892	50S ribosomal protein L28	+	284	1.66E-05	AGGAGGGGTA
OCPFDLNE_02564	hypothetical gene	+	96	1.9E-05	AGGAGGTAAT
OCPFDLNE_02134	Protoheme IX farnesyltransferase	+	225	2.4E-05	AGGGGGAGAA
OCPFDLNE_01133	hypothetical gene	-	7	2.82E-05	GTGAGGTGAA
OCPFDLNE_01132	hypothetical gene	+	191	2.82E-05	GTGAGGTGAA
OCPFDLNE_01528	30S ribosomal protein S20	+	219	3.32E-05	CGGAGGTGAA
OCPFDLNE_02561	Preprotein translocase subunit SecG	+	87	4.78E-05	AGGAGGAAAG
OCPFDLNE_02318	General stress response protein CsbD	+	81	6.06E-05	AGGAGGCAAT
OCPFDLNE_00193	hypothetical gene	+	104	6.06E-05	GTGAGGTGGA
OCPFDLNE_02739	4-oxalocrotonate tautomerase	+	61	6.68E-05	TTGAGGTGAG
OCPFDLNE_01299	hypothetical gene	+	138	6.68E-05	AGGAGGTATT
OCPFDLNE_01003	DNA protection during starvation protein 2	+	188	8.39E-05	AGGAGGAAGA
OCPFDLNE_02420	N-6 Adenine-specific DNA methylase YitW	+	50	9.37E-05	AGGAGGCATA
OCPFDLNE_00707	IgA FC receptor	-	89	9.37E-05	AAGAGGTGTT
OCPFDLNE_02723	50S ribosomal protein L31 type B	+	88	0.000105	AGGAGTTGAA
OCPFDLNE_01963	hypothetical gene	+	216	0.000105	ACGAGGTAAA
OCPFDLNE_00393	hypothetical gene	+	72	0.000105	AGGAGCGGAA
OCPFDLNE_01411	Cold shock protein CspC	+	181	0.000124	ACGAGGAGGA
OCPFDLNE_02364	hypothetical gene	+	278	0.000138	ATGGGGTGTA
OCPFDLNE_01964	Cell division regulator GpsB	+	118	0.000138	TAGAGGTGGA
OCPFDLNE_01013	hypothetical gene	+	80	0.000138	AGGAGGTTGA
OCPFDLNE_02966	hypothetical gene	+	286	0.000148	TCGAGGTGAT
OCPFDLNE_02347	hypothetical gene	-	179	0.000218	AGGGGGTATT
OCPFDLNE_01717	Membrane protein insertion efficiency factor YidD	-	4	0.000241	AGGAAGTGAG
OCPFDLNE_01758	Cysteinyl-tRNA synthetase related protein	+	135	0.000258	ATGAGGAAAG
OCPFDLNE_02487	Oligo-beta-mannoside-specific phosphotransferase enzyme IIB component	-	152	0.000326	TGGAGCCGAG
OCPFDLNE_02417	hypothetical gene	-	5	0.000326	TTGGGGTGGA
OCPFDLNE_00035	hypothetical gene	-	5	0.000326	AGGAGATGAT
OCPFDLNE_01342	RNA-binding protein Hfq	+	111	0.000478	GAGAGGGAAA
OCPFDLNE_01617	Exclusion suppressor FxsA	+	106	0.000552	TGGAGTTGAT
OCPFDLNE_02509	Putative nitrogen fixation protein YutI	-	110	0.000885	ATGGGGAAAT
OCPFDLNE_00701	hypothetical gene	+	86	0.000885	AGGAGCGATG
OCPFDLNE_01119	hypothetical gene	-	33	0.001	AAGCGGAGAT
OCPFDLNE_00998	Lmo0937 family membrane protein (Fragment)	+	74	0.0012	AAGAGGTTTT
MOTIF AGGAGGTGAW MEME-1	width = 10 sites = 44 llr = 338 E-value = 1.1e-017

## Sheet: Cl6.table
---Motif MEME-1
Locus_ID	Gene Description	Strand	Start Position	P-value	Site
OCPFDLNE_02125	DUF177 domain-containing protein	-	8	1.97E-06	AAGGAGGGA
OCPFDLNE_02642	ATP-dependent Clp endopeptidase proteolytic subunit ClpP	+	141	6.23E-06	CAGGAGGAA
OCPFDLNE_01182	ATP-dependent Clp protease proteolytic subunit	+	134	6.23E-06	AAGGAGGAA
OCPFDLNE_01058	ATP-dependent Clp protease ATP-binding subunit ClpE	+	148	6.23E-06	AAGGAGGAA
OCPFDLNE_01052	Integral membrane protein, YkoY family	+	265	6.23E-06	AAGGAGGAA
OCPFDLNE_00552	Glucitol operon activator domain-containing protein	+	41	6.23E-06	AAGGAGGAA
OCPFDLNE_02162	XRE family transcriptional regulator	+	279	8.2E-06	CAGGAGGCA
OCPFDLNE_01446	hypothetical gene	+	259	8.2E-06	AAGGAGGCA
OCPFDLNE_01807	Transcription activator of glutamate synthase operon GltC	-	6	1.73E-05	GAGGAGGAA
OCPFDLNE_01091	Putative transcriptional regulator (Fragment)	+	287	1.73E-05	AAGGAGAGA
OCPFDLNE_02303	Phosphomannose isomerase	+	200	2.16E-05	AAGGAGTGA
OCPFDLNE_01520	Molecular chaperone DnaJ	+	128	2.16E-05	CAGGAGTGA
OCPFDLNE_00818	Metal-independent alpha-mannosidase	+	139	2.16E-05	AAGGAGTGA
OCPFDLNE_01817	Sensory transduction protein BceR	+	49	3.17E-05	AGGGAGGCA
OCPFDLNE_01298	UPF0750 membrane protein yxkD	+	287	3.17E-05	AAGGAGAAA
OCPFDLNE_00316	HTH-type transcriptional regulator GltR	+	108	3.17E-05	AAGGAGAAA
OCPFDLNE_01644	30S ribosomal protein S4	+	197	4.56E-05	AAGGAGGAG
OCPFDLNE_01848	hypothetical gene	-	143	5.19E-05	CAGGGGGAA
OCPFDLNE_00248	Transcriptional regulator CtsR	-	124	5.19E-05	CAGGGGGAA
OCPFDLNE_00553	Predicted homoserine dehydrogenase, contains C-terminal SAF domain	-	41	5.87E-05	CGGGAGAGA
OCPFDLNE_00196	Transcriptional regulator of the purine biosynthesis operon	+	151	5.87E-05	AGGGAGAGA
OCPFDLNE_02366	ATP-dependent chaperone ClpB	+	135	7.9E-05	AAGGAGGAC
OCPFDLNE_01412	1-deoxy-D-xylulose-5-phosphate synthase	-	205	0.00014	AAGGAAGGA
OCPFDLNE_01523	Heat-inducible transcriptional repressor HrcA	+	73	0.00016	AAGGTGGAA
OCPFDLNE_01519	Ribosomal protein L11 methyltransferase	+	59	0.000226	AAGGAGTGT
OCPFDLNE_02242	Putative transcription regulators	+	99	0.000319	GAGGAGTGG
OCPFDLNE_00960	PTS cellobiose transporter subunit IIC	+	2	0.000401	AAGGAGACT
OCPFDLNE_00182	N-acetylglucosamine repressor	+	143	0.000465	CAGAAGTAA
OCPFDLNE_00428	Prodigiosin synthesizing transferase PigC	+	23	0.000577	CATGAGAAA
OCPFDLNE_00479	Oleate hydratase	+	98	0.000796	GAGGAGATA
OCPFDLNE_02051	DNA polymerase IV	+	4	0.00084	CGGAAGAAA
OCPFDLNE_00823	Transcriptional repressor of the arabinose operon	+	40	0.00084	CATGAGTCA
OCPFDLNE_00581	Mannoside-phospho-beta-d-glucosidase	+	42	0.0011	AGGGAATAA
OCPFDLNE_01681	hypothetical gene	+	105	0.00188	AAGAATGGA
MOTIF AAGGAGRRA MEME-1	width = 9 sites = 34 llr = 266 E-value = 1.6e-011
---Motif MEME-2
Locus_ID	Gene Description	Strand	Start Position	P-value	Site
OCPFDLNE_01848	hypothetical gene	+	69	8.9E-25	TGGCGAGAAGGTCACACCCGTTCCCATCCCGAACACGGTAGTT
OCPFDLNE_00248	Transcriptional regulator CtsR	+	50	8.9E-25	TGGCGAGAAGGTCACACCCGTTCCCATCCCGAACACGGTAGTT
OCPFDLNE_01681	hypothetical gene	+	35	3.28E-18	TTAGAAGAAAGCGCAAGTCCATCCCAGGGCTTGCGCTTTCGCT
OCPFDLNE_02162	XRE family transcriptional regulator	-	22	6.43E-18	TTGCGTAAGTGCGTCGGCACATGTGCGGGCTAACGCTTTTGTT
MOTIF TKGCGAGAADGYSWCASCCSWTCCCAKSSCKAACRCKKTWGTT MEME-2	width = 43 sites = 4 llr = 172 E-value = 4.3e-005
---Motif MEME-3
Locus_ID	Gene Description	Strand	Start Position	P-value	Site
OCPFDLNE_02366	ATP-dependent chaperone ClpB	-	106	1.81E-10	GTCTGACCTTTTTTGACC
OCPFDLNE_02642	ATP-dependent Clp endopeptidase proteolytic subunit ClpP	+	78	2.15E-10	GTTTGACCTAGTTTGACC
OCPFDLNE_01182	ATP-dependent Clp protease proteolytic subunit	+	73	3.06E-10	GTTTGACCATTTTCGACC
OCPFDLNE_01523	Heat-inducible transcriptional repressor HrcA	+	11	4.78E-10	ATTTGACCTATTTTGACC
OCPFDLNE_01058	ATP-dependent Clp protease ATP-binding subunit ClpE	-	103	3.19E-09	CTTTGACTATCTTTGACC
OCPFDLNE_00248	Transcriptional regulator CtsR	-	244	1.24E-08	CTTTGACTATTTTTGACT
OCPFDLNE_00196	Transcriptional regulator of the purine biosynthesis operon	-	105	2.94E-08	ATTTCACGTATTTTGTCC
MOTIF VTTTGACYWWTTTTGACC MEME-3	width = 18 sites = 7 llr = 128 E-value = 3.0e-002
TomTom database search results for the motif (If found):
Motif	Motif_ID	p-value	E-value	q-value	Motif_alt_ID	Database_Source
VTTTGACYWWTTTTGACC	MX000018	4.68968E-12	2.88884E-09	3.38743E-09	CTSR	prodoric
VTTTGACYWWTTTTGACC	CtsR_Firmicutes	5.51635E-12	3.39807E-09	3.38743E-09	CtsR	prodoric
VTTTGACYWWTTTTGACC	MX000017	2.14015E-10	1.31833E-07	8.76136E-08	-	regtransbase

## Sheet: Cl7.table
---Motif MEME-1
Locus_ID	Gene Description	Strand	Start Position	P-value	Site
OCPFDLNE_01225	Ethanolamine utilization cobalamin adenosyltransferase	-	24	1.9E-05	GCTTTTTC
OCPFDLNE_00459	Transcription regulatory protein MsrR	+	37	1.9E-05	GCTTTTTC
OCPFDLNE_03031	Trigger enzyme beta-glucoside-specific phosphotransferase system EIIBCA component	+	44	7.64E-05	GCTTTTTT
OCPFDLNE_02906	Ascorbate-specific phosphotransferase enzyme IIA component	+	110	7.64E-05	GCTTTTTT
OCPFDLNE_01792	Oligo-beta-mannoside-specific phosphotransferase enzyme IIB component	+	40	7.64E-05	GCTTTTTT
OCPFDLNE_01791	Lichenan-specific phosphotransferase enzyme IIA component	-	52	7.64E-05	CCTTTTTC
OCPFDLNE_01435	Pyrroline-5-carboxylate reductase	+	38	7.64E-05	CCTTTTTC
OCPFDLNE_00921	DEAD-box ATP-dependent RNA helicase CshA	+	65	7.64E-05	GCTTTTTT
OCPFDLNE_00451	Internalin B	+	43	7.64E-05	GCTTTTTT
OCPFDLNE_00450	Truncated internalin A	-	282	7.64E-05	CCTTTTTC
OCPFDLNE_00416	PTS system mannose-specific EIIBCA component	+	47	7.64E-05	GCTTTTTT
OCPFDLNE_02965	PTS sugar transporter subunit IIC	-	275	0.000115	CCTTTTTT
OCPFDLNE_02939	PTS lactose transporter subunit IIC	-	118	0.000115	CCTTTTTT
OCPFDLNE_02964	hypothetical gene	+	125	0.000191	GGTTTTTT
OCPFDLNE_02938	Cellobiose-specific phosphotransferase enzyme IIB component	-	179	0.000191	GGTTTTTT
OCPFDLNE_02903	Phosphotriesterase	+	45	0.000191	GGTTTTTT
OCPFDLNE_01613	DNA polymerase I	+	9	0.000191	CGTTTTTC
OCPFDLNE_00027	PTS system beta-glucoside-specific transporter subunits IIABC	-	173	0.000191	GGTTTTTT
OCPFDLNE_00562	Proton-dependent oligopeptide transporter	-	72	0.000267	CCTCTTTC
OCPFDLNE_01259	hypothetical gene	-	211	0.000305	CCTCTTTT
OCPFDLNE_02641	GlcNAc-binding protein A	-	118	0.000324	CCTTTTTG
OCPFDLNE_01757	Aromatic acid exporter family protein	-	55	0.000513	CGTTTTCC
MOTIF SCTTTTTY MEME-1	width = 8 sites = 22 llr = 175 E-value = 2.7e-006

## Sheet: Cl8.table
---Motif MEME-1
Locus_ID	Gene Description	Strand	Start Position	P-value	Site
OCPFDLNE_01308	PrsW family intramembrane metalloprotease	+	67	5.2E-07	AAGGGGGAG
OCPFDLNE_01286	hypothetical gene	+	285	5.2E-07	AAGGGGGAG
OCPFDLNE_00837	PTS system mannose-specific transporter subunit IIA	+	273	3.01E-06	AAGGAGGAG
OCPFDLNE_02482	Diadenosine hexaphosphate hydrolase	+	136	5.49E-06	AAGGGGGAT
OCPFDLNE_00935	LysM domain protein (LPXTG motif)	+	100	5.49E-06	AAGGGGGAA
OCPFDLNE_00603	HdeD family acid-resistance protein (Fragment)	+	279	9.31E-06	AAAGGGGAG
OCPFDLNE_00340	Putative peptidoglycan bound protein	+	286	9.83E-06	GAGGAGGAG
OCPFDLNE_01765	Putative CDP-abequose synthase	-	5	1.22E-05	AAGGAGGCG
OCPFDLNE_01618	Pyruvate kinase	+	268	1.46E-05	TAGGAGGAG
OCPFDLNE_00636	hypothetical gene	+	82	1.46E-05	AAGGGGGCT
OCPFDLNE_03006	Putative general stress protein 26 putative pyridoxamine/pyridoxine 5'-phosphate oxidase	-	7	2.35E-05	TAGGGGGAT
OCPFDLNE_00618	Class 1 internalin InlK	+	146	2.35E-05	AAGGAGGAT
OCPFDLNE_00313	MBL fold metallo-hydrolase	+	106	2.35E-05	TAGGGGGAT
OCPFDLNE_00174	Glucose uptake protein GlcU	+	100	2.35E-05	TAGGGGGAA
OCPFDLNE_00777	Thiamine pyrophosphate-containing protein YdaP	+	254	2.44E-05	TGGGAGGAG
OCPFDLNE_00723	hypothetical gene	+	118	3.02E-05	TGGGGGGAT
OCPFDLNE_00531	Sodium-independent anion transporter	+	246	3.02E-05	AGGGAGGAA
OCPFDLNE_01649	YtxG	+	208	5.85E-05	AGAGGGGAA
OCPFDLNE_00215	General stress protein CTC	-	7	6.74E-05	TAGGAGGAA
OCPFDLNE_02510	Low temperature requirement protein C	+	98	8.92E-05	AAGGAGGTA
OCPFDLNE_02501	Putative ion-transport protein YfeO	+	95	9.59E-05	AAAGGGGCT
OCPFDLNE_00455	Module of peptide synthetase	-	8	0.000147	TAGGAGGCA
OCPFDLNE_01481	Glutathione-disulfide reductase	+	73	0.000157	AAGAAGGAG
OCPFDLNE_00696	Tetracycline resistance protein	+	61	0.000157	AAAGGGGTA
OCPFDLNE_01543	Secreted protein, putative	+	36	0.000172	AAGGTGGTG
OCPFDLNE_00849	Polyisoprenoid-binding protein YceI	-	7	0.000172	GAGGAGGTT
OCPFDLNE_01653	DNA translocase SftA	-	172	0.000178	AGAGGGGTT
OCPFDLNE_02317	hypothetical gene	+	8	0.000211	AAAGAGGCT
OCPFDLNE_02334	Response regulator PleD	+	155	0.000238	TGAGAGGCG
OCPFDLNE_00948	Anti-sigma-B factor antagonist	+	62	0.000238	AGAGTGGAG
OCPFDLNE_00695	Heavy metal translocating P-type ATPase	+	250	0.000238	GGAGAGGAT
OCPFDLNE_00049	Arginine deiminase	+	71	0.000238	GAAGAGGTG
OCPFDLNE_00600	Formate-nitrite transporter	+	61	0.000303	AACGGGGAA
OCPFDLNE_01469	Glycine betaine ABC transport system, ATP-binding protein OpuAA	-	61	0.000355	AGAGAGGTT
OCPFDLNE_00175	hypothetical gene	+	50	0.000355	AAGGTGGTT
OCPFDLNE_00546	Tagatose-bisphosphate aldolase	+	182	0.000374	AGGAAGGAT
OCPFDLNE_00974	NAD-dependent succinate-semialdehyde dehydrogenase	-	76	0.000471	TGGCGGGAA
OCPFDLNE_00586	Transcriptional coactivator p15 (Pc4)	-	24	0.000494	GAGAAGGAA
OCPFDLNE_00637	Pyrimidine utilization protein B	+	19	0.00055	AATGGGGAA
OCPFDLNE_00778	Methyl-accepting chemotaxis protein tlpA	-	26	0.000645	AAACGGGTG
OCPFDLNE_00561	NADH-dependent butanol dehydrogenase a	-	20	0.000702	GAAAGGGAA
OCPFDLNE_00284	Class 1 internalin InlE	+	119	0.000726	TAAAAGGAG
OCPFDLNE_01443	Cytoskeleton protein RodZ	+	11	0.0017	AAAATGGAA
MOTIF AARGRGGAD MEME-1	width = 9 sites = 43 llr = 329 E-value = 1.9e-016

## Sheet: Cl9.table
---Motif MEME-1
Locus_ID	Gene Description	Strand	Start Position	P-value	Site
OCPFDLNE_02543	Glutamate decarboxylase beta	+	100	4.32E-09	GATCAGTTATTTTAAAGGAGGA
OCPFDLNE_02685	Ribosome hibernation promoting factor	+	168	5.58E-08	TTTGTTTTATTTCAAAGGAGGA
OCPFDLNE_00514	Universal stress protein UspA	+	71	2.59E-07	TATAAGAAAAGTTGTAGGAGGG
OCPFDLNE_00635	Cell wall surface anchor family protein (Fragment)	-	2	6.32E-07	TAGTAGAGATAATGAAGGAGGA
OCPFDLNE_00634	YkoS	+	274	6.32E-07	TAGTAGAGATAATGAAGGAGGA
OCPFDLNE_00591	UPF0118 membrane protein yubA	+	36	8.36E-07	GGTAATTTAGTGAGAACGAGGG
OCPFDLNE_00461	Capsule synthesis positive regulator AcpB	+	216	9.59E-07	TATGGTCATTTGTATAGGAGGA
OCPFDLNE_02505	hypothetical gene	+	58	1.25E-06	TTGTAGATATTTTTTAGGAGGA
OCPFDLNE_00972	Transcription activator	+	54	1.62E-06	GAGATGCTTTTGTGAAGGAGTA
OCPFDLNE_00989	Putative cysteine protease ywpE	+	82	3.81E-06	AATGAAATAGTTACAAGGAGGA
OCPFDLNE_02373	Heme-degrading monooxygenase HmoB	-	11	5.37E-06	TGTGTAAATGAACAAAGAAGGG
OCPFDLNE_02144	Choloylglycine hydrolase	+	230	6E-06	AAGGTGAAAAATTTGAGGAGGG
OCPFDLNE_01628	Universal stress protein UspA	+	171	8.31E-06	GGTTCTTTTAGGAAAAAGAGGG
OCPFDLNE_02560	Carboxylesterase	-	249	1.03E-05	GGTTTGGTTGGTCTGAGGTGGA
OCPFDLNE_02545	Beta-glucoside operon transcriptional antiterminator	+	52	1.03E-05	AATAAGTTGTGGTAAAGTAGGG
OCPFDLNE_01777	YihY/virulence factor BrkB family protein (Fragment)	-	7	1.4E-05	GTCTATTAGTTTGAAAGGAGCA
OCPFDLNE_00926	hypothetical gene	-	8	1.4E-05	AATTTGCAATTTTTTAGGGGGA
OCPFDLNE_00204	Listeriolysin positive regulatory factor A	+	223	1.54E-05	TTTAGGGTATTTTAAAAAAGGG
OCPFDLNE_01831	ATP-dependent DNA helicase PcrA	+	39	1.88E-05	TGTATGGTGGTGTATAGGAGAA
OCPFDLNE_02292	Crp/Fnr family transcriptional regulator	+	272	2.07E-05	GGAAACTAATGGCATAGGGGGG
OCPFDLNE_02150	Putative energy-sensing inhibitor of translation	-	157	2.07E-05	AGCGTAGAATATAAAAAGAGGA
OCPFDLNE_00296	Crp/Fnr family transcriptional regulator	+	122	2.28E-05	GGTTACATTGGCTAAAAAAGGG
OCPFDLNE_01561	Cysteine desulfurase IscS	+	137	3.62E-05	TGAGAGCGGGTTCAAAGGAAGG
OCPFDLNE_02981	hypothetical gene	+	31	4.72E-05	GTGTCTCAAAAACAAAGGAGCG
OCPFDLNE_02892	FMN-binding domain protein	-	44	4.72E-05	AACATCCTATGTTAAACAAGGA
OCPFDLNE_02391	Putative transporter ydbO	+	35	4.72E-05	TATGTTAAAAGAGAAAGGAGTA
OCPFDLNE_00423	Low-affinity inorganic phosphate transporter	+	43	6.64E-05	TTTTTATATTTGTATAAAAGGG
OCPFDLNE_01779	Aminoglycoside 3-N-acetyltransferase	+	97	8.51E-05	TGGCTTTATTTTTAGAGGTGGT
OCPFDLNE_02108	YggS family pyridoxal phosphate-dependent enzyme (Fragment)	+	56	0.000137	TATCTGATTATAACAAGAAGCG
OCPFDLNE_01184	hypothetical gene	+	64	0.000137	TTAAAATAATTCAAAAGGAGGT
OCPFDLNE_02365	2,3-bisphosphoglycerate-dependent phosphoglycerate mutase	+	68	0.000147	GGCGAAAATGGAAGGATGAGGA
OCPFDLNE_01387	hypothetical gene	-	40	0.000159	GATTAGCTTTATAAAACAAGCT
OCPFDLNE_01906	hypothetical gene	+	59	0.000171	TACTTTTTTATTGGAAGGATGA
OCPFDLNE_01445	Putative competence-damage inducible protein	-	26	0.000171	TTTTTTGTATAGAAAAAAAGCA
MOTIF KDTDWKHWWTKKWAAAGGAGGR MEME-1	width = 22 sites = 34 llr = 318 E-value = 3.6e-012

## Sheet: Cl10.table
---Motif MEME-1
Locus_ID	Gene Description	Strand	Start Position	P-value	Site
OCPFDLNE_02877	50S ribosomal protein L14	+	65	3.33E-06	GAAGGAGGG
OCPFDLNE_02865	Translation initiation factor IF-1	+	283	3.33E-06	GAAGGAGGT
OCPFDLNE_02861	DNA-directed RNA polymerase subunit alpha	+	93	3.33E-06	GAAGGAGGG
OCPFDLNE_02868	50S ribosomal protein L15	+	41	7.2E-06	GGAGGAGGT
OCPFDLNE_01333	DNA topoisomerase IV subunit B	+	20	1.39E-05	GAAGCAGGT
OCPFDLNE_02888	30S ribosomal protein S10	+	286	2.53E-05	AAAGGAGGG
OCPFDLNE_01263	hypothetical gene	+	143	2.53E-05	GAAAGAGGT
OCPFDLNE_02866	Adenylate kinase	+	28	3.3E-05	GCAGGAGCT
MOTIF GAAGGAGGK MEME-1	width = 9 sites = 8 llr = 83 E-value = 4.0e-003

## Sheet: Cl11.table
---Motif MEME-1
Locus_ID	Gene Description	Strand	Start Position	P-value	Site
OCPFDLNE_01600	Valine--tRNA ligase	+	286	8.76E-06	AAAGGAGG
OCPFDLNE_02661	hypothetical gene	+	194	3.04E-05	ATAGGAGG
OCPFDLNE_01566	hypothetical gene	+	129	3.04E-05	TAAGGAGG
OCPFDLNE_01083	Predicted membrane protein	+	118	3.04E-05	TAAGGAGG
OCPFDLNE_02314	Ribonucleoside-diphosphate reductase subunit beta	+	39	3.45E-05	AAGGGAGG
OCPFDLNE_01045	Transcriptional regulatory protein YpdB	+	120	3.45E-05	AAGGGAGG
OCPFDLNE_01819	Putative metabolite uptake ABC transporter, ATP-binding protein	+	115	4.93E-05	ACGGGAGG
OCPFDLNE_01014	hypothetical gene	+	218	4.93E-05	TTAGGAGG
OCPFDLNE_00116	L-rhamnose operon regulatory protein RhaS	+	128	4.93E-05	TTAGGAGG
OCPFDLNE_02042	5-bromo-4-chloroindolyl phosphate hydrolysis protein	+	258	7.62E-05	AAAGGAGA
OCPFDLNE_01462	Acetyl-CoA C-acetyltransferase thil	+	138	7.62E-05	AAAGGAGA
OCPFDLNE_00784	hypothetical gene	+	69	7.62E-05	AAAGGAGA
OCPFDLNE_00019	Bacterial SH3 domain family	+	229	8.03E-05	AAAGGGGG
OCPFDLNE_00053	Peptidase propeptide and ypeb domain subfamily	+	138	9.71E-05	ACAGGGGG
OCPFDLNE_02389	Penicillin-binding protein 1F	+	288	0.000138	ATAGGAGA
OCPFDLNE_02744	hypothetical gene	-	15	0.000192	AAAGGAGT
OCPFDLNE_02021	Riboflavin ECF transporter S component FmnP	+	286	0.000192	AAGGGAGA
OCPFDLNE_01682	hypothetical gene	+	70	0.000192	AAAGGAGT
OCPFDLNE_00992	TVP38/TMEM64 family inner membrane protein YdjZ	+	111	0.000214	ACTGGAGG
OCPFDLNE_02384	YheB	+	89	0.00025	TTAGGAGA
OCPFDLNE_01664	Putative HTH-type transcriptional regulator YusO	+	212	0.000273	TATGGAGG
OCPFDLNE_02367	YetJ	+	98	0.000385	AGAGGAGA
OCPFDLNE_02488	Aspartokinase	+	230	0.000404	TCAGGAGT
OCPFDLNE_02730	hypothetical gene	+	52	0.00046	TTACGAGG
OCPFDLNE_00037	HTH-type transcriptional regulator DegA	+	183	0.00046	TTACGAGG
OCPFDLNE_02660	DNA-binding transcriptional activator PspC	+	54	0.000565	AAAGGAAG
MOTIF WWAGGAGG MEME-1	width = 8 sites = 26 llr = 198 E-value = 6.4e-006

[truncated: 8 more sheets: Cl12.table, Cl18.table, Cl23.table, Cl25.table, Cl34.table, Cl36.table, Cl42.table, Cl45.table]
