# Supplementary material for: High-pressure processing-induced transcriptome response during recovery of Listeria monocytogenes
Source: BMC Genomics. 2021 Feb 12;22:117. doi: 10.1186/s12864-021-07407-6 (PMC7881616; doi:10.1186/s12864-021-07407-6)
Supplement: Supplementary file 31 — Additional file 31: Table S14. Significant de novo predicted binding motif from upstream regions of clustered genes in ScottA. Predicted motifs and upstream region sites were listed. If a database match was seen for the predicted motif, tomtom database results were also listed after the motifs. [file 12864_2021_7407_MOESM31_ESM.ods]

## Sheet: Cl3.table
---Motif MEME-1
Locus_ID	Gene Description	Strand	Start Position	P-value	Site
LMOSA_11430	Transcription termination/antitermination protein NusG	+	87	3.21E-06	AAAAGGAGG
LMOSA_11190	Dihydropteroate synthase	-	137	6.46E-06	AAAAGGGGG
LMOSA_27610	Aspartate carbamoyltransferase catalytic subunit	+	65	1.21E-05	AAAAGGTGG
LMOSA_6220	30S ribosomal protein S12	+	175	1.46E-05	GGAAGGAGG
LMOSA_350	DUF177 domain-containing protein	-	10	1.86E-05	TAAAGGAGG
LMOSA_27630	Bifunctional pyr operon transcriptional regulator/uracil phosphoribosyltransferase PyrR	-	10	1.86E-05	TAAAGGAGG
LMOSA_23390	Alkaline phosphatase family protein	+	48	2.31E-05	TGAAGGGGG
LMOSA_27680	Guanine-hypoxanthine permease	-	9	3.27E-05	AAAAGGAGA
LMOSA_24700	Cell shape-determining protein MreB	+	286	3.27E-05	AAAAGGAGA
LMOSA_27070	Translation initiation factor IF-3	-	86	5.36E-05	AGAAGCGGG
LMOSA_6930	MarR family transcriptional regulator	-	12	8.09E-05	AGAAGGGGT
LMOSA_27620	Uracil-xanthine permease	+	114	8.09E-05	AGAAAGAGG
LMOSA_25780	30S ribosomal protein S2	+	282	8.09E-05	AATAGGAGG
LMOSA_19550	Translational GTPase TypA	-	129	8.09E-05	AGAAAGAGG
LMOSA_8300	DNA gyrase subunit A	+	75	8.09E-05	AAAGGGAGG
LMOSA_23520	ABC transporter ATP-binding protein uup	-	9	9.51E-05	ATAAGGAGG
LMOSA_25770	Translation elongation factor Ts	-	44	0.000109	AAAAGGTGA
LMOSA_22100	DNA topoisomerase IV subunit B	+	19	0.000118	GGAAGCAGG
LMOSA_17570	DEAD-box ATP-dependent RNA helicase CshA	+	290	0.00013	TAAAGGAGA
LMOSA_22770	Biotin carboxyl carrier protein of acetyl-CoA carboxylase	-	68	0.000146	AAAAGGTGT
LMOSA_11920	Integral membrane sensor signal transduction histidine kinase	-	41	0.000176	AAAAAGTGG
LMOSA_10580	DNA polymerase III subunits gamma and tau	-	9	0.000207	TAAAGGGGT
LMOSA_8850	Cyclic-di-AMP phosphodiesterase PdeA	+	147	0.000269	AAAATGGGG
LMOSA_22470	Putative ribosomal protein ylxQ [Listeria monocytogenes str. Scott A]	+	70	0.000296	AAAAGCAGT
LMOSA_27550	Orotidine 5'-phosphate decarboxylase	+	39	0.00092	AGAAGTAGA
LMOSA_24870	DNA polymerase I	+	92	0.00185	GATAAGTGG
MOTIF AAAAGGAGG MEME-1	width = 9 sites = 26 llr = 202 E-value = 7.6e-005
---Motif MEME-2
Locus_ID	Gene Description	Strand	Start Position	P-value	Site
LMOSA_19550	Translational GTPase TypA	+	65	4.59E-07	TATGCTATAATA
LMOSA_11920	Integral membrane sensor signal transduction histidine kinase	+	135	1.62E-06	TATGGTATACTA
LMOSA_11190	Dihydropteroate synthase	+	234	1.62E-06	TCTGCTATAATA
LMOSA_10580	DNA polymerase III subunits gamma and tau	+	176	2.55E-06	CATGGTATAATA
LMOSA_27680	Guanine-hypoxanthine permease	-	30	4.04E-06	TATGCTATAATC
LMOSA_24700	Cell shape-determining protein MreB	+	164	4.04E-06	TATGTTATAATA
LMOSA_6930	MarR family transcriptional regulator	+	102	5.14E-06	CCTGCTATACTA
LMOSA_350	DUF177 domain-containing protein	-	26	8.99E-06	TATGCTAAAATA
LMOSA_27630	Bifunctional pyr operon transcriptional regulator/uracil phosphoribosyltransferase PyrR	-	31	1.24E-05	CATGTTATACTA
LMOSA_24870	DNA polymerase I	+	117	1.43E-05	TATGGTAAAATA
LMOSA_22770	Biotin carboxyl carrier protein of acetyl-CoA carboxylase	+	87	1.43E-05	TATGGTACAATA
LMOSA_23520	ABC transporter ATP-binding protein uup	-	23	2.07E-05	AATGTTATAATA
LMOSA_22100	DNA topoisomerase IV subunit B	-	29	2.07E-05	TCTGCTATAAGA
LMOSA_25780	30S ribosomal protein S2	+	149	2.23E-05	TATGGTATATTA
LMOSA_8850	Cyclic-di-AMP phosphodiesterase PdeA	+	102	3.73E-05	TATGTTATGATA
LMOSA_11430	Transcription termination/antitermination protein NusG	+	22	3.95E-05	AATGATATACTA
LMOSA_27070	Translation initiation factor IF-3	+	42	4.19E-05	TATGATATAGTA
LMOSA_17570	DEAD-box ATP-dependent RNA helicase CshA	+	94	5.45E-05	ACTGCTATAATG
LMOSA_27620	Uracil-xanthine permease	+	69	0.000104	TATTCTATACTC
MOTIF TATGBTATAATA MEME-2	width = 12 sites = 19 llr = 185 E-value = 2.4e-002

## Sheet: Cl4.table
---Motif MEME-1
Locus_ID	Gene Description	Strand	Start Position	P-value	Site
LMOSA_6770	hypothetical protein	-	35	2.52E-06	AGAGGAGGG
LMOSA_9780	hypothetical protein	-	119	2.86E-06	GAGGGAGGG
LMOSA_3660	Low temperature requirement protein C	+	96	4.62E-06	GAAGGAGGT
LMOSA_20850	hypothetical protein	+	143	4.62E-06	GAAGGAGGT
LMOSA_10320	4Fe-4S mono-cluster protein YjdI	+	152	4.62E-06	GAAGGAGGT
LMOSA_4200	hypothetical protein	+	94	1.07E-05	AGAGGAGGT
LMOSA_18430	hypothetical protein	+	78	1.07E-05	AGAGGAGGT
LMOSA_14020	DUF896 domain-containing protein	+	61	1.62E-05	ATAGGAGGG
LMOSA_14200	Universal stress protein UspA	+	84	2.18E-05	GTAGGAGGT
LMOSA_25020	Universal stress protein	+	184	3.04E-05	AAAAGAGGG
LMOSA_18280	DNA polymerase III subunit alpha	+	72	5.06E-05	GAAAGAGGT
LMOSA_3970	hypothetical protein	+	139	5.88E-05	TAAGGAGGC
LMOSA_28030	Ribonuclease HI	+	108	5.88E-05	ATAGGAGGC
LMOSA_13920	Large subunit ribosomal protein L32	+	49	5.88E-05	TAAGGAGGC
LMOSA_15500	hypothetical protein	-	12	7.03E-05	GAAGAAGGG
LMOSA_20550	Transcriptional regulator	+	285	7.32E-05	CAGGGAGGG
LMOSA_3620	Disulfide oxidoreductase YuzD	+	60	8.65E-05	AAGGGAGTG
LMOSA_2540	Arsenate reductase [Listeria monocytogenes str. Scott A]	-	126	8.65E-05	AAAAGAGGT
LMOSA_27920	Aromatic acid exporter family protein	+	81	8.65E-05	AGGGGAGTG
LMOSA_11780	GNAT family acetyltransferase	+	154	8.65E-05	AAAAGAGGT
LMOSA_7950	hypothetical protein	-	10	0.0001	AAAGGAGTT
LMOSA_2910	YhzC protein [Listeria monocytogenes str. Scott A]	-	9	0.0001	AGAGGAGTT
LMOSA_15570	hypothetical protein	-	7	0.0001	AAAGGAGTT
LMOSA_13860	Transcription activator, putative	+	73	0.000109	GAAGGAGGA
LMOSA_13930	ADP-ribose pyrophosphatase	+	73	0.000128	AAAGGAGTC
LMOSA_410	hypothetical protein	+	14	0.000141	AAAGAAGGG
LMOSA_2810	Ribulose-phosphate 3-epimerase domain protein [Listeria monocytogenes str. Scott A]	+	137	0.00016	TGTGGAGGG
LMOSA_1470	General stress response protein CsbD	+	79	0.00017	TTAGGAGGC
LMOSA_25870	hypothetical protein	-	71	0.00017	GGTAGAGGG
LMOSA_14820	Transcriptional coactivator p15 (Pc4)	-	9	0.000193	GTTGGAGGT
LMOSA_22180	RNA-binding protein Hfq	+	108	0.000218	TGGAGAGGG
LMOSA_28060	Chitinase D	+	176	0.000372	GTAAGGGGG
LMOSA_19560	Secreted protein [Listeria monocytogenes str. Scott A]	+	85	0.000372	GGAAAAGGG
LMOSA_1870	hypothetical protein	-	24	0.000474	AAAGGGGTT
LMOSA_6740	hypothetical protein	-	20	0.00225	GAAATAGTG
MOTIF RAAGGAGGK MEME-1	width = 9 sites = 35 llr = 275 E-value = 4.5e-015

## Sheet: Cl5.table
---Motif MEME-1
Locus_ID	Gene Description	Strand	Start Position	P-value	Site
LMOSA_13000	PTS system fructose-specific transporter subunit IIA	+	46	8.51E-07	GGCTTTTTTTGT
LMOSA_7530	PTS sugar transporter subunit IIC	-	103	2.14E-06	CGCTTTCTTTTT
LMOSA_12590	Fumarate reductase flavoprotein subunit	+	107	3.76E-06	TGCTTTTTTTCT
LMOSA_26420	Oligo-beta-mannoside-specific phosphotransferase enzyme IIB component	+	42	4.96E-06	GGCTTTTTTACT
LMOSA_6170	Ascorbate-specific phosphotransferase enzyme IIA component	-	1	7.74E-06
LMOSA_29080	Pyrimidine-nucleoside phosphorylase	-	111	1.12E-05	CCCTTTCTTTTT
LMOSA_10960	Extracellular neutral metalloprotease	+	73	1.12E-05	GGCTTATTTTTT
LMOSA_4820	IMPACT family member yvyE	-	257	1.56E-05	TGCTTTTATTTT
LMOSA_1430	Ribonucleoside-diphosphate reductase subunit beta	-	32	2.67E-05	CCCTTTCATTTT
LMOSA_18110	Erythromycin resistance ATP-binding protein MsrA	+	232	3.19E-05	GCCTTTTTTTGG
LMOSA_6120	Oxo-acid lyase	-	34	3.91E-05	GGCTATTTTCCT
LMOSA_3740	hypothetical protein	+	13	3.91E-05	GGCTTGTATTTT
LMOSA_17480	Thermostable monoacylglycerol lipase	-	52	3.91E-05	GCCTTTCCTCCT
LMOSA_10970	Actin-assembly inducing protein (Fragment)	-	133	3.91E-05	GGCCTTCATTTT
LMOSA_6350	PTS system mannitol-specific transporter subunit IIC	-	235	4.69E-05	CGCTTTCATCCC
LMOSA_4290	Membrane protein, MmpL family	-	50	5.21E-05	TGCTTATTTTTT
LMOSA_6330	Galactitol-specific phosphotransferase enzyme IIB component	-	1	9.27E-05
LMOSA_23100	Putative carbohydrate transport ATP-binding protein	+	110	9.27E-05	GGCTTTTTTAAT
LMOSA_6320	PTS system galactitol-specific transporter subunit IIC	-	39	0.000125	TCCTTTTTTCTC
LMOSA_6510	PTS sugar transporter subunit IIC	+	99	0.000154	GGCTGTTACTTT
LMOSA_860	Transcription antiterminator, putative	-	59	0.000154	GGGTTACTTTCT
LMOSA_6520	Lichenan-specific phosphotransferase enzyme IIA component	-	83	0.000165	CGCTTTTAGCGT
LMOSA_7420	Trigger enzyme beta-glucoside-specific phosphotransferase system EIIBCA component	+	46	0.000178	TGCTTTTTTAGG
MOTIF KGCTTTYTTTYT MEME-1	width = 12 sites = 23 llr = 199 E-value = 4.1e-004

## Sheet: Cl6.table
---Motif MEME-1
Locus_ID	Gene Description	Strand	Start Position	P-value	Site
LMOSA_1210	Cyclic nucleotide-binding domain protein	+	287	6.22E-07	AGGGGGGAA
LMOSA_17710	Peptidoglycan-bound protein (LPXTG motif)	+	100	1.97E-06	AAGGGGGAA
LMOSA_10650	Glucose uptake protein GlcU	+	100	5.76E-06	TAGGGGGAA
LMOSA_8470	Bacterial SH3 domain family [Listeria monocytogenes str. Scott A]	-	8	5.76E-06	TAGGGGGAA
LMOSA_24490	Multifunctional fusion protein	+	83	1.13E-05	AGGGAGGAA
LMOSA_25230	YtxG	+	208	1.56E-05	AGAGGGGAA
LMOSA_4770	Ribosome hibernation promoting factor	+	182	1.98E-05	AAGGAGGAA
LMOSA_18200	Sortase A LPXTG specific	+	96	1.98E-05	AAGGAGGAA
LMOSA_15050	Protease synthase and sporulation negative regulatory protein PAI 1	+	91	2.29E-05	AAAGGGGAA
LMOSA_6250	Internalin, Putative peptidoglycan linked protein (LPXTG motif)	+	146	3.85E-05	AAGGGGGCT
LMOSA_24480	YrvD	+	83	3.85E-05	AAGGAGGAG
LMOSA_15650	Cell wall surface anchor family protein [Listeria monocytogenes str. Scott A]	+	175	3.85E-05	AAGGGGCAA
LMOSA_15300	hypothetical protein	+	83	3.85E-05	AAGGGGGCT
LMOSA_14990	HdeD family acid-resistance protein	+	279	4.55E-05	AAAGGGGAG
LMOSA_7150	FMN-binding split barrel domain protein YdaG	-	7	5E-05	TAGGGGGAT
LMOSA_22220	Glutamine synthetase type I	+	54	5E-05	TAGGAGGAA
LMOSA_11040	50S ribosomal protein L25 [Listeria monocytogenes str. Scott A]	-	7	5E-05	TAGGAGGAA
LMOSA_6390	Transcription regulator	-	25	5.41E-05	TAAGGGGAA
LMOSA_11680	Succinyl-diaminopimelate desuccinylase	+	120	5.62E-05	AAGAGGGCG
LMOSA_26170	Putative CDP-abequose synthase	-	5	6.15E-05	AAGGAGGCG
LMOSA_540	Choloylglycine hydrolase	+	242	7.03E-05	AGGAGGGAT
LMOSA_27530	Predicted short chain dehydrogenases(Associated with short-chain alcohol dehydrogenases)	-	4	7.03E-05	AGGAAGGAA
LMOSA_3540	Putative membrane protein yuiD	-	4	8.06E-05	AGAAGGGAA
LMOSA_2020	Antibiotic biosynthesis monooxygenase	-	9	8.06E-05	AGAAGGGAA
LMOSA_26070	Phosphoglycerate dehydrogenase	+	137	9.72E-05	AGAGAGGAA
LMOSA_13520	Module of peptide synthetase	+	125	9.72E-05	AAGAAGGAA
LMOSA_4760	Preprotein translocase subunit SecA	+	23	0.000119	TGGGGGCCA
LMOSA_14960	Formate-nitrite transporter	+	61	0.000156	AACGGGGAA
LMOSA_18050	NAD-dependent succinate-semialdehyde dehydrogenase	-	77	0.000224	TGGCGGGAA
LMOSA_28600	Small subunit ribosomal protein S1	+	288	0.00024	TGGAGGGCT
LMOSA_1460	Alkyl sulfatase	+	116	0.000256	CAGGAGGAA
LMOSA_10930	Listeriolysin positive regulatory factor A	+	240	0.000256	AAAAGGGCG
LMOSA_14430	Tagatose-bisphosphate aldolase	+	245	0.000284	AGGAAGGAT
LMOSA_22620	hypothetical protein	+	134	0.000361	TGGAGGCCA
LMOSA_14870	UPF0118 membrane protein yubA	+	102	0.000399	AAGAGGGTG
LMOSA_18190	DNA-3-methyladenine glycosylase	+	132	0.000504	AAAAGGCAA
LMOSA_18030	Bacterial transcription activator [Listeria monocytogenes str. Scott A]	-	2	0.000724	TGAGAGCAA
LMOSA_15640	Nucleotide-binding domain protein	+	134	0.000769	AAAAGGGTA
LMOSA_15270	Multifunctional acyl-CoA thioesterase I and protease I and lysophospholipase L1	+	69	0.000769	TAAAAGGAG
MOTIF ARGRRGGAA MEME-1	width = 9 sites = 39 llr = 306 E-value = 3.9e-016
---Motif MEME-2
Locus_ID	Gene Description	Strand	Start Position	P-value	Site
LMOSA_15270	Multifunctional acyl-CoA thioesterase I and protease I and lysophospholipase L1	-	46	3.41E-07	CAAAAAAAGCG
LMOSA_1460	Alkyl sulfatase	+	152	4.99E-07	CAAAAGAAGCG
LMOSA_10930	Listeriolysin positive regulatory factor A	+	17	1.57E-06	CAAAAAAAGGG
LMOSA_15640	Nucleotide-binding domain protein	-	27	3.15E-06	CAAAAAAACCG
LMOSA_14990	HdeD family acid-resistance protein	-	168	5.06E-06	CAAAAAAAACG
LMOSA_18050	NAD-dependent succinate-semialdehyde dehydrogenase	-	33	7.13E-06	CAAAAAAAGCT
LMOSA_14960	Formate-nitrite transporter	-	35	8.98E-06	CACAAAAAACG
LMOSA_28600	Small subunit ribosomal protein S1	+	14	1.34E-05	CAAACGAAGCG
LMOSA_15650	Cell wall surface anchor family protein [Listeria monocytogenes str. Scott A]	+	3	1.53E-05	CAAAAAAGCCG
LMOSA_22620	hypothetical protein	-	94	3.81E-05	CAAAGGAAGCT
LMOSA_14430	Tagatose-bisphosphate aldolase	-	30	3.81E-05	CACAAAAGACG
LMOSA_540	Choloylglycine hydrolase	-	159	4.8E-05	CAAAAAATGGC
LMOSA_11680	Succinyl-diaminopimelate desuccinylase	-	43	4.8E-05	CAAAAAATGGC
LMOSA_1210	Cyclic nucleotide-binding domain protein	-	17	6.87E-05	CAAAAGAAACT
LMOSA_26170	Putative CDP-abequose synthase	+	32	6.87E-05	CAAAAAATGGT
LMOSA_17710	Peptidoglycan-bound protein (LPXTG motif)	-	26	7.44E-05	CAAAAAAACGC
LMOSA_4770	Ribosome hibernation promoting factor	-	88	9.56E-05	CACAAAGAGCT
LMOSA_7150	FMN-binding split barrel domain protein YdaG	+	113	0.000107	CAAAGGAAGGT
LMOSA_6250	Internalin, Putative peptidoglycan linked protein (LPXTG motif)	-	181	0.000107	CAAAAAATACC
LMOSA_18190	DNA-3-methyladenine glycosylase	+	55	0.000107	AAAAAGAAGCT
LMOSA_15050	Protease synthase and sporulation negative regulatory protein PAI 1	-	29	0.00012	AAAAGAATGCG
LMOSA_25230	YtxG	-	102	0.000131	GAAAGAAACCG
LMOSA_15300	hypothetical protein	-	31	0.000161	AAGAAAAACCG
LMOSA_24480	YrvD	+	20	0.000177	CATAAAAAGAG
LMOSA_22220	Glutamine synthetase type I	+	4	0.000177	GACAAGAAGAG
LMOSA_6390	Transcription regulator	+	100	0.000193	GAAAAGGAGGG
LMOSA_18200	Sortase A LPXTG specific	+	62	0.000193	CATAAGAAGAG
LMOSA_27530	Predicted short chain dehydrogenases(Associated with short-chain alcohol dehydrogenases)	-	18	0.000235	AAGAAAAAACG
LMOSA_8470	Bacterial SH3 domain family [Listeria monocytogenes str. Scott A]	-	179	0.000259	AAAAGAAAACG
LMOSA_2020	Antibiotic biosynthesis monooxygenase	+	29	0.000537	CACACAATAGG
LMOSA_11040	50S ribosomal protein L25 [Listeria monocytogenes str. Scott A]	-	158	0.000575	CAGAAAATAGC
LMOSA_14870	UPF0118 membrane protein yubA	-	15	0.000676	GAAAAAATCAG
LMOSA_13520	Module of peptide synthetase	-	65	0.000769	AACAAGTTGCG
LMOSA_26070	Phosphoglycerate dehydrogenase	+	62	0.000947	AATAAGATGCC
LMOSA_18030	Bacterial transcription activator [Listeria monocytogenes str. Scott A]	-	57	0.000947	CACAAAAGCAT
LMOSA_10650	Glucose uptake protein GlcU	+	67	0.00108	GAGGAAAAGGG
LMOSA_3540	Putative membrane protein yuiD	-	80	0.00138	CACAATGAGCT
LMOSA_24490	Multifunctional fusion protein	-	43	0.00146	CAACAAATACT
LMOSA_4760	Preprotein translocase subunit SecA	-	40	0.00247	AAAAAATGGAG
MOTIF CAAAAAAAGCG MEME-2	width = 11 sites = 39 llr = 285 E-value = 2.6e-002
TomTom database search results for the motif (If found):
Motif	Motif_ID	p-value	E-value	q-value	Motif_alt_ID	Database_Source
ARGRRGGAA	MX000073	3.77713E-05	0.0232671	0.0464265	SigB	prodoric

## Sheet: Cl8.table
---Motif MEME-1
Locus_ID	Gene Description	Strand	Start Position	P-value	Site
LMOSA_1960	YetJ	+	6	3.86E-10	GTGCCTCGTGCGCTTCTTTTT
LMOSA_8810	Peptidase propeptide and ypeb domain subfamily	-	127	2.03E-07	TTTCCCCCTGTGCATTTTTTT
LMOSA_22080	Glycerol-3-phosphate acyltransferase	+	11	3.69E-07	CGCCCTCCTACTATTCTTTCT
LMOSA_19120	Lia operon protein LiaF	+	17	5.83E-07	CCAACTAGCGCGGTTGTTTCA
LMOSA_4530	hypothetical protein	-	51	6.52E-07	GGACTTTGGGTGGTTTGTTCT
LMOSA_5200	Glycosyltransferase LafA, responsible for the formation of Glc-DAG	-	265	8.13E-07	TCTTCCTCGTTGGTTCATTCA
LMOSA_28890	Hydrolysis of 5-bromo 4-chloroindolyl phosphate (X-phos)	+	6	9.07E-07	CCACCTACCTCTCATTTTTTT
LMOSA_5330	hypothetical protein	+	80	1.25E-06	CAGCCTAGAGCCGTTCGTTCC
LMOSA_20810	Peptidoglycan hydrolases with endo-beta-N-acetylglucosaminidase	-	198	2.09E-06	CCTCTTTTGTTTCTTCTTTTT
LMOSA_26680	Putative metabolite uptake ABC transporter, ATP-binding protein	-	104	4.99E-06	TCCTCCCGTTACGTTCTTTAT
LMOSA_8760	Cytochrome O ubiquinol oxidase	-	76	5.99E-06	TCACTTCCTTTTCTTTTTTTA
LMOSA_19230	L-fucose isomerase	+	93	7.84E-06	ACCTCTCGTTTAGTTCTTTTA
LMOSA_2480	hypothetical protein	-	13	8.56E-06	GTTTCTAGGGAAGTTCATTCT
LMOSA_18440	hypothetical protein	+	128	9.34E-06	CCTTCTACAGCGGGTTATTAT
LMOSA_4520	PspC domain protein [Listeria monocytogenes str. Scott A]	-	8	1.21E-05	CGCATTCCGGCGCTAGATTTC
LMOSA_28780	Site-specific tyrosine recombinase XerD	-	46	1.55E-05	CGCAATTCAGTCCATCTTTTT
LMOSA_10860	Hemolysin D	+	18	1.98E-05	TATTCTGGGGTTTTTCTTTTT
LMOSA_4510	DNA-binding transcriptional activator PspC	-	3	3.15E-05	GTTTTCCCTTCCTTTCATTTT
LMOSA_27960	rRNA (Guanine-N(1)-)-methyltransferase	+	13	5.24E-05	CCTGTTTGCGGGCAACGTTTT
LMOSA_14000	Lipase gdsl active site	+	6	6.03E-05	TTACCTCCGATTATTTTTTTA
LMOSA_23350	Acetyl-CoA C-acetyltransferase thil	-	52	0.000132	TTGTATTTTGTGCATTTTTCT
MOTIF YYHYCTHSKKYKSTTYTTTYT MEME-1	width = 21 sites = 21 llr = 218 E-value = 1.3e-004

## Sheet: Cl9.table
---Motif MEME-1
Locus_ID	Gene Description	Strand	Start Position	P-value	Site
LMOSA_18460	N-acetylglucosamine-6-phosphate deacetylase	+	173	4.61E-06	AAGGAGGCA
LMOSA_20060	ATP-dependent Clp protease proteolytic subunit	+	116	9.29E-06	AAGGAGGAA
LMOSA_18880	ATP-dependent Clp protease ATP-binding subunit ClpE	+	149	9.29E-06	AAGGAGGAA
LMOSA_1950	ATP-dependent chaperone ClpB	+	134	1.85E-05	AAGGAGGAC
LMOSA_22160	Alpha-glycerophosphate oxidase	+	218	1.93E-05	AAGGGGGCA
LMOSA_23970	Heat-inducible transcriptional repressor HrcA	+	73	2.39E-05	AAGGTGGAA
LMOSA_28870	Bacitracin transporter bcrA	+	287	3.11E-05	GTGGAGGAG
LMOSA_2490	Class II fumarate hydratase	+	60	4.31E-05	GGGGTGGCG
LMOSA_560	10 kDa chaperonin	-	8	5E-05	AAGGATGCG
LMOSA_4340	ATP-dependent Clp endopeptidase proteolytic subunit ClpP	+	141	6.49E-05	CAGGAGGAA
LMOSA_1940	2,3-bisphosphoglycerate-dependent phosphoglycerate mutase	+	79	6.49E-05	AAGGATGAG
LMOSA_17620	HTH-type transcriptional activator HxlR	-	6	7.12E-05	AGGGGGGAA
LMOSA_24610	Glycerol uptake facilitator	+	283	8.79E-05	AAGAAGGAG
LMOSA_22970	Putative aminotripeptidase	+	86	0.000129	TAGGTGGAA
LMOSA_26950	5-(Carboxyamino)imidazole ribonucleotide synthase	+	37	0.000147	TTGGTGGCG
LMOSA_1410	Thiol reductase thioredoxin	+	47	0.000376	ATGGAGAAG
LMOSA_23940	Molecular chaperone DnaJ	+	133	0.00052	GTGATGGCG
LMOSA_1190	Amino acid transporter	+	53	0.000903	AAGGATGTC
MOTIF AAGGAGGMR MEME-1	width = 9 sites = 18 llr = 144 E-value = 4.8e-003
---Motif MEME-2
Locus_ID	Gene Description	Strand	Start Position	P-value	Site
LMOSA_1950	ATP-dependent chaperone ClpB	-	105	7.66E-11	GTCTGACCTTTTTTGACC
LMOSA_20060	ATP-dependent Clp protease proteolytic subunit	+	55	1.44E-10	GTTTGACCATTTTCGACC
LMOSA_4340	ATP-dependent Clp endopeptidase proteolytic subunit ClpP	+	78	4.42E-10	GTTTGACCTAGTTTGACC
LMOSA_23970	Heat-inducible transcriptional repressor HrcA	+	11	4.9E-10	ATTTGACCTTTTTTGACC
LMOSA_18880	ATP-dependent Clp protease ATP-binding subunit ClpE	-	104	7.16E-09	CTTTGACTATCTTTGACC
LMOSA_28870	Bacitracin transporter bcrA	-	241	2.79E-08	GTATAATCCCTTTTGACC
MOTIF GTTTGACCWTTTTTGACC MEME-2	width = 18 sites = 6 llr = 112 E-value = 1.3e-002
TomTom database search results for the motif (If found):
Motif	Motif_ID	p-value	E-value	q-value	Motif_alt_ID	Database_Source
GTTTGACCWTTTTTGACC	CtsR_Firmicutes	6.44792E-11	3.97192E-08	7.90599E-08	-	regtransbase
GTTTGACCWTTTTTGACC	MX000018	2.2168E-10	1.36555E-07	1.35905E-07	CTSR	prodoric
GTTTGACCWTTTTTGACC	MX000017	1.07115E-09	6.59827E-07	4.37789E-07	CtsR	prodoric

## Sheet: Cl11.table
---Motif MEME-1
Locus_ID	Gene Description	Strand	Start Position	P-value	Site
LMOSA_790	Choline-glycine betaine transporter	-	46	5.13E-06	AAAGGGGGA
LMOSA_21860	PrsW family intramembrane metalloprotease	+	65	5.13E-06	AAAGGGGGA
LMOSA_21650	hypothetical protein	+	107	1.06E-05	GAAGGAGGA
LMOSA_11690	Putative transcriptional regulators	+	131	1.06E-05	AGAGGAGGG
LMOSA_3550	Chloride transporter, chloride channel (ClC) family	+	96	1.24E-05	AAAGGGGCG
LMOSA_15510	Magnesium and cobalt transport protein CorA	-	1	1.43E-05
LMOSA_23540	Pyridine nucleotide-disulfide oxidoreductase dimerization subunit	+	75	2.43E-05	GAAGGAGTG
LMOSA_12270	Putative peptidoglycan bound protein	+	285	2.43E-05	AGAGGAGGA
LMOSA_15580	Phosphoprotein phosphatase	+	29	3.09E-05	AGAGGGGCG
LMOSA_14790	Secreted MUCin-binding domain protein [Listeria monocytogenes str. Scott A]	+	283	3.09E-05	GGGGGAGGG
LMOSA_14290	Sodium-independent anion transporter	+	128	3.09E-05	AAGGGAGGA
LMOSA_28330	Hypothetical sensory transduction histidine kinase	-	1	4.66E-05
LMOSA_15450	Integral membrane protein (Fragment)	+	61	4.66E-05	AAAGGGGTA
LMOSA_2550	Putative transporter ydbO	+	47	5.89E-05	AAAGGAGTA
LMOSA_16270	Pyruvate oxidase	-	6	8.92E-05	AAAGGAGAA
LMOSA_3910	YusI	+	144	9.54E-05	GAGGGAGAG
LMOSA_22210	HTH-type transcriptional regulator GlnR	+	188	0.000121	GAGGGGGAA
LMOSA_16700	PTS system mannose-specific transporter subunit IIA	+	273	0.000139	TAAGGAGGA
LMOSA_14580	NADH-dependent butanol dehydrogenase a	+	164	0.000165	AAAGAAGGA
LMOSA_8770	Arginine deiminase	+	70	0.000203	GAAGAGGTG
LMOSA_17840	Anti-sigma-B factor antagonist	+	1	0.000234	GAAGAAGTG
LMOSA_25270	DNA translocase SftA	+	215	0.000437	AAAGGCGAA
LMOSA_23420	Glycine betaine ABC transport system, ATP-binding protein OpuAA	-	39	0.000437	AAGGAAGTG
LMOSA_12860	hypothetical protein	+	121	0.000502	ATAGGAGAA
LMOSA_11950	MBL fold metallo-hydrolase	+	105	0.000592	TTAGGGGGA
LMOSA_190	YggS family pyridoxal phosphate-dependent enzyme	+	69	0.000701	CAAGAAGCG
MOTIF AAAGGRGDR MEME-1	width = 9 sites = 26 llr = 206 E-value = 7.3e-008

## Sheet: Cl14.table
---Motif MEME-1
Locus_ID	Gene Description	Strand	Start Position	P-value	Site
LMOSA_27200	30S ribosomal protein S16	+	85	4.85E-07	ATGGAGGTGTA
LMOSA_27390	50S ribosomal protein L28	+	284	5.57E-07	AAGGAGGGGTA
LMOSA_16350	hypothetical protein	+	127	1.14E-06	AGGGAGGTTTA
LMOSA_8220	50S ribosomal protein L34	+	154	1.52E-06	TGGGAGGTGTA
LMOSA_27100	50S ribosomal protein L19	-	6	3.12E-06	ATGGAGGTGTC
LMOSA_24020	30S ribosomal protein S20	+	230	4.53E-06	ACGGAGGTGAA
LMOSA_24640	50S ribosomal protein L21	+	144	5.74E-06	GAGGAGGTGCA
LMOSA_24950	Acetyl-coenzyme A carboxylase carboxyl transferase subunit beta	+	205	1.01E-05	GGGGAGGGTTA
LMOSA_22300	Conserved domain protein (Fragment)	+	202	1.01E-05	AAGGAGGAGAA
LMOSA_23910	30S ribosomal protein S21	+	183	1.16E-05	AGGGAGGGAAA
LMOSA_20170	Transcriptional regulator PocR	-	2	1.43E-05	AAGGAGGTACA
LMOSA_25180	30S ribosomal protein S4	+	197	1.7E-05	AAGGAGGAGTC
LMOSA_5140	50S ribosomal protein L31 type B	+	87	5.05E-05	AAGGAGTTGAA
LMOSA_16720	FMN-dependent NADH-azoreductase	-	1	5.43E-05
LMOSA_19570	hypothetical protein	-	101	6.24E-05	TGTGAGGTGAA
LMOSA_29310	Cold shock protein CspD	+	273	8.99E-05	TTGGAGGTTTG
LMOSA_1930	hypothetical protein	-	34	0.000138	AAGAAGGTTAA
LMOSA_18930	PTS HPr component phosphorylation site	+	219	0.000138	ATTGAGGGATA
LMOSA_22720	YqhL	+	47	0.000319	AAAGGGGTTTA
MOTIF ADGGAGGTKWA MEME-1	width = 11 sites = 19 llr = 176 E-value = 2.8e-007

## Sheet: Cl15.table
---Motif MEME-1
Locus_ID	Gene Description	Strand	Start Position	P-value	Site
LMOSA_27480	Bifunctional phosphopantothenoylcysteine decarboxylase/phosphopantothenate--cysteine ligase CoaBC	-	10	6.11E-07	GAAAGCGGAGC
LMOSA_24250	hypothetical protein	+	75	1.47E-06	GAATGAGGTGC
LMOSA_19480	hypothetical protein	+	7	6.29E-06	TAAAGCGGAGG
LMOSA_16880	hypothetical protein	+	96	6.29E-06	CAGTGCGGAGG
LMOSA_20860	HTH-type transcriptional regulator YodB	-	5	1.04E-05	GAAGGAGGTAC
LMOSA_21810	NUDIX hydrolase	+	58	1.19E-05	GAAGGAGGAGT
LMOSA_2660	Methylated-DNA--protein-cysteine S-methyltransferase	+	131	1.79E-05	GAAAGAGGTGA
LMOSA_21820	hypothetical protein	-	9	1.99E-05	GAAATGGGAGG
LMOSA_10130	HTH-type transcriptional repressor RghR	+	26	2.36E-05	CAATTCGGTGC
LMOSA_10820	ABC transporter permease	+	102	2.77E-05	TAGTGAGGTGG
LMOSA_29070	Alpha-acetolactate decarboxylase	+	178	5.48E-05	CAAGGAGTGGC
LMOSA_7590	Transcriptional regulator	+	150	6.34E-05	AAAGGAGGGAG
LMOSA_160	RNA-binding protein S4	+	19	7.35E-05	AAAATGGGTGG
MOTIF SAADGMGGWGS MEME-1	width = 11 sites = 13 llr = 123 E-value = 3.4e-003

## Sheet: Cl16.table
---Motif MEME-1
Locus_ID	Gene Description	Strand	Start Position	P-value	Site
LMOSA_28100	Methylase with RNA interaction domain	-	247	1.48E-06	AAGAGGAGG
LMOSA_21770	hypothetical protein	+	135	1.48E-06	AAGAGGAGG
LMOSA_16850	MarR family transcriptional regulator	+	240	1.48E-06	AAGAGGAGG
LMOSA_22850	Cold shock protein signature	+	181	3.69E-06	ACGAGGAGG
LMOSA_16300	Putative peptidoglycan bound protein (LPXTG motif)	-	49	3.69E-06	ACGAGGAGG
LMOSA_2830	N-6 Adenine-specific DNA methylase YitW	+	47	8.24E-06	AAAAGGAGG
LMOSA_12740	hypothetical protein	-	30	2.35E-05	AAAAGGAGC
LMOSA_22530	30S ribosomal protein S15	+	122	4.43E-05	AGGAGGTGG
LMOSA_7970	Thiol reductase thioredoxin	+	109	5.64E-05	GTGAGGTGG
LMOSA_15120	Putative rhodanese-like sulfur transferase	+	102	7.96E-05	AAGAGGTGA
LMOSA_18920	hypothetical protein	-	89	8.56E-05	ATAAGGTGC
LMOSA_3650	Putative nitrogen fixation protein YutI	+	281	0.000196	GAAAGGAGA
LMOSA_23290	Negative transcription regulator padR	+	153	0.000196	TAGAGGTGC
LMOSA_20990	Thioredoxin	+	62	0.000222	ATAAGGAGT
LMOSA_3320	Oligo-beta-mannoside-specific phosphotransferase enzyme IIB component	+	213	0.000256	AAAAGCAGC
LMOSA_11420	Preprotein translocase subunit SecE	+	242	0.00034	ATATGGAGG
LMOSA_6590	Protein from nitrogen regulatory protein P-II (GLNB) family, ortholog YAAQ B. subtilis	-	19	0.000378	GCAAGGTGT
LMOSA_25330	Predicted small secreted protein	-	156	0.000517	AAAAGATGC
MOTIF AARAGGWGS MEME-1	width = 9 sites = 18 llr = 147 E-value = 8.4e-003

[truncated: 7 more sheets: Cl17.table, Cl27.table, Cl29.table, Cl40.table, Cl52.table, Cl53.table, Cl66.table]
