# Supplementary material for: High-pressure processing-induced transcriptome response during recovery of Listeria monocytogenes
Source: BMC Genomics. 2021 Feb 12;22:117. doi: 10.1186/s12864-021-07407-6 (PMC7881616; doi:10.1186/s12864-021-07407-6)
Supplement: Supplementary file 33 — Additional file 33: Table S16. Sample IDs used for RNA-seq. Table shows sample IDs and related experimental conditions for both RO15 and ScottA. [file 12864_2021_7407_MOESM33_ESM.xlsx]

## Sheet: RO15
Sample_ID	Condition	Time	Time_point	Sample_Code_Used
R_001	200MPa treatment	0min	T1	2Ro15_1_T0
R_013	200MPa treatment	0min	T1	2Ro15_4_T0
R_017	200MPa treatment	0min	T1	2Ro15_5_T0
R_009	200MPa treatment	5min	T2	2Ro15_2_T5
R_010	200MPa treatment	5min	T2	2Ro15_3_T5
R_015	200MPa treatment	5min	T2	2Ro15_4_T5
R_021	200MPa treatment	10min	T3	2Ro15_1_T10
R_033	200MPa treatment	10min	T3	2Ro15_4_T10
R_037	200MPa treatment	10min	T3	2Ro15_5_T10
R_025	200MPa treatment	30min	T4	2Ro15_1_T30
R_030	200MPa treatment	30min	T4	2Ro15_3_T30
R_035	200MPa treatment	30min	T4	2Ro15_4_T30
R_041	200MPa treatment	45min	T5	2Ro15_1_T45
R_047	200MPa treatment	45min	T5	2Ro15_3_T45
R_053	200MPa treatment	45min	T5	2Ro15_4_T45
R_045	200MPa treatment	60min	T6	2Ro15_1_T60
R_050	200MPa treatment	60min	T6	2Ro15_3_T60
R_055	200MPa treatment	60min	T6	2Ro15_4_T60
R_066	200MPa treatment	6hours	T7	2Ro15_2_T6h
R_071	200MPa treatment	6hours	T7	2Ro15_3_T6h
R_083	200MPa treatment	6hours	T7	2Ro15_5_T6h
R_069	200MPa treatment	24hours	T8	2Ro15_1_T24h
R_073	200MPa treatment	24hours	T8	2Ro15_2_T24h
R_085	200MPa treatment	24hours	T8	2Ro15_5_T24h
R_057	200MPa treatment	48hours	T9	2Ro15_1_T48h
R_081	200MPa treatment	48hours	T9	2Ro15_3_T48h
R_087	200MPa treatment	48hours	T9	2Ro15_4_T48h
R_090	400MPa treatment	0min	T1	4Ro15_2_T0
R_095	400MPa treatment	0min	T1	4Ro15_3_T0
R_101	400MPa treatment	0min	T1	4Ro15_4_T0
R_093	400MPa treatment	5min	T2	4Ro15_1_T5
R_097	400MPa treatment	5min	T2	4Ro15_2_T5
R_098	400MPa treatment	5min	T2	4Ro15_3_T5
R_110	400MPa treatment	10min	T3	4Ro15_2_T10
R_115	400MPa treatment	10min	T3	4Ro15_3_T10
R_121	400MPa treatment	10min	T3	4Ro15_4_T10
R_113	400MPa treatment	30min	T4	4Ro15_1_T30
R_118	400MPa treatment	30min	T4	4Ro15_3_T30
R_127	400MPa treatment	30min	T4	4Ro15_5_T30
R_130	400MPa treatment	45min	T5	4Ro15_2_T45
R_135	400MPa treatment	45min	T5	4Ro15_3_T45
R_147	400MPa treatment	45min	T5	4Ro15_5_T45
R_133	400MPa treatment	60min	T6	4Ro15_1_T60
R_137	400MPa treatment	60min	T6	4Ro15_2_T60
R_149	400MPa treatment	60min	T6	4Ro15_5_T60
R_154	400MPa treatment	6hours	T7	4Ro15_2_T6h
R_159	400MPa treatment	6hours	T7	4Ro15_3_T6h
R_165	400MPa treatment	6hours	T7	4Ro15_4_T6h
R_157	400MPa treatment	24hours	T8	4Ro15_1_T24h
R_161	400MPa treatment	24hours	T8	4Ro15_2_T24h
R_173	400MPa treatment	24hours	T8	4Ro15_5_T24h
R_145	400MPa treatment	48hours	T9	4Ro15_1_T48h
R_151	400MPa treatment	48hours	T9	4Ro15_2_T48h
R_169	400MPa treatment	48hours	T9	4Ro15_3_T48h
R_177	Control for 200Mpa samples	0min	T1	2M_Ro15_1_T0
R_178	Control for 200Mpa samples	0min	T1	2M_Ro15_2_T0
R_179	Control for 200Mpa samples	0min	T1	2M_Ro15_3_T0
R_185	Control for 200Mpa samples	5min	T2	2M_Ro15_1_T5
R_186	Control for 200Mpa samples	5min	T2	2M_Ro15_2_T5
R_188	Control for 200Mpa samples	5min	T2	2M_Ro15_4_T5
R_193	Control for 200Mpa samples	10min	T3	2M_Ro15_1_T10
R_194	Control for 200Mpa samples	10min	T3	2M_Ro15_2_T10
R_196	Control for 200Mpa samples	10min	T3	2M_Ro15_4_T10
R_201	Control for 200Mpa samples	30min	T4	2M_Ro15_1_T30
R_203	Control for 200Mpa samples	30min	T4	2M_Ro15_3_T30
R_204	Control for 200Mpa samples	30min	T4	2M_Ro15_4_T30
R_209	Control for 200Mpa samples	45min	T5	2M_Ro15_1_T45
R_210	Control for 200Mpa samples	45min	T5	2M_Ro15_2_T45
R_212	Control for 200Mpa samples	45min	T5	2M_Ro15_4_T45
R_218	Control for 200Mpa samples	60min	T6	2M_Ro15_2_T60
R_219	Control for 200Mpa samples	60min	T6	2M_Ro15_3_T60
R_220	Control for 200Mpa samples	60min	T6	2M_Ro15_4_T60
R_225	Control for 200Mpa samples	6hours	T7	2M_Ro15_1_T6h
R_226	Control for 200Mpa samples	6hours	T7	2M_Ro15_2_T6h
R_228	Control for 200Mpa samples	6hours	T7	2M_Ro15_4_T6h
R_234	Control for 200Mpa samples	24hours	T8	2M_Ro15_2_T24h
R_235	Control for 200Mpa samples	24hours	T8	2M_Ro15_3_T24h
R_236	Control for 200Mpa samples	24hours	T8	2M_Ro15_4_T24h
R_241	Control for 200Mpa samples	48hours	T9	2M_Ro15_1_T48h
R_242	Control for 200Mpa samples	48hours	T9	2M_Ro15_2_T48h
R_243	Control for 200Mpa samples	48hours	T9	2M_Ro15_3_T48h
R_250	Control for 400Mpa samples	0min	T1	4M_Ro15_2_T0
R_251	Control for 400Mpa samples	0min	T1	4M_Ro15_3_T0
R_252	Control for 400Mpa samples	0min	T1	4M_Ro15_4_T0
R_259	Control for 400Mpa samples	5min	T2	4M_Ro15_1_T5
R_261	Control for 400Mpa samples	5min	T2	4M_Ro15_3_T5
R_262	Control for 400Mpa samples	5min	T2	4M_Ro15_4_T5
R_269	Control for 400Mpa samples	10min	T3	4M_Ro15_1_T10
R_271	Control for 400Mpa samples	10min	T3	4M_Ro15_3_T10
R_272	Control for 400Mpa samples	10min	T3	4M_Ro15_4_T10
R_278	Control for 400Mpa samples	30min	T4	4M_Ro15_1_T30
R_280	Control for 400Mpa samples	30min	T4	4M_Ro15_3_T30
R_281	Control for 400Mpa samples	30min	T4	4M_Ro15_4_T30
R_286	Control for 400Mpa samples	45min	T5	4M_Ro15_1_T45
R_287	Control for 400Mpa samples	45min	T5	4M_Ro15_2_T45
R_288	Control for 400Mpa samples	45min	T5	4M_Ro15_3_T45
R_294	Control for 400Mpa samples	60min	T6	4M_Ro15_1_T60
R_295	Control for 400Mpa samples	60min	T6	4M_Ro15_2_T60
R_296	Control for 400Mpa samples	60min	T6	4M_Ro15_3_T60
R_302	Control for 400Mpa samples	6hours	T7	4M_Ro15_1_T6h
R_303	Control for 400Mpa samples	6hours	T7	4M_Ro15_2_T6h
R_304	Control for 400Mpa samples	6hours	T7	4M_Ro15_3_T6h
R_310	Control for 400Mpa samples	24hours	T8	4M_Ro15_1_T24h
R_311	Control for 400Mpa samples	24hours	T8	4M_Ro15_2_T24h
R_312	Control for 400Mpa samples	24hours	T8	4M_Ro15_3_T24h
R_319	Control for 400Mpa samples	48hours	T9	4M_Ro15_2_T48h
R_320	Control for 400Mpa samples	48hours	T9	4M_Ro15_3_T48h
R_321	Control for 400Mpa samples	48hours	T9	4M_Ro15_4_T48h

## Sheet: ScottA
Sample_ID	Condition	Time	Time_point	Sample_Code_Used
R_004	200MPa treatment	0min	T1	2Sc_2_T0
R_008	200MPa treatment	0min	T1	2Sc_3_T0
R_014	200MPa treatment	0min	T1	2Sc_4_T0
R_012	200MPa treatment	5min	T2	2Sc_3_T5
R_016	200MPa treatment	5min	T2	2Sc_4_T5
R_020	200MPa treatment	5min	T2	2Sc_5_T5
R_024	200MPa treatment	10min	T3	2Sc_2_T10
R_028	200MPa treatment	10min	T3	2Sc_3_T10
R_038	200MPa treatment	10min	T3	2Sc_5_T10
R_026	200MPa treatment	30min	T4	2Sc_1_T30
R_032	200MPa treatment	30min	T4	2Sc_3_T30
R_036	200MPa treatment	30min	T4	2Sc_4_T30
R_044	200MPa treatment	45min	T5	2Sc_2_T45
R_054	200MPa treatment	45min	T5	2Sc_4_T45
R_060	200MPa treatment	45min	T5	2Sc_5_T45
R_046	200MPa treatment	60min	T6	2Sc_1_T60
R_052	200MPa treatment	60min	T6	2Sc_3_T60
R_062	200MPa treatment	60min	T6	2Sc_5_T60
R_068	200MPa treatment	6hours	T7	2Sc_2_T6h
R_072	200MPa treatment	6hours	T7	2Sc_3_T6h
R_078	200MPa treatment	6hours	T7	2Sc_4_T6h
R_070	200MPa treatment	24hours	T8	2Sc_1_T24h
R_076	200MPa treatment	24hours	T8	2Sc_3_T24h
R_080	200MPa treatment	24hours	T8	2Sc_4_T24h
R_064	200MPa treatment	48hours	T9	2Sc_2_T48h
R_082	200MPa treatment	48hours	T9	2Sc_3_T48h
R_088	200MPa treatment	48hours	T9	2Sc_4_T48h
R_091	400MPa treatment	0min	T1	4Sc_1_T0
R_096	400MPa treatment	0min	T1	4Sc_3_T0
R_106	400MPa treatment	0min	T1	4Sc_5_T0
R_094	400MPa treatment	5min	T2	4Sc_1_T5
R_104	400MPa treatment	5min	T2	4Sc_4_T5
R_108	400MPa treatment	5min	T2	4Sc_5_T5
R_111	400MPa treatment	10min	T3	4Sc_1_T10
R_116	400MPa treatment	10min	T3	4Sc_3_T10
R_122	400MPa treatment	10min	T3	4Sc_4_T10
R_114	400MPa treatment	30min	T4	4Sc_1_T30
R_120	400MPa treatment	30min	T4	4Sc_3_T30
R_128	400MPa treatment	30min	T4	4Sc_5_T30
R_136	400MPa treatment	45min	T5	4Sc_3_T45
R_142	400MPa treatment	45min	T5	4Sc_4_T45
R_148	400MPa treatment	45min	T5	4Sc_5_T45
R_140	400MPa treatment	60min	T6	4Sc_3_T60
R_144	400MPa treatment	60min	T6	4Sc_4_T60
R_150	400MPa treatment	60min	T6	4Sc_5_T60
R_160	400MPa treatment	6hours	T7	4Sc_3_T6h
R_166	400MPa treatment	6hours	T7	4Sc_4_T6h
R_172	400MPa treatment	6hours	T7	4Sc_5_T6h
R_158	400MPa treatment	24hours	T8	4Sc_1_T24h
R_163	400MPa treatment	24hours	T8	4Sc_2_T24h
R_168	400MPa treatment	24hours	T8	4Sc_4_T24h
R_146	400MPa treatment	48hours	T9	4Sc_1_T48h
R_152	400MPa treatment	48hours	T9	4Sc_2_T48h
R_170	400MPa treatment	48hours	T9	4Sc_3_T48h
R_181	Control for 200Mpa samples	0min	T1	2M_Sc_1_T0
R_183	Control for 200Mpa samples	0min	T1	2M_Sc_3_T0
R_184	Control for 200Mpa samples	0min	T1	2M_Sc_4_T0
R_189	Control for 200Mpa samples	5min	T2	2M_Sc_1_T5
R_190	Control for 200Mpa samples	5min	T2	2M_Sc_2_T5
R_191	Control for 200Mpa samples	5min	T2	2M_Sc_3_T5
R_197	Control for 200Mpa samples	10min	T3	2M_Sc_1_T10
R_198	Control for 200Mpa samples	10min	T3	2M_Sc_2_T10
R_200	Control for 200Mpa samples	10min	T3	2M_Sc_4_T10
R_205	Control for 200Mpa samples	30min	T4	2M_Sc_1_T30
R_206	Control for 200Mpa samples	30min	T4	2M_Sc_2_T30
R_208	Control for 200Mpa samples	30min	T4	2M_Sc_4_T30
R_214	Control for 200Mpa samples	45min	T5	2M_Sc_2_T45
R_215	Control for 200Mpa samples	45min	T5	2M_Sc_3_T45
R_216	Control for 200Mpa samples	45min	T5	2M_Sc_4_T45
R_222	Control for 200Mpa samples	60min	T6	2M_Sc_2_T60
R_223	Control for 200Mpa samples	60min	T6	2M_Sc_3_T60
R_224	Control for 200Mpa samples	60min	T6	2M_Sc_4_T60
R_229	Control for 200Mpa samples	6hours	T7	2M_Sc_1_T6h
R_230	Control for 200Mpa samples	6hours	T7	2M_Sc_2_T6h
R_232	Control for 200Mpa samples	6hours	T7	2M_Sc_4_T6h
R_237	Control for 200Mpa samples	24hours	T8	2M_Sc_1_T24h
R_238	Control for 200Mpa samples	24hours	T8	2M_Sc_2_T24h
R_240	Control for 200Mpa samples	24hours	T8	2M_Sc_4_T24h
R_245	Control for 200Mpa samples	48hours	T9	2M_Sc_1_T48h
R_246	Control for 200Mpa samples	48hours	T9	2M_Sc_2_T48h
R_248	Control for 200Mpa samples	48hours	T9	2M_Sc_4_T48h
R_255	Control for 400Mpa samples	0min	T1	4M_Sc_2_T0
R_256	Control for 400Mpa samples	0min	T1	4M_Sc_3_T0
R_257	Control for 400Mpa samples	0min	T1	4M_Sc_4_T0
R_264	Control for 400Mpa samples	5min	T2	4M_Sc_1_T5
R_265	Control for 400Mpa samples	5min	T2	4M_Sc_2_T5
R_266	Control for 400Mpa samples	5min	T2	4M_Sc_3_T5
R_274	Control for 400Mpa samples	10min	T3	4M_Sc_1_T10
R_275	Control for 400Mpa samples	10min	T3	4M_Sc_2_T10
R_276	Control for 400Mpa samples	10min	T3	4M_Sc_3_T10
R_282	Control for 400Mpa samples	30min	T4	4M_Sc_1_T30
R_284	Control for 400Mpa samples	30min	T4	4M_Sc_3_T30
R_285	Control for 400Mpa samples	30min	T4	4M_Sc_4_T30
R_290	Control for 400Mpa samples	45min	T5	4M_Sc_1_T45
R_291	Control for 400Mpa samples	45min	T5	4M_Sc_2_T45
R_292	Control for 400Mpa samples	45min	T5	4M_Sc_3_T45
R_298	Control for 400Mpa samples	60min	T6	4M_Sc_1_T60
R_300	Control for 400Mpa samples	60min	T6	4M_Sc_3_T60
R_301	Control for 400Mpa samples	60min	T6	4M_Sc_4_T60
R_306	Control for 400Mpa samples	6hours	T7	4M_Sc_1_T6h
R_308	Control for 400Mpa samples	6hours	T7	4M_Sc_3_T6h
R_309	Control for 400Mpa samples	6hours	T7	4M_Sc_4_T6h
R_314	Control for 400Mpa samples	24hours	T8	4M_Sc_1_T24h
R_316	Control for 400Mpa samples	24hours	T8	4M_Sc_3_T24h
R_317	Control for 400Mpa samples	24hours	T8	4M_Sc_4_T24h
R_322	Control for 400Mpa samples	48hours	T9	4M_Sc_1_T48h
R_323	Control for 400Mpa samples	48hours	T9	4M_Sc_2_T48h
R_325	Control for 400Mpa samples	48hours	T9	4M_Sc_4_T48h
